# Supplementary material for: Prediction of Structure and Molecular Interaction with DNA of BvrR, a Virulence-Associated Regulatory Protein of Brucella
Source: Molecules. 2019 Aug 29;24(17):3137. doi: 10.3390/molecules24173137 (PMC6749498; doi:10.3390/molecules24173137)
Supplement: Supplementary file 1 [file molecules-24-03137-s001.zip]

Archive with 36 entries (25 files):
- molecules-545148-revised-1-SM - final/
- molecules-545148-revised-1-SM - final/Supplemental Information S1/
- molecules-545148-revised-1-SM - final/Supplemental Information S10/
- molecules-545148-revised-1-SM - final/Supplemental Information S10/model_7 sitio DNA.pdb
- molecules-545148-revised-1-SM - final/Supplemental Information S10/Supplemental Information S10.pdf
- molecules-545148-revised-1-SM - final/Supplemental Information S11/
- molecules-545148-revised-1-SM - final/Supplemental Information S11/Docked pose 7 MD simulation/
- molecules-545148-revised-1-SM - final/Supplemental Information S11/Docked pose 7 MD simulation/model7_completa.log
- molecules-545148-revised-1-SM - final/Supplemental Information S11/Docked pose 7 MD simulation/model7_ionized.pdb
- molecules-545148-revised-1-SM - final/Supplemental Information S11/Docked pose 7 MD simulation/model7_ionized.psf
- molecules-545148-revised-1-SM - final/Supplemental Information S11/Docked pose 7 MD simulation/wb_eq.conf
- molecules-545148-revised-1-SM - final/Supplemental Information S12/
- molecules-545148-revised-1-SM - final/Supplemental Information S12/multiplothbbonds.xlsx
- molecules-545148-revised-1-SM - final/Supplemental Information S12/multiplothbond.dat
- molecules-545148-revised-1-SM - final/Supplemental Information S13/
- molecules-545148-revised-1-SM - final/Supplemental Information S13/Firedock analysis frame 5523/
- molecules-545148-revised-1-SM - final/Supplemental Information S13/Firedock analysis frame 5523/frame5523sinagua_cleanH.pdb
- molecules-545148-revised-1-SM - final/Supplemental Information S13/Firedock analysis frame 7507/
- molecules-545148-revised-1-SM - final/Supplemental Information S13/Firedock analysis frame 7507/frame7507sinagua_cleanH.pdb
- molecules-545148-revised-1-SM - final/Supplemental Information S13/Firedock analysis with changed DNA-motif/
- molecules-545148-revised-1-SM - final/Supplemental Information S13/Firedock analysis with changed DNA-motif/frame7507DNAnorelated.pdb
- molecules-545148-revised-1-SM - final/Supplemental Information S13/Supplemental Information S13.pdf
- molecules-545148-revised-1-SM - final/Supplemental Information S1/model1.pdb
- molecules-545148-revised-1-SM - final/Supplemental Information S1/Supplemental Information S1.pdf
- molecules-545148-revised-1-SM - final/Supplemental information S2.pdf
- molecules-545148-revised-1-SM - final/Supplemental Information S3.pdf
- molecules-545148-revised-1-SM - final/Supplemental information S4.pdf
- molecules-545148-revised-1-SM - final/Supplemental Information S5.pdf
- molecules-545148-revised-1-SM - final/Supplemental information S6.pdf
- molecules-545148-revised-1-SM - final/Supplemental Information S7.pdf
- molecules-545148-revised-1-SM - final/Supplemental information S8.pdf
- molecules-545148-revised-1-SM - final/Supplemental Information S9/
- molecules-545148-revised-1-SM - final/Supplemental Information S9/results gibbs recursive sampling_10_1_2.txt
- molecules-545148-revised-1-SM - final/Supplemental Information S9/results gibbs recursive sampling_10_3_3.txt
- molecules-545148-revised-1-SM - final/Supplemental Information S9/Supplemental Information S9.pdf
- molecules-545148-revised-1-SM - final/Supplemental Information S9/Table S4.pdf
