# Supplementary material for: Prediction of Structure and Molecular Interaction with DNA of BvrR, a Virulence-Associated Regulatory Protein of Brucella
Source: Molecules. 2019 Aug 29;24(17):3137. doi: 10.3390/molecules24173137 (PMC6749498; doi:10.3390/molecules24173137)
Supplement: Supplementary file 1 [file molecules-24-03137-s001.zip › molecules-545148-revised-1-SM - final/Supplemental Information S10/model_7 sitio DNA.pdb]

REMARK Number:     7
REMARK Ligand:     lig_5bd2217e19773.pdb
REMARK Contact:     0     0     0
REMARK Score: -448.30
REMARK RMSD:    126.84
MODEL        7
HEADER rec.pdb
ATOM      1  N   MET A   1      61.844  66.605  38.624 
ATOM      2  CA  MET A   1      61.106  65.990  39.730 
ATOM      3  HA  MET A   1      60.887  64.964  39.451 
ATOM      4  CB  MET A   1      62.048  65.946  40.952 
ATOM      5  HB1 MET A   1      62.201  66.965  41.311 
ATOM      6  HB2 MET A   1      63.016  65.565  40.622 
ATOM      7  CG  MET A   1      61.602  65.072  42.137 
ATOM      8  HG1 MET A   1      60.705  65.499  42.582 
ATOM      9  HG2 MET A   1      62.384  65.130  42.895 
ATOM     10  SD  MET A   1      61.293  63.313  41.800 
ATOM     11  CE  MET A   1      60.856  62.798  43.480 
ATOM     12  HE1 MET A   1      61.699  62.983  44.147 
ATOM     13  HE2 MET A   1      59.992  63.370  43.823 
ATOM     14  HE3 MET A   1      60.618  61.736  43.484 
ATOM     15  C   MET A   1      59.767  66.691  39.999 
ATOM     16  O   MET A   1      59.188  66.563  41.078 
ATOM     17  N   LYS A   2      59.292  67.479  39.022 
ATOM     18  H   LYS A   2      59.801  67.478  38.150 
ATOM     19  CA  LYS A   2      58.043  68.243  39.114 
ATOM     20  HA  LYS A   2      58.042  68.777  40.065 
ATOM     21  CB  LYS A   2      57.969  69.275  37.972 
ATOM     22  HB1 LYS A   2      56.992  69.741  37.977 
ATOM     23  HB2 LYS A   2      58.093  68.784  37.008 
ATOM     24  CG  LYS A   2      59.028  70.377  38.119 
ATOM     25  HG1 LYS A   2      59.999  69.955  37.853 
ATOM     26  HG2 LYS A   2      59.078  70.713  39.156 
ATOM     27  CD  LYS A   2      58.748  71.584  37.207 
ATOM     28  HD1 LYS A   2      58.233  71.262  36.299 
ATOM     29  HD2 LYS A   2      59.712  71.996  36.906 
ATOM     30  CE  LYS A   2      57.964  72.716  37.894 
ATOM     31  HE1 LYS A   2      58.001  73.590  37.239 
ATOM     32  HE2 LYS A   2      58.469  72.978  38.827 
ATOM     33  NZ  LYS A   2      56.544  72.386  38.167 
ATOM     34  HZ1 LYS A   2      56.039  72.015  37.356 
ATOM     35  HZ2 LYS A   2      56.400  71.618  38.824 
ATOM     36  HZ3 LYS A   2      56.005  73.157  38.521 
ATOM     37  C   LYS A   2      56.824  67.327  39.178 
ATOM     38  O   LYS A   2      56.949  66.113  39.144 
ATOM     39  N   GLU A   3      55.626  67.893  39.195 
ATOM     40  H   GLU A   3      55.571  68.902  39.296 
ATOM     41  CA  GLU A   3      54.357  67.175  39.021 
ATOM     42  HA  GLU A   3      54.216  66.544  39.899 
ATOM     43  CB  GLU A   3      53.188  68.181  39.003 
ATOM     44  HB1 GLU A   3      53.154  68.699  39.963 
ATOM     45  HB2 GLU A   3      52.259  67.615  38.920 
ATOM     46  CG  GLU A   3      53.203  69.230  37.870 
ATOM     47  HG1 GLU A   3      52.243  69.751  37.880 
ATOM     48  HG2 GLU A   3      53.284  68.711  36.913 
ATOM     49  CD  GLU A   3      54.319  70.284  37.981 
ATOM     50  OE1 GLU A   3      54.768  70.824  36.944 
ATOM     51  OE2 GLU A   3      54.841  70.554  39.089 
ATOM     52  C   GLU A   3      54.307  66.204  37.816 
ATOM     53  O   GLU A   3      53.460  65.318  37.781 
ATOM     54  N   ALA A   4      55.284  66.284  36.906 
ATOM     55  H   ALA A   4      55.903  67.077  36.982 
ATOM     56  CA  ALA A   4      55.894  65.105  36.298 
ATOM     57  HA  ALA A   4      55.656  64.231  36.908 
ATOM     58  CB  ALA A   4      55.283  64.906  34.904 
ATOM     59  HB1 ALA A   4      55.689  64.008  34.439 
ATOM     60  HB2 ALA A   4      54.201  64.795  34.993 
ATOM     61  HB3 ALA A   4      55.502  65.770  34.275 
ATOM     62  C   ALA A   4      57.429  65.243  36.247 
ATOM     63  O   ALA A   4      57.995  66.312  36.484 
ATOM     64  N   SER A   5      58.105  64.122  35.990 
ATOM     65  H   SER A   5      57.552  63.327  35.710 
ATOM     66  CA  SER A   5      59.461  63.806  36.491 
ATOM     67  HA  SER A   5      59.793  62.925  35.942 
ATOM     68  CB  SER A   5      60.511  64.884  36.199 
ATOM     69  HB1 SER A   5      61.507  64.486  36.400 
ATOM     70  HB2 SER A   5      60.341  65.745  36.840 
ATOM     71  OG  SER A   5      60.425  65.297  34.850 
ATOM     72  HG  SER A   5      59.678  65.903  34.796 
ATOM     73  C   SER A   5      59.443  63.386  37.957 
ATOM     74  O   SER A   5      60.311  62.623  38.370 
ATOM     75  N   ALA A   6      58.393  63.743  38.705 
ATOM     76  H   ALA A   6      57.810  64.521  38.417 
ATOM     77  CA  ALA A   6      57.954  63.000  39.873 
ATOM     78  HA  ALA A   6      58.696  63.157  40.656 
ATOM     79  CB  ALA A   6      56.621  63.523  40.425 
ATOM     80  HB1 ALA A   6      56.224  62.825  41.161 
ATOM     81  HB2 ALA A   6      56.777  64.477  40.929 
ATOM     82  HB3 ALA A   6      55.893  63.636  39.620 
ATOM     83  C   ALA A   6      57.870  61.499  39.597 
ATOM     84  O   ALA A   6      56.934  60.989  38.986 
ATOM     85  N   THR A   7      58.861  60.770  40.096 
ATOM     86  H   THR A   7      59.681  61.266  40.427 
ATOM     87  CA  THR A   7      58.863  59.309  40.068 
ATOM     88  HA  THR A   7      57.836  58.971  39.932 
ATOM     89  CB  THR A   7      59.644  58.787  38.843 
ATOM     90  HB  THR A   7      59.209  59.245  37.954 
ATOM     91  CG2 THR A   7      61.145  59.085  38.834 
ATOM     92 1HG2 THR A   7      61.574  58.742  37.892 
ATOM     93 2HG2 THR A   7      61.310  60.160  38.911 
ATOM     94 3HG2 THR A   7      61.657  58.589  39.656 
ATOM     95  OG1 THR A   7      59.479  57.388  38.725 
ATOM     96  HG1 THR A   7      60.015  57.032  39.446 
ATOM     97  C   THR A   7      59.285  58.739  41.416 
ATOM     98  O   THR A   7      60.126  57.839  41.504 
ATOM     99  N   GLN A   8      58.695  59.320  42.470 
ATOM    100  H   GLN A   8      58.017  60.041  42.269 
ATOM    101  CA  GLN A   8      58.946  59.021  43.879 
ATOM    102  HA  GLN A   8      59.881  59.512  44.151 
ATOM    103  CB  GLN A   8      57.851  59.616  44.778 
ATOM    104  HB1 GLN A   8      57.863  59.105  45.743 
ATOM    105  HB2 GLN A   8      56.878  59.471  44.315 
ATOM    106  CG  GLN A   8      58.054  61.116  45.029 
ATOM    107  HG1 GLN A   8      57.942  61.666  44.094 
ATOM    108  HG2 GLN A   8      59.061  61.284  45.410 
ATOM    109  CD  GLN A   8      57.045  61.660  46.034 
ATOM    110  OE1 GLN A   8      55.841  61.607  45.841 
ATOM    111  NE2 GLN A   8      57.485  62.180  47.157 
ATOM    112 1HE2 GLN A   8      58.472  62.103  47.402 
ATOM    113 2HE2 GLN A   8      56.799  62.548  47.789 
ATOM    114  C   GLN A   8      59.138  57.543  44.107 
ATOM    115  O   GLN A   8      58.241  56.745  43.868 
ATOM    116  N   THR A   9      60.372  57.213  44.463 
ATOM    117  H   THR A   9      61.026  57.952  44.665 
ATOM    118  CA  THR A   9      60.840  55.845  44.564 
ATOM    119  HA  THR A   9      60.286  55.211  43.876 
ATOM    120  CB  THR A   9      62.316  55.811  44.169 
ATOM    121  HB  THR A   9      62.863  56.563  44.738 
ATOM    122  CG2 THR A   9      62.930  54.444  44.426 
ATOM    123 1HG2 THR A   9      63.956  54.406  44.069 
ATOM    124 2HG2 THR A   9      62.949  54.217  45.489 
ATOM    125 3HG2 THR A   9      62.324  53.691  43.929 
ATOM    126  OG1 THR A   9      62.419  56.114  42.785 
ATOM    127  HG1 THR A   9      61.717  56.745  42.554 
ATOM    128  C   THR A   9      60.606  55.351  46.002 
ATOM    129  O   THR A   9      60.770  56.059  47.002 
ATOM    130  N   ILE A  10      60.263  54.085  46.111 
ATOM    131  H   ILE A  10      60.072  53.563  45.259 
ATOM    132  CA  ILE A  10      60.001  53.403  47.354 
ATOM    133  HA  ILE A  10      60.328  54.014  48.196 
ATOM    134  CB  ILE A  10      58.498  53.081  47.527 
ATOM    135  HB  ILE A  10      58.251  52.239  46.877 
ATOM    136  CG2 ILE A  10      58.260  52.636  48.975 
ATOM    137 1HG2 ILE A  10      57.194  52.597  49.172 
ATOM    138 2HG2 ILE A  10      58.686  51.644  49.128 
ATOM    139 3HG2 ILE A  10      58.717  53.331  49.675 
ATOM    140  CG1 ILE A  10      57.526  54.208  47.122 
ATOM    141 1HG1 ILE A  10      56.512  53.807  47.118 
ATOM    142 2HG1 ILE A  10      57.751  54.498  46.099 
ATOM    143  CD1 ILE A  10      57.528  55.470  47.984 
ATOM    144  HD1 ILE A  10      56.927  56.228  47.484 
ATOM    145  HD2 ILE A  10      57.096  55.258  48.959 
ATOM    146  HD3 ILE A  10      58.536  55.853  48.111 
ATOM    147  C   ILE A  10      60.824  52.125  47.321 
ATOM    148  O   ILE A  10      60.577  51.224  46.523 
ATOM    149  N   ALA A  11      61.810  52.053  48.196 
ATOM    150  H   ALA A  11      61.965  52.839  48.817 
ATOM    151  CA  ALA A  11      62.302  50.780  48.635 
ATOM    152  HA  ALA A  11      62.498  50.168  47.751 
ATOM    153  CB  ALA A  11      63.641  50.948  49.357 
ATOM    154  HB1 ALA A  11      63.587  51.750  50.089 
ATOM    155  HB2 ALA A  11      63.911  50.016  49.855 
ATOM    156  HB3 ALA A  11      64.411  51.172  48.622 
ATOM    157  C   ALA A  11      61.270  50.058  49.487 
ATOM    158  O   ALA A  11      60.776  50.565  50.494 
ATOM    159  N   LEU A  12      61.002  48.834  49.071 
ATOM    160  H   LEU A  12      61.386  48.552  48.171 
ATOM    161  CA  LEU A  12      60.445  47.778  49.874 
ATOM    162  HA  LEU A  12      59.950  48.206  50.742 
ATOM    163  CB  LEU A  12      59.456  46.962  49.022 
ATOM    164  HB1 LEU A  12      59.938  46.043  48.688 
ATOM    165  HB2 LEU A  12      59.183  47.516  48.121 
ATOM    166  CG  LEU A  12      58.170  46.580  49.759 
ATOM    167  HG  LEU A  12      57.676  45.827  49.151 
ATOM    168  CD1 LEU A  12      58.361  45.987  51.158 
ATOM    169 1HD1 LEU A  12      57.430  45.544  51.510 
ATOM    170 2HD1 LEU A  12      59.116  45.203  51.139 
ATOM    171 3HD1 LEU A  12      58.655  46.752  51.874 
ATOM    172  CD2 LEU A  12      57.280  47.821  49.851 
ATOM    173 1HD2 LEU A  12      56.856  48.030  48.869 
ATOM    174 2HD2 LEU A  12      56.489  47.668  50.578 
ATOM    175 3HD2 LEU A  12      57.867  48.682  50.155 
ATOM    176  C   LEU A  12      61.555  46.879  50.340 
ATOM    177  O   LEU A  12      62.396  46.470  49.526 
ATOM    178  N   VAL A  13      61.505  46.508  51.616 
ATOM    179  H   VAL A  13      60.785  46.840  52.251 
ATOM    180  CA  VAL A  13      62.388  45.438  52.050 
ATOM    181  HA  VAL A  13      62.771  44.896  51.195 
ATOM    182  CB  VAL A  13      63.601  45.997  52.807 
ATOM    183  HB  VAL A  13      63.279  46.405  53.761 
ATOM    184  CG1 VAL A  13      64.626  44.888  53.072 
ATOM    185 1HG1 VAL A  13      65.503  45.297  53.566 
ATOM    186 2HG1 VAL A  13      64.183  44.137  53.727 
ATOM    187 3HG1 VAL A  13      64.927  44.416  52.137 
ATOM    188  CG2 VAL A  13      64.280  47.132  52.021 
ATOM    189 1HG2 VAL A  13      65.151  47.472  52.561 
ATOM    190 2HG2 VAL A  13      64.579  46.782  51.035 
ATOM    191 3HG2 VAL A  13      63.611  47.986  51.920 
ATOM    192  C   VAL A  13      61.579  44.471  52.871 
ATOM    193  O   VAL A  13      61.145  44.805  53.971 
ATOM    194  N   ASP A  14      61.314  43.305  52.289 
ATOM    195  H   ASP A  14      61.760  43.060  51.411 
ATOM    196  CA  ASP A  14      60.564  42.270  53.000 
ATOM    197  HA  ASP A  14      60.795  42.361  54.063 
ATOM    198  CB  ASP A  14      59.034  42.465  52.864 
ATOM    199  HB1 ASP A  14      58.706  42.079  51.899 
ATOM    200  HB2 ASP A  14      58.820  43.533  52.882 
ATOM    201  CG  ASP A  14      58.209  41.814  53.987 
ATOM    202  OD1 ASP A  14      58.738  41.035  54.817 
ATOM    203  OD2 ASP A  14      57.001  42.120  54.094 
ATOM    204  C   ASP A  14      61.003  40.882  52.565 
ATOM    205  O   ASP A  14      61.180  40.614  51.376 
ATOM    206  N   ASP A  15      61.174  40.004  53.548 
ATOM    207  H   ASP A  15      60.888  40.274  54.482 
ATOM    208  CA  ASP A  15      61.520  38.612  53.311 
ATOM    209  HA  ASP A  15      62.292  38.558  52.541 
ATOM    210  CB  ASP A  15      62.078  38.001  54.601 
ATOM    211  HB1 ASP A  15      61.267  37.825  55.311 
ATOM    212  HB2 ASP A  15      62.779  38.702  55.058 
ATOM    213  CG  ASP A  15      62.826  36.703  54.308 
ATOM    214  OD1 ASP A  15      63.884  36.803  53.646 
ATOM    215  OD2 ASP A  15      62.390  35.638  54.796 
ATOM    216  C   ASP A  15      60.303  37.824  52.816 
ATOM    217  O   ASP A  15      60.432  36.967  51.938 
ATOM    218  N   ASP A  16      59.094  38.169  53.290 
ATOM    219  H   ASP A  16      59.025  38.949  53.936 
ATOM    220  CA  ASP A  16      57.882  37.584  52.732 
ATOM    221  HA  ASP A  16      58.065  36.511  52.653 
ATOM    222  CB  ASP A  16      56.621  37.715  53.606 
ATOM    223  HB1 ASP A  16      56.422  38.770  53.809 
ATOM    224  HB2 ASP A  16      56.782  37.201  54.555 
ATOM    225  CG  ASP A  16      55.413  37.083  52.877 
ATOM    226  OD1 ASP A  16      55.602  36.118  52.094 
ATOM    227  OD2 ASP A  16      54.282  37.597  52.994 
ATOM    228  C   ASP A  16      57.599  38.087  51.319 
ATOM    229  O   ASP A  16      56.904  39.077  51.120 
ATOM    230  N   ARG A  17      58.047  37.319  50.325 
ATOM    231  H   ARG A  17      58.738  36.633  50.611 
ATOM    232  CA  ARG A  17      57.691  37.416  48.900 
ATOM    233  HA  ARG A  17      58.344  38.156  48.436 
ATOM    234  CB  ARG A  17      57.967  36.024  48.287 
ATOM    235  HB1 ARG A  17      57.255  35.320  48.722 
ATOM    236  HB2 ARG A  17      58.967  35.696  48.579 
ATOM    237  CG  ARG A  17      57.877  35.950  46.749 
ATOM    238  HG1 ARG A  17      58.823  36.305  46.337 
ATOM    239  HG2 ARG A  17      57.089  36.593  46.362 
ATOM    240  CD  ARG A  17      57.610  34.523  46.238 
ATOM    241  HD1 ARG A  17      58.255  33.823  46.774 
ATOM    242  HD2 ARG A  17      57.884  34.500  45.182 
ATOM    243  NE  ARG A  17      56.188  34.126  46.395 
ATOM    244  HE  ARG A  17      55.693  34.479  47.205 
ATOM    245  CZ  ARG A  17      55.445  33.418  45.560 
ATOM    246  NH1 ARG A  17      55.914  32.891  44.461 
ATOM    247 1HH1 ARG A  17      56.893  32.979  44.255 
ATOM    248 2HH1 ARG A  17      55.313  32.363  43.856 
ATOM    249  NH2 ARG A  17      54.186  33.224  45.823 
ATOM    250 1HH2 ARG A  17      53.810  33.625  46.684 
ATOM    251 2HH2 ARG A  17      53.583  32.718  45.207 
ATOM    252  C   ARG A  17      56.245  37.807  48.590 
ATOM    253  O   ARG A  17      56.003  38.458  47.577 
ATOM    254  N   ASN A  18      55.274  37.356  49.377 
ATOM    255  H   ASN A  18      55.536  36.916  50.258 
ATOM    256  CA  ASN A  18      53.853  37.459  49.040 
ATOM    257  HA  ASN A  18      53.732  37.356  47.961 
ATOM    258  CB  ASN A  18      53.137  36.278  49.714 
ATOM    259  HB1 ASN A  18      52.100  36.241  49.385 
ATOM    260  HB2 ASN A  18      53.148  36.406  50.798 
ATOM    261  CG  ASN A  18      53.810  34.960  49.362 
ATOM    262  OD1 ASN A  18      53.728  34.463  48.245 
ATOM    263  ND2 ASN A  18      54.584  34.392  50.252 
ATOM    264 1HD2 ASN A  18      54.816  34.913  51.110 
ATOM    265 2HD2 ASN A  18      54.997  33.502  50.070 
ATOM    266  C   ASN A  18      53.305  38.841  49.428 
ATOM    267  O   ASN A  18      52.767  39.569  48.573 
ATOM    268  N   ILE A  19      53.561  39.251  50.678 
ATOM    269  H   ILE A  19      53.954  38.594  51.356 
ATOM    270  CA  ILE A  19      53.431  40.651  51.082 
ATOM    271  HA  ILE A  19      52.389  40.929  50.947 
ATOM    272  CB  ILE A  19      53.786  40.873  52.573 
ATOM    273  HB  ILE A  19      54.726  40.359  52.780 
ATOM    274  CG2 ILE A  19      53.998  42.366  52.894 
ATOM    275 1HG2 ILE A  19      54.105  42.502  53.968 
ATOM    276 2HG2 ILE A  19      54.926  42.716  52.437 
ATOM    277 3HG2 ILE A  19      53.164  42.962  52.525 
ATOM    278  CG1 ILE A  19      52.702  40.289  53.514 
ATOM    279 1HG1 ILE A  19      53.103  40.274  54.529 
ATOM    280 2HG1 ILE A  19      52.500  39.258  53.232 
ATOM    281  CD1 ILE A  19      51.348  41.016  53.547 
ATOM    282  HD1 ILE A  19      50.674  40.480  54.216 
ATOM    283  HD2 ILE A  19      51.465  42.031  53.920 
ATOM    284  HD3 ILE A  19      50.902  41.040  52.553 
ATOM    285  C   ILE A  19      54.216  41.559  50.146 
ATOM    286  O   ILE A  19      53.605  42.467  49.595 
ATOM    287  N   LEU A  20      55.497  41.273  49.899 
ATOM    288  H   LEU A  20      55.907  40.512  50.442 
ATOM    289  CA  LEU A  20      56.406  42.022  49.028 
ATOM    290  HA  LEU A  20      56.607  42.985  49.497 
ATOM    291  CB  LEU A  20      57.741  41.262  48.904 
ATOM    292  HB1 LEU A  20      57.545  40.329  48.385 
ATOM    293  HB2 LEU A  20      58.114  41.007  49.896 
ATOM    294  CG  LEU A  20      58.849  42.018  48.141 
ATOM    295  HG  LEU A  20      58.422  42.598  47.325 
ATOM    296  CD1 LEU A  20      59.619  42.956  49.065 
ATOM    297 1HD1 LEU A  20      60.366  43.507  48.496 
ATOM    298 2HD1 LEU A  20      58.924  43.649  49.529 
ATOM    299 3HD1 LEU A  20      60.126  42.380  49.840 
ATOM    300  CD2 LEU A  20      59.828  41.013  47.542 
ATOM    301 1HD2 LEU A  20      60.690  41.531  47.122 
ATOM    302 2HD2 LEU A  20      60.165  40.331  48.324 
ATOM    303 3HD2 LEU A  20      59.334  40.445  46.756 
ATOM    304  C   LEU A  20      55.807  42.297  47.648 
ATOM    305  O   LEU A  20      55.731  43.452  47.238 
ATOM    306  N   THR A  21      55.354  41.270  46.928 
ATOM    307  H   THR A  21      55.486  40.326  47.279 
ATOM    308  CA  THR A  21      54.754  41.482  45.608 
ATOM    309  HA  THR A  21      55.447  42.117  45.053 
ATOM    310  CB  THR A  21      54.636  40.185  44.797 
ATOM    311  HB  THR A  21      55.560  39.619  44.923 
ATOM    312  CG2 THR A  21      53.469  39.269  45.161 
ATOM    313 1HG2 THR A  21      53.508  38.377  44.538 
ATOM    314 2HG2 THR A  21      53.555  38.970  46.203 
ATOM    315 3HG2 THR A  21      52.514  39.770  45.000 
ATOM    316  OG1 THR A  21      54.514  40.496  43.429 
ATOM    317  HG1 THR A  21      53.894  41.227  43.328 
ATOM    318  C   THR A  21      53.434  42.253  45.662 
ATOM    319  O   THR A  21      53.158  43.051  44.760 
ATOM    320  N   SER A  22      52.638  42.063  46.721 
ATOM    321  H   SER A  22      52.919  41.412  47.445 
ATOM    322  CA  SER A  22      51.360  42.782  46.859 
ATOM    323  HA  SER A  22      50.799  42.679  45.929 
ATOM    324  CB  SER A  22      50.537  42.132  47.974 
ATOM    325  HB1 SER A  22      49.549  42.593  48.003 
ATOM    326  HB2 SER A  22      51.025  42.286  48.938 
ATOM    327  OG  SER A  22      50.395  40.742  47.738 
ATOM    328  HG  SER A  22      51.211  40.294  48.024 
ATOM    329  C   SER A  22      51.524  44.282  47.127 
ATOM    330  O   SER A  22      50.827  45.115  46.543 
ATOM    331  N   VAL A  23      52.490  44.638  47.975 
ATOM    332  H   VAL A  23      53.036  43.904  48.423 
ATOM    333  CA  VAL A  23      52.862  46.030  48.219 
ATOM    334  HA  VAL A  23      51.927  46.581  48.317 
ATOM    335  CB  VAL A  23      53.585  46.217  49.554 
ATOM    336  HB  VAL A  23      52.960  45.801  50.346 
ATOM    337  CG1 VAL A  23      54.935  45.521  49.592 
ATOM    338 1HG1 VAL A  23      55.386  45.659  50.570 
ATOM    339 2HG1 VAL A  23      54.818  44.462  49.435 
ATOM    340 3HG1 VAL A  23      55.568  45.912  48.802 
ATOM    341  CG2 VAL A  23      53.797  47.700  49.849 
ATOM    342 1HG2 VAL A  23      54.233  47.808  50.837 
ATOM    343 2HG2 VAL A  23      54.474  48.136  49.118 
ATOM    344 3HG2 VAL A  23      52.847  48.232  49.797 
ATOM    345  C   VAL A  23      53.566  46.676  47.033 
ATOM    346  O   VAL A  23      53.275  47.837  46.748 
ATOM    347  N   SER A  24      54.394  45.916  46.304 
ATOM    348  H   SER A  24      54.641  44.995  46.653 
ATOM    349  CA  SER A  24      54.963  46.343  45.024 
ATOM    350  HA  SER A  24      55.611  47.195  45.213 
ATOM    351  CB  SER A  24      55.810  45.246  44.370 
ATOM    352  HB1 SER A  24      55.176  44.458  43.966 
ATOM    353  HB2 SER A  24      56.469  44.814  45.122 
ATOM    354  OG  SER A  24      56.615  45.781  43.342 
ATOM    355  HG  SER A  24      56.062  46.158  42.610 
ATOM    356  C   SER A  24      53.853  46.829  44.096 
ATOM    357  O   SER A  24      53.738  48.037  43.862 
ATOM    358  N   ILE A  25      52.945  45.913  43.726 
ATOM    359  H   ILE A  25      53.082  44.948  44.003 
ATOM    360  CA  ILE A  25      51.889  46.225  42.764 
ATOM    361  HA  ILE A  25      52.397  46.609  41.883 
ATOM    362  CB  ILE A  25      51.168  44.929  42.311 
ATOM    363  HB  ILE A  25      51.856  44.101  42.492 
ATOM    364  CG2 ILE A  25      49.894  44.597  43.107 
ATOM    365 1HG2 ILE A  25      49.505  43.629  42.790 
ATOM    366 2HG2 ILE A  25      50.131  44.539  44.167 
ATOM    367 3HG2 ILE A  25      49.126  45.355  42.950 
ATOM    368  CG1 ILE A  25      50.905  44.885  40.788 
ATOM    369 1HG1 ILE A  25      50.429  43.932  40.551 
ATOM    370 2HG1 ILE A  25      51.867  44.898  40.275 
ATOM    371  CD1 ILE A  25      50.043  46.008  40.197 
ATOM    372  HD1 ILE A  25      49.819  45.776  39.156 
ATOM    373  HD2 ILE A  25      49.106  46.106  40.745 
ATOM    374  HD3 ILE A  25      50.589  46.950  40.223 
ATOM    375  C   ILE A  25      50.947  47.340  43.249 
ATOM    376  O   ILE A  25      50.497  48.165  42.458 
ATOM    377  N   ALA A  26      50.678  47.425  44.559 
ATOM    378  H   ALA A  26      51.026  46.700  45.173 
ATOM    379  CA  ALA A  26      49.854  48.506  45.106 
ATOM    380  HA  ALA A  26      48.917  48.535  44.548 
ATOM    381  CB  ALA A  26      49.528  48.184  46.570 
ATOM    382  HB1 ALA A  26      48.875  48.960  46.973 
ATOM    383  HB2 ALA A  26      49.019  47.222  46.632 
ATOM    384  HB3 ALA A  26      50.446  48.149  47.159 
ATOM    385  C   ALA A  26      50.502  49.901  44.971 
ATOM    386  O   ALA A  26      49.851  50.859  44.545 
ATOM    387  N   LEU A  27      51.787  50.016  45.315 
ATOM    388  H   LEU A  27      52.302  49.183  45.583 
ATOM    389  CA  LEU A  27      52.497  51.290  45.283 
ATOM    390  HA  LEU A  27      51.859  52.052  45.727 
ATOM    391  CB  LEU A  27      53.790  51.191  46.095 
ATOM    392  HB1 LEU A  27      54.404  52.071  45.900 
ATOM    393  HB2 LEU A  27      54.338  50.309  45.764 
ATOM    394  CG  LEU A  27      53.540  51.087  47.607 
ATOM    395  HG  LEU A  27      52.895  50.236  47.824 
ATOM    396  CD1 LEU A  27      54.878  50.864  48.300 
ATOM    397 1HD1 LEU A  27      54.723  50.728  49.369 
ATOM    398 2HD1 LEU A  27      55.363  49.978  47.889 
ATOM    399 3HD1 LEU A  27      55.518  51.723  48.118 
ATOM    400  CD2 LEU A  27      52.901  52.343  48.208 
ATOM    401 1HD2 LEU A  27      52.840  52.243  49.291 
ATOM    402 2HD2 LEU A  27      53.488  53.225  47.955 
ATOM    403 3HD2 LEU A  27      51.890  52.462  47.827 
ATOM    404  C   LEU A  27      52.755  51.781  43.847 
ATOM    405  O   LEU A  27      52.557  52.967  43.526 
ATOM    406  N   GLU A  28      53.113  50.858  42.952 
ATOM    407  H   GLU A  28      53.237  49.889  43.243 
ATOM    408  CA  GLU A  28      53.211  51.204  41.539 
ATOM    409  HA  GLU A  28      53.731  52.155  41.502 
ATOM    410  CB  GLU A  28      54.137  50.243  40.767 
ATOM    411  HB1 GLU A  28      55.109  50.284  41.262 
ATOM    412  HB2 GLU A  28      54.278  50.628  39.757 
ATOM    413  CG  GLU A  28      53.709  48.772  40.679 
ATOM    414  HG1 GLU A  28      53.054  48.644  39.814 
ATOM    415  HG2 GLU A  28      53.125  48.531  41.558 
ATOM    416  CD  GLU A  28      54.935  47.840  40.559 
ATOM    417  OE1 GLU A  28      55.710  48.068  39.602 
ATOM    418  OE2 GLU A  28      55.105  46.925  41.410 
ATOM    419  C   GLU A  28      51.863  51.542  40.882 
ATOM    420  O   GLU A  28      51.811  52.472  40.075 
ATOM    421  N   SER A  29      50.756  50.947  41.339 
ATOM    422  H   SER A  29      50.861  50.172  41.986 
ATOM    423  CA  SER A  29      49.386  51.380  41.010 
ATOM    424  HA  SER A  29      49.321  51.516  39.931 
ATOM    425  CB  SER A  29      48.412  50.262  41.408 
ATOM    426  HB1 SER A  29      48.419  50.140  42.491 
ATOM    427  HB2 SER A  29      48.725  49.325  40.944 
ATOM    428  OG  SER A  29      47.100  50.564  40.980 
ATOM    429  HG  SER A  29      46.976  51.515  41.130 
ATOM    430  C   SER A  29      48.933  52.696  41.666 
ATOM    431  O   SER A  29      47.898  53.237  41.275 
ATOM    432  N   GLU A  30      49.687  53.230  42.628 
ATOM    433  H   GLU A  30      50.466  52.688  42.979 
ATOM    434  CA  GLU A  30      49.557  54.618  43.113 
ATOM    435  HA  GLU A  30      48.549  54.983  42.911 
ATOM    436  CB  GLU A  30      49.790  54.636  44.635 
ATOM    437  HB1 GLU A  30      50.456  55.456  44.902 
ATOM    438  HB2 GLU A  30      50.301  53.721  44.937 
ATOM    439  CG  GLU A  30      48.477  54.741  45.430 
ATOM    440  HG1 GLU A  30      48.567  54.100  46.305 
ATOM    441  HG2 GLU A  30      47.644  54.352  44.840 
ATOM    442  CD  GLU A  30      48.178  56.166  45.914 
ATOM    443  OE1 GLU A  30      49.073  56.812  46.503 
ATOM    444  OE2 GLU A  30      47.022  56.647  45.840 
ATOM    445  C   GLU A  30      50.491  55.592  42.395 
ATOM    446  O   GLU A  30      50.376  56.805  42.571 
ATOM    447  N   GLY A  31      51.393  55.078  41.556 
ATOM    448  H   GLY A  31      51.441  54.070  41.462 
ATOM    449  CA  GLY A  31      52.235  55.893  40.680 
ATOM    450  HA1 GLY A  31      51.920  56.937  40.708 
ATOM    451  HA2 GLY A  31      52.135  55.526  39.659 
ATOM    452  C   GLY A  31      53.694  55.823  41.077 
ATOM    453  O   GLY A  31      54.561  56.144  40.259 
ATOM    454  N   TYR A  32      53.981  55.388  42.302 
ATOM    455  H   TYR A  32      53.228  55.002  42.862 
ATOM    456  CA  TYR A  32      55.322  55.384  42.858 
ATOM    457  HA  TYR A  32      55.769  56.363  42.699 
ATOM    458  CB  TYR A  32      55.210  55.130  44.366 
ATOM    459  HB1 TYR A  32      56.213  55.140  44.778 
ATOM    460  HB2 TYR A  32      54.782  54.143  44.539 
ATOM    461  CG  TYR A  32      54.392  56.188  45.093 
ATOM    462  CD1 TYR A  32      53.268  55.845  45.872 
ATOM    463  HD1 TYR A  32      52.961  54.812  45.970 
ATOM    464  CE1 TYR A  32      52.508  56.858  46.498 
ATOM    465  HE1 TYR A  32      51.629  56.602  47.072 
ATOM    466  CZ  TYR A  32      52.858  58.216  46.333 
ATOM    467  OH  TYR A  32      52.161  59.214  46.942 
ATOM    468  HH  TYR A  32      52.535  60.051  46.664 
ATOM    469  CE2 TYR A  32      53.971  58.556  45.534 
ATOM    470  HE2 TYR A  32      54.241  59.591  45.385 
ATOM    471  CD2 TYR A  32      54.736  57.542  44.932 
ATOM    472  HD2 TYR A  32      55.576  57.801  44.314 
ATOM    473  C   TYR A  32      56.194  54.358  42.134 
ATOM    474  O   TYR A  32      55.730  53.284  41.762 
ATOM    475  N   ARG A  33      57.467  54.672  41.881 
ATOM    476  H   ARG A  33      57.852  55.480  42.364 
ATOM    477  CA  ARG A  33      58.381  53.632  41.391 
ATOM    478  HA  ARG A  33      57.858  52.986  40.690 
ATOM    479  CB  ARG A  33      59.639  54.239  40.744 
ATOM    480  HB1 ARG A  33      60.456  54.255  41.469 
ATOM    481  HB2 ARG A  33      59.443  55.275  40.468 
ATOM    482  CG  ARG A  33      60.099  53.467  39.490 
ATOM    483  HG1 ARG A  33      60.421  52.466  39.782 
ATOM    484  HG2 ARG A  33      60.966  53.985  39.077 
ATOM    485  CD  ARG A  33      59.032  53.341  38.380 
ATOM    486  HD1 ARG A  33      58.329  52.550  38.644 
ATOM    487  HD2 ARG A  33      59.525  53.034  37.455 
ATOM    488  NE  ARG A  33      58.325  54.620  38.159 
ATOM    489  HE  ARG A  33      58.894  55.406  37.884 
ATOM    490  CZ  ARG A  33      57.100  54.931  38.547 
ATOM    491  NH1 ARG A  33      56.208  54.059  38.928 
ATOM    492 1HH1 ARG A  33      56.413  53.076  38.954 
ATOM    493 2HH1 ARG A  33      55.359  54.384  39.369 
ATOM    494  NH2 ARG A  33      56.748  56.180  38.591 
ATOM    495 1HH2 ARG A  33      57.411  56.903  38.357 
ATOM    496 2HH2 ARG A  33      55.848  56.396  39.013 
ATOM    497  C   ARG A  33      58.739  52.761  42.579 
ATOM    498  O   ARG A  33      58.900  53.295  43.672 
ATOM    499  N   VAL A  34      58.898  51.465  42.386 
ATOM    500  H   VAL A  34      58.797  51.057  41.470 
ATOM    501  CA  VAL A  34      59.224  50.570  43.491 
ATOM    502  HA  VAL A  34      59.464  51.145  44.381 
ATOM    503  CB  VAL A  34      58.043  49.642  43.849 
ATOM    504  HB  VAL A  34      57.864  48.951  43.025 
ATOM    505  CG1 VAL A  34      58.340  48.834  45.122 
ATOM    506 1HG1 VAL A  34      57.478  48.227  45.385 
ATOM    507 2HG1 VAL A  34      59.178  48.164  44.945 
ATOM    508 3HG1 VAL A  34      58.578  49.500  45.951 
ATOM    509  CG2 VAL A  34      56.751  50.430  44.105 
ATOM    510 1HG2 VAL A  34      55.954  49.725  44.340 
ATOM    511 2HG2 VAL A  34      56.882  51.132  44.928 
ATOM    512 3HG2 VAL A  34      56.445  50.969  43.211 
ATOM    513  C   VAL A  34      60.455  49.766  43.121 
ATOM    514  O   VAL A  34      60.589  49.297  41.992 
ATOM    515  N   GLU A  35      61.316  49.562  44.110 
ATOM    516  H   GLU A  35      61.130  50.015  44.997 
ATOM    517  CA  GLU A  35      62.347  48.539  44.073 
ATOM    518  HA  GLU A  35      62.200  47.913  43.191 
ATOM    519  CB  GLU A  35      63.759  49.149  43.987 
ATOM    520  HB1 GLU A  35      64.462  48.377  44.302 
ATOM    521  HB2 GLU A  35      63.865  49.980  44.686 
ATOM    522  CG  GLU A  35      64.185  49.561  42.565 
ATOM    523  HG1 GLU A  35      63.854  48.798  41.857 
ATOM    524  HG2 GLU A  35      65.278  49.562  42.543 
ATOM    525  CD  GLU A  35      63.717  50.947  42.094 
ATOM    526  OE1 GLU A  35      64.064  51.342  40.955 
ATOM    527  OE2 GLU A  35      63.148  51.736  42.873 
ATOM    528  C   GLU A  35      62.205  47.633  45.282 
ATOM    529  O   GLU A  35      61.732  48.045  46.335 
ATOM    530  N   THR A  36      62.579  46.373  45.131 
ATOM    531  H   THR A  36      63.014  46.080  44.266 
ATOM    532  CA  THR A  36      62.153  45.308  46.037 
ATOM    533  HA  THR A  36      61.753  45.721  46.963 
ATOM    534  CB  THR A  36      61.065  44.431  45.386 
ATOM    535  HB  THR A  36      61.132  43.419  45.786 
ATOM    536  CG2 THR A  36      59.659  44.960  45.657 
ATOM    537 1HG2 THR A  36      58.926  44.332  45.150 
ATOM    538 2HG2 THR A  36      59.454  44.942  46.724 
ATOM    539 3HG2 THR A  36      59.565  45.981  45.293 
ATOM    540  OG1 THR A  36      61.185  44.383  43.980 
ATOM    541  HG1 THR A  36      60.693  45.127  43.617 
ATOM    542  C   THR A  36      63.367  44.468  46.380 
ATOM    543  O   THR A  36      63.992  43.854  45.516 
ATOM    544  N   TYR A  37      63.703  44.458  47.666 
ATOM    545  H   TYR A  37      63.165  45.013  48.325 
ATOM    546  CA  TYR A  37      64.847  43.719  48.182 
ATOM    547  HA  TYR A  37      65.314  43.139  47.385 
ATOM    548  CB  TYR A  37      65.891  44.709  48.724 
ATOM    549  HB1 TYR A  37      66.706  44.146  49.181 
ATOM    550  HB2 TYR A  37      65.435  45.308  49.512 
ATOM    551  CG  TYR A  37      66.479  45.636  47.674 
ATOM    552  CD1 TYR A  37      65.894  46.893  47.417 
ATOM    553  HD1 TYR A  37      65.016  47.199  47.971 
ATOM    554  CE1 TYR A  37      66.440  47.743  46.433 
ATOM    555  HE1 TYR A  37      65.998  48.708  46.232 
ATOM    556  CZ  TYR A  37      67.567  47.326  45.691 
ATOM    557  OH  TYR A  37      68.103  48.130  44.732 
ATOM    558  HH  TYR A  37      68.852  47.704  44.311 
ATOM    559  CE2 TYR A  37      68.155  46.070  45.954 
ATOM    560  HE2 TYR A  37      69.027  45.751  45.405 
ATOM    561  CD2 TYR A  37      67.610  45.228  46.943 
ATOM    562  HD2 TYR A  37      68.061  44.265  47.145 
ATOM    563  C   TYR A  37      64.387  42.748  49.280 
ATOM    564  O   TYR A  37      63.483  43.029  50.077 
ATOM    565  N   THR A  38      65.062  41.602  49.337 
ATOM    566  H   THR A  38      65.766  41.421  48.636 
ATOM    567  CA  THR A  38      64.691  40.459  50.185 
ATOM    568  HA  THR A  38      63.852  40.738  50.825 
ATOM    569  CB  THR A  38      64.209  39.267  49.340 
ATOM    570  HB  THR A  38      63.925  38.446  50.000 
ATOM    571  CG2 THR A  38      63.008  39.612  48.461 
ATOM    572 1HG2 THR A  38      62.618  38.702  48.007 
ATOM    573 2HG2 THR A  38      62.237  40.055  49.088 
ATOM    574 3HG2 THR A  38      63.294  40.316  47.680 
ATOM    575  OG1 THR A  38      65.252  38.849  48.492 
ATOM    576  HG1 THR A  38      65.846  38.349  49.063 
ATOM    577  C   THR A  38      65.817  40.058  51.132 
ATOM    578  O   THR A  38      66.070  38.885  51.374 
ATOM    579  N   ASP A  39      66.583  41.049  51.586 
ATOM    580  H   ASP A  39      66.364  41.984  51.277 
ATOM    581  CA  ASP A  39      67.715  40.901  52.494 
ATOM    582  HA  ASP A  39      67.391  40.365  53.388 
ATOM    583  CB  ASP A  39      68.823  40.072  51.799 
ATOM    584  HB1 ASP A  39      68.603  39.978  50.733 
ATOM    585  HB2 ASP A  39      68.810  39.063  52.215 
ATOM    586  CG  ASP A  39      70.242  40.628  51.920 
ATOM    587  OD1 ASP A  39      70.870  40.511  52.992 
ATOM    588  OD2 ASP A  39      70.806  41.073  50.897 
ATOM    589  C   ASP A  39      68.229  42.288  52.905 
ATOM    590  O   ASP A  39      68.331  43.213  52.088 
ATOM    591  N   GLY A  40      68.600  42.419  54.179 
ATOM    592  H   GLY A  40      68.495  41.634  54.810 
ATOM    593  CA  GLY A  40      69.146  43.667  54.704 
ATOM    594  HA1 GLY A  40      69.447  43.512  55.740 
ATOM    595  HA2 GLY A  40      68.367  44.428  54.681 
ATOM    596  C   GLY A  40      70.364  44.200  53.919 
ATOM    597  O   GLY A  40      70.433  45.380  53.547 
ATOM    598  N   ALA A  41      71.327  43.325  53.615 
ATOM    599  H   ALA A  41      71.174  42.332  53.776 
ATOM    600  CA  ALA A  41      72.574  43.740  52.978 
ATOM    601  HA  ALA A  41      73.056  44.472  53.628 
ATOM    602  CB  ALA A  41      73.511  42.531  52.861 
ATOM    603  HB1 ALA A  41      74.470  42.853  52.453 
ATOM    604  HB2 ALA A  41      73.675  42.091  53.846 
ATOM    605  HB3 ALA A  41      73.082  41.779  52.201 
ATOM    606  C   ALA A  41      72.347  44.447  51.616 
ATOM    607  O   ALA A  41      72.773  45.593  51.364 
ATOM    608  N   SER A  42      71.590  43.769  50.753 
ATOM    609  H   SER A  42      71.262  42.843  51.011 
ATOM    610  CA  SER A  42      71.176  44.312  49.464 
ATOM    611  HA  SER A  42      72.077  44.707  48.994 
ATOM    612  CB  SER A  42      70.658  43.239  48.503 
ATOM    613  HB1 SER A  42      71.475  42.557  48.265 
ATOM    614  HB2 SER A  42      70.332  43.716  47.578 
ATOM    615  OG  SER A  42      69.595  42.495  49.047 
ATOM    616  HG  SER A  42      69.973  41.925  49.751 
ATOM    617  C   SER A  42      70.231  45.504  49.548 
ATOM    618  O   SER A  42      70.248  46.316  48.626 
ATOM    619  N   ALA A  43      69.501  45.716  50.646 
ATOM    620  H   ALA A  43      69.442  45.003  51.366 
ATOM    621  CA  ALA A  43      68.845  47.014  50.837 
ATOM    622  HA  ALA A  43      68.325  47.267  49.909 
ATOM    623  CB  ALA A  43      67.775  46.846  51.907 
ATOM    624  HB1 ALA A  43      67.257  47.794  52.031 
ATOM    625  HB2 ALA A  43      67.063  46.081  51.595 
ATOM    626  HB3 ALA A  43      68.225  46.549  52.851 
ATOM    627  C   ALA A  43      69.774  48.191  51.153 
ATOM    628  O   ALA A  43      69.464  49.309  50.736 
ATOM    629  N   LEU A  44      70.903  47.974  51.843 
ATOM    630  H   LEU A  44      71.117  47.031  52.155 
ATOM    631  CA  LEU A  44      71.889  49.062  52.049 
ATOM    632  HA  LEU A  44      71.364  49.895  52.516 
ATOM    633  CB  LEU A  44      72.977  48.543  53.012 
ATOM    634  HB1 LEU A  44      73.582  47.806  52.483 
ATOM    635  HB2 LEU A  44      72.501  48.034  53.850 
ATOM    636  CG  LEU A  44      73.915  49.628  53.569 
ATOM    637  HG  LEU A  44      74.302  50.226  52.750 
ATOM    638  CD1 LEU A  44      73.206  50.551  54.565 
ATOM    639 1HD1 LEU A  44      73.908  51.291  54.949 
ATOM    640 2HD1 LEU A  44      72.382  51.067  54.080 
ATOM    641 3HD1 LEU A  44      72.806  49.961  55.390 
ATOM    642  CD2 LEU A  44      75.096  48.988  54.297 
ATOM    643 1HD2 LEU A  44      75.753  49.758  54.701 
ATOM    644 2HD2 LEU A  44      74.741  48.346  55.104 
ATOM    645 3HD2 LEU A  44      75.668  48.387  53.587 
ATOM    646  C   LEU A  44      72.484  49.577  50.738 
ATOM    647  O   LEU A  44      72.540  50.801  50.506 
ATOM    648  N   ASP A  45      72.872  48.632  49.870 
ATOM    649  H   ASP A  45      72.860  47.656  50.140 
ATOM    650  CA  ASP A  45      73.509  49.058  48.613 
ATOM    651  HA  ASP A  45      73.795  50.099  48.748 
ATOM    652  CB  ASP A  45      74.892  48.431  48.431 
ATOM    653  HB1 ASP A  45      75.191  48.535  47.387 
ATOM    654  HB2 ASP A  45      74.859  47.370  48.682 
ATOM    655  CG  ASP A  45      75.931  49.166  49.323 
ATOM    656  OD1 ASP A  45      75.552  49.893  50.287 
ATOM    657  OD2 ASP A  45      77.129  49.071  48.996 
ATOM    658  C   ASP A  45      72.534  49.311  47.448 
ATOM    659  O   ASP A  45      72.843  50.090  46.548 
ATOM    660  N   GLY A  46      71.267  48.909  47.600 
ATOM    661  H   GLY A  46      71.075  48.199  48.299 
ATOM    662  CA  GLY A  46      70.119  49.480  46.885 
ATOM    663  HA1 GLY A  46      69.233  48.905  47.154 
ATOM    664  HA2 GLY A  46      70.284  49.385  45.812 
ATOM    665  C   GLY A  46      69.830  50.948  47.198 
ATOM    666  O   GLY A  46      69.788  51.790  46.298 
ATOM    667  N   LEU A  47      69.710  51.278  48.488 
ATOM    668  H   LEU A  47      69.739  50.530  49.176 
ATOM    669  CA  LEU A  47      69.632  52.656  48.987 
ATOM    670  HA  LEU A  47      68.676  53.087  48.701 
ATOM    671  CB  LEU A  47      69.719  52.597  50.529 
ATOM    672  HB1 LEU A  47      70.308  51.729  50.804 
ATOM    673  HB2 LEU A  47      68.719  52.422  50.927 
ATOM    674  CG  LEU A  47      70.354  53.808  51.245 
ATOM    675  HG  LEU A  47      71.302  54.088  50.789 
ATOM    676  CD1 LEU A  47      69.420  55.012  51.220 
ATOM    677 1HD1 LEU A  47      69.865  55.834  51.782 
ATOM    678 2HD1 LEU A  47      69.259  55.347  50.195 
ATOM    679 3HD1 LEU A  47      68.462  54.738  51.654 
ATOM    680  CD2 LEU A  47      70.679  53.414  52.682 
ATOM    681 1HD2 LEU A  47      71.033  54.282  53.239 
ATOM    682 2HD2 LEU A  47      69.789  53.005  53.156 
ATOM    683 3HD2 LEU A  47      71.453  52.649  52.672 
ATOM    684  C   LEU A  47      70.729  53.526  48.387 
ATOM    685  O   LEU A  47      70.445  54.624  47.921 
ATOM    686  N   MET A  48      71.975  53.048  48.400 
ATOM    687  H   MET A  48      72.159  52.139  48.810 
ATOM    688  CA  MET A  48      73.068  53.853  47.848 
ATOM    689  HA  MET A  48      72.990  54.867  48.245 
ATOM    690  CB  MET A  48      74.386  53.240  48.322 
ATOM    691  HB1 MET A  48      74.581  52.311  47.784 
ATOM    692  HB2 MET A  48      74.274  53.006  49.374 
ATOM    693  CG  MET A  48      75.575  54.193  48.170 
ATOM    694  HG1 MET A  48      75.273  55.185  48.508 
ATOM    695  HG2 MET A  48      75.850  54.266  47.117 
ATOM    696  SD  MET A  48      77.031  53.704  49.137 
ATOM    697  CE  MET A  48      77.540  52.218  48.227 
ATOM    698  HE1 MET A  48      78.388  51.748  48.727 
ATOM    699  HE2 MET A  48      76.722  51.501  48.189 
ATOM    700  HE3 MET A  48      77.825  52.485  47.209 
ATOM    701  C   MET A  48      73.064  53.957  46.315 
ATOM    702  O   MET A  48      73.472  54.984  45.779 
ATOM    703  N   ALA A  49      72.609  52.922  45.606 
ATOM    704  H   ALA A  49      72.338  52.074  46.090 
ATOM    705  CA  ALA A  49      72.594  52.890  44.146 
ATOM    706  HA  ALA A  49      73.512  53.353  43.780 
ATOM    707  CB  ALA A  49      72.600  51.424  43.696 
ATOM    708  HB1 ALA A  49      72.620  51.374  42.606 
ATOM    709  HB2 ALA A  49      73.485  50.920  44.086 
ATOM    710  HB3 ALA A  49      71.705  50.917  44.060 
ATOM    711  C   ALA A  49      71.432  53.641  43.488 
ATOM    712  O   ALA A  49      71.507  53.958  42.300 
ATOM    713  N   ARG A  50      70.359  53.920  44.234 
ATOM    714  H   ARG A  50      70.354  53.559  45.183 
ATOM    715  CA  ARG A  50      69.108  54.461  43.684 
ATOM    716  HA  ARG A  50      69.306  54.876  42.695 
ATOM    717  CB  ARG A  50      68.114  53.270  43.545 
ATOM    718  HB1 ARG A  50      67.085  53.580  43.731 
ATOM    719  HB2 ARG A  50      68.332  52.524  44.309 
ATOM    720  CG  ARG A  50      68.154  52.577  42.175 
ATOM    721  HG1 ARG A  50      67.670  51.602  42.257 
ATOM    722  HG2 ARG A  50      69.194  52.409  41.893 
ATOM    723  CD  ARG A  50      67.453  53.382  41.069 
ATOM    724  HD1 ARG A  50      67.741  52.952  40.108 
ATOM    725  HD2 ARG A  50      67.802  54.416  41.082 
ATOM    726  NE  ARG A  50      65.978  53.321  41.165 
ATOM    727  HE  ARG A  50      65.517  52.451  40.890 
ATOM    728  CZ  ARG A  50      65.131  54.269  41.507 
ATOM    729  NH1 ARG A  50      65.489  55.415  42.007 
ATOM    730 1HH1 ARG A  50      66.416  55.511  42.403 
ATOM    731 2HH1 ARG A  50      64.774  56.058  42.292 
ATOM    732  NH2 ARG A  50      63.860  54.057  41.389 
ATOM    733 1HH2 ARG A  50      63.599  53.060  41.356 
ATOM    734 2HH2 ARG A  50      63.220  54.696  41.828 
ATOM    735  C   ARG A  50      68.450  55.610  44.450 
ATOM    736  O   ARG A  50      67.360  55.976  44.010 
ATOM    737  N   PRO A  51      69.047  56.172  45.522 
ATOM    738  CD  PRO A  51      70.415  56.676  45.459 
ATOM    739  HD1 PRO A  51      70.617  57.081  44.466 
ATOM    740  HD2 PRO A  51      71.134  55.895  45.694 
ATOM    741  CG  PRO A  51      70.523  57.794  46.501 
ATOM    742  HG1 PRO A  51      71.118  58.631  46.132 
ATOM    743  HG2 PRO A  51      70.954  57.397  47.421 
ATOM    744  CB  PRO A  51      69.070  58.199  46.746 
ATOM    745  HB1 PRO A  51      68.730  58.868  45.954 
ATOM    746  HB2 PRO A  51      68.933  58.649  47.730 
ATOM    747  CA  PRO A  51      68.378  56.841  46.640 
ATOM    748  HA  PRO A  51      68.642  56.303  47.549 
ATOM    749  C   PRO A  51      66.848  56.912  46.582 
ATOM    750  O   PRO A  51      66.277  57.878  46.066 
ATOM    751  N   PRO A  52      66.165  55.864  47.073 
ATOM    752  CD  PRO A  52      66.726  54.610  47.545 
ATOM    753  HD1 PRO A  52      67.208  54.776  48.510 
ATOM    754  HD2 PRO A  52      67.435  54.188  46.831 
ATOM    755  CG  PRO A  52      65.540  53.674  47.723 
ATOM    756  HG1 PRO A  52      65.734  52.954  48.517 
ATOM    757  HG2 PRO A  52      65.318  53.173  46.779 
ATOM    758  CB  PRO A  52      64.405  54.629  48.084 
ATOM    759  HB1 PRO A  52      64.445  54.834  49.156 
ATOM    760  HB2 PRO A  52      63.430  54.227  47.815 
ATOM    761  CA  PRO A  52      64.729  55.902  47.292 
ATOM    762  HA  PRO A  52      64.242  55.873  46.323 
ATOM    763  C   PRO A  52      64.278  57.138  48.057 
ATOM    764  O   PRO A  52      64.992  57.665  48.904 
ATOM    765  N   ASN A  53      63.040  57.552  47.822 
ATOM    766  H   ASN A  53      62.460  57.012  47.196 
ATOM    767  CA  ASN A  53      62.357  58.483  48.694 
ATOM    768  HA  ASN A  53      63.071  59.282  48.911 
ATOM    769  CB  ASN A  53      61.158  59.129  47.977 
ATOM    770  HB1 ASN A  53      60.305  58.453  48.002 
ATOM    771  HB2 ASN A  53      61.424  59.324  46.939 
ATOM    772  CG  ASN A  53      60.739  60.463  48.583 
ATOM    773  OD1 ASN A  53      60.083  61.259  47.927 
ATOM    774  ND2 ASN A  53      61.063  60.758  49.822 
ATOM    775 1HD2 ASN A  53      61.579  60.101  50.403 
ATOM    776 2HD2 ASN A  53      60.770  61.652  50.173 
ATOM    777  C   ASN A  53      61.986  57.875  50.041 
ATOM    778  O   ASN A  53      62.144  58.542  51.057 
ATOM    779  N   LEU A  54      61.523  56.628  50.060 
ATOM    780  H   LEU A  54      61.433  56.113  49.193 
ATOM    781  CA  LEU A  54      61.096  55.976  51.320 
ATOM    782  HA  LEU A  54      61.385  56.569  52.181 
ATOM    783  CB  LEU A  54      59.568  55.912  51.214 
ATOM    784  HB1 LEU A  54      59.316  55.370  50.305 
ATOM    785  HB2 LEU A  54      59.184  56.928  51.106 
ATOM    786  CG  LEU A  54      58.853  55.243  52.385 
ATOM    787  HG  LEU A  54      59.204  54.221  52.523 
ATOM    788  CD1 LEU A  54      59.052  56.032  53.665 
ATOM    789 1HD1 LEU A  54      58.320  55.744  54.413 
ATOM    790 2HD1 LEU A  54      60.028  55.809  54.067 
ATOM    791 3HD1 LEU A  54      58.984  57.099  53.467 
ATOM    792  CD2 LEU A  54      57.367  55.198  52.090 
ATOM    793 1HD2 LEU A  54      56.861  54.718  52.923 
ATOM    794 2HD2 LEU A  54      56.977  56.208  51.961 
ATOM    795 3HD2 LEU A  54      57.186  54.614  51.189 
ATOM    796  C   LEU A  54      61.737  54.588  51.388 
ATOM    797  O   LEU A  54      62.038  54.028  50.342 
ATOM    798  N   ALA A  55      61.909  53.988  52.564 
ATOM    799  H   ALA A  55      61.805  54.539  53.407 
ATOM    800  CA  ALA A  55      62.323  52.583  52.656 
ATOM    801  HA  ALA A  55      62.091  52.078  51.725 
ATOM    802  CB  ALA A  55      63.846  52.541  52.820 
ATOM    803  HB1 ALA A  55      64.179  51.507  52.747 
ATOM    804  HB2 ALA A  55      64.325  53.114  52.024 
ATOM    805  HB3 ALA A  55      64.133  52.961  53.784 
ATOM    806  C   ALA A  55      61.549  51.846  53.765 
ATOM    807  O   ALA A  55      61.917  51.991  54.925 
ATOM    808  N   ILE A  56      60.464  51.163  53.368 
ATOM    809  H   ILE A  56      60.344  51.218  52.363 
ATOM    810  CA  ILE A  56      59.487  50.227  53.971 
ATOM    811  HA  ILE A  56      58.952  50.702  54.770 
ATOM    812  CB  ILE A  56      58.334  49.962  52.959 
ATOM    813  HB  ILE A  56      58.737  49.405  52.118 
ATOM    814  CG2 ILE A  56      57.172  49.146  53.573 
ATOM    815 1HG2 ILE A  56      56.581  49.762  54.248 
ATOM    816 2HG2 ILE A  56      56.532  48.753  52.784 
ATOM    817 3HG2 ILE A  56      57.537  48.288  54.132 
ATOM    818  CG1 ILE A  56      57.758  51.303  52.424 
ATOM    819 1HG1 ILE A  56      58.518  51.800  51.821 
ATOM    820 2HG1 ILE A  56      57.527  51.949  53.269 
ATOM    821  CD1 ILE A  56      56.497  51.192  51.560 
ATOM    822  HD1 ILE A  56      56.236  52.177  51.183 
ATOM    823  HD2 ILE A  56      56.683  50.532  50.716 
ATOM    824  HD3 ILE A  56      55.653  50.823  52.140 
ATOM    825  C   ILE A  56      60.126  48.919  54.489 
ATOM    826  O   ILE A  56      59.871  47.837  53.971 
ATOM    827  N   PHE A  57      61.001  49.004  55.485 
ATOM    828  H   PHE A  57      61.150  49.917  55.904 
ATOM    829  CA  PHE A  57      61.641  47.828  56.081 
ATOM    830  HA  PHE A  57      62.000  47.170  55.294 
ATOM    831  CB  PHE A  57      62.837  48.280  56.943 
ATOM    832  HB1 PHE A  57      63.100  47.479  57.638 
ATOM    833  HB2 PHE A  57      62.553  49.145  57.546 
ATOM    834  CG  PHE A  57      64.066  48.598  56.144 
ATOM    835  CD1 PHE A  57      64.313  49.912  55.723 
ATOM    836  HD1 PHE A  57      63.656  50.710  56.030 
ATOM    837  CE1 PHE A  57      65.399  50.177  54.880 
ATOM    838  HE1 PHE A  57      65.560  51.174  54.518 
ATOM    839  CZ  PHE A  57      66.255  49.142  54.483 
ATOM    840  HZ  PHE A  57      67.078  49.356  53.816 
ATOM    841  CE2 PHE A  57      66.033  47.836  54.954 
ATOM    842  HE2 PHE A  57      66.677  47.029  54.650 
ATOM    843  CD2 PHE A  57      64.938  47.560  55.781 
ATOM    844  HD2 PHE A  57      64.747  46.548  56.114 
ATOM    845  C   PHE A  57      60.754  47.003  56.990 
ATOM    846  O   PHE A  57      60.379  47.576  57.993 
ATOM    847  N   ASP A  58      60.536  45.704  56.735 
ATOM    848  H   ASP A  58      60.780  45.344  55.819 
ATOM    849  CA  ASP A  58      60.275  44.694  57.759 
ATOM    850  HA  ASP A  58      59.367  45.019  58.221 
ATOM    851  CB  ASP A  58      59.924  43.300  57.249 
ATOM    852  HB1 ASP A  58      60.826  42.742  56.999 
ATOM    853  HB2 ASP A  58      59.285  43.380  56.368 
ATOM    854  CG  ASP A  58      59.141  42.615  58.381 
ATOM    855  OD1 ASP A  58      57.967  43.000  58.585 
ATOM    856  OD2 ASP A  58      59.699  41.772  59.113 
ATOM    857  C   ASP A  58      61.373  44.642  58.830 
ATOM    858  O   ASP A  58      62.568  44.719  58.526 
ATOM    859  N   ILE A  59      60.982  44.452  60.094 
ATOM    860  H   ILE A  59      59.990  44.449  60.288 
ATOM    861  CA  ILE A  59      61.948  44.224  61.177 
ATOM    862  HA  ILE A  59      62.734  44.969  61.061 
ATOM    863  CB  ILE A  59      61.352  44.427  62.591 
ATOM    864  HB  ILE A  59      62.053  44.011  63.317 
ATOM    865  CG2 ILE A  59      61.252  45.933  62.872 
ATOM    866 1HG2 ILE A  59      60.825  46.117  63.859 
ATOM    867 2HG2 ILE A  59      62.244  46.385  62.835 
ATOM    868 3HG2 ILE A  59      60.626  46.385  62.106 
ATOM    869  CG1 ILE A  59      59.992  43.721  62.772 
ATOM    870 1HG1 ILE A  59      60.017  42.748  62.285 
ATOM    871 2HG1 ILE A  59      59.227  44.316  62.288 
ATOM    872  CD1 ILE A  59      59.588  43.509  64.235 
ATOM    873  HD1 ILE A  59      58.635  42.979  64.273 
ATOM    874  HD2 ILE A  59      60.343  42.908  64.743 
ATOM    875  HD3 ILE A  59      59.475  44.466  64.746 
ATOM    876  C   ILE A  59      62.672  42.871  61.124 
ATOM    877  O   ILE A  59      63.823  42.787  61.560 
ATOM    878  N   LYS A  60      62.041  41.806  60.615 
ATOM    879  H   LYS A  60      61.136  41.941  60.157 
ATOM    880  CA  LYS A  60      62.451  40.418  60.892 
ATOM    881  HA  LYS A  60      63.107  40.453  61.760 
ATOM    882  CB  LYS A  60      61.220  39.561  61.286 
ATOM    883  HB1 LYS A  60      61.418  38.509  61.082 
ATOM    884  HB2 LYS A  60      60.368  39.837  60.666 
ATOM    885  CG  LYS A  60      60.812  39.644  62.773 
ATOM    886  HG1 LYS A  60      59.970  38.966  62.919 
ATOM    887  HG2 LYS A  60      60.473  40.652  63.009 
ATOM    888  CD  LYS A  60      61.945  39.252  63.744 
ATOM    889  HD1 LYS A  60      62.567  40.126  63.947 
ATOM    890  HD2 LYS A  60      62.571  38.496  63.267 
ATOM    891  CE  LYS A  60      61.450  38.665  65.076 
ATOM    892  HE1 LYS A  60      62.318  38.372  65.672 
ATOM    893  HE2 LYS A  60      60.861  37.768  64.865 
ATOM    894  NZ  LYS A  60      60.629  39.610  65.858 
ATOM    895  HZ1 LYS A  60      60.221  39.168  66.684 
ATOM    896  HZ2 LYS A  60      61.145  40.420  66.218 
ATOM    897  HZ3 LYS A  60      59.800  39.913  65.359 
ATOM    898  C   LYS A  60      63.367  39.755  59.857 
ATOM    899  O   LYS A  60      63.477  38.532  59.809 
ATOM    900  N   MET A  61      64.061  40.560  59.063 
ATOM    901  H   MET A  61      63.909  41.550  59.164 
ATOM    902  CA  MET A  61      64.913  40.102  57.966 
ATOM    903  HA  MET A  61      64.251  39.639  57.236 
ATOM    904  CB  MET A  61      65.580  41.320  57.299 
ATOM    905  HB1 MET A  61      66.204  40.975  56.475 
ATOM    906  HB2 MET A  61      66.228  41.806  58.028 
ATOM    907  CG  MET A  61      64.605  42.378  56.763 
ATOM    908  HG1 MET A  61      65.188  43.165  56.284 
ATOM    909  HG2 MET A  61      64.086  42.831  57.607 
ATOM    910  SD  MET A  61      63.352  41.805  55.583 
ATOM    911  CE  MET A  61      64.387  41.204  54.220 
ATOM    912  HE1 MET A  61      63.754  40.952  53.369 
ATOM    913  HE2 MET A  61      65.095  41.976  53.925 
ATOM    914  HE3 MET A  61      64.926  40.309  54.526 
ATOM    915  C   MET A  61      66.011  39.101  58.361 
ATOM    916  O   MET A  61      66.677  39.266  59.392 
ATOM    917  N   PRO A  62      66.287  38.116  57.485 
ATOM    918  CD  PRO A  62      65.480  37.674  56.350 
ATOM    919  HD1 PRO A  62      65.241  38.496  55.675 
ATOM    920  HD2 PRO A  62      64.561  37.212  56.714 
ATOM    921  CG  PRO A  62      66.314  36.635  55.601 
ATOM    922  HG1 PRO A  62      66.869  37.122  54.798 
ATOM    923  HG2 PRO A  62      65.699  35.826  55.209 
ATOM    924  CB  PRO A  62      67.277  36.128  56.668 
ATOM    925  HB1 PRO A  62      68.190  35.725  56.228 
ATOM    926  HB2 PRO A  62      66.777  35.365  57.268 
ATOM    927  CA  PRO A  62      67.527  37.369  57.529 
ATOM    928  HA  PRO A  62      67.738  37.059  58.554 
ATOM    929  C   PRO A  62      68.713  38.196  57.003 
ATOM    930  O   PRO A  62      68.578  39.216  56.325 
ATOM    931  N   ARG A  63      69.914  37.694  57.308 
ATOM    932  H   ARG A  63      69.895  36.888  57.913 
ATOM    933  CA  ARG A  63      71.249  38.211  56.940 
ATOM    934  HA  ARG A  63      71.968  37.447  57.238 
ATOM    935  CB  ARG A  63      71.433  38.392  55.420 
ATOM    936  HB1 ARG A  63      72.487  38.609  55.239 
ATOM    937  HB2 ARG A  63      70.859  39.259  55.100 
ATOM    938  CG  ARG A  63      71.012  37.175  54.572 
ATOM    939  HG1 ARG A  63      69.991  37.324  54.218 
ATOM    940  HG2 ARG A  63      71.025  36.280  55.195 
ATOM    941  CD  ARG A  63      71.938  36.903  53.373 
ATOM    942  HD1 ARG A  63      71.551  36.033  52.839 
ATOM    943  HD2 ARG A  63      72.931  36.663  53.757 
ATOM    944  NE  ARG A  63      72.041  38.040  52.438 
ATOM    945  HE  ARG A  63      71.568  38.904  52.710 
ATOM    946  CZ  ARG A  63      72.766  38.095  51.332 
ATOM    947  NH1 ARG A  63      73.507  37.092  50.948 
ATOM    948 1HH1 ARG A  63      73.495  36.258  51.503 
ATOM    949 2HH1 ARG A  63      74.049  37.155  50.109 
ATOM    950  NH2 ARG A  63      72.772  39.158  50.582 
ATOM    951 1HH2 ARG A  63      72.127  39.926  50.801 
ATOM    952 2HH2 ARG A  63      73.326  39.215  49.753 
ATOM    953  C   ARG A  63      71.719  39.453  57.698 
ATOM    954  O   ARG A  63      72.900  39.538  58.009 
ATOM    955  N   MET A  64      70.811  40.352  58.046 
ATOM    956  H   MET A  64      69.870  40.216  57.692 
ATOM    957  CA  MET A  64      71.004  41.464  58.982 
ATOM    958  HA  MET A  64      71.618  41.156  59.828 
ATOM    959  CB  MET A  64      71.632  42.681  58.264 
ATOM    960  HB1 MET A  64      71.193  43.603  58.650 
ATOM    961  HB2 MET A  64      71.387  42.636  57.202 
ATOM    962  CG  MET A  64      73.155  42.794  58.419 
ATOM    963  HG1 MET A  64      73.562  43.100  57.455 
ATOM    964  HG2 MET A  64      73.579  41.820  58.656 
ATOM    965  SD  MET A  64      73.735  44.001  59.651 
ATOM    966  CE  MET A  64      73.102  43.265  61.187 
ATOM    967  HE1 MET A  64      73.486  43.816  62.045 
ATOM    968  HE2 MET A  64      72.013  43.311  61.205 
ATOM    969  HE3 MET A  64      73.423  42.226  61.263 
ATOM    970  C   MET A  64      69.626  41.879  59.485 
ATOM    971  O   MET A  64      68.704  42.001  58.676 
ATOM    972  N   ASP A  65      69.482  42.092  60.791 
ATOM    973  H   ASP A  65      70.273  42.094  61.424 
ATOM    974  CA  ASP A  65      68.189  42.471  61.347 
ATOM    975  HA  ASP A  65      67.452  41.772  60.947 
ATOM    976  CB  ASP A  65      68.172  42.290  62.864 
ATOM    977  HB1 ASP A  65      68.544  41.296  63.122 
ATOM    978  HB2 ASP A  65      67.144  42.369  63.222 
ATOM    979  CG  ASP A  65      69.024  43.354  63.528 
ATOM    980  OD1 ASP A  65      68.432  44.401  63.874 
ATOM    981  OD2 ASP A  65      70.255  43.143  63.576 
ATOM    982  C   ASP A  65      67.744  43.875  60.906 
ATOM    983  O   ASP A  65      68.550  44.747  60.553 
ATOM    984  N   GLY A  66      66.430  44.097  60.910 
ATOM    985  H   GLY A  66      65.788  43.359  61.181 
ATOM    986  CA  GLY A  66      65.876  45.363  60.456 
ATOM    987  HA1 GLY A  66      64.792  45.277  60.410 
ATOM    988  HA2 GLY A  66      66.240  45.577  59.452 
ATOM    989  C   GLY A  66      66.218  46.541  61.352 
ATOM    990  O   GLY A  66      66.301  47.655  60.857 
ATOM    991  N   MET A  67      66.486  46.329  62.640 
ATOM    992  H   MET A  67      66.577  45.377  62.980 
ATOM    993  CA  MET A  67      66.884  47.406  63.550 
ATOM    994  HA  MET A  67      66.258  48.274  63.353 
ATOM    995  CB  MET A  67      66.621  46.974  65.002 
ATOM    996  HB1 MET A  67      66.941  47.766  65.680 
ATOM    997  HB2 MET A  67      67.194  46.078  65.232 
ATOM    998  CG  MET A  67      65.122  46.704  65.224 
ATOM    999  HG1 MET A  67      64.726  46.097  64.410 
ATOM   1000  HG2 MET A  67      64.597  47.659  65.206 
ATOM   1001  SD  MET A  67      64.703  45.854  66.764 
ATOM   1002  CE  MET A  67      65.190  44.153  66.364 
ATOM   1003  HE1 MET A  67      64.969  43.505  67.214 
ATOM   1004  HE2 MET A  67      64.629  43.805  65.497 
ATOM   1005  HE3 MET A  67      66.258  44.111  66.147 
ATOM   1006  C   MET A  67      68.332  47.861  63.316 
ATOM   1007  O   MET A  67      68.624  49.062  63.331 
ATOM   1008  N   GLU A  68      69.235  46.940  62.998 
ATOM   1009  H   GLU A  68      68.991  45.952  63.122 
ATOM   1010  CA  GLU A  68      70.574  47.276  62.523 
ATOM   1011  HA  GLU A  68      71.001  48.012  63.204 
ATOM   1012  CB  GLU A  68      71.468  46.025  62.574 
ATOM   1013  HB1 GLU A  68      72.273  46.114  61.849 
ATOM   1014  HB2 GLU A  68      70.877  45.170  62.254 
ATOM   1015  CG  GLU A  68      72.079  45.760  63.971 
ATOM   1016  HG1 GLU A  68      72.329  44.701  64.045 
ATOM   1017  HG2 GLU A  68      71.349  45.991  64.749 
ATOM   1018  CD  GLU A  68      73.368  46.560  64.206 
ATOM   1019  OE1 GLU A  68      74.477  46.050  63.942 
ATOM   1020  OE2 GLU A  68      73.325  47.791  64.438 
ATOM   1021  C   GLU A  68      70.578  47.922  61.138 
ATOM   1022  O   GLU A  68      71.390  48.839  60.915 
ATOM   1023  N   LEU A  69      69.680  47.520  60.219 
ATOM   1024  H   LEU A  69      69.093  46.707  60.403 
ATOM   1025  CA  LEU A  69      69.551  48.269  58.968 
ATOM   1026  HA  LEU A  69      70.589  48.484  58.726 
ATOM   1027  CB  LEU A  69      69.020  47.480  57.765 
ATOM   1028  HB1 LEU A  69      68.033  47.858  57.494 
ATOM   1029  HB2 LEU A  69      68.941  46.417  57.998 
ATOM   1030  CG  LEU A  69      70.026  47.704  56.611 
ATOM   1031  HG  LEU A  69      70.447  48.710  56.661 
ATOM   1032  CD1 LEU A  69      71.181  46.702  56.678 
ATOM   1033 1HD1 LEU A  69      71.917  46.925  55.908 
ATOM   1034 2HD1 LEU A  69      71.650  46.732  57.659 
ATOM   1035 3HD1 LEU A  69      70.797  45.694  56.521 
ATOM   1036  CD2 LEU A  69      69.369  47.615  55.255 
ATOM   1037 1HD2 LEU A  69      70.114  47.727  54.470 
ATOM   1038 2HD2 LEU A  69      68.859  46.659  55.161 
ATOM   1039 3HD2 LEU A  69      68.662  48.433  55.168 
ATOM   1040  C   LEU A  69      68.966  49.681  59.126 
ATOM   1041  O   LEU A  69      69.441  50.606  58.463 
ATOM   1042  N   LEU A  70      68.050  49.873  60.075 
ATOM   1043  H   LEU A  70      67.672  49.047  60.537 
ATOM   1044  CA  LEU A  70      67.565  51.189  60.492 
ATOM   1045  HA  LEU A  70      67.166  51.690  59.610 
ATOM   1046  CB  LEU A  70      66.424  51.029  61.520 
ATOM   1047  HB1 LEU A  70      66.261  51.991  62.008 
ATOM   1048  HB2 LEU A  70      66.737  50.330  62.290 
ATOM   1049  CG  LEU A  70      65.072  50.552  60.942 
ATOM   1050  HG  LEU A  70      65.196  49.663  60.338 
ATOM   1051  CD1 LEU A  70      64.101  50.236  62.085 
ATOM   1052 1HD1 LEU A  70      63.085  50.135  61.702 
ATOM   1053 2HD1 LEU A  70      64.389  49.288  62.536 
ATOM   1054 3HD1 LEU A  70      64.146  51.012  62.845 
ATOM   1055  CD2 LEU A  70      64.461  51.597  60.019 
ATOM   1056 1HD2 LEU A  70      63.421  51.350  59.804 
ATOM   1057 2HD2 LEU A  70      64.536  52.581  60.478 
ATOM   1058 3HD2 LEU A  70      65.008  51.569  59.080 
ATOM   1059  C   LEU A  70      68.686  52.089  60.999 
ATOM   1060  O   LEU A  70      68.857  53.184  60.459 
ATOM   1061  N   ARG A  71      69.501  51.611  61.951 
ATOM   1062  H   ARG A  71      69.279  50.697  62.347 
ATOM   1063  CA  ARG A  71      70.720  52.314  62.407 
ATOM   1064  HA  ARG A  71      70.434  53.226  62.933 
ATOM   1065  CB  ARG A  71      71.449  51.375  63.373 
ATOM   1066  HB1 ARG A  71      71.717  50.468  62.832 
ATOM   1067  HB2 ARG A  71      70.765  51.087  64.173 
ATOM   1068  CG  ARG A  71      72.716  51.965  64.006 
ATOM   1069  HG1 ARG A  71      72.444  52.692  64.773 
ATOM   1070  HG2 ARG A  71      73.344  52.438  63.251 
ATOM   1071  CD  ARG A  71      73.478  50.794  64.624 
ATOM   1072  HD1 ARG A  71      73.745  50.109  63.816 
ATOM   1073  HD2 ARG A  71      72.819  50.267  65.319 
ATOM   1074  NE  ARG A  71      74.709  51.193  65.322 
ATOM   1075  HE  ARG A  71      74.940  52.171  65.360 
ATOM   1076  CZ  ARG A  71      75.529  50.333  65.901 
ATOM   1077  NH1 ARG A  71      75.345  49.043  65.859 
ATOM   1078 1HH1 ARG A  71      74.547  48.662  65.331 
ATOM   1079 2HH1 ARG A  71      75.966  48.391  66.291 
ATOM   1080  NH2 ARG A  71      76.576  50.761  66.548 
ATOM   1081 1HH2 ARG A  71      76.762  51.744  66.619 
ATOM   1082 2HH2 ARG A  71      77.186  50.098  66.986 
ATOM   1083  C   ARG A  71      71.605  52.736  61.219 
ATOM   1084  O   ARG A  71      72.003  53.898  61.094 
ATOM   1085  N   ARG A  72      71.905  51.785  60.324 
ATOM   1086  H   ARG A  72      71.511  50.865  60.494 
ATOM   1087  CA  ARG A  72      72.857  51.986  59.207 
ATOM   1088  HA  ARG A  72      73.801  52.360  59.609 
ATOM   1089  CB  ARG A  72      73.118  50.654  58.477 
ATOM   1090  HB1 ARG A  72      73.549  50.853  57.495 
ATOM   1091  HB2 ARG A  72      72.166  50.141  58.328 
ATOM   1092  CG  ARG A  72      74.095  49.749  59.227 
ATOM   1093  HG1 ARG A  72      73.940  49.911  60.288 
ATOM   1094  HG2 ARG A  72      75.120  50.037  58.987 
ATOM   1095  CD  ARG A  72      73.861  48.272  58.850 
ATOM   1096  HD1 ARG A  72      74.055  48.148  57.783 
ATOM   1097  HD2 ARG A  72      72.816  48.023  59.028 
ATOM   1098  NE  ARG A  72      74.699  47.316  59.605 
ATOM   1099  HE  ARG A  72      75.181  46.608  59.075 
ATOM   1100  CZ  ARG A  72      74.772  47.199  60.919 
ATOM   1101  NH1 ARG A  72      74.082  47.946  61.725 
ATOM   1102 1HH1 ARG A  72      73.284  48.446  61.365 
ATOM   1103 2HH1 ARG A  72      74.139  47.764  62.726 
ATOM   1104  NH2 ARG A  72      75.530  46.301  61.468 
ATOM   1105 1HH2 ARG A  72      75.963  45.590  60.917 
ATOM   1106 2HH2 ARG A  72      75.356  46.119  62.464 
ATOM   1107  C   ARG A  72      72.434  53.014  58.160 
ATOM   1108  O   ARG A  72      73.165  53.958  57.844 
ATOM   1109  N   LEU A  73      71.251  52.808  57.590 
ATOM   1110  H   LEU A  73      70.699  52.016  57.911 
ATOM   1111  CA  LEU A  73      70.642  53.736  56.642 
ATOM   1112  HA  LEU A  73      71.254  53.824  55.745 
ATOM   1113  CB  LEU A  73      69.261  53.149  56.280 
ATOM   1114  HB1 LEU A  73      68.733  52.872  57.195 
ATOM   1115  HB2 LEU A  73      69.445  52.227  55.725 
ATOM   1116  CG  LEU A  73      68.323  54.045  55.445 
ATOM   1117  HG  LEU A  73      68.909  54.533  54.670 
ATOM   1118  CD1 LEU A  73      67.250  53.178  54.789 
ATOM   1119 1HD1 LEU A  73      66.613  53.787  54.147 
ATOM   1120 2HD1 LEU A  73      67.709  52.396  54.187 
ATOM   1121 3HD1 LEU A  73      66.646  52.724  55.574 
ATOM   1122  CD2 LEU A  73      67.571  55.097  56.267 
ATOM   1123 1HD2 LEU A  73      66.736  55.502  55.697 
ATOM   1124 2HD2 LEU A  73      67.182  54.664  57.189 
ATOM   1125 3HD2 LEU A  73      68.227  55.930  56.503 
ATOM   1126  C   LEU A  73      70.533  55.102  57.286 
ATOM   1127  O   LEU A  73      70.896  56.069  56.640 
ATOM   1128  N   ARG A  74      70.149  55.170  58.567 
ATOM   1129  H   ARG A  74      69.854  54.318  59.034 
ATOM   1130  CA  ARG A  74      70.084  56.427  59.309 
ATOM   1131  HA  ARG A  74      69.518  57.114  58.687 
ATOM   1132  CB  ARG A  74      69.284  56.172  60.601 
ATOM   1133  HB1 ARG A  74      69.862  55.520  61.256 
ATOM   1134  HB2 ARG A  74      68.359  55.657  60.336 
ATOM   1135  CG  ARG A  74      68.885  57.415  61.400 
ATOM   1136  HG1 ARG A  74      69.788  57.893  61.782 
ATOM   1137  HG2 ARG A  74      68.290  57.103  62.260 
ATOM   1138  CD  ARG A  74      68.090  58.445  60.592 
ATOM   1139  HD1 ARG A  74      68.658  58.750  59.712 
ATOM   1140  HD2 ARG A  74      68.013  59.320  61.224 
ATOM   1141  NE  ARG A  74      66.725  57.998  60.226 
ATOM   1142  HE  ARG A  74      66.077  57.749  60.968 
ATOM   1143  CZ  ARG A  74      66.222  57.913  59.003 
ATOM   1144  NH1 ARG A  74      66.911  58.014  57.905 
ATOM   1145 1HH1 ARG A  74      67.910  58.178  57.897 
ATOM   1146 2HH1 ARG A  74      66.400  58.030  57.029 
ATOM   1147  NH2 ARG A  74      64.959  57.716  58.814 
ATOM   1148 1HH2 ARG A  74      64.262  57.868  59.551 
ATOM   1149 2HH2 ARG A  74      64.630  57.737  57.863 
ATOM   1150  C   ARG A  74      71.416  57.143  59.542 
ATOM   1151  O   ARG A  74      71.420  58.357  59.724 
ATOM   1152  N   GLN A  75      72.536  56.428  59.463 
ATOM   1153  H   GLN A  75      72.460  55.419  59.469 
ATOM   1154  CA  GLN A  75      73.877  57.020  59.346 
ATOM   1155  HA  GLN A  75      73.911  57.925  59.955 
ATOM   1156  CB  GLN A  75      74.860  55.991  59.951 
ATOM   1157  HB1 GLN A  75      74.941  55.132  59.286 
ATOM   1158  HB2 GLN A  75      74.445  55.642  60.899 
ATOM   1159  CG  GLN A  75      76.275  56.520  60.237 
ATOM   1160  HG1 GLN A  75      76.195  57.429  60.833 
ATOM   1161  HG2 GLN A  75      76.768  56.770  59.298 
ATOM   1162  CD  GLN A  75      77.156  55.518  60.996 
ATOM   1163  OE1 GLN A  75      76.837  54.358  61.209 
ATOM   1164  NE2 GLN A  75      78.315  55.934  61.459 
ATOM   1165 1HE2 GLN A  75      78.613  56.882  61.307 
ATOM   1166 2HE2 GLN A  75      78.874  55.252  61.938 
ATOM   1167  C   GLN A  75      74.268  57.428  57.913 
ATOM   1168  O   GLN A  75      75.140  58.279  57.755 
ATOM   1169  N   LYS A  76      73.649  56.850  56.868 
ATOM   1170  H   LYS A  76      72.972  56.122  57.069 
ATOM   1171  CA  LYS A  76      73.960  57.159  55.446 
ATOM   1172  HA  LYS A  76      74.955  57.606  55.415 
ATOM   1173  CB  LYS A  76      74.044  55.799  54.684 
ATOM   1174  HB1 LYS A  76      73.049  55.354  54.624 
ATOM   1175  HB2 LYS A  76      74.666  55.131  55.282 
ATOM   1176  CG  LYS A  76      74.657  55.859  53.263 
ATOM   1177  HG1 LYS A  76      75.407  56.651  53.269 
ATOM   1178  HG2 LYS A  76      73.885  56.151  52.550 
ATOM   1179  CD  LYS A  76      75.376  54.580  52.748 
ATOM   1180  HD1 LYS A  76      76.040  54.212  53.532 
ATOM   1181  HD2 LYS A  76      76.009  54.896  51.916 
ATOM   1182  CE  LYS A  76      74.498  53.414  52.238 
ATOM   1183  HE1 LYS A  76      73.780  53.814  51.517 
ATOM   1184  HE2 LYS A  76      73.933  53.002  53.078 
ATOM   1185  NZ  LYS A  76      75.305  52.335  51.580 
ATOM   1186  HZ1 LYS A  76      74.746  51.574  51.182 
ATOM   1187  HZ2 LYS A  76      75.845  52.673  50.791 
ATOM   1188  HZ3 LYS A  76      75.948  51.876  52.207 
ATOM   1189  C   LYS A  76      73.046  58.193  54.774 
ATOM   1190  O   LYS A  76      73.399  58.717  53.719 
ATOM   1191  N   SER A  77      71.896  58.493  55.372 
ATOM   1192  H   SER A  77      71.648  57.930  56.178 
ATOM   1193  CA  SER A  77      70.891  59.478  54.962 
ATOM   1194  HA  SER A  77      71.353  60.462  54.868 
ATOM   1195  CB  SER A  77      70.273  59.084  53.620 
ATOM   1196  HB1 SER A  77      69.313  59.582  53.481 
ATOM   1197  HB2 SER A  77      70.128  58.004  53.596 
ATOM   1198  OG  SER A  77      71.120  59.468  52.566 
ATOM   1199  HG  SER A  77      72.042  59.331  52.857 
ATOM   1200  C   SER A  77      69.773  59.566  55.987 
ATOM   1201  O   SER A  77      69.476  58.628  56.728 
ATOM   1202  N   ASP A  78      69.065  60.679  55.951 
ATOM   1203  H   ASP A  78      69.340  61.447  55.336 
ATOM   1204  CA  ASP A  78      67.855  60.942  56.708 
ATOM   1205  HA  ASP A  78      67.859  60.301  57.584 
ATOM   1206  CB  ASP A  78      67.905  62.371  57.261 
ATOM   1207  HB1 ASP A  78      68.793  62.473  57.888 
ATOM   1208  HB2 ASP A  78      67.037  62.525  57.903 
ATOM   1209  CG  ASP A  78      67.941  63.454  56.185 
ATOM   1210  OD1 ASP A  78      68.480  63.178  55.087 
ATOM   1211  OD2 ASP A  78      67.450  64.550  56.514 
ATOM   1212  C   ASP A  78      66.576  60.626  55.932 
ATOM   1213  O   ASP A  78      65.487  60.958  56.408 
ATOM   1214  N   LEU A  79      66.700  59.903  54.803 
ATOM   1215  H   LEU A  79      67.626  59.712  54.457 
ATOM   1216  CA  LEU A  79      65.528  59.443  54.063 
ATOM   1217  HA  LEU A  79      65.094  60.372  53.697 
ATOM   1218  CB  LEU A  79      65.813  58.620  52.792 
ATOM   1219  HB1 LEU A  79      66.603  59.093  52.208 
ATOM   1220  HB2 LEU A  79      64.906  58.665  52.187 
ATOM   1221  CG  LEU A  79      66.138  57.132  53.011 
ATOM   1222  HG  LEU A  79      65.529  56.708  53.807 
ATOM   1223  CD1 LEU A  79      65.857  56.325  51.746 
ATOM   1224 1HD1 LEU A  79      66.065  55.272  51.920 
ATOM   1225 2HD1 LEU A  79      64.809  56.431  51.468 
ATOM   1226 3HD1 LEU A  79      66.476  56.692  50.928 
ATOM   1227  CD2 LEU A  79      67.611  56.984  53.358 
ATOM   1228 1HD2 LEU A  79      67.843  55.932  53.442 
ATOM   1229 2HD2 LEU A  79      68.216  57.421  52.565 
ATOM   1230 3HD2 LEU A  79      67.824  57.470  54.310 
ATOM   1231  C   LEU A  79      64.516  58.804  54.980 
ATOM   1232  O   LEU A  79      64.906  58.042  55.893 
ATOM   1233  N   PRO A  80      63.220  59.098  54.802 
ATOM   1234  CD  PRO A  80      62.603  60.051  53.891 
ATOM   1235  HD1 PRO A  80      63.011  59.978  52.885 
ATOM   1236  HD2 PRO A  80      62.754  61.056  54.283 
ATOM   1237  CG  PRO A  80      61.107  59.716  53.894 
ATOM   1238  HG1 PRO A  80      60.879  58.980  53.127 
ATOM   1239  HG2 PRO A  80      60.490  60.603  53.766 
ATOM   1240  CB  PRO A  80      60.885  59.083  55.260 
ATOM   1241  HB1 PRO A  80      60.087  58.341  55.243 
ATOM   1242  HB2 PRO A  80      60.675  59.866  55.989 
ATOM   1243  CA  PRO A  80      62.234  58.449  55.607 
ATOM   1244  HA  PRO A  80      62.433  58.675  56.653 
ATOM   1245  C   PRO A  80      62.317  56.965  55.395 
ATOM   1246  O   PRO A  80      62.289  56.453  54.270 
ATOM   1247  N   VAL A  81      62.427  56.270  56.502 
ATOM   1248  H   VAL A  81      62.383  56.732  57.395 
ATOM   1249  CA  VAL A  81      61.969  54.895  56.477 
ATOM   1250  HA  VAL A  81      62.189  54.427  55.521 
ATOM   1251  CB  VAL A  81      62.668  54.001  57.500 
ATOM   1252  HB  VAL A  81      62.319  52.977  57.386 
ATOM   1253  CG1 VAL A  81      64.180  54.025  57.241 
ATOM   1254 1HG1 VAL A  81      64.696  53.351  57.913 
ATOM   1255 2HG1 VAL A  81      64.381  53.706  56.219 
ATOM   1256 3HG1 VAL A  81      64.587  55.023  57.391 
ATOM   1257  CG2 VAL A  81      62.376  54.441  58.929 
ATOM   1258 1HG2 VAL A  81      62.876  53.760  59.604 
ATOM   1259 2HG2 VAL A  81      62.737  55.455  59.093 
ATOM   1260 3HG2 VAL A  81      61.306  54.390  59.127 
ATOM   1261  C   VAL A  81      60.456  54.902  56.632 
ATOM   1262  O   VAL A  81      59.888  55.813  57.216 
ATOM   1263  N   ILE A  82      59.833  53.828  56.156 
ATOM   1264  H   ILE A  82      60.438  53.111  55.748 
ATOM   1265  CA  ILE A  82      58.648  53.334  56.824 
ATOM   1266  HA  ILE A  82      58.526  53.852  57.780 
ATOM   1267  CB  ILE A  82      57.340  53.424  56.013 
ATOM   1268  HB  ILE A  82      57.569  53.537  54.955 
ATOM   1269  CG2 ILE A  82      56.416  52.197  56.168 
ATOM   1270 1HG2 ILE A  82      55.551  52.279  55.512 
ATOM   1271 2HG2 ILE A  82      56.946  51.285  55.905 
ATOM   1272 3HG2 ILE A  82      56.072  52.118  57.201 
ATOM   1273  CG1 ILE A  82      56.599  54.690  56.516 
ATOM   1274 1HG1 ILE A  82      57.275  55.541  56.455 
ATOM   1275 2HG1 ILE A  82      56.348  54.552  57.568 
ATOM   1276  CD1 ILE A  82      55.320  55.050  55.766 
ATOM   1277  HD1 ILE A  82      54.955  55.999  56.151 
ATOM   1278  HD2 ILE A  82      55.523  55.153  54.703 
ATOM   1279  HD3 ILE A  82      54.550  54.295  55.922 
ATOM   1280  C   ILE A  82      59.136  51.950  57.205 
ATOM   1281  O   ILE A  82      59.968  51.371  56.513 
ATOM   1282  N   PHE A  83      58.703  51.434  58.327 
ATOM   1283  H   PHE A  83      58.057  51.957  58.915 
ATOM   1284  CA  PHE A  83      59.070  50.098  58.679 
ATOM   1285  HA  PHE A  83      59.590  49.655  57.844 
ATOM   1286  CB  PHE A  83      60.099  50.070  59.837 
ATOM   1287  HB1 PHE A  83      60.920  50.730  59.558 
ATOM   1288  HB2 PHE A  83      60.530  49.072  59.872 
ATOM   1289  CG  PHE A  83      59.707  50.418  61.267 
ATOM   1290  CD1 PHE A  83      59.367  51.732  61.624 
ATOM   1291  HD1 PHE A  83      59.285  52.484  60.857 
ATOM   1292  CE1 PHE A  83      59.181  52.080  62.977 
ATOM   1293  HE1 PHE A  83      58.912  53.093  63.240 
ATOM   1294  CZ  PHE A  83      59.354  51.114  63.985 
ATOM   1295  HZ  PHE A  83      59.195  51.373  65.021 
ATOM   1296  CE2 PHE A  83      59.680  49.794  63.635 
ATOM   1297  HE2 PHE A  83      59.790  49.044  64.405 
ATOM   1298  CD2 PHE A  83      59.859  49.454  62.282 
ATOM   1299  HD2 PHE A  83      60.131  48.449  62.015 
ATOM   1300  C   PHE A  83      57.801  49.276  58.828 
ATOM   1301  O   PHE A  83      56.998  49.545  59.730 
ATOM   1302  N   LEU A  84      57.609  48.349  57.863 
ATOM   1303  H   LEU A  84      58.381  48.220  57.225 
ATOM   1304  CA  LEU A  84      56.812  47.155  58.125 
ATOM   1305  HA  LEU A  84      55.785  47.470  58.295 
ATOM   1306  CB  LEU A  84      56.868  46.188  56.921 
ATOM   1307  HB1 LEU A  84      56.762  45.162  57.279 
ATOM   1308  HB2 LEU A  84      57.850  46.263  56.455 
ATOM   1309  CG  LEU A  84      55.786  46.427  55.859 
ATOM   1310  HG  LEU A  84      55.771  47.486  55.601 
ATOM   1311  CD1 LEU A  84      56.092  45.613  54.597 
ATOM   1312 1HD1 LEU A  84      55.325  45.787  53.844 
ATOM   1313 2HD1 LEU A  84      57.057  45.919  54.191 
ATOM   1314 3HD1 LEU A  84      56.144  44.548  54.825 
ATOM   1315  CD2 LEU A  84      54.389  46.017  56.334 
ATOM   1316 1HD2 LEU A  84      53.650  46.364  55.615 
ATOM   1317 2HD2 LEU A  84      54.332  44.937  56.435 
ATOM   1318 3HD2 LEU A  84      54.162  46.460  57.301 
ATOM   1319  C   LEU A  84      57.255  46.436  59.403 
ATOM   1320  O   LEU A  84      58.454  46.311  59.665 
ATOM   1321  N   THR A  85      56.280  45.892  60.143 
ATOM   1322  H   THR A  85      55.315  46.099  59.918 
ATOM   1323  CA  THR A  85      56.542  45.011  61.291 
ATOM   1324  HA  THR A  85      57.551  44.630  61.183 
ATOM   1325  CB  THR A  85      56.454  45.785  62.629 
ATOM   1326  HB  THR A  85      56.761  45.119  63.436 
ATOM   1327  CG2 THR A  85      57.352  47.020  62.687 
ATOM   1328 1HG2 THR A  85      57.394  47.392  63.708 
ATOM   1329 2HG2 THR A  85      58.357  46.755  62.371 
ATOM   1330 3HG2 THR A  85      56.966  47.803  62.033 
ATOM   1331  OG1 THR A  85      55.139  46.213  62.885 
ATOM   1332  HG1 THR A  85      55.159  46.834  63.661 
ATOM   1333  C   THR A  85      55.654  43.780  61.325 
ATOM   1334  O   THR A  85      54.781  43.596  60.494 
ATOM   1335  N   SER A  86      55.892  42.893  62.283 
ATOM   1336  H   SER A  86      56.583  43.146  62.973 
ATOM   1337  CA  SER A  86      55.165  41.635  62.501 
ATOM   1338  HA  SER A  86      54.987  41.121  61.556 
ATOM   1339  CB  SER A  86      56.146  40.818  63.357 
ATOM   1340  HB1 SER A  86      56.300  41.355  64.294 
ATOM   1341  HB2 SER A  86      57.107  40.763  62.842 
ATOM   1342  OG  SER A  86      55.743  39.505  63.662 
ATOM   1343  HG  SER A  86      56.294  39.256  64.434 
ATOM   1344  C   SER A  86      53.830  41.844  63.235 
ATOM   1345  O   SER A  86      53.382  42.975  63.447 
ATOM   1346  N   LYS A  87      53.226  40.746  63.696 
ATOM   1347  H   LYS A  87      53.724  39.877  63.526 
ATOM   1348  CA  LYS A  87      52.377  40.763  64.888 
ATOM   1349  HA  LYS A  87      51.833  41.695  64.936 
ATOM   1350  CB  LYS A  87      51.389  39.583  64.862 
ATOM   1351  HB1 LYS A  87      51.076  39.344  65.880 
ATOM   1352  HB2 LYS A  87      51.914  38.704  64.484 
ATOM   1353  CG  LYS A  87      50.131  39.809  64.008 
ATOM   1354  HG1 LYS A  87      49.771  38.819  63.723 
ATOM   1355  HG2 LYS A  87      50.388  40.325  63.087 
ATOM   1356  CD  LYS A  87      48.962  40.515  64.729 
ATOM   1357  HD1 LYS A  87      49.030  40.356  65.806 
ATOM   1358  HD2 LYS A  87      48.052  40.009  64.406 
ATOM   1359  CE  LYS A  87      48.749  42.008  64.434 
ATOM   1360  HE1 LYS A  87      47.729  42.250  64.744 
ATOM   1361  HE2 LYS A  87      48.830  42.187  63.358 
ATOM   1362  NZ  LYS A  87      49.676  42.896  65.165 
ATOM   1363  HZ1 LYS A  87      49.320  43.835  65.225 
ATOM   1364  HZ2 LYS A  87      49.842  42.560  66.121 
ATOM   1365  HZ3 LYS A  87      50.562  42.978  64.681 
ATOM   1366  C   LYS A  87      53.238  40.654  66.147 
ATOM   1367  O   LYS A  87      53.988  39.702  66.318 
ATOM   1368  N   ASP A  88      53.073  41.633  67.027 
ATOM   1369  H   ASP A  88      52.434  42.361  66.747 
ATOM   1370  CA  ASP A  88      53.121  41.475  68.486 
ATOM   1371  HA  ASP A  88      52.912  42.472  68.875 
ATOM   1372  CB  ASP A  88      51.911  40.625  68.941 
ATOM   1373  HB1 ASP A  88      51.814  40.708  70.024 
ATOM   1374  HB2 ASP A  88      52.115  39.580  68.702 
ATOM   1375  CG  ASP A  88      50.561  41.029  68.289 
ATOM   1376  OD1 ASP A  88      50.466  42.094  67.621 
ATOM   1377  OD2 ASP A  88      49.610  40.228  68.364 
ATOM   1378  C   ASP A  88      54.496  41.146  69.102 
ATOM   1379  O   ASP A  88      54.635  41.049  70.319 
ATOM   1380  N   ASP A  89      55.543  41.173  68.272 
ATOM   1381  H   ASP A  89      55.322  41.096  67.290 
ATOM   1382  CA  ASP A  89      56.911  41.597  68.607 
ATOM   1383  HA  ASP A  89      57.289  40.975  69.419 
ATOM   1384  CB  ASP A  89      57.800  41.395  67.366 
ATOM   1385  HB1 ASP A  89      58.808  41.718  67.618 
ATOM   1386  HB2 ASP A  89      57.434  42.037  66.562 
ATOM   1387  CG  ASP A  89      57.931  39.966  66.839 
ATOM   1388  OD1 ASP A  89      58.536  39.130  67.547 
ATOM   1389  OD2 ASP A  89      57.749  39.776  65.611 
ATOM   1390  C   ASP A  89      56.968  43.084  69.061 
ATOM   1391  O   ASP A  89      57.785  43.879  68.578 
ATOM   1392  N   GLU A  90      56.068  43.502  69.957 
ATOM   1393  H   GLU A  90      55.422  42.810  70.325 
ATOM   1394  CA  GLU A  90      55.931  44.900  70.395 
ATOM   1395  HA  GLU A  90      55.611  45.501  69.542 
ATOM   1396  CB  GLU A  90      54.834  45.021  71.470 
ATOM   1397  HB1 GLU A  90      54.871  44.124  72.091 
ATOM   1398  HB2 GLU A  90      53.861  45.027  70.976 
ATOM   1399  CG  GLU A  90      54.913  46.220  72.439 
ATOM   1400  HG1 GLU A  90      55.841  46.144  73.011 
ATOM   1401  HG2 GLU A  90      54.102  46.100  73.161 
ATOM   1402  CD  GLU A  90      54.808  47.639  71.845 
ATOM   1403  OE1 GLU A  90      54.894  48.597  72.643 
ATOM   1404  OE2 GLU A  90      54.605  47.840  70.628 
ATOM   1405  C   GLU A  90      57.274  45.505  70.837 
ATOM   1406  O   GLU A  90      57.636  46.616  70.444 
ATOM   1407  N   ILE A  91      58.071  44.731  71.581 
ATOM   1408  H   ILE A  91      57.747  43.805  71.807 
ATOM   1409  CA  ILE A  91      59.415  45.150  71.982 
ATOM   1410  HA  ILE A  91      59.296  46.071  72.553 
ATOM   1411  CB  ILE A  91      60.094  44.118  72.916 
ATOM   1412  HB  ILE A  91      61.112  44.468  73.098 
ATOM   1413  CG2 ILE A  91      59.364  44.118  74.273 
ATOM   1414 1HG2 ILE A  91      59.927  43.541  75.006 
ATOM   1415 2HG2 ILE A  91      59.269  45.138  74.647 
ATOM   1416 3HG2 ILE A  91      58.368  43.687  74.165 
ATOM   1417  CG1 ILE A  91      60.184  42.695  72.312 
ATOM   1418 1HG1 ILE A  91      60.721  42.739  71.366 
ATOM   1419 2HG1 ILE A  91      59.183  42.309  72.117 
ATOM   1420  CD1 ILE A  91      60.930  41.687  73.196 
ATOM   1421  HD1 ILE A  91      61.058  40.755  72.645 
ATOM   1422  HD2 ILE A  91      61.913  42.079  73.460 
ATOM   1423  HD3 ILE A  91      60.361  41.477  74.102 
ATOM   1424  C   ILE A  91      60.309  45.540  70.800 
ATOM   1425  O   ILE A  91      60.929  46.613  70.830 
ATOM   1426  N   ASP A  92      60.319  44.718  69.747 
ATOM   1427  H   ASP A  92      59.677  43.939  69.727 
ATOM   1428  CA  ASP A  92      61.072  45.010  68.532 
ATOM   1429  HA  ASP A  92      62.113  45.184  68.808 
ATOM   1430  CB  ASP A  92      61.055  43.870  67.505 
ATOM   1431  HB1 ASP A  92      61.417  44.269  66.556 
ATOM   1432  HB2 ASP A  92      60.034  43.533  67.348 
ATOM   1433  CG  ASP A  92      61.961  42.693  67.863 
ATOM   1434  OD1 ASP A  92      62.854  42.859  68.719 
ATOM   1435  OD2 ASP A  92      61.783  41.631  67.223 
ATOM   1436  C   ASP A  92      60.589  46.298  67.882 
ATOM   1437  O   ASP A  92      61.408  47.146  67.496 
ATOM   1438  N   GLU A  93      59.266  46.502  67.870 
ATOM   1439  H   GLU A  93      58.646  45.808  68.281 
ATOM   1440  CA  GLU A  93      58.718  47.761  67.377 
ATOM   1441  HA  GLU A  93      59.064  47.851  66.348 
ATOM   1442  CB  GLU A  93      57.190  47.732  67.324 
ATOM   1443  HB1 GLU A  93      56.763  47.867  68.317 
ATOM   1444  HB2 GLU A  93      56.879  46.762  66.932 
ATOM   1445  CG  GLU A  93      56.682  48.829  66.383 
ATOM   1446  HG1 GLU A  93      57.327  48.902  65.506 
ATOM   1447  HG2 GLU A  93      56.711  49.793  66.899 
ATOM   1448  CD  GLU A  93      55.262  48.504  65.933 
ATOM   1449  OE1 GLU A  93      54.334  48.876  66.686 
ATOM   1450  OE2 GLU A  93      55.109  47.879  64.855 
ATOM   1451  C   GLU A  93      59.309  48.964  68.118 
ATOM   1452  O   GLU A  93      59.856  49.891  67.500 
ATOM   1453  N   LEU A  94      59.359  48.874  69.447 
ATOM   1454  H   LEU A  94      58.956  48.044  69.884 
ATOM   1455  CA  LEU A  94      59.902  49.943  70.276 
ATOM   1456  HA  LEU A  94      59.418  50.864  69.953 
ATOM   1457  CB  LEU A  94      59.471  49.661  71.728 
ATOM   1458  HB1 LEU A  94      59.945  48.737  72.059 
ATOM   1459  HB2 LEU A  94      58.392  49.489  71.728 
ATOM   1460  CG  LEU A  94      59.776  50.766  72.754 
ATOM   1461  HG  LEU A  94      60.857  50.868  72.855 
ATOM   1462  CD1 LEU A  94      59.189  52.131  72.384 
ATOM   1463 1HD1 LEU A  94      59.371  52.846  73.187 
ATOM   1464 2HD1 LEU A  94      59.652  52.511  71.474 
ATOM   1465 3HD1 LEU A  94      58.113  52.041  72.226 
ATOM   1466  CD2 LEU A  94      59.207  50.358  74.113 
ATOM   1467 1HD2 LEU A  94      59.454  51.106  74.866 
ATOM   1468 2HD2 LEU A  94      58.120  50.266  74.048 
ATOM   1469 3HD2 LEU A  94      59.617  49.396  74.419 
ATOM   1470  C   LEU A  94      61.410  50.151  70.101 
ATOM   1471  O   LEU A  94      61.917  51.254  70.338 
ATOM   1472  N   PHE A  95      62.163  49.129  69.686 
ATOM   1473  H   PHE A  95      61.700  48.247  69.469 
ATOM   1474  CA  PHE A  95      63.560  49.313  69.280 
ATOM   1475  HA  PHE A  95      64.066  49.967  69.977 
ATOM   1476  CB  PHE A  95      64.310  47.977  69.330 
ATOM   1477  HB1 PHE A  95      65.124  48.004  68.605 
ATOM   1478  HB2 PHE A  95      63.639  47.163  69.053 
ATOM   1479  CG  PHE A  95      64.921  47.700  70.688 
ATOM   1480  CD1 PHE A  95      66.141  48.310  71.038 
ATOM   1481  HD1 PHE A  95      66.670  48.910  70.308 
ATOM   1482  CE1 PHE A  95      66.688  48.115  72.319 
ATOM   1483  HE1 PHE A  95      67.649  48.547  72.569 
ATOM   1484  CZ  PHE A  95      66.011  47.317  73.257 
ATOM   1485  HZ  PHE A  95      66.447  47.140  74.232 
ATOM   1486  CE2 PHE A  95      64.799  46.696  72.907 
ATOM   1487  HE2 PHE A  95      64.304  46.034  73.608 
ATOM   1488  CD2 PHE A  95      64.260  46.879  71.620 
ATOM   1489  HD2 PHE A  95      63.353  46.363  71.337 
ATOM   1490  C   PHE A  95      63.702  49.999  67.929 
ATOM   1491  O   PHE A  95      64.585  50.841  67.834 
ATOM   1492  N   GLY A  96      62.855  49.764  66.926 
ATOM   1493  H   GLY A  96      62.097  49.090  67.038 
ATOM   1494  CA  GLY A  96      63.025  50.503  65.663 
ATOM   1495  HA1 GLY A  96      62.390  50.045  64.904 
ATOM   1496  HA2 GLY A  96      64.061  50.437  65.328 
ATOM   1497  C   GLY A  96      62.625  51.973  65.785 
ATOM   1498  O   GLY A  96      63.364  52.888  65.384 
ATOM   1499  N   LEU A  97      61.503  52.196  66.477 
ATOM   1500  H   LEU A  97      60.944  51.397  66.769 
ATOM   1501  CA  LEU A  97      61.055  53.534  66.833 
ATOM   1502  HA  LEU A  97      60.868  54.067  65.897 
ATOM   1503  CB  LEU A  97      59.734  53.454  67.624 
ATOM   1504  HB1 LEU A  97      59.955  53.414  68.692 
ATOM   1505  HB2 LEU A  97      59.216  52.528  67.367 
ATOM   1506  CG  LEU A  97      58.746  54.604  67.339 
ATOM   1507  HG  LEU A  97      58.300  54.447  66.357 
ATOM   1508  CD1 LEU A  97      57.637  54.535  68.391 
ATOM   1509 1HD1 LEU A  97      56.886  55.297  68.184 
ATOM   1510 2HD1 LEU A  97      57.158  53.555  68.357 
ATOM   1511 3HD1 LEU A  97      58.047  54.704  69.388 
ATOM   1512  CD2 LEU A  97      59.376  55.998  67.355 
ATOM   1513 1HD2 LEU A  97      58.593  56.758  67.342 
ATOM   1514 2HD2 LEU A  97      60.003  56.124  68.231 
ATOM   1515 3HD2 LEU A  97      59.980  56.137  66.458 
ATOM   1516  C   LEU A  97      62.168  54.281  67.570 
ATOM   1517  O   LEU A  97      62.681  55.279  67.054 
ATOM   1518  N   LYS A  98      62.656  53.748  68.709 
ATOM   1519  H   LYS A  98      62.241  52.902  69.087 
ATOM   1520  CA  LYS A  98      63.756  54.416  69.427 
ATOM   1521  HA  LYS A  98      63.462  55.466  69.472 
ATOM   1522  CB  LYS A  98      63.854  53.995  70.903 
ATOM   1523  HB1 LYS A  98      62.838  53.915  71.294 
ATOM   1524  HB2 LYS A  98      64.352  54.797  71.452 
ATOM   1525  CG  LYS A  98      64.614  52.695  71.183 
ATOM   1526  HG1 LYS A  98      65.677  52.836  70.987 
ATOM   1527  HG2 LYS A  98      64.252  51.929  70.513 
ATOM   1528  CD  LYS A  98      64.416  52.270  72.652 
ATOM   1529  HD1 LYS A  98      63.377  52.421  72.955 
ATOM   1530  HD2 LYS A  98      65.043  52.910  73.275 
ATOM   1531  CE  LYS A  98      64.802  50.807  72.899 
ATOM   1532  HE1 LYS A  98      65.068  50.682  73.953 
ATOM   1533  HE2 LYS A  98      65.693  50.579  72.307 
ATOM   1534  NZ  LYS A  98      63.698  49.875  72.556 
ATOM   1535  HZ1 LYS A  98      63.319  50.097  71.640 
ATOM   1536  HZ2 LYS A  98      64.032  48.913  72.527 
ATOM   1537  HZ3 LYS A  98      62.944  49.930  73.226 
ATOM   1538  C   LYS A  98      65.091  54.468  68.669 
ATOM   1539  O   LYS A  98      65.909  55.323  69.000 
ATOM   1540  N   MET A  99      65.290  53.666  67.619 
ATOM   1541  H   MET A  99      64.595  52.960  67.412 
ATOM   1542  CA  MET A  99      66.448  53.772  66.726 
ATOM   1543  HA  MET A  99      67.347  53.868  67.337 
ATOM   1544  CB  MET A  99      66.631  52.534  65.823 
ATOM   1545  HB1 MET A  99      67.178  52.823  64.924 
ATOM   1546  HB2 MET A  99      65.667  52.156  65.501 
ATOM   1547  CG  MET A  99      67.411  51.384  66.468 
ATOM   1548  HG1 MET A  99      67.309  50.516  65.815 
ATOM   1549  HG2 MET A  99      66.970  51.133  67.431 
ATOM   1550  SD  MET A  99      69.179  51.699  66.712 
ATOM   1551  CE  MET A  99      69.766  49.984  66.816 
ATOM   1552  HE1 MET A  99      70.841  49.975  66.997 
ATOM   1553  HE2 MET A  99      69.260  49.466  67.630 
ATOM   1554  HE3 MET A  99      69.559  49.468  65.877 
ATOM   1555  C   MET A  99      66.392  55.028  65.872 
ATOM   1556  O   MET A  99      67.393  55.737  65.737 
ATOM   1557  N   GLY A 100      65.203  55.347  65.368 
ATOM   1558  H   GLY A 100      64.408  54.759  65.599 
ATOM   1559  CA  GLY A 100      65.005  56.489  64.474 
ATOM   1560  HA1 GLY A 100      65.950  56.969  64.226 
ATOM   1561  HA2 GLY A 100      64.353  57.207  64.970 
ATOM   1562  C   GLY A 100      64.327  56.093  63.185 
ATOM   1563  O   GLY A 100      64.676  56.619  62.122 
ATOM   1564  N   ALA A 101      63.394  55.148  63.312 
ATOM   1565  H   ALA A 101      63.226  54.730  64.218 
ATOM   1566  CA  ALA A 101      62.447  54.850  62.272 
ATOM   1567  HA  ALA A 101      62.931  55.058  61.325 
ATOM   1568  CB  ALA A 101      62.138  53.363  62.345 
ATOM   1569  HB1 ALA A 101      61.543  53.077  61.483 
ATOM   1570  HB2 ALA A 101      63.068  52.808  62.324 
ATOM   1571  HB3 ALA A 101      61.603  53.137  63.266 
ATOM   1572  C   ALA A 101      61.201  55.725  62.380 
ATOM   1573  O   ALA A 101      60.616  55.891  63.450 
ATOM   1574  N   ASP A 102      60.861  56.354  61.259 
ATOM   1575  H   ASP A 102      61.468  56.260  60.459 
ATOM   1576  CA  ASP A 102      59.909  57.455  61.224 
ATOM   1577  HA  ASP A 102      60.127  58.087  62.085 
ATOM   1578  CB  ASP A 102      60.187  58.338  59.998 
ATOM   1579  HB1 ASP A 102      59.404  59.091  59.914 
ATOM   1580  HB2 ASP A 102      60.163  57.728  59.094 
ATOM   1581  CG  ASP A 102      61.560  59.026  60.129 
ATOM   1582  OD1 ASP A 102      61.620  60.222  60.519 
ATOM   1583  OD2 ASP A 102      62.578  58.348  59.854 
ATOM   1584  C   ASP A 102      58.448  57.041  61.439 
ATOM   1585  O   ASP A 102      57.754  57.739  62.179 
ATOM   1586  N   ASP A 103      58.024  55.877  60.931 
ATOM   1587  H   ASP A 103      58.627  55.367  60.304 
ATOM   1588  CA  ASP A 103      56.782  55.221  61.351 
ATOM   1589  HA  ASP A 103      56.683  55.326  62.432 
ATOM   1590  CB  ASP A 103      55.580  55.918  60.701 
ATOM   1591  HB1 ASP A 103      55.704  55.910  59.617 
ATOM   1592  HB2 ASP A 103      55.570  56.946  61.041 
ATOM   1593  CG  ASP A 103      54.229  55.294  61.065 
ATOM   1594  OD1 ASP A 103      54.035  54.878  62.234 
ATOM   1595  OD2 ASP A 103      53.362  55.198  60.165 
ATOM   1596  C   ASP A 103      56.735  53.727  61.001 
ATOM   1597  O   ASP A 103      57.143  53.291  59.930 
ATOM   1598  N   PHE A 104      56.195  52.957  61.938 
ATOM   1599  H   PHE A 104      55.699  53.453  62.663 
ATOM   1600  CA  PHE A 104      55.886  51.556  61.896 
ATOM   1601  HA  PHE A 104      56.691  51.054  61.376 
ATOM   1602  CB  PHE A 104      55.828  50.992  63.333 
ATOM   1603  HB1 PHE A 104      56.838  50.925  63.715 
ATOM   1604  HB2 PHE A 104      55.472  49.964  63.286 
ATOM   1605  CG  PHE A 104      55.012  51.755  64.369 
ATOM   1606  CD1 PHE A 104      55.516  52.939  64.947 
ATOM   1607  HD1 PHE A 104      56.467  53.337  64.621 
ATOM   1608  CE1 PHE A 104      54.794  53.605  65.953 
ATOM   1609  HE1 PHE A 104      55.177  54.526  66.373 
ATOM   1610  CZ  PHE A 104      53.580  53.069  66.418 
ATOM   1611  HZ  PHE A 104      53.020  53.577  67.189 
ATOM   1612  CE2 PHE A 104      53.095  51.867  65.877 
ATOM   1613  HE2 PHE A 104      52.192  51.419  66.268 
ATOM   1614  CD2 PHE A 104      53.796  51.225  64.841 
ATOM   1615  HD2 PHE A 104      53.433  50.280  64.459 
ATOM   1616  C   PHE A 104      54.577  51.296  61.157 
ATOM   1617  O   PHE A 104      53.765  52.185  60.918 
ATOM   1618  N   ILE A 105      54.313  50.029  60.873 
ATOM   1619  H   ILE A 105      55.069  49.361  60.973 
ATOM   1620  CA  ILE A 105      53.029  49.571  60.369 
ATOM   1621  HA  ILE A 105      52.253  50.033  60.978 
ATOM   1622  CB  ILE A 105      52.791  50.034  58.900 
ATOM   1623  HB  ILE A 105      52.671  51.117  58.926 
ATOM   1624  CG2 ILE A 105      53.962  49.767  57.938 
ATOM   1625 1HG2 ILE A 105      53.802  50.301  57.007 
ATOM   1626 2HG2 ILE A 105      54.897  50.133  58.358 
ATOM   1627 3HG2 ILE A 105      54.050  48.704  57.736 
ATOM   1628  CG1 ILE A 105      51.496  49.470  58.280 
ATOM   1629 1HG1 ILE A 105      51.562  48.384  58.203 
ATOM   1630 2HG1 ILE A 105      51.391  49.869  57.270 
ATOM   1631  CD1 ILE A 105      50.232  49.841  59.065 
ATOM   1632  HD1 ILE A 105      50.227  49.349  60.037 
ATOM   1633  HD2 ILE A 105      50.181  50.921  59.201 
ATOM   1634  HD3 ILE A 105      49.356  49.514  58.508 
ATOM   1635  C   ILE A 105      52.937  48.052  60.562 
ATOM   1636  O   ILE A 105      53.574  47.262  59.858 
ATOM   1637  N   THR A 106      52.149  47.659  61.565 
ATOM   1638  H   THR A 106      51.742  48.362  62.158 
ATOM   1639  CA  THR A 106      51.980  46.257  61.939 
ATOM   1640  HA  THR A 106      52.978  45.844  62.026 
ATOM   1641  CB  THR A 106      51.357  46.091  63.337 
ATOM   1642  HB  THR A 106      51.992  46.630  64.041 
ATOM   1643  CG2 THR A 106      49.933  46.626  63.468 
ATOM   1644 1HG2 THR A 106      49.619  46.562  64.510 
ATOM   1645 2HG2 THR A 106      49.890  47.669  63.158 
ATOM   1646 3HG2 THR A 106      49.249  46.042  62.852 
ATOM   1647  OG1 THR A 106      51.318  44.736  63.733 
ATOM   1648  HG1 THR A 106      52.193  44.332  63.572 
ATOM   1649  C   THR A 106      51.297  45.426  60.864 
ATOM   1650  O   THR A 106      50.201  45.728  60.412 
ATOM   1651  N   LYS A 107      51.965  44.346  60.457 
ATOM   1652  H   LYS A 107      52.910  44.202  60.766 
ATOM   1653  CA  LYS A 107      51.382  43.294  59.680 
ATOM   1654  HA  LYS A 107      50.889  43.713  58.802 
ATOM   1655  CB  LYS A 107      52.370  42.198  59.249 
ATOM   1656  HB1 LYS A 107      51.825  41.312  58.958 
ATOM   1657  HB2 LYS A 107      52.955  41.921  60.127 
ATOM   1658  CG  LYS A 107      53.251  42.612  58.071 
ATOM   1659  HG1 LYS A 107      53.654  43.617  58.209 
ATOM   1660  HG2 LYS A 107      52.679  42.601  57.140 
ATOM   1661  CD  LYS A 107      54.461  41.649  57.895 
ATOM   1662  HD1 LYS A 107      54.084  40.633  57.775 
ATOM   1663  HD2 LYS A 107      55.057  41.704  58.808 
ATOM   1664  CE  LYS A 107      55.313  42.035  56.691 
ATOM   1665  HE1 LYS A 107      55.416  43.120  56.652 
ATOM   1666  HE2 LYS A 107      54.827  41.714  55.769 
ATOM   1667  NZ  LYS A 107      56.664  41.455  56.759 
ATOM   1668  HZ1 LYS A 107      57.177  41.572  55.878 
ATOM   1669  HZ2 LYS A 107      57.230  41.918  57.469 
ATOM   1670  HZ3 LYS A 107      56.703  40.471  56.945 
ATOM   1671  C   LYS A 107      50.144  42.579  60.472 
ATOM   1672  O   LYS A 107      50.408  42.354  61.627 
ATOM   1673  N   PRO A 108      48.940  42.112  59.952 
ATOM   1674  CD  PRO A 108      48.253  41.086  60.757 
ATOM   1675  HD1 PRO A 108      47.807  41.570  61.633 
ATOM   1676  HD2 PRO A 108      48.953  40.304  61.064 
ATOM   1677  CG  PRO A 108      47.149  40.478  59.899 
ATOM   1678  HG1 PRO A 108      46.367  40.026  60.514 
ATOM   1679  HG2 PRO A 108      47.583  39.752  59.206 
ATOM   1680  CB  PRO A 108      46.655  41.695  59.129 
ATOM   1681  HB1 PRO A 108      45.973  42.260  59.766 
ATOM   1682  HB2 PRO A 108      46.127  41.398  58.223 
ATOM   1683  CA  PRO A 108      47.921  42.441  58.838 
ATOM   1684  HA  PRO A 108      48.379  42.112  57.952 
ATOM   1685  C   PRO A 108      47.728  43.962  58.757 
ATOM   1686  O   PRO A 108      47.206  44.586  59.676 
ATOM   1687  N   PHE A 109      48.106  44.527  57.614 
ATOM   1688  H   PHE A 109      48.478  43.939  56.883 
ATOM   1689  CA  PHE A 109      47.846  45.918  57.279 
ATOM   1690  HA  PHE A 109      47.310  46.403  58.096 
ATOM   1691  CB  PHE A 109      49.178  46.665  57.069 
ATOM   1692  HB1 PHE A 109      49.807  46.524  57.947 
ATOM   1693  HB2 PHE A 109      48.959  47.731  57.003 
ATOM   1694  CG  PHE A 109      49.956  46.266  55.825 
ATOM   1695  CD1 PHE A 109      49.738  46.945  54.612 
ATOM   1696  HD1 PHE A 109      49.034  47.759  54.579 
ATOM   1697  CE1 PHE A 109      50.434  46.580  53.448 
ATOM   1698  HE1 PHE A 109      50.278  47.127  52.531 
ATOM   1699  CZ  PHE A 109      51.355  45.520  53.490 
ATOM   1700  HZ  PHE A 109      51.910  45.239  52.606 
ATOM   1701  CE2 PHE A 109      51.582  44.839  54.699 
ATOM   1702  HE2 PHE A 109      52.311  44.041  54.741 
ATOM   1703  CD2 PHE A 109      50.893  45.217  55.868 
ATOM   1704  HD2 PHE A 109      51.096  44.724  56.777 
ATOM   1705  C   PHE A 109      46.978  45.972  56.022 
ATOM   1706  O   PHE A 109      47.067  45.104  55.152 
ATOM   1707  N   SER A 110      46.154  47.014  55.912 
ATOM   1708  H   SER A 110      46.142  47.700  56.652 
ATOM   1709  CA  SER A 110      45.441  47.312  54.675 
ATOM   1710  HA  SER A 110      45.188  46.389  54.150 
ATOM   1711  CB  SER A 110      44.142  48.063  54.998 
ATOM   1712  HB1 SER A 110      44.359  48.907  55.656 
ATOM   1713  HB2 SER A 110      43.458  47.384  55.512 
ATOM   1714  OG  SER A 110      43.521  48.554  53.821 
ATOM   1715  HG  SER A 110      42.567  48.563  53.966 
ATOM   1716  C   SER A 110      46.311  48.178  53.779 
ATOM   1717  O   SER A 110      46.981  49.110  54.229 
ATOM   1718  N   GLN A 111      46.304  47.878  52.489 
ATOM   1719  H   GLN A 111      45.785  47.055  52.188 
ATOM   1720  CA  GLN A 111      47.177  48.532  51.524 
ATOM   1721  HA  GLN A 111      48.193  48.534  51.922 
ATOM   1722  CB  GLN A 111      47.198  47.741  50.198 
ATOM   1723  HB1 GLN A 111      47.750  48.322  49.458 
ATOM   1724  HB2 GLN A 111      46.176  47.622  49.833 
ATOM   1725  CG  GLN A 111      47.870  46.353  50.308 
ATOM   1726  HG1 GLN A 111      48.916  46.487  50.584 
ATOM   1727  HG2 GLN A 111      47.844  45.865  49.334 
ATOM   1728  CD  GLN A 111      47.189  45.440  51.324 
ATOM   1729  OE1 GLN A 111      45.975  45.299  51.341 
ATOM   1730  NE2 GLN A 111      47.896  44.922  52.302 
ATOM   1731 1HE2 GLN A 111      48.888  45.062  52.369 
ATOM   1732 2HE2 GLN A 111      47.388  44.495  53.066 
ATOM   1733  C   GLN A 111      46.793  49.996  51.312 
ATOM   1734  O   GLN A 111      47.668  50.784  50.971 
ATOM   1735  N   ARG A 112      45.542  50.388  51.614 
ATOM   1736  H   ARG A 112      44.870  49.684  51.891 
ATOM   1737  CA  ARG A 112      45.188  51.809  51.727 
ATOM   1738  HA  ARG A 112      45.585  52.315  50.844 
ATOM   1739  CB  ARG A 112      43.664  52.023  51.767 
ATOM   1740  HB1 ARG A 112      43.310  51.935  52.796 
ATOM   1741  HB2 ARG A 112      43.164  51.264  51.163 
ATOM   1742  CG  ARG A 112      43.312  53.409  51.192 
ATOM   1743  HG1 ARG A 112      43.348  53.348  50.104 
ATOM   1744  HG2 ARG A 112      44.051  54.149  51.507 
ATOM   1745  CD  ARG A 112      41.923  53.906  51.615 
ATOM   1746  HD1 ARG A 112      41.198  53.093  51.536 
ATOM   1747  HD2 ARG A 112      41.633  54.709  50.936 
ATOM   1748  NE  ARG A 112      41.965  54.426  52.992 
ATOM   1749  HE  ARG A 112      42.820  54.243  53.522 
ATOM   1750  CZ  ARG A 112      41.183  55.311  53.572 
ATOM   1751  NH1 ARG A 112      40.094  55.735  52.996 
ATOM   1752 1HH1 ARG A 112      39.857  55.366  52.096 
ATOM   1753 2HH1 ARG A 112      39.505  56.390  53.474 
ATOM   1754  NH2 ARG A 112      41.498  55.791  54.737 
ATOM   1755 1HH2 ARG A 112      42.472  55.651  55.054 
ATOM   1756 2HH2 ARG A 112      41.062  56.604  55.118 
ATOM   1757  C   ARG A 112      45.856  52.459  52.926 
ATOM   1758  O   ARG A 112      46.465  53.490  52.739 
ATOM   1759  N   LEU A 113      45.859  51.832  54.105 
ATOM   1760  H   LEU A 113      45.408  50.934  54.172 
ATOM   1761  CA  LEU A 113      46.567  52.374  55.274 
ATOM   1762  HA  LEU A 113      46.154  53.363  55.480 
ATOM   1763  CB  LEU A 113      46.299  51.472  56.497 
ATOM   1764  HB1 LEU A 113      46.650  50.466  56.277 
ATOM   1765  HB2 LEU A 113      45.222  51.425  56.661 
ATOM   1766  CG  LEU A 113      46.978  51.925  57.802 
ATOM   1767  HG  LEU A 113      48.058  51.946  57.658 
ATOM   1768  CD1 LEU A 113      46.501  53.302  58.264 
ATOM   1769 1HD1 LEU A 113      46.892  53.536  59.251 
ATOM   1770 2HD1 LEU A 113      46.845  54.064  57.565 
ATOM   1771 3HD1 LEU A 113      45.412  53.330  58.300 
ATOM   1772  CD2 LEU A 113      46.678  50.925  58.919 
ATOM   1773 1HD2 LEU A 113      47.230  51.190  59.820 
ATOM   1774 2HD2 LEU A 113      45.609  50.923  59.139 
ATOM   1775 3HD2 LEU A 113      46.976  49.922  58.614 
ATOM   1776  C   LEU A 113      48.062  52.567  54.992 
ATOM   1777  O   LEU A 113      48.640  53.603  55.333 
ATOM   1778  N   LEU A 114      48.681  51.587  54.319 
ATOM   1779  H   LEU A 114      48.157  50.753  54.078 
ATOM   1780  CA  LEU A 114      50.075  51.711  53.910 
ATOM   1781  HA  LEU A 114      50.626  51.975  54.812 
ATOM   1782  CB  LEU A 114      50.632  50.381  53.392 
ATOM   1783  HB1 LEU A 114      50.080  50.078  52.503 
ATOM   1784  HB2 LEU A 114      50.486  49.630  54.168 
ATOM   1785  CG  LEU A 114      52.137  50.457  53.052 
ATOM   1786  HG  LEU A 114      52.290  51.090  52.178 
ATOM   1787  CD1 LEU A 114      52.991  50.978  54.210 
ATOM   1788 1HD1 LEU A 114      54.050  50.900  53.964 
ATOM   1789 2HD1 LEU A 114      52.774  52.024  54.417 
ATOM   1790 3HD1 LEU A 114      52.787  50.380  55.093 
ATOM   1791  CD2 LEU A 114      52.644  49.056  52.739 
ATOM   1792 1HD2 LEU A 114      53.704  49.110  52.493 
ATOM   1793 2HD2 LEU A 114      52.528  48.412  53.612 
ATOM   1794 3HD2 LEU A 114      52.085  48.642  51.903 
ATOM   1795  C   LEU A 114      50.300  52.861  52.928 
ATOM   1796  O   LEU A 114      51.159  53.695  53.183 
ATOM   1797  N   VAL A 115      49.515  52.946  51.857 
ATOM   1798  H   VAL A 115      48.813  52.228  51.704 
ATOM   1799  CA  VAL A 115      49.551  54.064  50.907 
ATOM   1800  HA  VAL A 115      50.523  54.087  50.414 
ATOM   1801  CB  VAL A 115      48.463  53.839  49.832 
ATOM   1802  HB  VAL A 115      47.579  53.415  50.305 
ATOM   1803  CG1 VAL A 115      48.009  55.109  49.107 
ATOM   1804 1HG1 VAL A 115      47.340  54.850  48.287 
ATOM   1805 2HG1 VAL A 115      47.461  55.761  49.786 
ATOM   1806 3HG1 VAL A 115      48.879  55.637  48.717 
ATOM   1807  CG2 VAL A 115      48.974  52.837  48.789 
ATOM   1808 1HG2 VAL A 115      48.157  52.545  48.128 
ATOM   1809 2HG2 VAL A 115      49.761  53.298  48.194 
ATOM   1810 3HG2 VAL A 115      49.367  51.944  49.271 
ATOM   1811  C   VAL A 115      49.357  55.418  51.581 
ATOM   1812  O   VAL A 115      50.039  56.367  51.235 
ATOM   1813  N   GLU A 116      48.467  55.530  52.555 
ATOM   1814  H   GLU A 116      47.897  54.717  52.774 
ATOM   1815  CA  GLU A 116      48.216  56.745  53.313 
ATOM   1816  HA  GLU A 116      47.972  57.566  52.639 
ATOM   1817  CB  GLU A 116      47.033  56.528  54.283 
ATOM   1818  HB1 GLU A 116      47.009  57.349  55.001 
ATOM   1819  HB2 GLU A 116      47.198  55.611  54.845 
ATOM   1820  CG  GLU A 116      45.656  56.454  53.611 
ATOM   1821  HG1 GLU A 116      45.712  55.869  52.694 
ATOM   1822  HG2 GLU A 116      45.354  57.463  53.321 
ATOM   1823  CD  GLU A 116      44.603  55.845  54.554 
ATOM   1824  OE1 GLU A 116      44.025  56.577  55.380 
ATOM   1825  OE2 GLU A 116      44.244  54.651  54.426 
ATOM   1826  C   GLU A 116      49.443  57.159  54.123 
ATOM   1827  O   GLU A 116      49.785  58.337  54.155 
ATOM   1828  N   ARG A 117      50.131  56.200  54.754 
ATOM   1829  H   ARG A 117      49.774  55.251  54.695 
ATOM   1830  CA  ARG A 117      51.304  56.484  55.602 
ATOM   1831  HA  ARG A 117      51.075  57.375  56.187 
ATOM   1832  CB  ARG A 117      51.523  55.315  56.583 
ATOM   1833  HB1 ARG A 117      52.453  55.462  57.136 
ATOM   1834  HB2 ARG A 117      51.598  54.385  56.016 
ATOM   1835  CG  ARG A 117      50.360  55.227  57.593 
ATOM   1836  HG1 ARG A 117      49.413  55.360  57.072 
ATOM   1837  HG2 ARG A 117      50.445  56.036  58.320 
ATOM   1838  CD  ARG A 117      50.283  53.877  58.317 
ATOM   1839  HD1 ARG A 117      50.629  53.083  57.652 
ATOM   1840  HD2 ARG A 117      49.236  53.691  58.540 
ATOM   1841  NE  ARG A 117      51.066  53.865  59.563 
ATOM   1842  HE  ARG A 117      52.029  54.214  59.531 
ATOM   1843  CZ  ARG A 117      50.676  53.597  60.791 
ATOM   1844  NH1 ARG A 117      49.450  53.248  61.077 
ATOM   1845 1HH1 ARG A 117      48.793  53.187  60.328 
ATOM   1846 2HH1 ARG A 117      49.200  53.135  62.039 
ATOM   1847  NH2 ARG A 117      51.524  53.705  61.761 
ATOM   1848 1HH2 ARG A 117      52.486  54.005  61.525 
ATOM   1849 2HH2 ARG A 117      51.346  53.505  62.719 
ATOM   1850  C   ARG A 117      52.558  56.834  54.819 
ATOM   1851  O   ARG A 117      53.281  57.760  55.190 
ATOM   1852  N   VAL A 118      52.736  56.158  53.688 
ATOM   1853  H   VAL A 118      52.078  55.401  53.526 
ATOM   1854  CA  VAL A 118      53.683  56.457  52.612 
ATOM   1855  HA  VAL A 118      54.702  56.401  52.989 
ATOM   1856  CB  VAL A 118      53.497  55.384  51.516 
ATOM   1857  HB  VAL A 118      52.437  55.301  51.288 
ATOM   1858  CG1 VAL A 118      54.220  55.699  50.206 
ATOM   1859 1HG1 VAL A 118      54.209  54.827  49.553 
ATOM   1860 2HG1 VAL A 118      53.709  56.507  49.684 
ATOM   1861 3HG1 VAL A 118      55.248  55.991  50.399 
ATOM   1862  CG2 VAL A 118      53.974  54.008  52.003 
ATOM   1863 1HG2 VAL A 118      53.555  53.234  51.361 
ATOM   1864 2HG2 VAL A 118      55.051  53.945  51.957 
ATOM   1865 3HG2 VAL A 118      53.665  53.816  53.028 
ATOM   1866  C   VAL A 118      53.461  57.858  52.081 
ATOM   1867  O   VAL A 118      54.359  58.676  52.134 
ATOM   1868  N   LYS A 119      52.249  58.187  51.650 
ATOM   1869  H   LYS A 119      51.534  57.463  51.644 
ATOM   1870  CA  LYS A 119      51.885  59.483  51.085 
ATOM   1871  HA  LYS A 119      52.568  59.705  50.264 
ATOM   1872  CB  LYS A 119      50.470  59.356  50.504 
ATOM   1873  HB1 LYS A 119      49.762  59.150  51.309 
ATOM   1874  HB2 LYS A 119      50.480  58.502  49.828 
ATOM   1875  CG  LYS A 119      49.998  60.599  49.729 
ATOM   1876  HG1 LYS A 119      50.757  60.887  49.001 
ATOM   1877  HG2 LYS A 119      49.856  61.423  50.429 
ATOM   1878  CD  LYS A 119      48.669  60.343  49.000 
ATOM   1879  HD1 LYS A 119      48.310  61.282  48.578 
ATOM   1880  HD2 LYS A 119      47.932  59.976  49.718 
ATOM   1881  CE  LYS A 119      48.855  59.319  47.874 
ATOM   1882  HE1 LYS A 119      49.309  58.407  48.275 
ATOM   1883  HE2 LYS A 119      49.549  59.702  47.120 
ATOM   1884  NZ  LYS A 119      47.583  58.923  47.233 
ATOM   1885  HZ1 LYS A 119      46.910  58.569  47.891 
ATOM   1886  HZ2 LYS A 119      47.195  59.623  46.628 
ATOM   1887  HZ3 LYS A 119      47.784  58.099  46.644 
ATOM   1888  C   LYS A 119      51.983  60.621  52.077 
ATOM   1889  O   LYS A 119      52.367  61.708  51.670 
ATOM   1890  N   ALA A 120      51.714  60.373  53.352 
ATOM   1891  H   ALA A 120      51.259  59.495  53.580 
ATOM   1892  CA  ALA A 120      52.018  61.277  54.443 
ATOM   1893  HA  ALA A 120      51.532  62.230  54.259 
ATOM   1894  CB  ALA A 120      51.442  60.704  55.741 
ATOM   1895  HB1 ALA A 120      51.647  61.381  56.568 
ATOM   1896  HB2 ALA A 120      50.363  60.576  55.654 
ATOM   1897  HB3 ALA A 120      51.894  59.741  55.964 
ATOM   1898  C   ALA A 120      53.513  61.539  54.532 
ATOM   1899  O   ALA A 120      53.924  62.682  54.411 
ATOM   1900  N   VAL A 121      54.358  60.515  54.636 
ATOM   1901  H   VAL A 121      53.984  59.571  54.688 
ATOM   1902  CA  VAL A 121      55.800  60.738  54.828 
ATOM   1903  HA  VAL A 121      55.884  61.559  55.539 
ATOM   1904  CB  VAL A 121      56.423  59.522  55.539 
ATOM   1905  HB  VAL A 121      55.712  59.169  56.288 
ATOM   1906  CG1 VAL A 121      56.703  58.359  54.595 
ATOM   1907 1HG1 VAL A 121      57.101  57.527  55.171 
ATOM   1908 2HG1 VAL A 121      55.775  58.036  54.134 
ATOM   1909 3HG1 VAL A 121      57.413  58.655  53.826 
ATOM   1910  CG2 VAL A 121      57.692  59.901  56.304 
ATOM   1911 1HG2 VAL A 121      57.441  60.622  57.077 
ATOM   1912 2HG2 VAL A 121      58.107  59.016  56.789 
ATOM   1913 3HG2 VAL A 121      58.427  60.334  55.630 
ATOM   1914  C   VAL A 121      56.563  61.209  53.587 
ATOM   1915  O   VAL A 121      57.629  61.798  53.713 
ATOM   1916  N   LEU A 122      55.975  61.050  52.403 
ATOM   1917  H   LEU A 122      55.154  60.452  52.399 
ATOM   1918  CA  LEU A 122      56.391  61.633  51.130 
ATOM   1919  HA  LEU A 122      57.473  61.567  51.031 
ATOM   1920  CB  LEU A 122      55.741  60.829  49.984 
ATOM   1921  HB1 LEU A 122      55.862  61.389  49.060 
ATOM   1922  HB2 LEU A 122      54.669  60.773  50.177 
ATOM   1923  CG  LEU A 122      56.261  59.393  49.745 
ATOM   1924  HG  LEU A 122      56.202  58.808  50.655 
ATOM   1925  CD1 LEU A 122      55.378  58.755  48.676 
ATOM   1926 1HD1 LEU A 122      55.663  57.718  48.527 
ATOM   1927 2HD1 LEU A 122      54.335  58.773  48.987 
ATOM   1928 3HD1 LEU A 122      55.481  59.294  47.736 
ATOM   1929  CD2 LEU A 122      57.704  59.307  49.264 
ATOM   1930 1HD2 LEU A 122      57.972  58.261  49.120 
ATOM   1931 2HD2 LEU A 122      57.815  59.833  48.321 
ATOM   1932 3HD2 LEU A 122      58.366  59.731  50.017 
ATOM   1933  C   LEU A 122      55.981  63.086  51.062 
ATOM   1934  O   LEU A 122      56.859  63.935  51.042 
ATOM   1935  N   ARG A 123      54.679  63.397  51.090 
ATOM   1936  H   ARG A 123      54.000  62.651  51.214 
ATOM   1937  CA  ARG A 123      54.192  64.776  51.010 
ATOM   1938  HA  ARG A 123      54.550  65.193  50.067 
ATOM   1939  CB  ARG A 123      52.644  64.862  50.992 
ATOM   1940  HB1 ARG A 123      52.269  64.099  50.309 
ATOM   1941  HB2 ARG A 123      52.365  65.833  50.579 
ATOM   1942  CG  ARG A 123      51.937  64.719  52.357 
ATOM   1943  HG1 ARG A 123      52.109  65.614  52.954 
ATOM   1944  HG2 ARG A 123      52.368  63.878  52.886 
ATOM   1945  CD  ARG A 123      50.420  64.491  52.221 
ATOM   1946  HD1 ARG A 123      50.249  63.773  51.417 
ATOM   1947  HD2 ARG A 123      49.938  65.436  51.965 
ATOM   1948  NE  ARG A 123      49.841  63.951  53.468 
ATOM   1949  HE  ARG A 123      50.323  64.180  54.330 
ATOM   1950  CZ  ARG A 123      48.745  63.216  53.582 
ATOM   1951  NH1 ARG A 123      47.824  63.213  52.666 
ATOM   1952 1HH1 ARG A 123      47.818  63.971  52.021 
ATOM   1953 2HH1 ARG A 123      46.897  62.901  52.987 
ATOM   1954  NH2 ARG A 123      48.509  62.484  54.627 
ATOM   1955 1HH2 ARG A 123      49.088  62.464  55.454 
ATOM   1956 2HH2 ARG A 123      47.600  62.010  54.682 
ATOM   1957  C   ARG A 123      54.815  65.605  52.096 
ATOM   1958  O   ARG A 123      55.305  66.629  51.712 
ATOM   1959  N   ARG A 124      54.972  65.166  53.349 
ATOM   1960  H   ARG A 124      54.559  64.270  53.595 
ATOM   1961  CA  ARG A 124      55.637  65.939  54.410 
ATOM   1962  HA  ARG A 124      55.649  66.967  54.075 
ATOM   1963  CB  ARG A 124      54.812  66.008  55.723 
ATOM   1964  HB1 ARG A 124      53.797  66.281  55.448 
ATOM   1965  HB2 ARG A 124      55.199  66.856  56.292 
ATOM   1966  CG  ARG A 124      54.713  64.833  56.726 
ATOM   1967  HG1 ARG A 124      54.047  64.073  56.336 
ATOM   1968  HG2 ARG A 124      54.224  65.227  57.619 
ATOM   1969  CD  ARG A 124      56.036  64.179  57.166 
ATOM   1970  HD1 ARG A 124      56.729  64.968  57.457 
ATOM   1971  HD2 ARG A 124      56.457  63.617  56.332 
ATOM   1972  NE  ARG A 124      55.860  63.290  58.331 
ATOM   1973  HE  ARG A 124      54.936  63.286  58.740 
ATOM   1974  CZ  ARG A 124      56.818  62.726  59.045 
ATOM   1975  NH1 ARG A 124      58.051  62.725  58.636 
ATOM   1976 1HH1 ARG A 124      58.274  63.135  57.748 
ATOM   1977 2HH1 ARG A 124      58.744  62.289  59.234 
ATOM   1978  NH2 ARG A 124      56.592  62.184  60.208 
ATOM   1979 1HH2 ARG A 124      55.661  62.226  60.589 
ATOM   1980 2HH2 ARG A 124      57.371  61.794  60.725 
ATOM   1981  C   ARG A 124      57.127  65.618  54.655 
ATOM   1982  O   ARG A 124      57.667  66.163  55.607 
ATOM   1983  N   VAL A 125      57.801  64.779  53.854 
ATOM   1984  H   VAL A 125      57.300  64.220  53.182 
ATOM   1985  CA  VAL A 125      59.248  65.023  53.609 
ATOM   1986  HA  VAL A 125      59.673  65.503  54.490 
ATOM   1987  CB  VAL A 125      60.114  63.751  53.377 
ATOM   1988  HB  VAL A 125      59.855  63.034  54.153 
ATOM   1989  CG1 VAL A 125      59.935  63.080  52.015 
ATOM   1990 1HG1 VAL A 125      60.283  63.724  51.208 
ATOM   1991 2HG1 VAL A 125      60.498  62.151  52.008 
ATOM   1992 3HG1 VAL A 125      58.892  62.854  51.863 
ATOM   1993  CG2 VAL A 125      61.630  64.010  53.476 
ATOM   1994 1HG2 VAL A 125      62.162  63.071  53.614 
ATOM   1995 2HG2 VAL A 125      62.008  64.494  52.575 
ATOM   1996 3HG2 VAL A 125      61.861  64.671  54.308 
ATOM   1997  C   VAL A 125      59.466  66.016  52.465 
ATOM   1998  O   VAL A 125      60.547  66.536  52.217 
ATOM   1999  N   ALA A 126      58.381  66.299  51.766 
ATOM   2000  H   ALA A 126      57.571  65.715  51.881 
ATOM   2001  CA  ALA A 126      58.115  67.562  51.175 
ATOM   2002  HA  ALA A 126      59.001  68.061  50.977 
ATOM   2003  CB  ALA A 126      57.491  67.226  49.793 
ATOM   2004  HB1 ALA A 126      58.290  66.972  49.096 
ATOM   2005  HB2 ALA A 126      56.839  66.363  49.857 
ATOM   2006  HB3 ALA A 126      56.903  68.043  49.388 
ATOM   2007  C   ALA A 126      57.212  68.379  52.156 
ATOM   2008  O   ALA A 126      57.364  68.253  53.356 
ATOM   2009  N   ALA A 127      56.263  69.169  51.649 
ATOM   2010  H   ALA A 127      56.227  69.151  50.646 
ATOM   2011  CA  ALA A 127      55.131  69.864  52.278 
ATOM   2012  HA  ALA A 127      54.899  70.618  51.527 
ATOM   2013  CB  ALA A 127      53.855  69.008  52.322 
ATOM   2014  HB1 ALA A 127      52.992  69.640  52.534 
ATOM   2015  HB2 ALA A 127      53.686  68.539  51.353 
ATOM   2016  HB3 ALA A 127      53.932  68.251  53.100 
ATOM   2017  C   ALA A 127      55.213  70.751  53.537 
ATOM   2018  O   ALA A 127      54.406  71.678  53.662 
ATOM   2019  N   ARG A 128      56.120  70.539  54.476 
ATOM   2020  H   ARG A 128      56.600  69.643  54.449 
ATOM   2021  CA  ARG A 128      56.867  71.663  55.060 
ATOM   2022  HA  ARG A 128      56.301  72.577  54.918 
ATOM   2023  CB  ARG A 128      57.013  71.471  56.582 
ATOM   2024  HB1 ARG A 128      57.214  72.449  57.017 
ATOM   2025  HB2 ARG A 128      57.899  70.858  56.762 
ATOM   2026  CG  ARG A 128      55.832  70.831  57.352 
ATOM   2027  HG1 ARG A 128      56.076  70.942  58.406 
ATOM   2028  HG2 ARG A 128      55.816  69.766  57.132 
ATOM   2029  CD  ARG A 128      54.396  71.374  57.177 
ATOM   2030  HD1 ARG A 128      54.446  72.394  56.795 
ATOM   2031  HD2 ARG A 128      53.922  71.414  58.159 
ATOM   2032  NE  ARG A 128      53.565  70.540  56.276 
ATOM   2033  HE  ARG A 128      53.577  70.823  55.305 
ATOM   2034  CZ  ARG A 128      52.921  69.411  56.563 
ATOM   2035  NH1 ARG A 128      52.719  68.963  57.769 
ATOM   2036 1HH1 ARG A 128      52.944  69.479  58.604 
ATOM   2037 2HH1 ARG A 128      52.210  68.074  57.870 
ATOM   2038  NH2 ARG A 128      52.439  68.665  55.608 
ATOM   2039 1HH2 ARG A 128      52.478  68.940  54.653 
ATOM   2040 2HH2 ARG A 128      51.953  67.786  55.859 
ATOM   2041  C   ARG A 128      58.196  71.901  54.351 
ATOM   2042  O   ARG A 128      58.847  72.895  54.602 
ATOM   2043  N   ASP A 129      58.423  71.038  53.354 
ATOM   2044  H   ASP A 129      57.913  70.199  53.484 
ATOM   2045  CA  ASP A 129      59.349  70.969  52.244 
ATOM   2046  HA  ASP A 129      60.000  71.850  52.312 
ATOM   2047  CB  ASP A 129      60.243  69.757  52.514 
ATOM   2048  HB1 ASP A 129      60.863  69.558  51.638 
ATOM   2049  HB2 ASP A 129      59.602  68.918  52.759 
ATOM   2050  CG  ASP A 129      61.078  70.004  53.724 
ATOM   2051  OD1 ASP A 129      62.058  70.746  53.533 
ATOM   2052  OD2 ASP A 129      60.718  69.496  54.809 
ATOM   2053  C   ASP A 129      58.536  70.993  50.923 
ATOM   2054  O   ASP A 129      57.536  71.712  50.825 
ATOM   2055  N   GLY A 130      58.913  70.246  49.912 
ATOM   2056  H   GLY A 130      59.749  69.704  50.080 
ATOM   2057  CA  GLY A 130      58.432  70.082  48.526 
ATOM   2058  HA1 GLY A 130      58.458  69.029  48.231 
ATOM   2059  HA2 GLY A 130      59.208  70.520  47.883 
ATOM   2060  C   GLY A 130      57.140  70.637  47.885 
ATOM   2061  O   GLY A 130      57.126  70.753  46.662 
ATOM   2062  N   THR A 131      56.096  71.024  48.601 
ATOM   2063  H   THR A 131      56.215  70.971  49.598 
ATOM   2064  CA  THR A 131      55.115  71.993  48.113 
ATOM   2065  HA  THR A 131      54.669  71.575  47.211 
ATOM   2066  CB  THR A 131      53.967  72.162  49.133 
ATOM   2067  HB  THR A 131      54.356  72.600  50.049 
ATOM   2068  CG2 THR A 131      52.788  72.996  48.638 
ATOM   2069 1HG2 THR A 131      51.967  72.930  49.352 
ATOM   2070 2HG2 THR A 131      53.082  74.041  48.555 
ATOM   2071 3HG2 THR A 131      52.454  72.640  47.664 
ATOM   2072  OG1 THR A 131      53.436  70.890  49.451 
ATOM   2073  HG1 THR A 131      53.126  70.479  48.641 
ATOM   2074  C   THR A 131      55.705  73.322  47.678 
ATOM   2075  O   THR A 131      55.067  74.005  46.886 
ATOM   2076  N   ALA A 132      56.916  73.683  48.127 
ATOM   2077  H   ALA A 132      57.355  73.106  48.816 
ATOM   2078  CA  ALA A 132      57.466  74.992  47.723 
ATOM   2079  HA  ALA A 132      57.204  75.092  46.665 
ATOM   2080  CB  ALA A 132      56.731  76.150  48.409 
ATOM   2081  HB1 ALA A 132      57.050  76.182  49.442 
ATOM   2082  HB2 ALA A 132      56.995  77.082  47.910 
ATOM   2083  HB3 ALA A 132      55.652  76.017  48.343 
ATOM   2084  C   ALA A 132      58.976  75.182  47.720 
ATOM   2085  O   ALA A 132      59.654  74.730  46.794 
ATOM   2086  N   LYS A 133      59.501  75.945  48.683 
ATOM   2087  H   LYS A 133      58.873  76.242  49.421 
ATOM   2088  CA  LYS A 133      60.897  76.352  48.734 
ATOM   2089  HA  LYS A 133      61.017  76.917  47.819 
ATOM   2090  CB  LYS A 133      61.171  77.343  49.877 
ATOM   2091  HB1 LYS A 133      62.257  77.436  50.038 
ATOM   2092  HB2 LYS A 133      60.769  76.945  50.799 
ATOM   2093  CG  LYS A 133      60.547  78.689  49.533 
ATOM   2094  HG1 LYS A 133      60.610  79.359  50.381 
ATOM   2095  HG2 LYS A 133      59.486  78.593  49.304 
ATOM   2096  CD  LYS A 133      61.155  79.469  48.331 
ATOM   2097  HD1 LYS A 133      60.722  80.472  48.343 
ATOM   2098  HD2 LYS A 133      60.875  79.007  47.385 
ATOM   2099  CE  LYS A 133      62.694  79.610  48.402 
ATOM   2100  HE1 LYS A 133      62.961  79.669  49.461 
ATOM   2101  HE2 LYS A 133      62.962  80.565  47.942 
ATOM   2102  NZ  LYS A 133      63.430  78.504  47.763 
ATOM   2103  HZ1 LYS A 133      63.063  77.584  47.982 
ATOM   2104  HZ2 LYS A 133      63.537  78.595  46.768 
ATOM   2105  HZ3 LYS A 133      64.348  78.478  48.219 
ATOM   2106  C   LYS A 133      61.926  75.184  48.551 
ATOM   2107  O   LYS A 133      62.970  75.667  48.076 
ATOM   2108  N   PRO A 134      61.816  73.774  48.703 
ATOM   2109  CD  PRO A 134      62.981  72.988  48.359 
ATOM   2110  HD1 PRO A 134      63.931  73.523  48.266 
ATOM   2111  HD2 PRO A 134      62.823  72.441  47.440 
ATOM   2112  CG  PRO A 134      63.169  71.996  49.497 
ATOM   2113  HG1 PRO A 134      63.590  72.519  50.362 
ATOM   2114  HG2 PRO A 134      63.770  71.134  49.203 
ATOM   2115  CB  PRO A 134      61.732  71.602  49.798 
ATOM   2116  HB1 PRO A 134      61.666  71.374  50.856 
ATOM   2117  HB2 PRO A 134      61.480  70.712  49.207 
ATOM   2118  CA  PRO A 134      60.862  72.802  49.387 
ATOM   2119  HA  PRO A 134      60.043  72.498  48.691 
ATOM   2120  C   PRO A 134      60.281  73.613  50.575 
ATOM   2121  O   PRO A 134      61.049  74.039  51.426 
ATOM   2122  N   ALA A 135      58.959  73.925  50.591 
ATOM   2123  H   ALA A 135      58.433  73.497  49.860 
ATOM   2124  CA  ALA A 135      58.184  74.424  51.744 
ATOM   2125  HA  ALA A 135      58.473  73.807  52.561 
ATOM   2126  CB  ALA A 135      58.588  75.832  52.109 
ATOM   2127  HB1 ALA A 135      58.045  76.183  52.980 
ATOM   2128  HB2 ALA A 135      59.639  75.861  52.403 
ATOM   2129  HB3 ALA A 135      58.435  76.516  51.285 
ATOM   2130  C   ALA A 135      56.663  74.286  51.665 
ATOM   2131  O   ALA A 135      56.079  74.227  50.578 
ATOM   2132  N   GLY A 136      55.948  74.482  52.757 
ATOM   2133  H   GLY A 136      56.455  74.525  53.626 
ATOM   2134  CA  GLY A 136      54.658  75.171  52.666 
ATOM   2135  HA1 GLY A 136      54.082  75.010  53.577 
ATOM   2136  HA2 GLY A 136      54.066  74.815  51.822 
ATOM   2137  C   GLY A 136      54.941  76.668  52.508 
ATOM   2138  O   GLY A 136      54.802  77.452  53.444 
ATOM   2139  N   GLN A 137      55.468  76.998  51.330 
ATOM   2140  H   GLN A 137      55.538  76.225  50.678 
ATOM   2141  CA  GLN A 137      55.947  78.293  50.842 
ATOM   2142  HA  GLN A 137      56.319  78.162  49.833 
ATOM   2143  CB  GLN A 137      54.746  79.252  50.684 
ATOM   2144  HB1 GLN A 137      55.113  80.202  50.290 
ATOM   2145  HB2 GLN A 137      54.308  79.446  51.664 
ATOM   2146  CG  GLN A 137      53.647  78.737  49.734 
ATOM   2147  HG1 GLN A 137      53.222  77.813  50.127 
ATOM   2148  HG2 GLN A 137      54.088  78.525  48.760 
ATOM   2149  CD  GLN A 137      52.502  79.733  49.540 
ATOM   2150  OE1 GLN A 137      52.450  80.808  50.107 
ATOM   2151  NE2 GLN A 137      51.526  79.418  48.716 
ATOM   2152 1HE2 GLN A 137      51.529  78.547  48.218 
ATOM   2153 2HE2 GLN A 137      50.800  80.109  48.618 
ATOM   2154  C   GLN A 137      57.083  79.031  51.555 
ATOM   2155  O   GLN A 137      57.802  79.780  50.895 
ATOM   2156  N   GLN A 138      57.276  78.864  52.853 
ATOM   2157  H   GLN A 138      56.643  78.258  53.357 
ATOM   2158  CA  GLN A 138      58.273  79.625  53.605 
ATOM   2159  HA  GLN A 138      58.048  80.688  53.524 
ATOM   2160  CB  GLN A 138      58.187  79.201  55.078 
ATOM   2161  HB1 GLN A 138      58.998  79.661  55.643 
ATOM   2162  HB2 GLN A 138      58.328  78.120  55.119 
ATOM   2163  CG  GLN A 138      56.853  79.563  55.750 
ATOM   2164  HG1 GLN A 138      56.065  79.702  55.010 
ATOM   2165  HG2 GLN A 138      56.962  80.498  56.299 
ATOM   2166  CD  GLN A 138      56.429  78.462  56.711 
ATOM   2167  OE1 GLN A 138      56.989  78.282  57.783 
ATOM   2168  NE2 GLN A 138      55.456  77.653  56.346 
ATOM   2169 1HE2 GLN A 138      55.006  77.760  55.442 
ATOM   2170 2HE2 GLN A 138      55.208  76.924  56.987 
ATOM   2171  C   GLN A 138      59.707  79.381  53.116 
ATOM   2172  O   GLN A 138      60.142  78.248  52.986 
ATOM   2173  N   ALA A 139      60.478  80.449  52.903 
ATOM   2174  H   ALA A 139      60.051  81.363  52.896 
ATOM   2175  CA  ALA A 139      61.899  80.332  52.539 
ATOM   2176  HA  ALA A 139      62.105  79.358  52.092 
ATOM   2177  CB  ALA A 139      62.185  81.428  51.491 
ATOM   2178  HB1 ALA A 139      62.124  82.412  51.959 
ATOM   2179  HB2 ALA A 139      63.192  81.294  51.092 
ATOM   2180  HB3 ALA A 139      61.462  81.375  50.678 
ATOM   2181  C   ALA A 139      62.872  80.497  53.706 
ATOM   2182  O   ALA A 139      64.088  80.544  53.506 
ATOM   2183  N   LYS A 140      62.332  80.725  54.904 
ATOM   2184  H   LYS A 140      61.349  80.548  55.026 
ATOM   2185  CA  LYS A 140      63.067  81.407  55.959 
ATOM   2186  HA  LYS A 140      63.893  81.942  55.484 
ATOM   2187  CB  LYS A 140      62.167  82.463  56.654 
ATOM   2188  HB1 LYS A 140      61.653  82.006  57.500 
ATOM   2189  HB2 LYS A 140      61.404  82.807  55.955 
ATOM   2190  CG  LYS A 140      62.970  83.704  57.107 
ATOM   2191  HG1 LYS A 140      63.255  84.255  56.209 
ATOM   2192  HG2 LYS A 140      63.892  83.404  57.596 
ATOM   2193  CD  LYS A 140      62.223  84.678  58.040 
ATOM   2194  HD1 LYS A 140      61.229  84.864  57.631 
ATOM   2195  HD2 LYS A 140      62.760  85.628  58.045 
ATOM   2196  CE  LYS A 140      62.078  84.201  59.497 
ATOM   2197  HE1 LYS A 140      61.542  83.248  59.505 
ATOM   2198  HE2 LYS A 140      61.475  84.927  60.049 
ATOM   2199  NZ  LYS A 140      63.386  84.029  60.179 
ATOM   2200  HZ1 LYS A 140      63.292  83.673  61.136 
ATOM   2201  HZ2 LYS A 140      63.961  83.325  59.726 
ATOM   2202  HZ3 LYS A 140      63.940  84.867  60.275 
ATOM   2203  C   LYS A 140      63.700  80.448  56.943 
ATOM   2204  O   LYS A 140      63.211  79.342  57.183 
ATOM   2205  N   SER A 141      64.717  80.971  57.616 
ATOM   2206  H   SER A 141      65.077  81.869  57.342 
ATOM   2207  CA  SER A 141      65.024  80.553  58.965 
ATOM   2208  HA  SER A 141      65.363  79.533  58.862 
ATOM   2209  CB  SER A 141      66.154  81.410  59.541 
ATOM   2210  HB1 SER A 141      67.081  81.194  59.010 
ATOM   2211  HB2 SER A 141      66.292  81.180  60.598 
ATOM   2212  OG  SER A 141      65.832  82.780  59.381 
ATOM   2213  HG  SER A 141      66.036  83.232  60.245 
ATOM   2214  C   SER A 141      63.786  80.558  59.870 
ATOM   2215  O   SER A 141      62.807  81.273  59.637 
ATOM   2216  N   LEU A 142      63.863  79.811  60.957 
ATOM   2217  H   LEU A 142      64.707  79.260  61.081 
ATOM   2218  CA  LEU A 142      63.008  80.014  62.124 
ATOM   2219  HA  LEU A 142      62.499  80.977  62.058 
ATOM   2220  CB  LEU A 142      61.979  78.858  62.214 
ATOM   2221  HB1 LEU A 142      62.383  78.079  62.859 
ATOM   2222  HB2 LEU A 142      61.855  78.406  61.228 
ATOM   2223  CG  LEU A 142      60.575  79.222  62.735 
ATOM   2224  HG  LEU A 142      60.058  78.292  62.975 
ATOM   2225  CD1 LEU A 142      60.599  80.097  63.987 
ATOM   2226 1HD1 LEU A 142      59.582  80.238  64.350 
ATOM   2227 2HD1 LEU A 142      61.183  79.627  64.776 
ATOM   2228 3HD1 LEU A 142      61.006  81.083  63.771 
ATOM   2229  CD2 LEU A 142      59.764  79.937  61.654 
ATOM   2230 1HD2 LEU A 142      58.752  80.118  62.017 
ATOM   2231 2HD2 LEU A 142      60.227  80.890  61.399 
ATOM   2232 3HD2 LEU A 142      59.706  79.314  60.763 
ATOM   2233  C   LEU A 142      63.955  80.028  63.313 
ATOM   2234  O   LEU A 142      64.868  79.208  63.359 
ATOM   2235  N   GLU A 143      63.751  80.901  64.278 
ATOM   2236  H   GLU A 143      63.034  81.604  64.139 
ATOM   2237  CA  GLU A 143      64.708  81.182  65.334 
ATOM   2238  HA  GLU A 143      65.509  80.445  65.354 
ATOM   2239  CB  GLU A 143      65.335  82.582  65.149 
ATOM   2240  HB1 GLU A 143      66.034  82.727  65.973 
ATOM   2241  HB2 GLU A 143      64.569  83.354  65.233 
ATOM   2242  CG  GLU A 143      66.116  82.795  63.842 
ATOM   2243  HG1 GLU A 143      66.617  81.865  63.579 
ATOM   2244  HG2 GLU A 143      66.893  83.537  64.037 
ATOM   2245  CD  GLU A 143      65.271  83.287  62.654 
ATOM   2246  OE1 GLU A 143      64.045  83.042  62.578 
ATOM   2247  OE2 GLU A 143      65.839  83.849  61.689 
ATOM   2248  C   GLU A 143      63.953  81.145  66.650 
ATOM   2249  O   GLU A 143      63.011  81.910  66.846 
ATOM   2250  N   ARG A 144      64.333  80.199  67.508 
ATOM   2251  H   ARG A 144      65.148  79.639  67.285 
ATOM   2252  CA  ARG A 144      63.655  79.958  68.776 
ATOM   2253  HA  ARG A 144      63.318  80.941  69.128 
ATOM   2254  CB  ARG A 144      62.342  79.191  68.589 
ATOM   2255  HB1 ARG A 144      61.595  79.912  68.250 
ATOM   2256  HB2 ARG A 144      61.991  78.859  69.554 
ATOM   2257  CG  ARG A 144      62.312  78.043  67.584 
ATOM   2258  HG1 ARG A 144      62.311  78.483  66.587 
ATOM   2259  HG2 ARG A 144      61.371  77.520  67.731 
ATOM   2260  CD  ARG A 144      63.445  77.019  67.655 
ATOM   2261  HD1 ARG A 144      63.440  76.539  68.624 
ATOM   2262  HD2 ARG A 144      64.401  77.524  67.547 
ATOM   2263  NE  ARG A 144      63.268  75.997  66.605 
ATOM   2264  HE  ARG A 144      62.654  75.232  66.828 
ATOM   2265  CZ  ARG A 144      63.581  76.153  65.334 
ATOM   2266  NH1 ARG A 144      64.374  77.111  64.965 
ATOM   2267 1HH1 ARG A 144      64.870  77.625  65.685 
ATOM   2268 2HH1 ARG A 144      64.353  77.520  64.046 
ATOM   2269  NH2 ARG A 144      63.046  75.381  64.431 
ATOM   2270 1HH2 ARG A 144      62.319  74.730  64.696 
ATOM   2271 2HH2 ARG A 144      63.242  75.536  63.458 
ATOM   2272  C   ARG A 144      64.586  79.463  69.875 
ATOM   2273  O   ARG A 144      65.327  78.492  69.707 
ATOM   2274  N   GLY A 145      64.594  80.188  70.989 
ATOM   2275  H   GLY A 145      63.931  80.966  71.047 
ATOM   2276  CA  GLY A 145      65.602  80.086  72.037 
ATOM   2277  HA1 GLY A 145      65.552  79.094  72.487 
ATOM   2278  HA2 GLY A 145      65.375  80.821  72.808 
ATOM   2279  C   GLY A 145      67.017  80.354  71.539 
ATOM   2280  O   GLY A 145      67.389  81.492  71.284 
ATOM   2281  N   GLN A 146      67.811  79.296  71.401 
ATOM   2282  H   GLN A 146      67.430  78.391  71.632 
ATOM   2283  CA  GLN A 146      69.180  79.360  70.869 
ATOM   2284  HA  GLN A 146      69.450  80.397  70.665 
ATOM   2285  CB  GLN A 146      70.170  78.805  71.907 
ATOM   2286  HB1 GLN A 146      71.172  78.839  71.477 
ATOM   2287  HB2 GLN A 146      69.924  77.763  72.108 
ATOM   2288  CG  GLN A 146      70.210  79.570  73.240 
ATOM   2289  HG1 GLN A 146      69.245  79.496  73.743 
ATOM   2290  HG2 GLN A 146      70.417  80.623  73.042 
ATOM   2291  CD  GLN A 146      71.289  79.020  74.172 
ATOM   2292  OE1 GLN A 146      71.861  77.963  73.956 
ATOM   2293  NE2 GLN A 146      71.632  79.715  75.235 
ATOM   2294 1HE2 GLN A 146      71.180  80.587  75.448 
ATOM   2295 2HE2 GLN A 146      72.324  79.310  75.841 
ATOM   2296  C   GLN A 146      69.327  78.600  69.544 
ATOM   2297  O   GLN A 146      70.433  78.420  69.031 
ATOM   2298  N   LEU A 147      68.205  78.120  69.006 
ATOM   2299  H   LEU A 147      67.320  78.367  69.436 
ATOM   2300  CA  LEU A 147      68.132  77.218  67.871 
ATOM   2301  HA  LEU A 147      69.129  76.836  67.650 
ATOM   2302  CB  LEU A 147      67.265  76.018  68.267 
ATOM   2303  HB1 LEU A 147      66.479  76.360  68.939 
ATOM   2304  HB2 LEU A 147      67.877  75.321  68.828 
ATOM   2305  CG  LEU A 147      66.567  75.295  67.112 
ATOM   2306  HG  LEU A 147      65.837  75.986  66.733 
ATOM   2307  CD1 LEU A 147      67.400  74.869  65.895 
ATOM   2308 1HD1 LEU A 147      67.020  75.359  65.001 
ATOM   2309 2HD1 LEU A 147      68.450  75.130  66.028 
ATOM   2310 3HD1 LEU A 147      67.323  73.796  65.746 
ATOM   2311  CD2 LEU A 147      65.787  74.124  67.681 
ATOM   2312 1HD2 LEU A 147      65.165  73.732  66.889 
ATOM   2313 2HD2 LEU A 147      66.472  73.354  68.028 
ATOM   2314 3HD2 LEU A 147      65.163  74.454  68.512 
ATOM   2315  C   LEU A 147      67.642  77.949  66.619 
ATOM   2316  O   LEU A 147      66.501  78.419  66.549 
ATOM   2317  N   VAL A 148      68.477  77.928  65.582 
ATOM   2318  H   VAL A 148      69.394  77.504  65.703 
ATOM   2319  CA  VAL A 148      68.145  78.464  64.267 
ATOM   2320  HA  VAL A 148      67.156  78.913  64.327 
ATOM   2321  CB  VAL A 148      69.054  79.652  63.878 
ATOM   2322  HB  VAL A 148      68.832  80.462  64.574 
ATOM   2323  CG1 VAL A 148      70.559  79.385  63.965 
ATOM   2324 1HG1 VAL A 148      71.105  80.303  63.747 
ATOM   2325 2HG1 VAL A 148      70.833  79.053  64.966 
ATOM   2326 3HG1 VAL A 148      70.839  78.630  63.235 
ATOM   2327  CG2 VAL A 148      68.731  80.158  62.467 
ATOM   2328 1HG2 VAL A 148      69.225  81.116  62.297 
ATOM   2329 2HG2 VAL A 148      69.076  79.447  61.715 
ATOM   2330 3HG2 VAL A 148      67.657  80.294  62.352 
ATOM   2331  C   VAL A 148      68.050  77.377  63.206 
ATOM   2332  O   VAL A 148      69.026  76.781  62.775 
ATOM   2333  N   MET A 149      66.811  77.099  62.820 
ATOM   2334  H   MET A 149      66.103  77.729  63.173 
ATOM   2335  CA  MET A 149      66.434  76.294  61.665 
ATOM   2336  HA  MET A 149      67.076  75.413  61.609 
ATOM   2337  CB  MET A 149      64.989  75.835  61.872 
ATOM   2338  HB1 MET A 149      64.387  76.697  62.159 
ATOM   2339  HB2 MET A 149      65.005  75.123  62.696 
ATOM   2340  CG  MET A 149      64.285  75.173  60.686 
ATOM   2341  HG1 MET A 149      64.888  74.350  60.300 
ATOM   2342  HG2 MET A 149      64.157  75.910  59.893 
ATOM   2343  SD  MET A 149      62.647  74.553  61.148 
ATOM   2344  CE  MET A 149      63.127  72.928  61.794 
ATOM   2345  HE1 MET A 149      62.241  72.368  62.080 
ATOM   2346  HE2 MET A 149      63.653  72.374  61.019 
ATOM   2347  HE3 MET A 149      63.780  73.040  62.658 
ATOM   2348  C   MET A 149      66.598  77.074  60.375 
ATOM   2349  O   MET A 149      66.390  78.282  60.359 
ATOM   2350  N   ASP A 150      66.836  76.323  59.312 
ATOM   2351  H   ASP A 150      67.153  75.373  59.489 
ATOM   2352  CA  ASP A 150      66.802  76.688  57.905 
ATOM   2353  HA  ASP A 150      66.284  77.639  57.773 
ATOM   2354  CB  ASP A 150      68.249  76.847  57.400 
ATOM   2355  HB1 ASP A 150      68.777  75.896  57.495 
ATOM   2356  HB2 ASP A 150      68.759  77.577  58.032 
ATOM   2357  CG  ASP A 150      68.336  77.331  55.952 
ATOM   2358  OD1 ASP A 150      67.327  77.877  55.442 
ATOM   2359  OD2 ASP A 150      69.438  77.239  55.356 
ATOM   2360  C   ASP A 150      66.033  75.593  57.173 
ATOM   2361  O   ASP A 150      66.562  74.498  56.962 
ATOM   2362  N   GLN A 151      64.744  75.869  56.934 
ATOM   2363  H   GLN A 151      64.421  76.807  57.114 
ATOM   2364  CA  GLN A 151      63.771  74.889  56.445 
ATOM   2365  HA  GLN A 151      63.727  74.052  57.138 
ATOM   2366  CB  GLN A 151      62.371  75.538  56.326 
ATOM   2367  HB1 GLN A 151      61.684  74.785  55.934 
ATOM   2368  HB2 GLN A 151      62.415  76.356  55.605 
ATOM   2369  CG  GLN A 151      61.788  76.090  57.641 
ATOM   2370  HG1 GLN A 151      62.458  76.847  58.044 
ATOM   2371  HG2 GLN A 151      61.714  75.279  58.365 
ATOM   2372  CD  GLN A 151      60.395  76.711  57.476 
ATOM   2373  OE1 GLN A 151      59.602  76.355  56.613 
ATOM   2374  NE2 GLN A 151      60.002  77.638  58.326 
ATOM   2375 1HE2 GLN A 151      60.647  78.019  58.993 
ATOM   2376 2HE2 GLN A 151      59.042  77.950  58.219 
ATOM   2377  C   GLN A 151      64.197  74.359  55.072 
ATOM   2378  O   GLN A 151      64.279  73.159  54.867 
ATOM   2379  N   GLU A 152      64.530  75.258  54.142 
ATOM   2380  H   GLU A 152      64.510  76.234  54.390 
ATOM   2381  CA  GLU A 152      64.840  74.899  52.755 
ATOM   2382  HA  GLU A 152      63.978  74.395  52.312 
ATOM   2383  CB  GLU A 152      65.112  76.219  51.981 
ATOM   2384  HB1 GLU A 152      65.861  76.790  52.531 
ATOM   2385  HB2 GLU A 152      64.193  76.808  51.981 
ATOM   2386  CG  GLU A 152      65.601  76.083  50.521 
ATOM   2387  HG1 GLU A 152      64.813  75.615  49.930 
ATOM   2388  HG2 GLU A 152      66.475  75.436  50.483 
ATOM   2389  CD  GLU A 152      65.992  77.433  49.894 
ATOM   2390  OE1 GLU A 152      67.174  77.645  49.537 
ATOM   2391  OE2 GLU A 152      65.127  78.328  49.765 
ATOM   2392  C   GLU A 152      66.036  73.952  52.609 
ATOM   2393  O   GLU A 152      66.111  73.183  51.651 
ATOM   2394  N   ARG A 153      66.982  74.049  53.545 
ATOM   2395  H   ARG A 153      66.787  74.668  54.322 
ATOM   2396  CA  ARG A 153      68.314  73.427  53.487 
ATOM   2397  HA  ARG A 153      68.330  72.735  52.643 
ATOM   2398  CB  ARG A 153      69.400  74.509  53.266 
ATOM   2399  HB1 ARG A 153      70.324  74.027  52.945 
ATOM   2400  HB2 ARG A 153      69.591  75.009  54.213 
ATOM   2401  CG  ARG A 153      68.982  75.562  52.221 
ATOM   2402  HG1 ARG A 153      68.063  76.029  52.566 
ATOM   2403  HG2 ARG A 153      68.780  75.070  51.269 
ATOM   2404  CD  ARG A 153      69.970  76.711  51.990 
ATOM   2405  HD1 ARG A 153      70.755  76.382  51.307 
ATOM   2406  HD2 ARG A 153      70.432  76.990  52.939 
ATOM   2407  NE  ARG A 153      69.235  77.859  51.412 
ATOM   2408  HE  ARG A 153      68.868  77.741  50.469 
ATOM   2409  CZ  ARG A 153      68.571  78.760  52.117 
ATOM   2410  NH1 ARG A 153      68.763  78.948  53.383 
ATOM   2411 1HH1 ARG A 153      69.385  78.299  53.867 
ATOM   2412 2HH1 ARG A 153      67.961  79.110  53.979 
ATOM   2413  NH2 ARG A 153      67.611  79.442  51.571 
ATOM   2414 1HH2 ARG A 153      67.299  79.121  50.652 
ATOM   2415 2HH2 ARG A 153      67.010  79.995  52.149 
ATOM   2416  C   ARG A 153      68.559  72.555  54.726 
ATOM   2417  O   ARG A 153      69.696  72.362  55.167 
ATOM   2418  N   HIS A 154      67.443  72.091  55.290 
ATOM   2419  H   HIS A 154      66.595  72.325  54.786 
ATOM   2420  CA  HIS A 154      67.236  71.147  56.389 
ATOM   2421  HA  HIS A 154      66.176  71.231  56.627 
ATOM   2422  CB  HIS A 154      67.423  69.705  55.881 
ATOM   2423  HB1 HIS A 154      67.196  68.994  56.676 
ATOM   2424  HB2 HIS A 154      68.449  69.551  55.548 
ATOM   2425  CG  HIS A 154      66.478  69.469  54.738 
ATOM   2426  ND1 HIS A 154      66.769  69.784  53.408 
ATOM   2427  CE1 HIS A 154      65.584  69.986  52.816 
ATOM   2428  HE1 HIS A 154      65.456  70.354  51.808 
ATOM   2429  NE2 HIS A 154      64.586  69.794  53.690 
ATOM   2430  HE2 HIS A 154      63.622  70.118  53.566 
ATOM   2431  CD2 HIS A 154      65.125  69.458  54.906 
ATOM   2432  HD2 HIS A 154      64.593  69.429  55.848 
ATOM   2433  C   HIS A 154      67.902  71.414  57.734 
ATOM   2434  O   HIS A 154      67.681  70.698  58.713 
ATOM   2435  N   THR A 155      68.716  72.452  57.831 
ATOM   2436  H   THR A 155      68.722  73.126  57.080 
ATOM   2437  CA  THR A 155      69.812  72.422  58.807 
ATOM   2438  HA  THR A 155      70.042  71.390  59.072 
ATOM   2439  CB  THR A 155      71.073  73.029  58.175 
ATOM   2440  HB  THR A 155      70.838  73.996  57.730 
ATOM   2441  CG2 THR A 155      72.238  73.200  59.152 
ATOM   2442 1HG2 THR A 155      73.117  73.542  58.604 
ATOM   2443 2HG2 THR A 155      71.989  73.950  59.902 
ATOM   2444 3HG2 THR A 155      72.463  72.250  59.636 
ATOM   2445  OG1 THR A 155      71.528  72.146  57.175 
ATOM   2446  HG1 THR A 155      70.888  72.160  56.436 
ATOM   2447  C   THR A 155      69.386  73.154  60.064 
ATOM   2448  O   THR A 155      68.728  74.187  60.005 
ATOM   2449  N   CYS A 156      69.743  72.626  61.228 
ATOM   2450  H   CYS A 156      70.274  71.768  61.234 
ATOM   2451  CA  CYS A 156      69.271  73.146  62.506 
ATOM   2452  HA  CYS A 156      68.787  74.113  62.370 
ATOM   2453  CB  CYS A 156      68.219  72.173  63.059 
ATOM   2454  HB1 CYS A 156      67.953  72.468  64.071 
ATOM   2455  HB2 CYS A 156      68.625  71.158  63.079 
ATOM   2456  SG  CYS A 156      66.718  72.227  62.038 
ATOM   2457  HG  CYS A 156      67.281  71.817  60.886 
ATOM   2458  C   CYS A 156      70.441  73.373  63.451 
ATOM   2459  O   CYS A 156      71.030  72.436  63.976 
ATOM   2460  N   THR A 157      70.794  74.632  63.648 
ATOM   2461  H   THR A 157      70.256  75.357  63.181 
ATOM   2462  CA  THR A 157      72.087  75.039  64.181 
ATOM   2463  HA  THR A 157      72.749  74.174  64.219 
ATOM   2464  CB  THR A 157      72.733  76.066  63.240 
ATOM   2465  HB  THR A 157      72.169  76.994  63.276 
ATOM   2466  CG2 THR A 157      74.187  76.349  63.588 
ATOM   2467 1HG2 THR A 157      74.608  77.055  62.872 
ATOM   2468 2HG2 THR A 157      74.254  76.782  64.585 
ATOM   2469 3HG2 THR A 157      74.755  75.418  63.549 
ATOM   2470  OG1 THR A 157      72.724  75.578  61.921 
ATOM   2471  HG1 THR A 157      72.974  76.299  61.337 
ATOM   2472  C   THR A 157      71.940  75.599  65.585 
ATOM   2473  O   THR A 157      71.040  76.398  65.867 
ATOM   2474  N   TRP A 158      72.853  75.195  66.466 
ATOM   2475  H   TRP A 158      73.544  74.512  66.161 
ATOM   2476  CA  TRP A 158      72.892  75.607  67.865 
ATOM   2477  HA  TRP A 158      72.087  76.317  68.061 
ATOM   2478  CB  TRP A 158      72.684  74.395  68.774 
ATOM   2479  HB1 TRP A 158      73.464  73.661  68.565 
ATOM   2480  HB2 TRP A 158      71.740  73.926  68.532 
ATOM   2481  CG  TRP A 158      72.702  74.710  70.237 
ATOM   2482  CD1 TRP A 158      72.041  75.722  70.848 
ATOM   2483  HD1 TRP A 158      71.385  76.428  70.352 
ATOM   2484  NE1 TRP A 158      72.358  75.741  72.192 
ATOM   2485  HE1 TRP A 158      72.017  76.440  72.856 
ATOM   2486  CE2 TRP A 158      73.256  74.747  72.509 
ATOM   2487  CZ2 TRP A 158      73.923  74.407  73.692 
ATOM   2488  HZ2 TRP A 158      73.713  74.949  74.603 
ATOM   2489  CH2 TRP A 158      74.841  73.341  73.681 
ATOM   2490  HH2 TRP A 158      75.346  73.048  74.594 
ATOM   2491  CZ3 TRP A 158      75.071  72.628  72.492 
ATOM   2492  HZ3 TRP A 158      75.751  71.785  72.492 
ATOM   2493  CE3 TRP A 158      74.396  72.980  71.306 
ATOM   2494  HE3 TRP A 158      74.568  72.410  70.402 
ATOM   2495  CD2 TRP A 158      73.480  74.055  71.282 
ATOM   2496  C   TRP A 158      74.219  76.289  68.175 
ATOM   2497  O   TRP A 158      75.248  75.625  68.235 
ATOM   2498  N   LYS A 159      74.198  77.615  68.362 
ATOM   2499  H   LYS A 159      73.285  78.053  68.344 
ATOM   2500  CA  LYS A 159      75.365  78.527  68.317 
ATOM   2501  HA  LYS A 159      74.988  79.539  68.468 
ATOM   2502  CB  LYS A 159      76.386  78.265  69.439 
ATOM   2503  HB1 LYS A 159      77.176  79.015  69.371 
ATOM   2504  HB2 LYS A 159      76.859  77.307  69.267 
ATOM   2505  CG  LYS A 159      75.814  78.303  70.865 
ATOM   2506  HG1 LYS A 159      74.820  77.855  70.904 
ATOM   2507  HG2 LYS A 159      75.725  79.346  71.170 
ATOM   2508  CD  LYS A 159      76.737  77.562  71.848 
ATOM   2509  HD1 LYS A 159      76.668  78.061  72.816 
ATOM   2510  HD2 LYS A 159      77.778  77.617  71.519 
ATOM   2511  CE  LYS A 159      76.321  76.098  72.055 
ATOM   2512  HE1 LYS A 159      75.288  76.091  72.406 
ATOM   2513  HE2 LYS A 159      76.940  75.662  72.843 
ATOM   2514  NZ  LYS A 159      76.430  75.257  70.841 
ATOM   2515  HZ1 LYS A 159      76.038  74.337  70.992 
ATOM   2516  HZ2 LYS A 159      76.000  75.647  70.009 
ATOM   2517  HZ3 LYS A 159      77.400  75.082  70.553 
ATOM   2518  C   LYS A 159      76.030  78.571  66.938 
ATOM   2519  O   LYS A 159      75.889  79.555  66.219 
ATOM   2520  N   GLY A 160      76.670  77.480  66.547 
ATOM   2521  H   GLY A 160      76.800  76.751  67.244 
ATOM   2522  CA  GLY A 160      77.134  77.219  65.183 
ATOM   2523  HA1 GLY A 160      78.130  77.645  65.063 
ATOM   2524  HA2 GLY A 160      76.468  77.689  64.461 
ATOM   2525  C   GLY A 160      77.221  75.725  64.874 
ATOM   2526  O   GLY A 160      77.478  75.358  63.732 
ATOM   2527  N   GLU A 161      76.984  74.859  65.862 
ATOM   2528  H   GLU A 161      76.860  75.197  66.812 
ATOM   2529  CA  GLU A 161      77.051  73.416  65.691 
ATOM   2530  HA  GLU A 161      77.928  73.196  65.086 
ATOM   2531  CB  GLU A 161      77.266  72.718  67.046 
ATOM   2532  HB1 GLU A 161      77.286  71.643  66.859 
ATOM   2533  HB2 GLU A 161      76.429  72.921  67.717 
ATOM   2534  CG  GLU A 161      78.592  73.103  67.727 
ATOM   2535  HG1 GLU A 161      79.323  73.416  66.978 
ATOM   2536  HG2 GLU A 161      78.992  72.210  68.215 
ATOM   2537  CD  GLU A 161      78.407  74.201  68.780 
ATOM   2538  OE1 GLU A 161      78.564  73.912  69.988 
ATOM   2539  OE2 GLU A 161      78.005  75.337  68.441 
ATOM   2540  C   GLU A 161      75.796  72.870  64.999 
ATOM   2541  O   GLU A 161      74.688  73.040  65.526 
ATOM   2542  N   PRO A 162      75.926  72.228  63.824 
ATOM   2543  CD  PRO A 162      77.145  72.049  63.040 
ATOM   2544  HD1 PRO A 162      77.895  71.488  63.599 
ATOM   2545  HD2 PRO A 162      77.540  73.023  62.752 
ATOM   2546  CG  PRO A 162      76.745  71.278  61.782 
ATOM   2547  HG1 PRO A 162      76.886  70.208  61.945 
ATOM   2548  HG2 PRO A 162      77.312  71.608  60.911 
ATOM   2549  CB  PRO A 162      75.257  71.594  61.640 
ATOM   2550  HB1 PRO A 162      74.724  70.816  61.091 
ATOM   2551  HB2 PRO A 162      75.138  72.556  61.140 
ATOM   2552  CA  PRO A 162      74.781  71.718  63.092 
ATOM   2553  HA  PRO A 162      73.963  72.439  63.122 
ATOM   2554  C   PRO A 162      74.282  70.380  63.653 
ATOM   2555  O   PRO A 162      74.871  69.317  63.445 
ATOM   2556  N   VAL A 163      73.152  70.432  64.352 
ATOM   2557  H   VAL A 163      72.691  71.331  64.447 
ATOM   2558  CA  VAL A 163      72.445  69.264  64.871 
ATOM   2559  HA  VAL A 163      73.180  68.593  65.314 
ATOM   2560  CB  VAL A 163      71.454  69.647  65.981 
ATOM   2561  HB  VAL A 163      70.706  70.305  65.556 
ATOM   2562  CG1 VAL A 163      70.742  68.411  66.542 
ATOM   2563 1HG1 VAL A 163      70.062  68.722  67.334 
ATOM   2564 2HG1 VAL A 163      70.153  67.921  65.768 
ATOM   2565 3HG1 VAL A 163      71.468  67.710  66.954 
ATOM   2566  CG2 VAL A 163      72.152  70.363  67.146 
ATOM   2567 1HG2 VAL A 163      71.429  70.579  67.933 
ATOM   2568 2HG2 VAL A 163      72.941  69.732  67.556 
ATOM   2569 3HG2 VAL A 163      72.580  71.307  66.808 
ATOM   2570  C   VAL A 163      71.725  68.528  63.745 
ATOM   2571  O   VAL A 163      70.731  68.989  63.182 
ATOM   2572  N   THR A 164      72.222  67.331  63.457 
ATOM   2573  H   THR A 164      73.083  67.075  63.915 
ATOM   2574  CA  THR A 164      71.537  66.307  62.664 
ATOM   2575  HA  THR A 164      71.294  66.733  61.690 
ATOM   2576  CB  THR A 164      72.474  65.103  62.410 
ATOM   2577  HB  THR A 164      73.191  65.397  61.642 
ATOM   2578  CG2 THR A 164      73.288  64.625  63.620 
ATOM   2579 1HG2 THR A 164      73.826  63.715  63.355 
ATOM   2580 2HG2 THR A 164      74.020  65.380  63.905 
ATOM   2581 3HG2 THR A 164      72.633  64.413  64.464 
ATOM   2582  OG1 THR A 164      71.763  63.986  61.927 
ATOM   2583  HG1 THR A 164      71.680  64.080  60.971 
ATOM   2584  C   THR A 164      70.220  65.880  63.314 
ATOM   2585  O   THR A 164      70.174  65.048  64.223 
ATOM   2586  N   LEU A 165      69.108  66.430  62.839 
ATOM   2587  H   LEU A 165      69.197  67.162  62.146 
ATOM   2588  CA  LEU A 165      67.788  65.821  63.002 
ATOM   2589  HA  LEU A 165      67.714  65.352  63.982 
ATOM   2590  CB  LEU A 165      66.718  66.923  62.930 
ATOM   2591  HB1 LEU A 165      65.735  66.464  63.029 
ATOM   2592  HB2 LEU A 165      66.766  67.399  61.949 
ATOM   2593  CG  LEU A 165      66.862  68.005  64.021 
ATOM   2594  HG  LEU A 165      67.779  68.572  63.856 
ATOM   2595  CD1 LEU A 165      65.690  68.975  63.939 
ATOM   2596 1HD1 LEU A 165      65.891  69.833  64.577 
ATOM   2597 2HD1 LEU A 165      65.593  69.340  62.916 
ATOM   2598 3HD1 LEU A 165      64.769  68.482  64.252 
ATOM   2599  CD2 LEU A 165      66.889  67.413  65.434 
ATOM   2600 1HD2 LEU A 165      66.789  68.205  66.173 
ATOM   2601 2HD2 LEU A 165      66.071  66.706  65.557 
ATOM   2602 3HD2 LEU A 165      67.839  66.909  65.601 
ATOM   2603  C   LEU A 165      67.561  64.703  61.965 
ATOM   2604  O   LEU A 165      68.388  64.502  61.080 
ATOM   2605  N   THR A 166      66.469  63.947  62.077 
ATOM   2606  H   THR A 166      65.906  64.045  62.913 
ATOM   2607  CA  THR A 166      65.835  63.319  60.901 
ATOM   2608  HA  THR A 166      66.589  63.151  60.132 
ATOM   2609  CB  THR A 166      65.150  61.965  61.196 
ATOM   2610  HB  THR A 166      64.927  61.494  60.237 
ATOM   2611  CG2 THR A 166      66.076  61.029  61.956 
ATOM   2612 1HG2 THR A 166      65.669  60.018  61.939 
ATOM   2613 2HG2 THR A 166      67.050  61.069  61.478 
ATOM   2614 3HG2 THR A 166      66.183  61.355  62.985 
ATOM   2615  OG1 THR A 166      63.928  62.081  61.904 
ATOM   2616  HG1 THR A 166      63.408  61.283  61.717 
ATOM   2617  C   THR A 166      64.776  64.222  60.299 
ATOM   2618  O   THR A 166      64.386  65.186  60.943 
ATOM   2619  N   VAL A 167      64.218  63.858  59.143 
ATOM   2620  H   VAL A 167      64.673  63.156  58.571 
ATOM   2621  CA  VAL A 167      62.988  64.485  58.638 
ATOM   2622  HA  VAL A 167      63.247  65.506  58.351 
ATOM   2623  CB  VAL A 167      62.470  63.792  57.353 
ATOM   2624  HB  VAL A 167      63.197  63.976  56.561 
ATOM   2625  CG1 VAL A 167      62.305  62.267  57.475 
ATOM   2626 1HG1 VAL A 167      62.000  61.860  56.512 
ATOM   2627 2HG1 VAL A 167      63.255  61.805  57.739 
ATOM   2628 3HG1 VAL A 167      61.557  62.005  58.222 
ATOM   2629  CG2 VAL A 167      61.113  64.356  56.899 
ATOM   2630 1HG2 VAL A 167      60.754  63.806  56.039 
ATOM   2631 2HG2 VAL A 167      60.351  64.259  57.668 
ATOM   2632 3HG2 VAL A 167      61.222  65.410  56.634 
ATOM   2633  C   VAL A 167      61.856  64.607  59.658 
ATOM   2634  O   VAL A 167      61.325  65.698  59.801 
ATOM   2635  N   THR A 168      61.438  63.564  60.382 
ATOM   2636  H   THR A 168      61.846  62.647  60.243 
ATOM   2637  CA  THR A 168      60.298  63.727  61.306 
ATOM   2638  HA  THR A 168      59.456  64.180  60.783 
ATOM   2639  CB  THR A 168      59.845  62.375  61.878 
ATOM   2640  HB  THR A 168      60.682  61.897  62.389 
ATOM   2641  CG2 THR A 168      58.662  62.436  62.847 
ATOM   2642 1HG2 THR A 168      58.251  61.436  62.992 
ATOM   2643 2HG2 THR A 168      59.008  62.800  63.814 
ATOM   2644 3HG2 THR A 168      57.893  63.108  62.469 
ATOM   2645  OG1 THR A 168      59.456  61.563  60.804 
ATOM   2646  HG1 THR A 168      60.243  60.974  60.668 
ATOM   2647  C   THR A 168      60.628  64.608  62.497 
ATOM   2648  O   THR A 168      59.805  65.407  62.933 
ATOM   2649  N   GLU A 169      61.843  64.470  63.012 
ATOM   2650  H   GLU A 169      62.482  63.810  62.578 
ATOM   2651  CA  GLU A 169      62.350  65.267  64.123 
ATOM   2652  HA  GLU A 169      61.686  65.169  64.984 
ATOM   2653  CB  GLU A 169      63.726  64.686  64.482 
ATOM   2654  HB1 GLU A 169      64.241  65.344  65.174 
ATOM   2655  HB2 GLU A 169      64.314  64.649  63.568 
ATOM   2656  CG  GLU A 169      63.668  63.269  65.098 
ATOM   2657  HG1 GLU A 169      62.967  62.650  64.537 
ATOM   2658  HG2 GLU A 169      63.302  63.346  66.125 
ATOM   2659  CD  GLU A 169      65.039  62.577  65.089 
ATOM   2660  OE1 GLU A 169      66.060  63.250  64.825 
ATOM   2661  OE2 GLU A 169      65.142  61.351  65.329 
ATOM   2662  C   GLU A 169      62.418  66.761  63.759 
ATOM   2663  O   GLU A 169      61.970  67.618  64.524 
ATOM   2664  N   PHE A 170      62.887  67.056  62.545 
ATOM   2665  H   PHE A 170      63.258  66.287  61.991 
ATOM   2666  CA  PHE A 170      62.868  68.353  61.876 
ATOM   2667  HA  PHE A 170      63.396  69.079  62.488 
ATOM   2668  CB  PHE A 170      63.613  68.234  60.532 
ATOM   2669  HB1 PHE A 170      63.300  67.319  60.035 
ATOM   2670  HB2 PHE A 170      64.681  68.137  60.729 
ATOM   2671  CG  PHE A 170      63.393  69.360  59.537 
ATOM   2672  CD1 PHE A 170      64.324  70.409  59.406 
ATOM   2673  HD1 PHE A 170      65.211  70.433  60.020 
ATOM   2674  CE1 PHE A 170      64.120  71.417  58.442 
ATOM   2675  HE1 PHE A 170      64.840  72.213  58.324 
ATOM   2676  CZ  PHE A 170      62.996  71.364  57.599 
ATOM   2677  HZ  PHE A 170      62.852  72.090  56.811 
ATOM   2678  CE2 PHE A 170      62.067  70.322  57.734 
ATOM   2679  HE2 PHE A 170      61.223  70.267  57.061 
ATOM   2680  CD2 PHE A 170      62.271  69.317  58.690 
ATOM   2681  HD2 PHE A 170      61.577  68.491  58.739 
ATOM   2682  C   PHE A 170      61.463  68.902  61.704 
ATOM   2683  O   PHE A 170      61.251  70.064  62.012 
ATOM   2684  N   LEU A 171      60.494  68.086  61.294 
ATOM   2685  H   LEU A 171      60.763  67.146  61.018 
ATOM   2686  CA  LEU A 171      59.101  68.478  61.084 
ATOM   2687  HA  LEU A 171      59.081  69.333  60.408 
ATOM   2688  CB  LEU A 171      58.376  67.267  60.443 
ATOM   2689  HB1 LEU A 171      57.869  66.693  61.219 
ATOM   2690  HB2 LEU A 171      59.102  66.593  59.999 
ATOM   2691  CG  LEU A 171      57.370  67.578  59.331 
ATOM   2692  HG  LEU A 171      56.903  66.635  59.047 
ATOM   2693  CD1 LEU A 171      56.264  68.504  59.825 
ATOM   2694 1HD1 LEU A 171      55.465  68.544  59.089 
ATOM   2695 2HD1 LEU A 171      55.856  68.117  60.755 
ATOM   2696 3HD1 LEU A 171      56.659  69.501  60.012 
ATOM   2697  CD2 LEU A 171      58.070  68.141  58.096 
ATOM   2698 1HD2 LEU A 171      57.372  68.184  57.263 
ATOM   2699 2HD2 LEU A 171      58.471  69.135  58.289 
ATOM   2700 3HD2 LEU A 171      58.893  67.488  57.799 
ATOM   2701  C   LEU A 171      58.423  68.883  62.395 
ATOM   2702  O   LEU A 171      57.713  69.889  62.476 
ATOM   2703  N   ILE A 172      58.680  68.103  63.441 
ATOM   2704  H   ILE A 172      59.241  67.272  63.276 
ATOM   2705  CA  ILE A 172      58.196  68.360  64.793 
ATOM   2706  HA  ILE A 172      57.118  68.515  64.727 
ATOM   2707  CB  ILE A 172      58.413  67.128  65.691 
ATOM   2708  HB  ILE A 172      59.455  66.813  65.619 
ATOM   2709  CG2 ILE A 172      58.089  67.459  67.152 
ATOM   2710 1HG2 ILE A 172      58.290  66.584  67.766 
ATOM   2711 2HG2 ILE A 172      58.719  68.268  67.515 
ATOM   2712 3HG2 ILE A 172      57.043  67.748  67.261 
ATOM   2713  CG1 ILE A 172      57.485  65.977  65.224 
ATOM   2714 1HG1 ILE A 172      57.600  65.823  64.152 
ATOM   2715 2HG1 ILE A 172      56.443  66.252  65.398 
ATOM   2716  CD1 ILE A 172      57.760  64.632  65.907 
ATOM   2717  HD1 ILE A 172      57.167  63.855  65.425 
ATOM   2718  HD2 ILE A 172      58.817  64.387  65.806 
ATOM   2719  HD3 ILE A 172      57.488  64.668  66.962 
ATOM   2720  C   ILE A 172      58.764  69.689  65.322 
ATOM   2721  O   ILE A 172      58.022  70.563  65.794 
ATOM   2722  N   LEU A 173      60.071  69.898  65.151 
ATOM   2723  H   LEU A 173      60.642  69.143  64.775 
ATOM   2724  CA  LEU A 173      60.712  71.150  65.550 
ATOM   2725  HA  LEU A 173      60.387  71.351  66.571 
ATOM   2726  CB  LEU A 173      62.251  70.967  65.544 
ATOM   2727  HB1 LEU A 173      62.686  71.580  64.754 
ATOM   2728  HB2 LEU A 173      62.499  69.937  65.300 
ATOM   2729  CG  LEU A 173      62.938  71.306  66.881 
ATOM   2730  HG  LEU A 173      62.569  70.648  67.662 
ATOM   2731  CD1 LEU A 173      64.452  71.113  66.771 
ATOM   2732 1HD1 LEU A 173      64.929  71.349  67.722 
ATOM   2733 2HD1 LEU A 173      64.687  70.081  66.530 
ATOM   2734 3HD1 LEU A 173      64.860  71.741  65.980 
ATOM   2735  CD2 LEU A 173      62.660  72.745  67.308 
ATOM   2736 1HD2 LEU A 173      63.258  72.987  68.184 
ATOM   2737 2HD2 LEU A 173      62.912  73.399  66.481 
ATOM   2738 3HD2 LEU A 173      61.609  72.869  67.570 
ATOM   2739  C   LEU A 173      60.309  72.373  64.712 
ATOM   2740  O   LEU A 173      60.298  73.477  65.249 
ATOM   2741  N   HIS A 174      59.971  72.206  63.433 
ATOM   2742  H   HIS A 174      60.116  71.285  63.028 
ATOM   2743  CA  HIS A 174      59.374  73.222  62.564 
ATOM   2744  HA  HIS A 174      60.015  74.101  62.518 
ATOM   2745  CB  HIS A 174      59.196  72.670  61.139 
ATOM   2746  HB1 HIS A 174      58.583  71.775  61.157 
ATOM   2747  HB2 HIS A 174      60.176  72.384  60.757 
ATOM   2748  CG  HIS A 174      58.568  73.624  60.149 
ATOM   2749  ND1 HIS A 174      57.567  74.578  60.400 
ATOM   2750  CE1 HIS A 174      57.409  75.237  59.242 
ATOM   2751  HE1 HIS A 174      56.784  76.109  59.109 
ATOM   2752  NE2 HIS A 174      58.201  74.718  58.290 
ATOM   2753  HE2 HIS A 174      58.409  75.161  57.393 
ATOM   2754  CD2 HIS A 174      58.944  73.707  58.844 
ATOM   2755  HD2 HIS A 174      59.726  73.131  58.362 
ATOM   2756  C   HIS A 174      58.045  73.660  63.163 
ATOM   2757  O   HIS A 174      57.898  74.816  63.549 
ATOM   2758  N   SER A 175      57.110  72.718  63.326 
ATOM   2759  H   SER A 175      57.327  71.778  63.008 
ATOM   2760  CA  SER A 175      55.764  73.010  63.817 
ATOM   2761  HA  SER A 175      55.264  73.652  63.092 
ATOM   2762  CB  SER A 175      54.957  71.710  63.930 
ATOM   2763  HB1 SER A 175      55.479  71.016  64.592 
ATOM   2764  HB2 SER A 175      54.877  71.252  62.943 
ATOM   2765  OG  SER A 175      53.655  71.949  64.445 
ATOM   2766  HG  SER A 175      53.227  71.095  64.542 
ATOM   2767  C   SER A 175      55.771  73.758  65.152 
ATOM   2768  O   SER A 175      55.202  74.857  65.290 
ATOM   2769  N   LEU A 176      56.480  73.179  66.130 
ATOM   2770  H   LEU A 176      56.952  72.297  65.950 
ATOM   2771  CA  LEU A 176      56.590  73.798  67.444 
ATOM   2772  HA  LEU A 176      55.574  73.982  67.793 
ATOM   2773  CB  LEU A 176      57.296  72.837  68.420 
ATOM   2774  HB1 LEU A 176      58.261  73.260  68.701 
ATOM   2775  HB2 LEU A 176      57.485  71.877  67.939 
ATOM   2776  CG  LEU A 176      56.462  72.579  69.686 
ATOM   2777  HG  LEU A 176      56.215  73.534  70.143 
ATOM   2778  CD1 LEU A 176      55.154  71.820  69.429 
ATOM   2779 1HD1 LEU A 176      54.614  71.691  70.367 
ATOM   2780 2HD1 LEU A 176      54.515  72.370  68.740 
ATOM   2781 3HD1 LEU A 176      55.377  70.844  69.001 
ATOM   2782  CD2 LEU A 176      57.292  71.753  70.663 
ATOM   2783 1HD2 LEU A 176      56.717  71.571  71.567 
ATOM   2784 2HD2 LEU A 176      57.566  70.800  70.208 
ATOM   2785 3HD2 LEU A 176      58.192  72.306  70.931 
ATOM   2786  C   LEU A 176      57.232  75.198  67.357 
ATOM   2787  O   LEU A 176      56.700  76.159  67.921 
ATOM   2788  N   ALA A 177      58.305  75.342  66.568 
ATOM   2789  H   ALA A 177      58.664  74.544  66.055 
ATOM   2790  CA  ALA A 177      58.954  76.633  66.357 
ATOM   2791  HA  ALA A 177      59.277  77.004  67.329 
ATOM   2792  CB  ALA A 177      60.179  76.437  65.476 
ATOM   2793  HB1 ALA A 177      60.688  77.388  65.340 
ATOM   2794  HB2 ALA A 177      60.831  75.736  65.977 
ATOM   2795  HB3 ALA A 177      59.892  76.052  64.498 
ATOM   2796  C   ALA A 177      58.084  77.732  65.750 
ATOM   2797  O   ALA A 177      58.246  78.909  66.049 
ATOM   2798  N   GLN A 178      57.163  77.340  64.888 
ATOM   2799  H   GLN A 178      57.161  76.357  64.627 
ATOM   2800  CA  GLN A 178      56.250  78.220  64.183 
ATOM   2801  HA  GLN A 178      56.701  79.206  64.071 
ATOM   2802  CB  GLN A 178      56.080  77.575  62.792 
ATOM   2803  HB1 GLN A 178      55.579  76.613  62.915 
ATOM   2804  HB2 GLN A 178      57.077  77.361  62.398 
ATOM   2805  CG  GLN A 178      55.358  78.412  61.722 
ATOM   2806  HG1 GLN A 178      56.003  78.482  60.845 
ATOM   2807  HG2 GLN A 178      55.187  79.426  62.086 
ATOM   2808  CD  GLN A 178      54.032  77.796  61.280 
ATOM   2809  OE1 GLN A 178      52.964  78.374  61.430 
ATOM   2810  NE2 GLN A 178      54.030  76.604  60.719 
ATOM   2811 1HE2 GLN A 178      54.890  76.082  60.664 
ATOM   2812 2HE2 GLN A 178      53.139  76.237  60.445 
ATOM   2813  C   GLN A 178      54.925  78.380  64.938 
ATOM   2814  O   GLN A 178      53.998  79.021  64.433 
ATOM   2815  N   ARG A 179      54.833  77.850  66.169 
ATOM   2816  H   ARG A 179      55.564  77.219  66.485 
ATOM   2817  CA  ARG A 179      53.815  78.269  67.146 
ATOM   2818  HA  ARG A 179      53.349  79.195  66.816 
ATOM   2819  CB  ARG A 179      52.748  77.150  67.205 
ATOM   2820  HB1 ARG A 179      52.052  77.356  68.010 
ATOM   2821  HB2 ARG A 179      53.245  76.207  67.440 
ATOM   2822  CG  ARG A 179      51.924  76.957  65.918 
ATOM   2823  HG1 ARG A 179      51.301  76.071  66.047 
ATOM   2824  HG2 ARG A 179      52.591  76.756  65.080 
ATOM   2825  CD  ARG A 179      50.999  78.150  65.604 
ATOM   2826  HD1 ARG A 179      51.182  78.954  66.320 
ATOM   2827  HD2 ARG A 179      49.967  77.820  65.725 
ATOM   2828  NE  ARG A 179      51.211  78.675  64.240 
ATOM   2829  HE  ARG A 179      52.176  78.660  63.909 
ATOM   2830  CZ  ARG A 179      50.344  79.295  63.461 
ATOM   2831  NH1 ARG A 179      49.112  79.531  63.832 
ATOM   2832 1HH1 ARG A 179      48.828  79.272  64.757 
ATOM   2833 2HH1 ARG A 179      48.488  80.028  63.226 
ATOM   2834  NH2 ARG A 179      50.698  79.688  62.273 
ATOM   2835 1HH2 ARG A 179      51.614  79.396  61.926 
ATOM   2836 2HH2 ARG A 179      50.063  80.136  61.648 
ATOM   2837  C   ARG A 179      54.440  78.580  68.529 
ATOM   2838  O   ARG A 179      54.014  78.007  69.529 
ATOM   2839  N   PRO A 180      55.433  79.484  68.638 
ATOM   2840  CD  PRO A 180      55.766  80.503  67.650 
ATOM   2841  HD1 PRO A 180      54.909  81.139  67.428 
ATOM   2842  HD2 PRO A 180      56.129  80.039  66.735 
ATOM   2843  CG  PRO A 180      56.896  81.328  68.260 
ATOM   2844  HG1 PRO A 180      56.482  82.110  68.898 
ATOM   2845  HG2 PRO A 180      57.545  81.756  67.494 
ATOM   2846  CB  PRO A 180      57.632  80.302  69.115 
ATOM   2847  HB1 PRO A 180      58.204  80.788  69.907 
ATOM   2848  HB2 PRO A 180      58.308  79.720  68.491 
ATOM   2849  CA  PRO A 180      56.510  79.391  69.640 
ATOM   2850  HA  PRO A 180      56.884  78.368  69.611 
ATOM   2851  C   PRO A 180      56.225  79.684  71.117 
ATOM   2852  O   PRO A 180      57.134  79.663  71.947 
ATOM   2853  N   GLY A 181      54.968  79.939  71.459 
ATOM   2854  H   GLY A 181      54.286  79.919  70.719 
ATOM   2855  CA  GLY A 181      54.517  80.025  72.843 
ATOM   2856  HA1 GLY A 181      54.104  81.019  73.013 
ATOM   2857  HA2 GLY A 181      55.357  79.882  73.516 
ATOM   2858  C   GLY A 181      53.449  79.003  73.190 
ATOM   2859  O   GLY A 181      53.250  78.741  74.376 
ATOM   2860  N   VAL A 182      52.759  78.446  72.188 
ATOM   2861  H   VAL A 182      53.134  78.465  71.244 
ATOM   2862  CA  VAL A 182      51.386  77.966  72.346 
ATOM   2863  HA  VAL A 182      51.084  78.227  73.361 
ATOM   2864  CB  VAL A 182      50.353  78.686  71.460 
ATOM   2865  HB  VAL A 182      49.377  78.247  71.667 
ATOM   2866  CG1 VAL A 182      50.271  80.171  71.836 
ATOM   2867 1HG1 VAL A 182      49.457  80.642  71.285 
ATOM   2868 2HG1 VAL A 182      50.069  80.278  72.903 
ATOM   2869 3HG1 VAL A 182      51.203  80.680  71.593 
ATOM   2870  CG2 VAL A 182      50.604  78.573  69.957 
ATOM   2871 1HG2 VAL A 182      51.567  79.012  69.701 
ATOM   2872 2HG2 VAL A 182      50.587  77.520  69.675 
ATOM   2873 3HG2 VAL A 182      49.815  79.090  69.412 
ATOM   2874  C   VAL A 182      51.271  76.456  72.282 
ATOM   2875  O   VAL A 182      51.720  75.812  71.339 
ATOM   2876  N   VAL A 183      50.716  75.899  73.357 
ATOM   2877  H   VAL A 183      50.318  76.492  74.067 
ATOM   2878  CA  VAL A 183      50.742  74.464  73.598 
ATOM   2879  HA  VAL A 183      51.782  74.148  73.507 
ATOM   2880  CB  VAL A 183      50.251  74.070  75.008 
ATOM   2881  HB  VAL A 183      49.164  73.989  75.013 
ATOM   2882  CG1 VAL A 183      50.849  72.707  75.397 
ATOM   2883 1HG1 VAL A 183      50.466  72.404  76.371 
ATOM   2884 2HG1 VAL A 183      50.563  71.952  74.664 
ATOM   2885 3HG1 VAL A 183      51.937  72.772  75.446 
ATOM   2886  CG2 VAL A 183      50.641  75.095  76.083 
ATOM   2887 1HG2 VAL A 183      50.396  74.704  77.070 
ATOM   2888 2HG2 VAL A 183      51.707  75.312  76.027 
ATOM   2889 3HG2 VAL A 183      50.073  76.015  75.944 
ATOM   2890  C   VAL A 183      49.936  73.731  72.535 
ATOM   2891  O   VAL A 183      48.731  73.953  72.406 
ATOM   2892  N   LYS A 184      50.599  72.835  71.795 
ATOM   2893  H   LYS A 184      51.587  72.692  71.990 
ATOM   2894  CA  LYS A 184      49.945  71.955  70.828 
ATOM   2895  HA  LYS A 184      48.958  72.377  70.636 
ATOM   2896  CB  LYS A 184      50.667  71.970  69.456 
ATOM   2897  HB1 LYS A 184      51.616  71.435  69.533 
ATOM   2898  HB2 LYS A 184      50.888  73.012  69.214 
ATOM   2899  CG  LYS A 184      49.826  71.379  68.292 
ATOM   2900  HG1 LYS A 184      48.782  71.657  68.433 
ATOM   2901  HG2 LYS A 184      49.908  70.292  68.335 
ATOM   2902  CD  LYS A 184      50.257  71.873  66.887 
ATOM   2903  HD1 LYS A 184      51.347  71.931  66.888 
ATOM   2904  HD2 LYS A 184      49.879  72.883  66.721 
ATOM   2905  CE  LYS A 184      49.869  70.959  65.697 
ATOM   2906  HE1 LYS A 184      50.045  69.929  66.010 
ATOM   2907  HE2 LYS A 184      50.562  71.158  64.877 
ATOM   2908  NZ  LYS A 184      48.474  71.073  65.163 
ATOM   2909  HZ1 LYS A 184      48.140  70.163  64.802 
ATOM   2910  HZ2 LYS A 184      47.808  71.351  65.865 
ATOM   2911  HZ3 LYS A 184      48.402  71.685  64.366 
ATOM   2912  C   LYS A 184      49.707  70.589  71.456 
ATOM   2913  O   LYS A 184      50.632  69.940  71.959 
ATOM   2914  N   SER A 185      48.432  70.213  71.490 
ATOM   2915  H   SER A 185      47.735  70.786  71.039 
ATOM   2916  CA  SER A 185      47.961  68.932  71.999 
ATOM   2917  HA  SER A 185      48.285  68.829  73.028 
ATOM   2918  CB  SER A 185      46.426  68.903  71.973 
ATOM   2919  HB1 SER A 185      46.041  69.615  72.704 
ATOM   2920  HB2 SER A 185      46.069  67.912  72.241 
ATOM   2921  OG  SER A 185      45.968  69.275  70.688 
ATOM   2922  HG  SER A 185      45.253  68.646  70.405 
ATOM   2923  C   SER A 185      48.545  67.771  71.211 
ATOM   2924  O   SER A 185      49.054  67.949  70.103 
ATOM   2925  N   ARG A 186      48.496  66.569  71.787 
ATOM   2926  H   ARG A 186      48.003  66.481  72.664 
ATOM   2927  CA  ARG A 186      49.081  65.376  71.158 
ATOM   2928  HA  ARG A 186      50.126  65.573  70.914 
ATOM   2929  CB  ARG A 186      49.023  64.153  72.088 
ATOM   2930  HB1 ARG A 186      49.826  63.493  71.775 
ATOM   2931  HB2 ARG A 186      48.089  63.618  71.911 
ATOM   2932  CG  ARG A 186      49.102  64.394  73.607 
ATOM   2933  HG1 ARG A 186      48.974  63.433  74.094 
ATOM   2934  HG2 ARG A 186      48.229  64.982  73.892 
ATOM   2935  CD  ARG A 186      50.348  65.128  74.155 
ATOM   2936  HD1 ARG A 186      50.067  65.602  75.098 
ATOM   2937  HD2 ARG A 186      50.613  65.920  73.455 
ATOM   2938  NE  ARG A 186      51.551  64.297  74.403 
ATOM   2939  HE  ARG A 186      52.353  64.463  73.824 
ATOM   2940  CZ  ARG A 186      51.675  63.234  75.185 
ATOM   2941  NH1 ARG A 186      50.668  62.691  75.794 
ATOM   2942 1HH1 ARG A 186      49.788  63.116  75.598 
ATOM   2943 2HH1 ARG A 186      50.618  61.684  75.592 
ATOM   2944  NH2 ARG A 186      52.814  62.646  75.393 
ATOM   2945 1HH2 ARG A 186      53.706  62.936  75.002 
ATOM   2946 2HH2 ARG A 186      52.811  61.817  75.948 
ATOM   2947  C   ARG A 186      48.381  65.052  69.841 
ATOM   2948  O   ARG A 186      49.054  64.876  68.836 
ATOM   2949  N   ASP A 187      47.049  65.086  69.849 
ATOM   2950  H   ASP A 187      46.582  65.288  70.728 
ATOM   2951  CA  ASP A 187      46.178  64.971  68.677 
ATOM   2952  HA  ASP A 187      46.292  63.975  68.247 
ATOM   2953  CB  ASP A 187      44.708  65.145  69.118 
ATOM   2954  HB1 ASP A 187      44.382  64.227  69.610 
ATOM   2955  HB2 ASP A 187      44.074  65.301  68.244 
ATOM   2956  CG  ASP A 187      44.556  66.313  70.097 
ATOM   2957  OD1 ASP A 187      44.381  67.473  69.663 
ATOM   2958  OD2 ASP A 187      44.842  66.077  71.289 
ATOM   2959  C   ASP A 187      46.513  65.978  67.572 
ATOM   2960  O   ASP A 187      46.623  65.614  66.402 
ATOM   2961  N   ALA A 188      46.722  67.239  67.936 
ATOM   2962  H   ALA A 188      46.476  67.512  68.879 
ATOM   2963  CA  ALA A 188      47.070  68.280  66.989 
ATOM   2964  HA  ALA A 188      46.357  68.239  66.163 
ATOM   2965  CB  ALA A 188      46.873  69.607  67.724 
ATOM   2966  HB1 ALA A 188      46.979  70.449  67.058 
ATOM   2967  HB2 ALA A 188      45.853  69.644  68.112 
ATOM   2968  HB3 ALA A 188      47.569  69.678  68.558 
ATOM   2969  C   ALA A 188      48.484  68.048  66.389 
ATOM   2970  O   ALA A 188      48.751  68.220  65.197 
ATOM   2971  N   LEU A 189      49.460  67.658  67.203 
ATOM   2972  H   LEU A 189      49.247  67.510  68.186 
ATOM   2973  CA  LEU A 189      50.813  67.387  66.718 
ATOM   2974  HA  LEU A 189      51.168  68.252  66.161 
ATOM   2975  CB  LEU A 189      51.737  67.144  67.933 
ATOM   2976  HB1 LEU A 189      52.144  66.133  67.891 
ATOM   2977  HB2 LEU A 189      51.159  67.209  68.855 
ATOM   2978  CG  LEU A 189      52.900  68.143  68.023 
ATOM   2979  HG  LEU A 189      52.514  69.157  67.911 
ATOM   2980  CD1 LEU A 189      53.573  68.031  69.391 
ATOM   2981 1HD1 LEU A 189      54.425  68.708  69.439 
ATOM   2982 2HD1 LEU A 189      52.860  68.310  70.169 
ATOM   2983 3HD1 LEU A 189      53.918  67.012  69.560 
ATOM   2984  CD2 LEU A 189      53.948  67.885  66.938 
ATOM   2985 1HD2 LEU A 189      54.742  68.627  67.016 
ATOM   2986 2HD2 LEU A 189      54.374  66.887  67.050 
ATOM   2987 3HD2 LEU A 189      53.494  67.959  65.950 
ATOM   2988  C   LEU A 189      50.856  66.191  65.755 
ATOM   2989  O   LEU A 189      51.544  66.250  64.731 
ATOM   2990  N   MET A 190      50.079  65.153  66.082 
ATOM   2991  H   MET A 190      49.572  65.195  66.962 
ATOM   2992  CA  MET A 190      49.799  64.028  65.203 
ATOM   2993  HA  MET A 190      50.732  63.504  64.992 
ATOM   2994  CB  MET A 190      48.814  63.028  65.843 
ATOM   2995  HB1 MET A 190      48.513  62.302  65.086 
ATOM   2996  HB2 MET A 190      47.920  63.556  66.160 
ATOM   2997  CG  MET A 190      49.361  62.248  67.042 
ATOM   2998  HG1 MET A 190      49.913  62.930  67.678 
ATOM   2999  HG2 MET A 190      50.050  61.483  66.684 
ATOM   3000  SD  MET A 190      48.092  61.472  68.083 
ATOM   3001  CE  MET A 190      47.401  60.273  66.916 
ATOM   3002  HE1 MET A 190      46.685  59.631  67.426 
ATOM   3003  HE2 MET A 190      46.897  60.791  66.101 
ATOM   3004  HE3 MET A 190      48.204  59.660  66.510 
ATOM   3005  C   MET A 190      49.232  64.492  63.859 
ATOM   3006  O   MET A 190      49.812  64.157  62.828 
ATOM   3007  N   ASP A 191      48.165  65.304  63.863 
ATOM   3008  H   ASP A 191      47.730  65.525  64.754 
ATOM   3009  CA  ASP A 191      47.550  65.862  62.650 
ATOM   3010  HA  ASP A 191      47.077  65.042  62.108 
ATOM   3011  CB  ASP A 191      46.427  66.901  63.035 
ATOM   3012  HB1 ASP A 191      46.113  66.729  64.064 
ATOM   3013  HB2 ASP A 191      45.559  66.660  62.419 
ATOM   3014  CG  ASP A 191      46.690  68.434  62.842 
ATOM   3015  OD1 ASP A 191      46.825  68.870  61.683 
ATOM   3016  OD2 ASP A 191      46.745  69.217  63.826 
ATOM   3017  C   ASP A 191      48.569  66.496  61.714 
ATOM   3018  O   ASP A 191      48.602  66.137  60.532 
ATOM   3019  N   ALA A 192      49.398  67.371  62.310 
ATOM   3020  H   ALA A 192      49.242  67.515  63.302 
ATOM   3021  CA  ALA A 192      50.140  68.414  61.604 
ATOM   3022  HA  ALA A 192      49.660  68.577  60.637 
ATOM   3023  CB  ALA A 192      50.047  69.712  62.411 
ATOM   3024  HB1 ALA A 192      50.560  70.513  61.878 
ATOM   3025  HB2 ALA A 192      49.002  69.993  62.532 
ATOM   3026  HB3 ALA A 192      50.511  69.557  63.382 
ATOM   3027  C   ALA A 192      51.617  68.091  61.322 
ATOM   3028  O   ALA A 192      52.326  68.883  60.685 
ATOM   3029  N   ALA A 193      52.089  66.944  61.815 
ATOM   3030  H   ALA A 193      51.480  66.410  62.425 
ATOM   3031  CA  ALA A 193      53.438  66.456  61.543 
ATOM   3032  HA  ALA A 193      53.833  66.980  60.673 
ATOM   3033  CB  ALA A 193      54.329  66.787  62.751 
ATOM   3034  HB1 ALA A 193      55.356  66.487  62.543 
ATOM   3035  HB2 ALA A 193      54.302  67.859  62.947 
ATOM   3036  HB3 ALA A 193      53.977  66.250  63.633 
ATOM   3037  C   ALA A 193      53.512  64.962  61.198 
ATOM   3038  O   ALA A 193      54.505  64.529  60.604 
ATOM   3039  N   TYR A 194      52.476  64.172  61.498 
ATOM   3040  H   TYR A 194      51.682  64.524  62.019 
ATOM   3041  CA  TYR A 194      52.285  62.961  60.717 
ATOM   3042  HA  TYR A 194      53.269  62.538  60.528 
ATOM   3043  CB  TYR A 194      51.486  61.873  61.449 
ATOM   3044  HB1 TYR A 194      50.412  62.013  61.318 
ATOM   3045  HB2 TYR A 194      51.719  61.894  62.515 
ATOM   3046  CG  TYR A 194      51.930  60.552  60.869 
ATOM   3047  CD1 TYR A 194      53.191  60.063  61.253 
ATOM   3048  HD1 TYR A 194      53.703  60.497  62.100 
ATOM   3049  CE1 TYR A 194      53.850  59.124  60.448 
ATOM   3050  HE1 TYR A 194      54.863  58.840  60.670 
ATOM   3051  CZ  TYR A 194      53.225  58.616  59.291 
ATOM   3052  OH  TYR A 194      53.923  57.810  58.450 
ATOM   3053  HH  TYR A 194      53.425  57.591  57.663 
ATOM   3054  CE2 TYR A 194      51.912  59.031  58.967 
ATOM   3055  HE2 TYR A 194      51.428  58.652  58.083 
ATOM   3056  CD2 TYR A 194      51.269  60.010  59.749 
ATOM   3057  HD2 TYR A 194      50.317  60.419  59.432 
ATOM   3058  C   TYR A 194      51.713  63.298  59.345 
ATOM   3059  O   TYR A 194      52.374  63.034  58.342 
ATOM   3060  N   ASP A 195      50.537  63.925  59.367 
ATOM   3061  H   ASP A 195      50.154  64.120  60.285 
ATOM   3062  CA  ASP A 195      49.642  64.312  58.277 
ATOM   3063  HA  ASP A 195      49.236  65.292  58.514 
ATOM   3064  CB  ASP A 195      50.263  64.507  56.876 
ATOM   3065  HB1 ASP A 195      49.422  64.554  56.184 
ATOM   3066  HB2 ASP A 195      50.850  63.646  56.568 
ATOM   3067  CG  ASP A 195      51.044  65.805  56.629 
ATOM   3068  OD1 ASP A 195      51.272  66.091  55.432 
ATOM   3069  OD2 ASP A 195      51.441  66.559  57.547 
ATOM   3070  C   ASP A 195      48.469  63.354  58.204 
ATOM   3071  O   ASP A 195      48.576  62.297  57.576 
ATOM   3072  N   GLU A 196      47.372  63.770  58.840 
ATOM   3073  H   GLU A 196      47.480  64.608  59.401 
ATOM   3074  CA  GLU A 196      46.036  63.133  58.798 
ATOM   3075  HA  GLU A 196      45.325  63.938  58.983 
ATOM   3076  CB  GLU A 196      45.633  62.559  57.407 
ATOM   3077  HB1 GLU A 196      44.618  62.167  57.467 
ATOM   3078  HB2 GLU A 196      46.275  61.718  57.157 
ATOM   3079  CG  GLU A 196      45.625  63.611  56.273 
ATOM   3080  HG1 GLU A 196      46.540  64.203  56.322 
ATOM   3081  HG2 GLU A 196      44.785  64.289  56.439 
ATOM   3082  CD  GLU A 196      45.535  63.014  54.854 
ATOM   3083  OE1 GLU A 196      45.843  61.816  54.662 
ATOM   3084  OE2 GLU A 196      45.386  63.776  53.871 
ATOM   3085  C   GLU A 196      45.818  62.168  59.970 
ATOM   3086  O   GLU A 196      46.527  62.203  60.974 
ATOM   3087  N   GLN A 197      44.759  61.359  59.922 
ATOM   3088  H   GLN A 197      44.244  61.292  59.057 
ATOM   3089  CA  GLN A 197      44.247  60.668  61.101 
ATOM   3090  HA  GLN A 197      44.486  61.289  61.967 
ATOM   3091  CB  GLN A 197      42.716  60.598  61.023 
ATOM   3092  HB1 GLN A 197      42.401  59.812  60.334 
ATOM   3093  HB2 GLN A 197      42.342  61.554  60.650 
ATOM   3094  CG  GLN A 197      42.113  60.364  62.413 
ATOM   3095  HG1 GLN A 197      42.569  61.051  63.127 
ATOM   3096  HG2 GLN A 197      42.321  59.350  62.746 
ATOM   3097  CD  GLN A 197      40.612  60.597  62.396 
ATOM   3098  OE1 GLN A 197      39.838  59.878  61.783 
ATOM   3099  NE2 GLN A 197      40.140  61.641  63.045 
ATOM   3100 1HE2 GLN A 197      40.753  62.223  63.590 
ATOM   3101 2HE2 GLN A 197      39.143  61.771  63.017 
ATOM   3102  C   GLN A 197      44.933  59.326  61.343 
ATOM   3103  O   GLN A 197      44.333  58.253  61.290 
ATOM   3104  N   VAL A 198      46.230  59.398  61.612 
ATOM   3105  H   VAL A 198      46.657  60.321  61.585 
ATOM   3106  CA  VAL A 198      46.989  58.279  62.153 
ATOM   3107  HA  VAL A 198      46.877  57.455  61.449 
ATOM   3108  CB  VAL A 198      48.496  58.638  62.157 
ATOM   3109  HB  VAL A 198      48.729  58.976  61.147 
ATOM   3110  CG1 VAL A 198      48.924  59.777  63.096 
ATOM   3111 1HG1 VAL A 198      49.981  59.994  62.950 
ATOM   3112 2HG1 VAL A 198      48.346  60.676  62.885 
ATOM   3113 3HG1 VAL A 198      48.782  59.488  64.135 
ATOM   3114  CG2 VAL A 198      49.375  57.411  62.389 
ATOM   3115 1HG2 VAL A 198      50.418  57.675  62.205 
ATOM   3116 2HG2 VAL A 198      49.277  57.094  63.420 
ATOM   3117 3HG2 VAL A 198      49.091  56.610  61.708 
ATOM   3118  C   VAL A 198      46.391  57.831  63.490 
ATOM   3119  O   VAL A 198      46.528  58.471  64.525 
ATOM   3120  N   TYR A 199      45.637  56.731  63.435 
ATOM   3121  H   TYR A 199      45.338  56.423  62.523 
ATOM   3122  CA  TYR A 199      45.179  55.973  64.606 
ATOM   3123  HA  TYR A 199      44.814  56.673  65.359 
ATOM   3124  CB  TYR A 199      44.018  55.053  64.188 
ATOM   3125  HB1 TYR A 199      43.874  54.287  64.952 
ATOM   3126  HB2 TYR A 199      44.271  54.537  63.261 
ATOM   3127  CG  TYR A 199      42.701  55.786  64.029 
ATOM   3128  CD1 TYR A 199      41.900  56.011  65.165 
ATOM   3129  HD1 TYR A 199      42.220  55.646  66.132 
ATOM   3130  CE1 TYR A 199      40.696  56.730  65.048 
ATOM   3131  HE1 TYR A 199      40.083  56.924  65.915 
ATOM   3132  CZ  TYR A 199      40.294  57.234  63.794 
ATOM   3133  OH  TYR A 199      39.169  57.991  63.704 
ATOM   3134  HH  TYR A 199      39.127  58.442  62.848 
ATOM   3135  CE2 TYR A 199      41.086  56.989  62.652 
ATOM   3136  HE2 TYR A 199      40.786  57.381  61.690 
ATOM   3137  CD2 TYR A 199      42.288  56.267  62.770 
ATOM   3138  HD2 TYR A 199      42.903  56.113  61.894 
ATOM   3139  C   TYR A 199      46.306  55.172  65.271 
ATOM   3140  O   TYR A 199      46.084  54.514  66.283 
ATOM   3141  N   VAL A 200      47.523  55.232  64.712 
ATOM   3142  H   VAL A 200      47.606  55.851  63.924 
ATOM   3143  CA  VAL A 200      48.733  55.054  65.517 
ATOM   3144  HA  VAL A 200      48.541  54.255  66.235 
ATOM   3145  CB  VAL A 200      49.954  54.636  64.666 
ATOM   3146  HB  VAL A 200      49.782  54.893  63.623 
ATOM   3147  CG1 VAL A 200      51.292  55.264  65.085 
ATOM   3148 1HG1 VAL A 200      52.106  54.850  64.489 
ATOM   3149 2HG1 VAL A 200      51.265  56.340  64.911 
ATOM   3150 3HG1 VAL A 200      51.486  55.077  66.142 
ATOM   3151  CG2 VAL A 200      50.077  53.108  64.751 
ATOM   3152 1HG2 VAL A 200      50.944  52.749  64.202 
ATOM   3153 2HG2 VAL A 200      50.209  52.811  65.793 
ATOM   3154 3HG2 VAL A 200      49.175  52.633  64.364 
ATOM   3155  C   VAL A 200      48.957  56.306  66.342 
ATOM   3156  O   VAL A 200      48.903  57.422  65.841 
ATOM   3157  N   ASP A 201      49.105  56.066  67.625 
ATOM   3158  H   ASP A 201      49.298  55.120  67.944 
ATOM   3159  CA  ASP A 201      48.635  56.963  68.661 
ATOM   3160  HA  ASP A 201      47.760  57.490  68.279 
ATOM   3161  CB  ASP A 201      48.183  56.071  69.826 
ATOM   3162  HB1 ASP A 201      47.396  55.405  69.476 
ATOM   3163  HB2 ASP A 201      47.765  56.680  70.628 
ATOM   3164  CG  ASP A 201      49.352  55.244  70.356 
ATOM   3165  OD1 ASP A 201      49.787  54.302  69.651 
ATOM   3166  OD2 ASP A 201      49.854  55.627  71.431 
ATOM   3167  C   ASP A 201      49.655  58.018  69.061 
ATOM   3168  O   ASP A 201      50.801  58.027  68.605 
ATOM   3169  N   ASP A 202      49.239  58.872  69.992 
ATOM   3170  H   ASP A 202      48.283  58.813  70.288 
ATOM   3171  CA  ASP A 202      50.094  59.796  70.723 
ATOM   3172  HA  ASP A 202      50.248  60.697  70.129 
ATOM   3173  CB  ASP A 202      49.336  60.178  72.016 
ATOM   3174  HB1 ASP A 202      48.901  59.271  72.442 
ATOM   3175  HB2 ASP A 202      48.510  60.841  71.751 
ATOM   3176  CG  ASP A 202      50.172  60.850  73.122 
ATOM   3177  OD1 ASP A 202      51.005  61.729  72.814 
ATOM   3178  OD2 ASP A 202      49.926  60.568  74.319 
ATOM   3179  C   ASP A 202      51.481  59.237  71.085 
ATOM   3180  O   ASP A 202      52.458  59.985  71.016 
ATOM   3181  N   ARG A 203      51.625  57.932  71.384 
ATOM   3182  H   ARG A 203      50.810  57.317  71.406 
ATOM   3183  CA  ARG A 203      52.940  57.354  71.679 
ATOM   3184  HA  ARG A 203      53.281  57.803  72.614 
ATOM   3185  CB  ARG A 203      52.904  55.804  71.879 
ATOM   3186  HB1 ARG A 203      52.024  55.534  72.460 
ATOM   3187  HB2 ARG A 203      53.757  55.551  72.510 
ATOM   3188  CG  ARG A 203      53.016  54.900  70.608 
ATOM   3189  HG1 ARG A 203      54.011  55.026  70.180 
ATOM   3190  HG2 ARG A 203      52.280  55.212  69.868 
ATOM   3191  CD  ARG A 203      52.822  53.395  70.905 
ATOM   3192  HD1 ARG A 203      51.749  53.198  70.970 
ATOM   3193  HD2 ARG A 203      53.251  53.208  71.891 
ATOM   3194  NE  ARG A 203      53.444  52.449  69.917 
ATOM   3195  HE  ARG A 203      53.480  52.700  68.946 
ATOM   3196  CZ  ARG A 203      53.847  51.206  70.191 
ATOM   3197  NH1 ARG A 203      53.803  50.746  71.402 
ATOM   3198 1HH1 ARG A 203      53.434  51.297  72.145 
ATOM   3199 2HH1 ARG A 203      54.186  49.809  71.605 
ATOM   3200  NH2 ARG A 203      54.310  50.354  69.318 
ATOM   3201 1HH2 ARG A 203      54.256  50.453  68.310 
ATOM   3202 2HH2 ARG A 203      54.486  49.400  69.660 
ATOM   3203  C   ARG A 203      54.010  57.659  70.647 
ATOM   3204  O   ARG A 203      55.166  57.835  71.016 
ATOM   3205  N   THR A 204      53.655  57.695  69.360 
ATOM   3206  H   THR A 204      52.668  57.592  69.130 
ATOM   3207  CA  THR A 204      54.633  57.951  68.302 
ATOM   3208  HA  THR A 204      55.481  57.290  68.485 
ATOM   3209  CB  THR A 204      54.099  57.581  66.910 
ATOM   3210  HB  THR A 204      53.534  56.651  66.987 
ATOM   3211  CG2 THR A 204      53.224  58.633  66.228 
ATOM   3212 1HG2 THR A 204      52.819  58.224  65.303 
ATOM   3213 2HG2 THR A 204      52.393  58.905  66.876 
ATOM   3214 3HG2 THR A 204      53.806  59.526  65.996 
ATOM   3215  OG1 THR A 204      55.203  57.358  66.068 
ATOM   3216  HG1 THR A 204      54.878  57.159  65.182 
ATOM   3217  C   THR A 204      55.196  59.368  68.369 
ATOM   3218  O   THR A 204      56.406  59.593  68.219 
ATOM   3219  N   ILE A 205      54.318  60.313  68.721 
ATOM   3220  H   ILE A 205      53.390  60.020  69.006 
ATOM   3221  CA  ILE A 205      54.710  61.674  69.041 
ATOM   3222  HA  ILE A 205      55.363  62.029  68.247 
ATOM   3223  CB  ILE A 205      53.491  62.626  69.110 
ATOM   3224  HB  ILE A 205      52.772  62.222  69.823 
ATOM   3225  CG2 ILE A 205      53.876  64.031  69.610 
ATOM   3226 1HG2 ILE A 205      53.006  64.684  69.582 
ATOM   3227 2HG2 ILE A 205      54.211  63.977  70.646 
ATOM   3228 3HG2 ILE A 205      54.678  64.453  69.004 
ATOM   3229  CG1 ILE A 205      52.773  62.751  67.747 
ATOM   3230 1HG1 ILE A 205      51.957  63.462  67.864 
ATOM   3231 2HG1 ILE A 205      52.337  61.785  67.491 
ATOM   3232  CD1 ILE A 205      53.627  63.222  66.558 
ATOM   3233  HD1 ILE A 205      54.403  62.491  66.331 
ATOM   3234  HD2 ILE A 205      52.991  63.326  65.679 
ATOM   3235  HD3 ILE A 205      54.082  64.189  66.771 
ATOM   3236  C   ILE A 205      55.555  61.720  70.300 
ATOM   3237  O   ILE A 205      56.598  62.356  70.233 
ATOM   3238  N   ASP A 206      55.204  61.057  71.405 
ATOM   3239  H   ASP A 206      54.308  60.576  71.453 
ATOM   3240  CA  ASP A 206      56.063  61.144  72.588 
ATOM   3241  HA  ASP A 206      56.229  62.211  72.745 
ATOM   3242  CB  ASP A 206      55.388  60.632  73.863 
ATOM   3243  HB1 ASP A 206      55.584  59.567  73.995 
ATOM   3244  HB2 ASP A 206      54.309  60.781  73.791 
ATOM   3245  CG  ASP A 206      55.918  61.444  75.052 
ATOM   3246  OD1 ASP A 206      55.550  62.645  75.136 
ATOM   3247  OD2 ASP A 206      56.700  60.912  75.861 
ATOM   3248  C   ASP A 206      57.460  60.550  72.384 
ATOM   3249  O   ASP A 206      58.464  61.144  72.778 
ATOM   3250  N   SER A 207      57.549  59.442  71.650 
ATOM   3251  H   SER A 207      56.681  59.013  71.335 
ATOM   3252  CA  SER A 207      58.823  58.827  71.287 
ATOM   3253  HA  SER A 207      59.361  58.638  72.217 
ATOM   3254  CB  SER A 207      58.607  57.478  70.603 
ATOM   3255  HB1 SER A 207      58.297  57.629  69.568 
ATOM   3256  HB2 SER A 207      57.831  56.918  71.128 
ATOM   3257  OG  SER A 207      59.818  56.742  70.662 
ATOM   3258  HG  SER A 207      60.525  57.322  70.359 
ATOM   3259  C   SER A 207      59.694  59.760  70.442 
ATOM   3260  O   SER A 207      60.884  59.947  70.746 
ATOM   3261  N   HIS A 208      59.112  60.391  69.417 
ATOM   3262  H   HIS A 208      58.136  60.212  69.191 
ATOM   3263  CA  HIS A 208      59.871  61.342  68.600 
ATOM   3264  HA  HIS A 208      60.832  60.886  68.361 
ATOM   3265  CB  HIS A 208      59.162  61.569  67.256 
ATOM   3266  HB1 HIS A 208      59.597  62.451  66.787 
ATOM   3267  HB2 HIS A 208      58.101  61.761  67.422 
ATOM   3268  CG  HIS A 208      59.341  60.425  66.281 
ATOM   3269  ND1 HIS A 208      60.565  60.025  65.734 
ATOM   3270  CE1 HIS A 208      60.283  58.998  64.914 
ATOM   3271  HE1 HIS A 208      61.012  58.445  64.336 
ATOM   3272  NE2 HIS A 208      58.963  58.750  64.903 
ATOM   3273  HE2 HIS A 208      58.506  58.031  64.347 
ATOM   3274  CD2 HIS A 208      58.352  59.637  65.764 
ATOM   3275  HD2 HIS A 208      57.295  59.698  65.978 
ATOM   3276  C   HIS A 208      60.221  62.659  69.287 
ATOM   3277  O   HIS A 208      61.290  63.195  69.012 
ATOM   3278  N   ILE A 209      59.400  63.152  70.212 
ATOM   3279  H   ILE A 209      58.495  62.705  70.350 
ATOM   3280  CA  ILE A 209      59.760  64.292  71.051 
ATOM   3281  HA  ILE A 209      60.126  65.082  70.397 
ATOM   3282  CB  ILE A 209      58.543  64.851  71.812 
ATOM   3283  HB  ILE A 209      58.117  64.049  72.419 
ATOM   3284  CG2 ILE A 209      59.058  65.952  72.751 
ATOM   3285 1HG2 ILE A 209      58.257  66.638  72.961 
ATOM   3286 2HG2 ILE A 209      59.413  65.514  73.684 
ATOM   3287 3HG2 ILE A 209      59.853  66.526  72.277 
ATOM   3288  CG1 ILE A 209      57.418  65.389  70.889 
ATOM   3289 1HG1 ILE A 209      56.472  65.307  71.426 
ATOM   3290 2HG1 ILE A 209      57.335  64.756  70.008 
ATOM   3291  CD1 ILE A 209      57.546  66.840  70.401 
ATOM   3292  HD1 ILE A 209      56.800  67.020  69.629 
ATOM   3293  HD2 ILE A 209      57.353  67.544  71.209 
ATOM   3294  HD3 ILE A 209      58.544  67.013  70.001 
ATOM   3295  C   ILE A 209      60.900  63.923  72.003 
ATOM   3296  O   ILE A 209      61.788  64.751  72.192 
ATOM   3297  N   LYS A 210      60.952  62.723  72.602 
ATOM   3298  H   LYS A 210      60.189  62.058  72.464 
ATOM   3299  CA  LYS A 210      62.101  62.378  73.458 
ATOM   3300  HA  LYS A 210      62.269  63.249  74.089 
ATOM   3301  CB  LYS A 210      61.844  61.194  74.416 
ATOM   3302  HB1 LYS A 210      62.536  60.381  74.189 
ATOM   3303  HB2 LYS A 210      60.834  60.813  74.253 
ATOM   3304  CG  LYS A 210      61.978  61.559  75.921 
ATOM   3305  HG1 LYS A 210      61.747  60.660  76.494 
ATOM   3306  HG2 LYS A 210      61.216  62.301  76.160 
ATOM   3307  CD  LYS A 210      63.350  62.095  76.404 
ATOM   3308  HD1 LYS A 210      63.544  63.065  75.945 
ATOM   3309  HD2 LYS A 210      64.135  61.407  76.089 
ATOM   3310  CE  LYS A 210      63.394  62.241  77.946 
ATOM   3311  HE1 LYS A 210      63.360  61.242  78.389 
ATOM   3312  HE2 LYS A 210      62.504  62.777  78.281 
ATOM   3313  NZ  LYS A 210      64.611  62.952  78.429 
ATOM   3314  HZ1 LYS A 210      64.762  62.952  79.445 
ATOM   3315  HZ2 LYS A 210      65.464  62.573  78.026 
ATOM   3316  HZ3 LYS A 210      64.671  63.921  78.114 
ATOM   3317  C   LYS A 210      63.401  62.238  72.665 
ATOM   3318  O   LYS A 210      64.444  62.715  73.126 
ATOM   3319  N   ARG A 211      63.323  61.701  71.440 
ATOM   3320  H   ARG A 211      62.428  61.321  71.142 
ATOM   3321  CA  ARG A 211      64.449  61.774  70.491 
ATOM   3322  HA  ARG A 211      65.313  61.269  70.926 
ATOM   3323  CB  ARG A 211      64.090  61.068  69.177 
ATOM   3324  HB1 ARG A 211      64.875  61.293  68.454 
ATOM   3325  HB2 ARG A 211      63.152  61.462  68.788 
ATOM   3326  CG  ARG A 211      63.974  59.541  69.336 
ATOM   3327  HG1 ARG A 211      63.224  59.295  70.085 
ATOM   3328  HG2 ARG A 211      64.932  59.141  69.671 
ATOM   3329  CD  ARG A 211      63.584  58.880  68.009 
ATOM   3330  HD1 ARG A 211      62.603  59.251  67.700 
ATOM   3331  HD2 ARG A 211      63.506  57.800  68.141 
ATOM   3332  NE  ARG A 211      64.569  59.194  66.964 
ATOM   3333  HE  ARG A 211      64.386  60.004  66.370 
ATOM   3334  CZ  ARG A 211      65.745  58.645  66.766 
ATOM   3335  NH1 ARG A 211      66.207  57.638  67.432 
ATOM   3336 1HH1 ARG A 211      65.658  57.174  68.137 
ATOM   3337 2HH1 ARG A 211      67.023  57.157  67.081 
ATOM   3338  NH2 ARG A 211      66.528  59.118  65.853 
ATOM   3339 1HH2 ARG A 211      66.187  59.965  65.385 
ATOM   3340 2HH2 ARG A 211      67.407  58.681  65.667 
ATOM   3341  C   ARG A 211      64.910  63.214  70.233 
ATOM   3342  O   ARG A 211      66.072  63.554  70.459 
ATOM   3343  N   LEU A 212      63.973  64.072  69.842 
ATOM   3344  H   LEU A 212      63.045  63.693  69.670 
ATOM   3345  CA  LEU A 212      64.188  65.474  69.502 
ATOM   3346  HA  LEU A 212      64.859  65.518  68.643 
ATOM   3347  CB  LEU A 212      62.818  66.047  69.117 
ATOM   3348  HB1 LEU A 212      62.168  66.031  69.990 
ATOM   3349  HB2 LEU A 212      62.377  65.400  68.358 
ATOM   3350  CG  LEU A 212      62.838  67.473  68.561 
ATOM   3351  HG  LEU A 212      63.206  68.177  69.308 
ATOM   3352  CD1 LEU A 212      63.718  67.524  67.318 
ATOM   3353 1HD1 LEU A 212      64.767  67.609  67.602 
ATOM   3354 2HD1 LEU A 212      63.564  66.628  66.729 
ATOM   3355 3HD1 LEU A 212      63.435  68.366  66.700 
ATOM   3356  CD2 LEU A 212      61.400  67.834  68.197 
ATOM   3357 1HD2 LEU A 212      61.346  68.850  67.820 
ATOM   3358 2HD2 LEU A 212      61.038  67.157  67.422 
ATOM   3359 3HD2 LEU A 212      60.761  67.750  69.076 
ATOM   3360  C   LEU A 212      64.823  66.269  70.636 
ATOM   3361  O   LEU A 212      65.760  67.024  70.415 
ATOM   3362  N   ARG A 213      64.368  66.045  71.870 
ATOM   3363  H   ARG A 213      63.558  65.436  71.959 
ATOM   3364  CA  ARG A 213      65.011  66.544  73.080 
ATOM   3365  HA  ARG A 213      65.011  67.634  73.086 
ATOM   3366  CB  ARG A 213      64.338  65.984  74.335 
ATOM   3367  HB1 ARG A 213      65.051  66.166  75.128 
ATOM   3368  HB2 ARG A 213      64.210  64.907  74.264 
ATOM   3369  CG  ARG A 213      63.012  66.605  74.749 
ATOM   3370  HG1 ARG A 213      62.180  66.090  74.274 
ATOM   3371  HG2 ARG A 213      62.985  67.648  74.450 
ATOM   3372  CD  ARG A 213      62.899  66.478  76.275 
ATOM   3373  HD1 ARG A 213      63.835  66.777  76.753 
ATOM   3374  HD2 ARG A 213      62.711  65.438  76.546 
ATOM   3375  NE  ARG A 213      61.847  67.362  76.769 
ATOM   3376  HE  ARG A 213      62.079  68.322  76.960 
ATOM   3377  CZ  ARG A 213      60.590  67.064  76.944 
ATOM   3378  NH1 ARG A 213      60.097  65.862  76.828 
ATOM   3379 1HH1 ARG A 213      60.705  65.090  76.649 
ATOM   3380 2HH1 ARG A 213      59.110  65.701  76.991 
ATOM   3381  NH2 ARG A 213      59.804  68.043  77.209 
ATOM   3382 1HH2 ARG A 213      60.128  68.993  77.131 
ATOM   3383 2HH2 ARG A 213      58.845  67.806  77.449 
ATOM   3384  C   ARG A 213      66.466  66.099  73.150 
ATOM   3385  O   ARG A 213      67.359  66.930  73.254 
ATOM   3386  N   LYS A 214      66.694  64.783  73.078 
ATOM   3387  H   LYS A 214      65.891  64.174  72.953 
ATOM   3388  CA  LYS A 214      68.012  64.142  73.188 
ATOM   3389  HA  LYS A 214      68.554  64.648  73.986 
ATOM   3390  CB  LYS A 214      67.774  62.680  73.636 
ATOM   3391  HB1 LYS A 214      67.172  62.191  72.868 
ATOM   3392  HB2 LYS A 214      67.158  62.712  74.534 
ATOM   3393  CG  LYS A 214      68.963  61.738  73.939 
ATOM   3394  HG1 LYS A 214      69.349  61.383  72.983 
ATOM   3395  HG2 LYS A 214      68.559  60.860  74.445 
ATOM   3396  CD  LYS A 214      70.177  62.235  74.755 
ATOM   3397  HD1 LYS A 214      70.697  62.992  74.168 
ATOM   3398  HD2 LYS A 214      70.869  61.398  74.857 
ATOM   3399  CE  LYS A 214      69.946  62.832  76.152 
ATOM   3400  HE1 LYS A 214      69.395  63.762  76.024 
ATOM   3401  HE2 LYS A 214      70.923  63.083  76.574 
ATOM   3402  NZ  LYS A 214      69.206  61.953  77.094 
ATOM   3403  HZ1 LYS A 214      69.274  62.288  78.052 
ATOM   3404  HZ2 LYS A 214      68.207  62.043  76.898 
ATOM   3405  HZ3 LYS A 214      69.491  60.989  77.044 
ATOM   3406  C   LYS A 214      68.917  64.309  71.950 
ATOM   3407  O   LYS A 214      69.972  63.688  71.853 
ATOM   3408  N   LYS A 215      68.547  65.223  71.053 
ATOM   3409  H   LYS A 215      67.605  65.570  71.135 
ATOM   3410  CA  LYS A 215      69.437  65.838  70.056 
ATOM   3411  HA  LYS A 215      70.456  65.454  70.149 
ATOM   3412  CB  LYS A 215      68.903  65.510  68.658 
ATOM   3413  HB1 LYS A 215      69.414  66.152  67.938 
ATOM   3414  HB2 LYS A 215      67.836  65.743  68.617 
ATOM   3415  CG  LYS A 215      69.127  64.055  68.232 
ATOM   3416  HG1 LYS A 215      68.648  63.367  68.929 
ATOM   3417  HG2 LYS A 215      70.199  63.856  68.197 
ATOM   3418  CD  LYS A 215      68.519  63.889  66.838 
ATOM   3419  HD1 LYS A 215      68.778  64.763  66.243 
ATOM   3420  HD2 LYS A 215      67.432  63.854  66.927 
ATOM   3421  CE  LYS A 215      69.027  62.639  66.117 
ATOM   3422  HE1 LYS A 215      68.556  61.759  66.560 
ATOM   3423  HE2 LYS A 215      70.111  62.576  66.249 
ATOM   3424  NZ  LYS A 215      68.704  62.741  64.677 
ATOM   3425  HZ1 LYS A 215      68.966  61.925  64.151 
ATOM   3426  HZ2 LYS A 215      67.699  62.911  64.577 
ATOM   3427  HZ3 LYS A 215      69.187  63.550  64.287 
ATOM   3428  C   LYS A 215      69.542  67.357  70.164 
ATOM   3429  O   LYS A 215      70.555  67.926  69.771 
ATOM   3430  N   PHE A 216      68.497  68.005  70.675 
ATOM   3431  H   PHE A 216      67.709  67.462  70.989 
ATOM   3432  CA  PHE A 216      68.306  69.449  70.635 
ATOM   3433  HA  PHE A 216      69.284  69.865  70.388 
ATOM   3434  CB  PHE A 216      67.363  69.888  69.501 
ATOM   3435  HB1 PHE A 216      66.382  70.164  69.889 
ATOM   3436  HB2 PHE A 216      67.219  69.057  68.809 
ATOM   3437  CG  PHE A 216      67.972  71.053  68.743 
ATOM   3438  CD1 PHE A 216      68.215  70.937  67.363 
ATOM   3439  HD1 PHE A 216      67.875  70.069  66.821 
ATOM   3440  CE1 PHE A 216      68.970  71.916  66.701 
ATOM   3441  HE1 PHE A 216      69.190  71.805  65.654 
ATOM   3442  CZ  PHE A 216      69.503  73.002  67.407 
ATOM   3443  HZ  PHE A 216      70.119  73.725  66.893 
ATOM   3444  CE2 PHE A 216      69.236  73.140  68.776 
ATOM   3445  HE2 PHE A 216      69.648  73.969  69.331 
ATOM   3446  CD2 PHE A 216      68.457  72.181  69.438 
ATOM   3447  HD2 PHE A 216      68.283  72.299  70.495 
ATOM   3448  C   PHE A 216      68.006  70.060  71.999 
ATOM   3449  O   PHE A 216      67.142  70.923  72.175 
ATOM   3450  N   LYS A 217      68.773  69.582  72.971 
ATOM   3451  H   LYS A 217      69.379  68.805  72.736 
ATOM   3452  CA  LYS A 217      68.978  70.160  74.290 
ATOM   3453  HA  LYS A 217      68.776  71.235  74.289 
ATOM   3454  CB  LYS A 217      68.099  69.448  75.319 
ATOM   3455  HB1 LYS A 217      68.357  69.793  76.321 
ATOM   3456  HB2 LYS A 217      68.258  68.370  75.268 
ATOM   3457  CG  LYS A 217      66.644  69.783  75.038 
ATOM   3458  HG1 LYS A 217      66.357  69.422  74.052 
ATOM   3459  HG2 LYS A 217      66.536  70.867  75.074 
ATOM   3460  CD  LYS A 217      65.724  69.115  76.043 
ATOM   3461  HD1 LYS A 217      66.017  69.376  77.058 
ATOM   3462  HD2 LYS A 217      65.803  68.037  75.936 
ATOM   3463  CE  LYS A 217      64.303  69.560  75.714 
ATOM   3464  HE1 LYS A 217      63.609  68.998  76.333 
ATOM   3465  HE2 LYS A 217      64.100  69.333  74.664 
ATOM   3466  NZ  LYS A 217      64.122  71.001  75.948 
ATOM   3467  HZ1 LYS A 217      63.156  71.314  75.825 
ATOM   3468  HZ2 LYS A 217      64.319  71.252  76.905 
ATOM   3469  HZ3 LYS A 217      64.745  71.557  75.378 
ATOM   3470  C   LYS A 217      70.428  69.932  74.664 
ATOM   3471  O   LYS A 217      70.966  68.857  74.397 
ATOM   3472  N   ALA A 218      71.039  70.906  75.316 
ATOM   3473  H   ALA A 218      70.481  71.714  75.592 
ATOM   3474  CA  ALA A 218      72.322  70.671  75.964 
ATOM   3475  HA  ALA A 218      73.020  70.219  75.258 
ATOM   3476  CB  ALA A 218      72.862  72.030  76.419 
ATOM   3477  HB1 ALA A 218      73.855  71.905  76.852 
ATOM   3478  HB2 ALA A 218      72.921  72.704  75.566 
ATOM   3479  HB3 ALA A 218      72.198  72.471  77.165 
ATOM   3480  C   ALA A 218      72.168  69.735  77.171 
ATOM   3481  O   ALA A 218      73.039  68.921  77.473 
ATOM   3482  N   VAL A 219      71.020  69.850  77.838 
ATOM   3483  H   VAL A 219      70.369  70.569  77.532 
ATOM   3484  CA  VAL A 219      70.669  69.116  79.047 
ATOM   3485  HA  VAL A 219      71.329  68.255  79.148 
ATOM   3486  CB  VAL A 219      70.870  69.984  80.311 
ATOM   3487  HB  VAL A 219      70.382  69.478  81.144 
ATOM   3488  CG1 VAL A 219      72.361  70.088  80.662 
ATOM   3489 1HG1 VAL A 219      72.483  70.637  81.596 
ATOM   3490 2HG1 VAL A 219      72.781  69.090  80.785 
ATOM   3491 3HG1 VAL A 219      72.901  70.604  79.869 
ATOM   3492  CG2 VAL A 219      70.323  71.419  80.196 
ATOM   3493 1HG2 VAL A 219      70.411  71.922  81.159 
ATOM   3494 2HG2 VAL A 219      70.882  71.987  79.453 
ATOM   3495 3HG2 VAL A 219      69.272  71.412  79.909 
ATOM   3496  C   VAL A 219      69.252  68.575  78.905 
ATOM   3497  O   VAL A 219      68.258  69.235  79.200 
ATOM   3498  N   ASP A 220      69.165  67.360  78.358 
ATOM   3499  H   ASP A 220      70.019  66.909  78.070 
ATOM   3500  CA  ASP A 220      67.876  66.720  78.063 
ATOM   3501  HA  ASP A 220      67.385  67.316  77.299 
ATOM   3502  CB  ASP A 220      68.097  65.327  77.463 
ATOM   3503  HB1 ASP A 220      68.731  64.751  78.139 
ATOM   3504  HB2 ASP A 220      68.629  65.462  76.521 
ATOM   3505  CG  ASP A 220      66.815  64.523  77.183 
ATOM   3506  OD1 ASP A 220      66.919  63.283  77.028 
ATOM   3507  OD2 ASP A 220      65.702  65.084  77.110 
ATOM   3508  C   ASP A 220      66.920  66.714  79.259 
ATOM   3509  O   ASP A 220      65.778  67.186  79.194 
ATOM   3510  N   ASP A 221      67.478  66.298  80.386 
ATOM   3511  H   ASP A 221      68.431  65.975  80.338 
ATOM   3512  CA  ASP A 221      66.802  66.148  81.663 
ATOM   3513  HA  ASP A 221      65.741  66.022  81.443 
ATOM   3514  CB  ASP A 221      67.225  64.787  82.244 
ATOM   3515  HB1 ASP A 221      66.654  64.584  83.150 
ATOM   3516  HB2 ASP A 221      68.288  64.805  82.490 
ATOM   3517  CG  ASP A 221      66.937  63.681  81.186 
ATOM   3518  OD1 ASP A 221      65.742  63.400  80.910 
ATOM   3519  OD2 ASP A 221      67.891  63.189  80.531 
ATOM   3520  C   ASP A 221      66.847  67.471  82.460 
ATOM   3521  O   ASP A 221      67.064  67.516  83.666 
ATOM   3522  N   SER A 222      66.647  68.575  81.719 
ATOM   3523  H   SER A 222      66.590  68.406  80.721 
ATOM   3524  CA  SER A 222      66.482  69.983  82.138 
ATOM   3525  HA  SER A 222      65.762  70.015  82.955 
ATOM   3526  CB  SER A 222      67.808  70.548  82.670 
ATOM   3527  HB1 SER A 222      67.727  71.628  82.800 
ATOM   3528  HB2 SER A 222      68.595  70.338  81.954 
ATOM   3529  OG  SER A 222      68.135  69.979  83.923 
ATOM   3530  HG  SER A 222      67.841  69.047  83.923 
ATOM   3531  C   SER A 222      65.924  70.866  81.013 
ATOM   3532  O   SER A 222      66.433  71.933  80.680 
ATOM   3533  N   PHE A 223      64.880  70.359  80.366 
ATOM   3534  H   PHE A 223      64.516  69.491  80.726 
ATOM   3535  CA  PHE A 223      64.313  70.848  79.114 
ATOM   3536  HA  PHE A 223      65.074  70.621  78.381 
ATOM   3537  CB  PHE A 223      63.081  69.978  78.794 
ATOM   3538  HB1 PHE A 223      63.449  69.043  78.374 
ATOM   3539  HB2 PHE A 223      62.488  70.482  78.038 
ATOM   3540  CG  PHE A 223      62.158  69.614  79.945 
ATOM   3541  CD1 PHE A 223      61.142  70.499  80.350 
ATOM   3542  HD1 PHE A 223      61.029  71.457  79.865 
ATOM   3543  CE1 PHE A 223      60.300  70.164  81.424 
ATOM   3544  HE1 PHE A 223      59.547  70.865  81.759 
ATOM   3545  CZ  PHE A 223      60.460  68.938  82.093 
ATOM   3546  HZ  PHE A 223      59.836  68.705  82.945 
ATOM   3547  CE2 PHE A 223      61.457  68.039  81.675 
ATOM   3548  HE2 PHE A 223      61.591  67.101  82.199 
ATOM   3549  CD2 PHE A 223      62.307  68.377  80.606 
ATOM   3550  HD2 PHE A 223      63.090  67.691  80.311 
ATOM   3551  C   PHE A 223      64.057  72.367  78.984 
ATOM   3552  O   PHE A 223      62.999  72.882  79.311 
ATOM   3553  N   GLU A 224      64.998  73.002  78.287 
ATOM   3554  H   GLU A 224      65.926  72.591  78.354 
ATOM   3555  CA  GLU A 224      64.888  74.219  77.454 
ATOM   3556  HA  GLU A 224      64.690  75.091  78.079 
ATOM   3557  CB  GLU A 224      66.269  74.352  76.755 
ATOM   3558  HB1 GLU A 224      66.331  75.330  76.274 
ATOM   3559  HB2 GLU A 224      66.258  73.590  75.973 
ATOM   3560  CG  GLU A 224      67.594  74.129  77.508 
ATOM   3561  HG1 GLU A 224      67.460  73.455  78.354 
ATOM   3562  HG2 GLU A 224      67.956  75.085  77.892 
ATOM   3563  CD  GLU A 224      68.612  73.510  76.530 
ATOM   3564  OE1 GLU A 224      68.984  74.197  75.554 
ATOM   3565  OE2 GLU A 224      68.927  72.307  76.692 
ATOM   3566  C   GLU A 224      63.806  74.099  76.345 
ATOM   3567  O   GLU A 224      62.894  73.282  76.433 
ATOM   3568  N   MET A 225      64.043  74.755  75.198 
ATOM   3569  H   MET A 225      64.746  75.480  75.229 
ATOM   3570  CA  MET A 225      63.672  74.313  73.844 
ATOM   3571  HA  MET A 225      63.585  75.218  73.248 
ATOM   3572  CB  MET A 225      64.810  73.466  73.217 
ATOM   3573  HB1 MET A 225      64.523  73.174  72.205 
ATOM   3574  HB2 MET A 225      64.921  72.554  73.799 
ATOM   3575  CG  MET A 225      66.206  74.111  73.147 
ATOM   3576  HG1 MET A 225      66.933  73.301  73.090 
ATOM   3577  HG2 MET A 225      66.418  74.658  74.061 
ATOM   3578  SD  MET A 225      66.539  75.213  71.754 
ATOM   3579  CE  MET A 225      68.344  75.300  71.933 
ATOM   3580  HE1 MET A 225      68.771  74.299  71.854 
ATOM   3581  HE2 MET A 225      68.762  75.931  71.149 
ATOM   3582  HE3 MET A 225      68.600  75.705  72.914 
ATOM   3583  C   MET A 225      62.296  73.627  73.758 
ATOM   3584  O   MET A 225      61.280  74.304  73.732 
ATOM   3585  N   ILE A 226      62.238  72.290  73.757 
ATOM   3586  H   ILE A 226      63.091  71.772  73.660 
ATOM   3587  CA  ILE A 226      60.974  71.549  73.827 
ATOM   3588  HA  ILE A 226      60.186  72.156  73.377 
ATOM   3589  CB  ILE A 226      61.079  70.240  72.998 
ATOM   3590  HB  ILE A 226      61.692  69.530  73.556 
ATOM   3591  CG2 ILE A 226      59.683  69.619  72.838 
ATOM   3592 1HG2 ILE A 226      59.708  68.812  72.108 
ATOM   3593 2HG2 ILE A 226      59.346  69.208  73.788 
ATOM   3594 3HG2 ILE A 226      58.967  70.371  72.504 
ATOM   3595  CG1 ILE A 226      61.756  70.385  71.613 
ATOM   3596 1HG1 ILE A 226      61.831  69.398  71.154 
ATOM   3597 2HG1 ILE A 226      62.776  70.746  71.741 
ATOM   3598  CD1 ILE A 226      61.032  71.313  70.635 
ATOM   3599  HD1 ILE A 226      60.089  70.867  70.322 
ATOM   3600  HD2 ILE A 226      60.846  72.276  71.105 
ATOM   3601  HD3 ILE A 226      61.654  71.461  69.754 
ATOM   3602  C   ILE A 226      60.543  71.218  75.260 
ATOM   3603  O   ILE A 226      61.216  70.444  75.956 
ATOM   3604  N   GLU A 227      59.371  71.707  75.657 
ATOM   3605  H   GLU A 227      58.858  72.313  75.016 
ATOM   3606  CA  GLU A 227      58.754  71.508  76.969 
ATOM   3607  HA  GLU A 227      59.481  71.104  77.673 
ATOM   3608  CB  GLU A 227      58.265  72.847  77.523 
ATOM   3609  HB1 GLU A 227      57.573  72.664  78.348 
ATOM   3610  HB2 GLU A 227      57.741  73.377  76.731 
ATOM   3611  CG  GLU A 227      59.418  73.703  78.046 
ATOM   3612  HG1 GLU A 227      60.149  73.847  77.249 
ATOM   3613  HG2 GLU A 227      59.905  73.170  78.865 
ATOM   3614  CD  GLU A 227      58.941  75.069  78.544 
ATOM   3615  OE1 GLU A 227      59.763  75.764  79.179 
ATOM   3616  OE2 GLU A 227      57.805  75.489  78.230 
ATOM   3617  C   GLU A 227      57.555  70.565  76.912 
ATOM   3618  O   GLU A 227      56.660  70.743  76.084 
ATOM   3619  N   THR A 228      57.511  69.587  77.825 
ATOM   3620  H   THR A 228      58.187  69.591  78.576 
ATOM   3621  CA  THR A 228      56.308  68.777  78.023 
ATOM   3622  HA  THR A 228      55.754  68.696  77.085 
ATOM   3623  CB  THR A 228      56.539  67.354  78.579 
ATOM   3624  HB  THR A 228      56.825  67.421  79.625 
ATOM   3625  CG2 THR A 228      55.268  66.515  78.438 
ATOM   3626 1HG2 THR A 228      55.469  65.478  78.708 
ATOM   3627 2HG2 THR A 228      54.497  66.893  79.108 
ATOM   3628 3HG2 THR A 228      54.896  66.548  77.412 
ATOM   3629  OG1 THR A 228      57.530  66.612  77.913 
ATOM   3630  HG1 THR A 228      57.049  65.917  77.429 
ATOM   3631  C   THR A 228      55.457  69.509  79.045 
ATOM   3632  O   THR A 228      55.910  69.772  80.159 
ATOM   3633  N   LEU A 229      54.215  69.781  78.674 
ATOM   3634  H   LEU A 229      53.934  69.550  77.725 
ATOM   3635  CA  LEU A 229      53.179  70.260  79.566 
ATOM   3636  HA  LEU A 229      53.594  70.403  80.564 
ATOM   3637  CB  LEU A 229      52.634  71.621  79.103 
ATOM   3638  HB1 LEU A 229      51.775  71.867  79.730 
ATOM   3639  HB2 LEU A 229      52.284  71.531  78.074 
ATOM   3640  CG  LEU A 229      53.650  72.782  79.195 
ATOM   3641  HG  LEU A 229      54.461  72.618  78.484 
ATOM   3642  CD1 LEU A 229      52.929  74.076  78.825 
ATOM   3643 1HD1 LEU A 229      53.609  74.920  78.932 
ATOM   3644 2HD1 LEU A 229      52.596  74.010  77.793 
ATOM   3645 3HD1 LEU A 229      52.069  74.233  79.478 
ATOM   3646  CD2 LEU A 229      54.248  72.984  80.592 
ATOM   3647 1HD2 LEU A 229      54.844  73.898  80.617 
ATOM   3648 2HD2 LEU A 229      53.456  73.053  81.337 
ATOM   3649 3HD2 LEU A 229      54.912  72.157  80.838 
ATOM   3650  C   LEU A 229      52.128  69.163  79.711 
ATOM   3651  O   LEU A 229      51.153  69.094  78.969 
ATOM   3652  N   TYR A 230      52.444  68.221  80.599 
ATOM   3653  H   TYR A 230      53.308  68.353  81.102 
ATOM   3654  CA  TYR A 230      51.709  66.988  80.882 
ATOM   3655  HA  TYR A 230      51.837  66.323  80.028 
ATOM   3656  CB  TYR A 230      52.343  66.312  82.115 
ATOM   3657  HB1 TYR A 230      51.941  65.303  82.208 
ATOM   3658  HB2 TYR A 230      52.042  66.864  83.007 
ATOM   3659  CG  TYR A 230      53.867  66.244  82.092 
ATOM   3660  CD1 TYR A 230      54.533  65.111  81.580 
ATOM   3661  HD1 TYR A 230      53.967  64.255  81.239 
ATOM   3662  CE1 TYR A 230      55.942  65.093  81.500 
ATOM   3663  HE1 TYR A 230      56.460  64.234  81.101 
ATOM   3664  CZ  TYR A 230      56.693  66.215  81.912 
ATOM   3665  OH  TYR A 230      58.043  66.237  81.744 
ATOM   3666  HH  TYR A 230      58.420  67.080  82.001 
ATOM   3667  CE2 TYR A 230      56.025  67.343  82.436 
ATOM   3668  HE2 TYR A 230      56.586  68.213  82.739 
ATOM   3669  CD2 TYR A 230      54.622  67.345  82.546 
ATOM   3670  HD2 TYR A 230      54.121  68.211  82.960 
ATOM   3671  C   TYR A 230      50.208  67.235  81.076 
ATOM   3672  O   TYR A 230      49.808  68.268  81.604 
ATOM   3673  N   GLY A 231      49.368  66.306  80.619 
ATOM   3674  H   GLY A 231      49.740  65.457  80.223 
ATOM   3675  CA  GLY A 231      47.917  66.522  80.565 
ATOM   3676  HA1 GLY A 231      47.586  66.982  81.498 
ATOM   3677  HA2 GLY A 231      47.413  65.560  80.469 
ATOM   3678  C   GLY A 231      47.445  67.418  79.414 
ATOM   3679  O   GLY A 231      46.253  67.427  79.128 
ATOM   3680  N   VAL A 232      48.360  68.103  78.711 
ATOM   3681  H   VAL A 232      49.312  68.123  79.051 
ATOM   3682  CA  VAL A 232      48.037  68.996  77.589 
ATOM   3683  HA  VAL A 232      46.976  68.884  77.362 
ATOM   3684  CB  VAL A 232      48.248  70.488  77.945 
ATOM   3685  HB  VAL A 232      49.314  70.706  77.993 
ATOM   3686  CG1 VAL A 232      47.623  71.388  76.869 
ATOM   3687 1HG1 VAL A 232      47.781  72.436  77.124 
ATOM   3688 2HG1 VAL A 232      48.080  71.198  75.898 
ATOM   3689 3HG1 VAL A 232      46.550  71.199  76.800 
ATOM   3690  CG2 VAL A 232      47.627  70.877  79.294 
ATOM   3691 1HG2 VAL A 232      47.742  71.948  79.464 
ATOM   3692 2HG2 VAL A 232      46.567  70.619  79.304 
ATOM   3693 3HG2 VAL A 232      48.132  70.352  80.105 
ATOM   3694  C   VAL A 232      48.767  68.623  76.304 
ATOM   3695  O   VAL A 232      48.121  68.275  75.317 
ATOM   3696  N   GLY A 233      50.095  68.695  76.274 
ATOM   3697  H   GLY A 233      50.604  68.937  77.121 
ATOM   3698  CA  GLY A 233      50.808  68.736  75.002 
ATOM   3699  HA1 GLY A 233      50.345  69.502  74.381 
ATOM   3700  HA2 GLY A 233      50.714  67.785  74.488 
ATOM   3701  C   GLY A 233      52.274  69.063  75.143 
ATOM   3702  O   GLY A 233      52.886  68.913  76.200 
ATOM   3703  N   TYR A 234      52.821  69.561  74.049 
ATOM   3704  H   TYR A 234      52.229  69.711  73.234 
ATOM   3705  CA  TYR A 234      54.185  70.076  73.995 
ATOM   3706  HA  TYR A 234      54.671  70.001  74.965 
ATOM   3707  CB  TYR A 234      54.954  69.252  72.962 
ATOM   3708  HB1 TYR A 234      55.799  69.832  72.593 
ATOM   3709  HB2 TYR A 234      54.319  69.010  72.109 
ATOM   3710  CG  TYR A 234      55.496  68.004  73.595 
ATOM   3711  CD1 TYR A 234      56.652  68.135  74.368 
ATOM   3712  HD1 TYR A 234      57.158  69.087  74.412 
ATOM   3713  CE1 TYR A 234      57.156  67.033  75.061 
ATOM   3714  HE1 TYR A 234      58.084  67.122  75.581 
ATOM   3715  CZ  TYR A 234      56.511  65.784  74.982 
ATOM   3716  OH  TYR A 234      57.045  64.739  75.673 
ATOM   3717  HH  TYR A 234      56.543  63.904  75.503 
ATOM   3718  CE2 TYR A 234      55.353  65.647  74.181 
ATOM   3719  HE2 TYR A 234      54.879  64.686  74.085 
ATOM   3720  CD2 TYR A 234      54.840  66.763  73.490 
ATOM   3721  HD2 TYR A 234      53.948  66.672  72.886 
ATOM   3722  C   TYR A 234      54.113  71.536  73.596 
ATOM   3723  O   TYR A 234      53.234  71.933  72.824 
ATOM   3724  N   ARG A 235      55.071  72.322  74.071 
ATOM   3725  H   ARG A 235      55.758  71.922  74.710 
ATOM   3726  CA  ARG A 235      55.313  73.662  73.535 
ATOM   3727  HA  ARG A 235      54.772  73.770  72.592 
ATOM   3728  CB  ARG A 235      54.786  74.758  74.481 
ATOM   3729  HB1 ARG A 235      53.737  74.556  74.701 
ATOM   3730  HB2 ARG A 235      54.836  75.714  73.959 
ATOM   3731  CG  ARG A 235      55.557  74.876  75.807 
ATOM   3732  HG1 ARG A 235      56.608  75.088  75.613 
ATOM   3733  HG2 ARG A 235      55.481  73.931  76.345 
ATOM   3734  CD  ARG A 235      54.990  75.984  76.701 
ATOM   3735  HD1 ARG A 235      55.445  75.906  77.689 
ATOM   3736  HD2 ARG A 235      53.920  75.820  76.820 
ATOM   3737  NE  ARG A 235      55.203  77.333  76.146 
ATOM   3738  HE  ARG A 235      54.523  77.661  75.474 
ATOM   3739  CZ  ARG A 235      56.174  78.177  76.451 
ATOM   3740  NH1 ARG A 235      57.140  77.919  77.283 
ATOM   3741 1HH1 ARG A 235      57.235  76.967  77.657 
ATOM   3742 2HH1 ARG A 235      57.853  78.580  77.494 
ATOM   3743  NH2 ARG A 235      56.181  79.362  75.916 
ATOM   3744 1HH2 ARG A 235      55.469  79.577  75.245 
ATOM   3745 2HH2 ARG A 235      56.920  80.003  76.121 
ATOM   3746  C   ARG A 235      56.777  73.837  73.195 
ATOM   3747  O   ARG A 235      57.640  73.162  73.757 
ATOM   3748  N   PHE A 236      57.047  74.767  72.288 
ATOM   3749  H   PHE A 236      56.280  75.293  71.900 
ATOM   3750  CA  PHE A 236      58.357  75.389  72.278 
ATOM   3751  HA  PHE A 236      59.108  74.634  72.513 
ATOM   3752  CB  PHE A 236      58.694  75.977  70.899 
ATOM   3753  HB1 PHE A 236      58.202  76.941  70.772 
ATOM   3754  HB2 PHE A 236      58.342  75.305  70.118 
ATOM   3755  CG  PHE A 236      60.194  76.131  70.772 
ATOM   3756  CD1 PHE A 236      60.834  77.271  71.289 
ATOM   3757  HD1 PHE A 236      60.251  78.119  71.626 
ATOM   3758  CE1 PHE A 236      62.230  77.284  71.445 
ATOM   3759  HE1 PHE A 236      62.712  78.148  71.885 
ATOM   3760  CZ  PHE A 236      62.993  76.193  71.006 
ATOM   3761  HZ  PHE A 236      64.069  76.231  71.087 
ATOM   3762  CE2 PHE A 236      62.362  75.071  70.444 
ATOM   3763  HE2 PHE A 236      62.953  74.229  70.120 
ATOM   3764  CD2 PHE A 236      60.963  75.041  70.328 
ATOM   3765  HD2 PHE A 236      60.469  74.164  69.937 
ATOM   3766  C   PHE A 236      58.378  76.459  73.375 
ATOM   3767  O   PHE A 236      57.360  77.060  73.734 
ATOM   3768  N   ARG A 237      59.576  76.696  73.886 
ATOM   3769  H   ARG A 237      60.349  76.147  73.519 
ATOM   3770  CA  ARG A 237      59.878  77.625  74.953 
ATOM   3771  HA  ARG A 237      58.959  77.958  75.428 
ATOM   3772  CB  ARG A 237      60.740  76.884  75.994 
ATOM   3773  HB1 ARG A 237      61.646  76.527  75.502 
ATOM   3774  HB2 ARG A 237      60.194  76.009  76.343 
ATOM   3775  CG  ARG A 237      61.134  77.748  77.205 
ATOM   3776  HG1 ARG A 237      60.271  77.884  77.855 
ATOM   3777  HG2 ARG A 237      61.461  78.733  76.877 
ATOM   3778  CD  ARG A 237      62.291  77.096  77.976 
ATOM   3779  HD1 ARG A 237      63.110  76.925  77.277 
ATOM   3780  HD2 ARG A 237      61.988  76.122  78.364 
ATOM   3781  NE  ARG A 237      62.784  77.965  79.063 
ATOM   3782  HE  ARG A 237      63.544  78.576  78.825 
ATOM   3783  CZ  ARG A 237      62.302  78.053  80.292 
ATOM   3784  NH1 ARG A 237      61.288  77.353  80.708 
ATOM   3785 1HH1 ARG A 237      60.799  76.730  80.047 
ATOM   3786 2HH1 ARG A 237      60.940  77.394  81.641 
ATOM   3787  NH2 ARG A 237      62.842  78.871  81.151 
ATOM   3788 1HH2 ARG A 237      63.624  79.438  80.880 
ATOM   3789 2HH2 ARG A 237      62.437  78.962  82.066 
ATOM   3790  C   ARG A 237      60.594  78.840  74.401 
ATOM   3791  O   ARG A 237      61.819  78.809  74.280 
ATOM   3792  N   GLU A 238      59.847  79.891  74.058 
ATOM   3793  H   GLU A 238      58.845  79.815  73.978 
ATOM   3794  CA  GLU A 238      60.536  81.113  73.658 
ATOM   3795  HA  GLU A 238      61.238  80.735  72.920 
ATOM   3796  CB  GLU A 238      59.662  82.143  72.926 
ATOM   3797  HB1 GLU A 238      59.055  82.699  73.642 
ATOM   3798  HB2 GLU A 238      58.999  81.619  72.239 
ATOM   3799  CG  GLU A 238      60.542  83.115  72.105 
ATOM   3800  HG1 GLU A 238      61.054  83.792  72.793 
ATOM   3801  HG2 GLU A 238      59.898  83.718  71.462 
ATOM   3802  CD  GLU A 238      61.580  82.355  71.256 
ATOM   3803  OE1 GLU A 238      61.167  81.715  70.271 
ATOM   3804  OE2 GLU A 238      62.737  82.209  71.727 
ATOM   3805  C   GLU A 238      61.394  81.686  74.791 
ATOM   3806  O   GLU A 238      60.942  81.831  75.930 
ATOM   3807  N   ALA A 239      62.675  81.881  74.478 
ATOM   3808  H   ALA A 239      62.914  81.831  73.487 
ATOM   3809  CA  ALA A 239      63.768  81.879  75.433 
ATOM   3810  HA  ALA A 239      63.427  82.354  76.353 
ATOM   3811  CB  ALA A 239      64.162  80.427  75.751 
ATOM   3812  HB1 ALA A 239      65.001  80.410  76.446 
ATOM   3813  HB2 ALA A 239      63.319  79.915  76.211 
ATOM   3814  HB3 ALA A 239      64.441  79.903  74.837 
ATOM   3815  C   ALA A 239      64.967  82.689  74.927 
ATOM   3816  O   ALA A 239      64.999  83.271  73.842 
TER
HEADER lig_7.pdb
ATOM      1 HTER DG  A   1      42.273  88.795  19.666 
ATOM      2  OXT DG  A   1      43.218  88.672  19.670 
ATOM      3  P   DG  A   1      43.652  88.196  21.019 
ATOM      4  O1P DG  A   1      43.474  86.729  21.025 
ATOM      5  O2P DG  A   1      42.858  88.951  22.014 
ATOM      6  O5' DG  A   1      45.197  88.554  21.192 
ATOM      7  C5' DG  A   1      46.109  88.254  20.106 
ATOM      8  C4' DG  A   1      47.461  87.865  20.665 
ATOM      9  O4' DG  A   1      48.191  89.085  21.007 
ATOM     10  C3' DG  A   1      47.452  87.056  21.960 
ATOM     11  O3' DG  A   1      48.641  86.295  22.129 
ATOM     12  C2' DG  A   1      47.387  88.134  23.032 
ATOM     13  C1' DG  A   1      48.222  89.246  22.413 
ATOM     14  N9  DG  A   1      47.730  90.613  22.726 
ATOM     15  C8  DG  A   1      46.433  91.070  22.833 
ATOM     16  N7  DG  A   1      46.336  92.340  23.126 
ATOM     17  C5  DG  A   1      47.661  92.768  23.217 
ATOM     18  C6  DG  A   1      48.189  94.047  23.506 
ATOM     19  O6  DG  A   1      47.596  95.096  23.747 
ATOM     20  N1  DG  A   1      49.597  94.034  23.499 
ATOM     21  C2  DG  A   1      50.378  92.925  23.252 
ATOM     22  N2  DG  A   1      51.699  93.112  23.296 
ATOM     23  N3  DG  A   1      49.882  91.722  22.973 
ATOM     24  C4  DG  A   1      48.522  91.713  22.972 
ATOM     25 H5'1 DG  A   1      45.705  87.420  19.513 
ATOM     26 H5'2 DG  A   1      46.220  89.140  19.466 
ATOM     27  H4' DG  A   1      47.993  87.297  19.895 
ATOM     28  H1' DG  A   1      49.262  89.153  22.775 
ATOM     29 H2'1 DG  A   1      46.353  88.465  23.210 
ATOM     30 H2'2 DG  A   1      47.828  87.782  23.978 
ATOM     31  H3' DG  A   1      46.574  86.393  22.005 
ATOM     32  H8  DG  A   1      45.564  90.427  22.688 
ATOM     33  H1  DG  A   1      50.066  94.896  23.689 
ATOM     34  H21 DG  A   1      52.340  92.326  23.113 
ATOM     35  H22 DG  A   1      52.081  94.045  23.513 
ATOM     36  P   DC  A   2      48.840  85.890  23.622 
ATOM     37  O1P DC  A   2      49.508  84.573  23.576 
ATOM     38  O2P DC  A   2      47.689  86.003  24.546 
ATOM     39  O5' DC  A   2      49.908  87.027  23.961 
ATOM     40  C5' DC  A   2      50.908  87.364  22.970 
ATOM     41  C4' DC  A   2      52.202  87.745  23.656 
ATOM     42  O4' DC  A   2      52.104  89.135  24.100 
ATOM     43  C3' DC  A   2      52.549  86.968  24.925 
ATOM     44  O3' DC  A   2      53.946  86.980  25.197 
ATOM     45  C2' DC  A   2      51.819  87.746  26.009 
ATOM     46  C1' DC  A   2      51.937  89.177  25.504 
ATOM     47  N1  DC  A   2      50.745  90.019  25.796 
ATOM     48  C2  DC  A   2      50.953  91.350  26.142 
ATOM     49  O2  DC  A   2      52.115  91.779  26.198 
ATOM     50  N3  DC  A   2      49.680  92.109  26.428 
ATOM     51  C4  DC  A   2      48.638  91.636  26.345 
ATOM     52  N4  DC  A   2      47.622  92.444  26.615 
ATOM     53  C5  DC  A   2      48.395  90.271  25.997 
ATOM     54  C6  DC  A   2      49.486  89.506  25.726 
ATOM     55 H5'1 DC  A   2      51.082  86.495  22.318 
ATOM     56 H5'2 DC  A   2      50.555  88.211  22.365 
ATOM     57  H4' DC  A   2      53.017  87.625  22.932 
ATOM     58  H1' DC  A   2      52.818  89.643  25.970 
ATOM     59 H2'1 DC  A   2      50.766  87.435  26.086 
ATOM     60 H2'2 DC  A   2      52.310  87.626  26.986 
ATOM     61  H3' DC  A   2      52.190  85.930  24.863 
ATOM     62  H6  DC  A   2      49.354  88.462  25.448 
ATOM     63  H5  DC  A   2      47.387  89.863  25.951 
ATOM     64  H41 DC  A   2      47.801  93.425  26.876 
ATOM     65  H42 DC  A   2      46.657  92.091  26.566 
ATOM     66  P   DG  A   3      54.227  86.639  26.694 
ATOM     67  O1P DG  A   3      55.515  85.918  26.687 
ATOM     68  O2P DG  A   3      53.144  86.028  27.497 
ATOM     69  O5' DG  A   3      54.453  88.146  27.168 
ATOM     70  C5' DG  A   3      55.167  89.054  26.292 
ATOM     71  C4' DG  A   3      55.974  90.031  27.118 
ATOM     72  O4' DG  A   3      55.087  91.097  27.581 
ATOM     73  C3' DG  A   3      56.602  89.482  28.397 
ATOM     74  O3' DG  A   3      57.731  90.240  28.813 
ATOM     75  C2' DG  A   3      55.485  89.641  29.417 
ATOM     76  C1' DG  A   3      54.822  90.934  28.961 
ATOM     77  N9  DG  A   3      53.347  90.952  29.147 
ATOM     78  C8  DG  A   3      52.435  89.929  28.985 
ATOM     79  N7  DG  A   3      51.198  90.273  29.232 
ATOM     80  C5  DG  A   3      51.285  91.621  29.581 
ATOM     81  C6  DG  A   3      50.272  92.536  29.950 
ATOM     82  O6  DG  A   3      49.060  92.353  30.050 
ATOM     83  N1  DG  A   3      50.805  93.808  30.227 
ATOM     84  C2  DG  A   3      52.143  94.138  30.159 
ATOM     85  N2  DG  A   3      52.455  95.401  30.465 
ATOM     86  N3  DG  A   3      53.096  93.280  29.805 
ATOM     87  C4  DG  A   3      52.602  92.044  29.530 
ATOM     88 H5'1 DG  A   3      55.842  88.478  25.643 
ATOM     89 H5'2 DG  A   3      54.446  89.608  25.674 
ATOM     90  H4' DG  A   3      56.767  90.437  26.479 
ATOM     91  H1' DG  A   3      55.260  91.776  29.527 
ATOM     92 H2'1 DG  A   3      54.781  88.797  29.379 
ATOM     93 H2'2 DG  A   3      55.888  89.737  30.438 
ATOM     94  H3' DG  A   3      56.886  88.425  28.274 
ATOM     95  H8  DG  A   3      52.721  88.923  28.678 
ATOM     96  H1  DG  A   3      50.165  94.529  30.494 
ATOM     97  H21 DG  A   3      53.435  95.714  30.427 
ATOM     98  H22 DG  A   3      51.714  96.064  30.739 
ATOM     99  P   DG  A   4      58.044  89.998  30.322 
ATOM    100  O1P DG  A   4      59.512  90.111  30.432 
ATOM    101  O2P DG  A   4      57.428  88.831  30.995 
ATOM    102  O5' DG  A   4      57.356  91.338  30.851 
ATOM    103  C5' DG  A   4      57.507  92.553  30.076 
ATOM    104  C4' DG  A   4      57.570  93.747  31.002 
ATOM    105  O4' DG  A   4      56.209  94.107  31.395 
ATOM    106  C3' DG  A   4      58.303  93.539  32.327 
ATOM    107  O3' DG  A   4      58.784  94.760  32.874 
ATOM    108  C2' DG  A   4      57.214  92.977  33.229 
ATOM    109  C1' DG  A   4      55.980  93.720  32.737 
ATOM    110  N9  DG  A   4      54.736  92.906  32.770 
ATOM    111  C8  DG  A   4      54.562  91.566  32.491 
ATOM    112  N7  DG  A   4      53.329  91.151  32.617 
ATOM    113  C5  DG  A   4      52.625  92.292  33.004 
ATOM    114  C6  DG  A   4      51.251  92.465  33.287 
ATOM    115  O6  DG  A   4      50.342  91.637  33.257 
ATOM    116  N1  DG  A   4      50.963  93.794  33.647 
ATOM    117  C2  DG  A   4      51.891  94.812  33.725 
ATOM    118  N2  DG  A   4      51.425  96.008  34.090 
ATOM    119  N3  DG  A   4      53.184  94.652  33.452 
ATOM    120  C4  DG  A   4      53.483  93.373  33.099 
ATOM    121 H5'1 DG  A   4      58.433  92.496  29.486 
ATOM    122 H5'2 DG  A   4      56.647  92.663  29.399 
ATOM    123  H4' DG  A   4      58.048  94.570  30.458 
ATOM    124  H1' DG  A   4      55.832  94.617  33.364 
ATOM    125 H2'1 DG  A   4      57.104  91.890  33.099 
ATOM    126 H2'2 DG  A   4      57.420  93.201  34.288 
ATOM    127  H3' DG  A   4      59.135  92.828  32.210 
ATOM    128  H8  DG  A   4      55.381  90.912  32.192 
ATOM    129  H1  DG  A   4      50.013  94.019  33.862 
ATOM    130  H21 DG  A   4      52.064  96.813  34.161 
ATOM    131  H22 DG  A   4      50.422  96.129  34.302 
ATOM    132  P   DC  A   5      59.067  94.616  34.402 
ATOM    133  O1P DC  A   5      60.212  95.511  34.665 
ATOM    134  O2P DC  A   5      59.159  93.256  34.980 
ATOM    135  O5' DC  A   5      57.714  95.309  34.888 
ATOM    136  C5' DC  A   5      57.219  96.460  34.160 
ATOM    137  C4' DC  A   5      56.539  97.417  35.116 
ATOM    138  O4' DC  A   5      55.183  96.934  35.374 
ATOM    139  C3' DC  A   5      57.164  97.546  36.503 
ATOM    140  O3' DC  A   5      56.844  98.784  37.126 
ATOM    141  C2' DC  A   5      56.510  96.409  37.276 
ATOM    142  C1' DC  A   5      55.111  96.383  36.675 
ATOM    143  N1  DC  A   5      54.531  95.019  36.561 
ATOM    144  C2  DC  A   5      53.172  94.863  36.811 
ATOM    145  O2  DC  A   5      52.501  95.859  37.121 
ATOM    146  N3  DC  A   5      52.688  93.439  36.678 
ATOM    147  C4  DC  A   5      53.375  92.571  36.376 
ATOM    148  N4  DC  A   5      52.791  91.385  36.291 
ATOM    149  C5  DC  A   5      54.776  92.702  36.119 
ATOM    150  C6  DC  A   5      55.302  93.951  36.220 
ATOM    151 H5'1 DC  A   5      58.060  96.969  33.667 
ATOM    152 H5'2 DC  A   5      56.496  96.129  33.401 
ATOM    153  H4' DC  A   5      56.517  98.405  34.643 
ATOM    154  H1' DC  A   5      54.448  96.996  37.303 
ATOM    155 H2'1 DC  A   5      57.034  95.457  37.109 
ATOM    156 H2'2 DC  A   5      56.478  96.627  38.354 
ATOM    157  H3' DC  A   5      58.257  97.423  36.457 
ATOM    158  H6  DC  A   5      56.362  94.104  36.025 
ATOM    159  H5  DC  A   5      55.392  91.842  35.856 
ATOM    160  H41 DC  A   5      51.783  91.292  36.486 
ATOM    161  H42 DC  A   5      53.344  90.556  36.029 
ATOM    162  P   DA  A   6      57.046  98.703  38.670 
ATOM    163  O1P DA  A   6      57.477 100.059  39.071 
ATOM    164  O2P DA  A   6      57.837  97.581  39.224 
ATOM    165  O5' DA  A   6      55.504  98.495  39.030 
ATOM    166  C5' DA  A   6      54.509  99.234  38.281 
ATOM    167  C4' DA  A   6      53.343  99.580  39.183 
ATOM    168  O4' DA  A   6      52.471  98.412  39.289 
ATOM    169  C3' DA  A   6      53.687  99.927  40.631 
ATOM    170  O3' DA  A   6      52.687 100.729  41.245 
ATOM    171  C2' DA  A   6      53.721  98.562  41.305 
ATOM    172  C1' DA  A   6      52.622  97.814  40.563 
ATOM    173  N9  DA  A   6      52.910  96.371  40.358 
ATOM    174  C8  DA  A   6      54.115  95.778  40.074 
ATOM    175  N7  DA  A   6      54.040  94.488  39.946 
ATOM    176  C5  DA  A   6      52.705  94.208  40.174 
ATOM    177  C6  DA  A   6      51.973  93.001  40.180 
ATOM    178  N6  DA  A   6      52.514  91.808  39.951 
ATOM    179  N1  DA  A   6      50.658  93.077  40.432 
ATOM    180  C2  DA  A   6      50.115  94.269  40.660 
ATOM    181  N3  DA  A   6      50.681  95.457  40.677 
ATOM    182  C4  DA  A   6      51.997  95.349  40.419 
ATOM    183 H5'1 DA  A   6      54.958 100.159  37.892 
ATOM    184 H5'2 DA  A   6      54.150  98.620  37.443 
ATOM    185  H4' DA  A   6      52.809 100.425  38.733 
ATOM    186  H1' DA  A   6      51.687  97.910  41.133 
ATOM    187 H2'1 DA  A   6      54.698  98.072  41.173 
ATOM    188 H2'2 DA  A   6      53.495  98.643  42.379 
ATOM    189  H3' DA  A   6      54.664 100.431  40.695 
ATOM    190  H8  DA  A   6      55.043  96.336  39.966 
ATOM    191  H61 DA  A   6      53.522  91.728  39.756 
ATOM    192  H62 DA  A   6      51.925  90.963  39.970 
ATOM    193  H2  DA  A   6      49.051  94.261  40.863 
ATOM    194  P   DC  A   7      52.786 100.656  42.800 
ATOM    195  O1P DC  A   7      52.358 101.988  43.274 
ATOM    196  O2P DC  A   7      54.025 100.117  43.406 
ATOM    197  O5' DC  A   7      51.600  99.605  42.993 
ATOM    198  C5' DC  A   7      50.419  99.726  42.163 
ATOM    199  C4' DC  A   7      49.196  99.302  42.947 
ATOM    200  O4' DC  A   7      49.117  97.841  42.935 
ATOM    201  C3' DC  A   7      49.183  99.668  44.430 
ATOM    202  O3' DC  A   7      47.862  99.736  44.956 
ATOM    203  C2' DC  A   7      49.920  98.502  45.073 
ATOM    204  C1' DC  A   7      49.481  97.332  44.204 
ATOM    205  N1  DC  A   7      50.538  96.307  43.997 
ATOM    206  C2  DC  A   7      50.156  94.969  43.970 
ATOM    207  O2  DC  A   7      48.958  94.686  44.124 
ATOM    208  N3  DC  A   7      51.306  94.012  43.766 
ATOM    209  C4  DC  A   7      52.389  94.360  43.622 
ATOM    210  N4  DC  A   7      53.278  93.393  43.439 
ATOM    211  C5  DC  A   7      52.811  95.726  43.649 
ATOM    212  C6  DC  A   7      51.841  96.661  43.834 
ATOM    213 H5'1 DC  A   7      50.304 100.770  41.842 
ATOM    214 H5'2 DC  A   7      50.526  99.080  41.279 
ATOM    215  H4' DC  A   7      48.316  99.743  42.464 
ATOM    216  H1' DC  A   7      48.613  96.851  44.676 
ATOM    217 H2'1 DC  A   7      51.011  98.646  45.030 
ATOM    218 H2'2 DC  A   7      49.609  98.362  46.119 
ATOM    219  H3' DC  A   7      49.704 100.620  44.606 
ATOM    220  H6  DC  A   7      52.110  97.716  43.854 
ATOM    221  H5  DC  A   7      53.857  96.004  43.528 
ATOM    222  H41 DC  A   7      52.972  92.409  43.430 
ATOM    223  H42 DC  A   7      54.272  93.626  43.306 
ATOM    224  P   DG  A   8      47.872  99.611  46.511 
ATOM    225  O1P DG  A   8      46.742 100.445  46.969 
ATOM    226  O2P DG  A   8      49.153  99.800  47.229 
ATOM    227  O5' DG  A   8      47.461  98.070  46.556 
ATOM    228  C5' DG  A   8      46.477  97.581  45.611 
ATOM    229  C4' DG  A   8      45.643  96.495  46.255 
ATOM    230  O4' DG  A   8      46.391  95.239  46.202 
ATOM    231  C3' DG  A   8      45.320  96.677  47.737 
ATOM    232  O3' DG  A   8      44.151  95.966  48.125 
ATOM    233  C2' DG  A   8      46.531  96.068  48.425 
ATOM    234  C1' DG  A   8      46.884  94.921  47.489 
ATOM    235  N9  DG  A   8      48.343  94.668  47.369 
ATOM    236  C8  DG  A   8      49.386  95.573  47.338 
ATOM    237  N7  DG  A   8      50.567  95.023  47.226 
ATOM    238  C5  DG  A   8      50.299  93.654  47.174 
ATOM    239  C6  DG  A   8      51.181  92.556  47.052 
ATOM    240  O6  DG  A   8      52.408  92.551  46.961 
ATOM    241  N1  DG  A   8      50.482  91.335  47.042 
ATOM    242  C2  DG  A   8      49.112  91.205  47.145 
ATOM    243  N2  DG  A   8      48.634  89.958  47.121 
ATOM    244  N3  DG  A   8      48.281  92.238  47.252 
ATOM    245  C4  DG  A   8      48.936  93.430  47.261 
ATOM    246 H5'1 DG  A   8      45.824  98.411  45.305 
ATOM    247 H5'2 DG  A   8      46.989  97.173  44.729 
ATOM    248  H4' DG  A   8      44.706  96.412  45.694 
ATOM    249  H1' DG  A   8      46.395  94.000  47.857 
ATOM    250 H2'1 DG  A   8      47.359  96.790  48.499 
ATOM    251 H2'2 DG  A   8      46.276  95.699  49.431 
ATOM    252  H3' DG  A   8      45.209  97.744  47.988 
ATOM    253  H8  DG  A   8      49.236  96.650  47.402 
ATOM    254  H1  DG  A   8      51.019  90.496  46.955 
ATOM    255  H21 DG  A   8      47.620  89.792  47.186 
ATOM    256  H22 DG  A   8      49.280  89.159  47.038 
ATOM    257  P   DA  A   9      44.115  95.748  49.669 
ATOM    258  O1P DA  A   9      42.681  95.783  50.027 
ATOM    259  O2P DA  A   9      45.015  96.558  50.520 
ATOM    260  O5' DA  A   9      44.629  94.238  49.636 
ATOM    261  C5' DA  A   9      44.155  93.362  48.584 
ATOM    262  C4' DA  A   9      44.023  91.950  49.113 
ATOM    263  O4' DA  A   9      45.344  91.323  49.108 
ATOM    264  C3' DA  A   9      43.545  91.810  50.557 
ATOM    265  O3' DA  A   9      42.946  90.545  50.806 
ATOM    266  C2' DA  A   9      44.838  91.920  51.353 
ATOM    267  C1' DA  A   9      45.836  91.233  50.432 
ATOM    268  N9  DA  A   9      47.193  91.837  50.457 
ATOM    269  C8  DA  A   9      47.529  93.164  50.557 
ATOM    270  N7  DA  A   9      48.810  93.378  50.547 
ATOM    271  C5  DA  A   9      49.356  92.110  50.449 
ATOM    272  C6  DA  A   9      50.690  91.652  50.388 
ATOM    273  N6  DA  A   9      51.749  92.454  50.431 
ATOM    274  N1  DA  A   9      50.883  90.329  50.282 
ATOM    275  C2  DA  A   9      49.825  89.526  50.239 
ATOM    276  N3  DA  A   9      48.545  89.826  50.280 
ATOM    277  C4  DA  A   9      48.383  91.157  50.384 
ATOM    278 H5'1 DA  A   9      43.175  93.714  48.232 
ATOM    279 H5'2 DA  A   9      44.870  93.373  47.749 
ATOM    280  H4' DA  A   9      43.333  91.407  48.456 
ATOM    281  H1' DA  A   9      45.915  90.176  50.727 
ATOM    282 H2'1 DA  A   9      45.114  92.971  51.529 
ATOM    283 H2'2 DA  A   9      44.756  91.395  52.318 
ATOM    284  H3' DA  A   9      42.840  92.615  50.819 
ATOM    285  H8  DA  A   9      46.791  93.962  50.638 
ATOM    286  H61 DA  A   9      51.621  93.472  50.513 
ATOM    287  H62 DA  A   9      52.699  92.057  50.383 
ATOM    288  H2  DA  A   9      50.050  88.469  50.159 
ATOM    289  P   DA  A  10      42.924  90.225  52.332 
ATOM    290  O1P DA  A  10      41.692  89.435  52.541 
ATOM    291  O2P DA  A  10      43.157  91.330  53.290 
ATOM    292  O5' DA  A  10      44.193  89.257  52.318 
ATOM    293  C5' DA  A  10      44.365  88.349  51.203 
ATOM    294  C4' DA  A  10      45.003  87.064  51.683 
ATOM    295  O4' DA  A  10      46.445  87.272  51.800 
ATOM    296  C3' DA  A  10      44.579  86.572  53.066 
ATOM    297  O3' DA  A  10      44.770  85.171  53.222 
ATOM    298  C2' DA  A  10      45.530  87.316  53.993 
ATOM    299  C1' DA  A  10      46.805  87.366  53.165 
ATOM    300  N9  DA  A  10      47.590  88.616  53.344 
ATOM    301  C8  DA  A  10      47.122  89.895  53.509 
ATOM    302  N7  DA  A  10      48.065  90.780  53.636 
ATOM    303  C5  DA  A  10      49.228  90.037  53.566 
ATOM    304  C6  DA  A  10      50.593  90.396  53.633 
ATOM    305  N6  DA  A  10      51.019  91.644  53.803 
ATOM    306  N1  DA  A  10      51.497  89.412  53.517 
ATOM    307  C2  DA  A  10      51.071  88.165  53.346 
ATOM    308  N3  DA  A  10      49.842  87.704  53.261 
ATOM    309  C4  DA  A  10      48.959  88.713  53.379 
ATOM    310 H5'1 DA  A  10      43.384  88.127  50.759 
ATOM    311 H5'2 DA  A  10      45.011  88.815  50.446 
ATOM    312  H4' DA  A  10      44.782  86.282  50.946 
ATOM    313  H1' DA  A  10      47.437  86.510  53.443 
ATOM    314 H2'1 DA  A  10      45.161  88.327  54.221 
ATOM    315 H2'2 DA  A  10      45.684  86.761  54.932 
ATOM    316  H3' DA  A  10      43.530  86.832  53.272 
ATOM    317  H8  DA  A  10      46.062  90.144  53.531 
ATOM    318  H61 DA  A  10      50.341  92.412  53.895 
ATOM    319  H62 DA  A  10      52.031  91.841  53.845 
ATOM    320  H2  DA  A  10      51.852  87.417  53.266 
ATOM    321  P   DA  A  11      44.817  84.777  54.730 
ATOM    322  O1P DA  A  11      44.222  83.426  54.792 
ATOM    323  O2P DA  A  11      44.325  85.750  55.733 
ATOM    324  O5' DA  A  11      46.407  84.674  54.825 
ATOM    325  C5' DA  A  11      47.136  84.101  53.713 
ATOM    326  C4' DA  A  11      48.345  83.348  54.227 
ATOM    327  O4' DA  A  11      49.414  84.308  54.497 
ATOM    328  C3' DA  A  11      48.166  82.601  55.547 
ATOM    329  O3' DA  A  11      49.092  81.531  55.690 
ATOM    330  C2' DA  A  11      48.472  83.672  56.585 
ATOM    331  C1' DA  A  11      49.560  84.481  55.894 
ATOM    332  N9  DA  A  11      49.501  85.938  56.182 
ATOM    333  C8  DA  A  11      48.390  86.730  56.327 
ATOM    334  N7  DA  A  11      48.668  87.974  56.571 
ATOM    335  C5  DA  A  11      50.050  88.005  56.605 
ATOM    336  C6  DA  A  11      50.974  89.051  56.820 
ATOM    337  N6  DA  A  11      50.620  90.310  57.063 
ATOM    338  N1  DA  A  11      52.278  88.742  56.776 
ATOM    339  C2  DA  A  11      52.633  87.484  56.534 
ATOM    340  N3  DA  A  11      51.878  86.430  56.311 
ATOM    341  C4  DA  A  11      50.577  86.771  56.361 
ATOM    342 H5'1 DA  A  11      46.480  83.409  53.166 
ATOM    343 H5'2 DA  A  11      47.467  84.903  53.038 
ATOM    344  H4' DA  A  11      48.652  82.634  53.453 
ATOM    345  H1' DA  A  11      50.539  84.097  56.216 
ATOM    346 H2'1 DA  A  11      47.587  84.291  56.796 
ATOM    347 H2'2 DA  A  11      48.838  83.224  57.521 
ATOM    348  H3' DA  A  11      47.137  82.222  55.650 
ATOM    349  H8  DA  A  11      47.372  86.350  56.245 
ATOM    350  H61 DA  A  11      49.624  90.566  57.102 
ATOM    351  H62 DA  A  11      51.344  91.028  57.213 
ATOM    352  H2  DA  A  11      53.700  87.300  56.517 
ATOM    353  P   DT  A  12      49.240  81.114  57.186 
ATOM    354  O1P DT  A  12      49.496  79.659  57.155 
ATOM    355  O2P DT  A  12      48.220  81.574  58.154 
ATOM    356  O5' DT  A  12      50.607  81.899  57.442 
ATOM    357  C5' DT  A  12      51.611  81.911  56.398 
ATOM    358  C4' DT  A  12      52.993  81.912  57.017 
ATOM    359  O4' DT  A  12      53.323  83.279  57.418 
ATOM    360  C3' DT  A  12      53.164  81.094  58.294 
ATOM    361  O3' DT  A  12      54.515  80.703  58.507 
ATOM    362  C2' DT  A  12      52.745  82.071  59.382 
ATOM    363  C1' DT  A  12      53.246  83.396  58.826 
ATOM    364  N1  DT  A  12      52.365  84.553  59.140 
ATOM    365  C2  DT  A  12      52.975  85.753  59.429 
ATOM    366  O2  DT  A  12      54.185  85.892  59.434 
ATOM    367  N3  DT  A  12      52.117  86.798  59.714 
ATOM    368  C4  DT  A  12      50.744  86.747  59.737 
ATOM    369  O4  DT  A  12      50.078  87.753  60.008 
ATOM    370  C5  DT  A  12      50.192  85.450  59.428 
ATOM    371  C5M DT  A  12      48.698  85.350  59.434 
ATOM    372  C6  DT  A  12      51.000  84.409  59.139 
ATOM    373 H5'1 DT  A  12      51.493  81.017  55.768 
ATOM    374 H5'2 DT  A  12      51.488  82.813  55.782 
ATOM    375  H4' DT  A  12      53.700  81.549  56.263 
ATOM    376  H1' DT  A  12      54.246  83.595  59.239 
ATOM    377 H2'1 DT  A  12      51.653  82.080  59.514 
ATOM    378 H2'2 DT  A  12      53.228  81.831  60.341 
ATOM    379  H3' DT  A  12      52.516  80.203  58.281 
ATOM    380  H6  DT  A  12      50.561  83.440  58.901 
ATOM    381  H51 DT  A  12      48.364  84.888  60.376 
ATOM    382  H52 DT  A  12      48.368  84.735  58.585 
ATOM    383  H53 DT  A  12      48.262  86.357  59.349 
ATOM    384  H3  DT  A  12      52.538  87.679  59.924 
ATOM    385  P   DG  A  13      54.760  80.324  60.000 
ATOM    386  O1P DG  A  13      55.784  79.260  59.963 
ATOM    387  O2P DG  A  13      53.589  80.070  60.868 
ATOM    388  O5' DG  A  13      55.436  81.710  60.415 
ATOM    389  C5' DG  A  13      56.337  82.354  59.481 
ATOM    390  C4' DG  A  13      57.434  83.070  60.238 
ATOM    391  O4' DG  A  13      56.916  84.357  60.703 
ATOM    392  C3' DG  A  13      57.939  82.387  61.507 
ATOM    393  O3' DG  A  13      59.258  82.792  61.850 
ATOM    394  C2' DG  A  13      56.968  82.884  62.568 
ATOM    395  C1' DG  A  13      56.685  84.303  62.098 
ATOM    396  N9  DG  A  13      55.291  84.753  62.346 
ATOM    397  C8  DG  A  13      54.114  84.037  62.256 
ATOM    398  N7  DG  A  13      53.044  84.730  62.544 
ATOM    399  C5  DG  A  13      53.534  86.001  62.845 
ATOM    400  C6  DG  A  13      52.849  87.178  63.226 
ATOM    401  O6  DG  A  13      51.643  87.357  63.383 
ATOM    402  N1  DG  A  13      53.741  88.246  63.438 
ATOM    403  C2  DG  A  13      55.112  88.171  63.303 
ATOM    404  N2  DG  A  13      55.790  89.294  63.553 
ATOM    405  N3  DG  A  13      55.757  87.068  62.937 
ATOM    406  C4  DG  A  13      54.913  86.022  62.724 
ATOM    407 H5'1 DG  A  13      56.783  81.594  58.822 
ATOM    408 H5'2 DG  A  13      55.778  83.082  58.875 
ATOM    409  H4' DG  A  13      58.277  83.215  59.553 
ATOM    410  H1' DG  A  13      57.376  84.993  62.617 
ATOM    411 H2'1 DG  A  13      56.048  82.279  62.587 
ATOM    412 H2'2 DG  A  13      57.432  82.878  63.567 
ATOM    413  H3' DG  A  13      57.899  81.291  61.408 
ATOM    414  H8  DG  A  13      54.081  82.986  61.970 
ATOM    415  H1  DG  A  13      53.351  89.126  63.707 
ATOM    416  H21 DG  A  13      56.816  89.308  63.463 
ATOM    417  H22 DG  A  13      55.288  90.149  63.837 
ATOM    418  P   DC  A  14      59.562  82.499  63.352 
ATOM    419  O1P DC  A  14      61.005  82.181  63.395 
ATOM    420  O2P DC  A  14      58.671  81.574  64.087 
ATOM    421  O5' DC  A  14      59.320  83.990  63.865 
ATOM    422  C5' DC  A  14      59.776  85.094  63.044 
ATOM    423  C4' DC  A  14      60.229  86.236  63.928 
ATOM    424  O4' DC  A  14      59.051  86.984  64.366 
ATOM    425  C3' DC  A  14      60.934  85.849  65.226 
ATOM    426  O3' DC  A  14      61.776  86.888  65.712 
ATOM    427  C2' DC  A  14      59.777  85.646  66.192 
ATOM    428  C1' DC  A  14      58.788  86.705  65.728 
ATOM    429  N1  DC  A  14      57.364  86.290  65.840 
ATOM    430  C2  DC  A  14      56.432  87.247  66.229 
ATOM    431  O2  DC  A  14      56.822  88.399  66.469 
ATOM    432  N3  DC  A  14      55.021  86.718  66.322 
ATOM    433  C4  DC  A  14      54.742  85.634  66.073 
ATOM    434  N4  DC  A  14      53.455  85.335  66.192 
ATOM    435  C5  DC  A  14      55.679  84.629  65.676 
ATOM    436  C6  DC  A  14      56.979  85.013  65.570 
ATOM    437 H5'1 DC  A  14      60.615  84.760  62.418 
ATOM    438 H5'2 DC  A  14      58.951  85.437  62.401 
ATOM    439  H4' DC  A  14      60.897  86.873  63.337 
ATOM    440  H1' DC  A  14      58.937  87.613  66.330 
ATOM    441 H2'1 DC  A  14      59.351  84.635  66.102 
ATOM    442 H2'2 DC  A  14      60.091  85.820  67.233 
ATOM    443  H3' DC  A  14      61.519  84.925  65.097 
ATOM    444  H6  DC  A  14      57.729  84.287  65.263 
ATOM    445  H5  DC  A  14      55.366  83.606  65.470 
ATOM    446  H41 DC  A  14      52.784  86.059  66.487 
ATOM    447  H42 DC  A  14      53.129  84.380  65.989 
ATOM    448  P   DC  A  15      62.081  86.698  67.230 
ATOM    449  O1P DC  A  15      63.448  87.226  67.415 
ATOM    450  O2P DC  A  15      61.804  85.380  67.848 
ATOM    451  O5' DC  A  15      61.013  87.762  67.750 
ATOM    452  C5' DC  A  15      60.835  88.994  67.006 
ATOM    453  C4' DC  A  15      60.511  90.125  67.958 
ATOM    454  O4' DC  A  15      59.088  90.062  68.289 
ATOM    455  C3' DC  A  15      61.214  90.093  69.313 
ATOM    456  O3' DC  A  15      61.298  91.383  69.907 
ATOM    457  C2' DC  A  15      60.299  89.211  70.149 
ATOM    458  C1' DC  A  15      58.925  89.581  69.610 
ATOM    459  N1  DC  A  15      57.969  88.442  69.565 
ATOM    460  C2  DC  A  15      56.637  88.693  69.877 
ATOM    461  O2  DC  A  15      56.302  89.847  70.182 
ATOM    462  N3  DC  A  15      55.756  87.469  69.812 
ATOM    463  C4  DC  A  15      56.147  86.433  69.510 
ATOM    464  N4  DC  A  15      55.241  85.466  69.488 
ATOM    465  C5  DC  A  15      57.511  86.146  69.189 
ATOM    466  C6  DC  A  15      58.381  87.190  69.227 
ATOM    467 H5'1 DC  A  15      61.762  89.226  66.462 
ATOM    468 H5'2 DC  A  15      60.010  88.873  66.290 
ATOM    469  H4' DC  A  15      60.752  91.068  67.454 
ATOM    470  H1' DC  A  15      58.500  90.371  70.244 
ATOM    471 H2'1 DC  A  15      60.517  88.144  69.992 
ATOM    472 H2'2 DC  A  15      60.386  89.449  71.220 
ATOM    473  H3' DC  A  15      62.222  89.658  69.224 
ATOM    474  H6  DC  A  15      59.428  87.024  68.982 
ATOM    475  H5  DC  A  15      57.838  85.140  68.929 
ATOM    476  H41 DC  A  15      54.261  85.674  69.729 
ATOM    477  H42 DC  A  15      55.517  84.508  69.231 
ATOM    478  P   DC  A  16      61.545  91.276  71.444 
ATOM    479  O1P DC  A  16      62.368  92.456  71.781 
ATOM    480  O2P DC  A  16      62.004  89.984  72.000 
ATOM    481  O5' DC  A  16      60.030  91.532  71.875 
ATOM    482  C5' DC  A  16      59.253  92.514  71.145 
ATOM    483  C4' DC  A  16      58.285  93.201  72.084 
ATOM    484  O4' DC  A  16      57.118  92.338  72.265 
ATOM    485  C3' DC  A  16      58.786  93.459  73.503 
ATOM    486  O3' DC  A  16      58.094  94.531  74.132 
ATOM    487  C2' DC  A  16      58.458  92.158  74.220 
ATOM    488  C1' DC  A  16      57.154  91.748  73.550 
ATOM    489  N1  DC  A  16      57.001  90.278  73.380 
ATOM    490  C2  DC  A  16      55.735  89.728  73.559 
ATOM    491  O2  DC  A  16      54.793  90.477  73.854 
ATOM    492  N3  DC  A  16      55.693  88.230  73.375 
ATOM    493  C4  DC  A  16      56.614  87.609  73.092 
ATOM    494  N4  DC  A  16      56.404  86.308  72.954 
ATOM    495  C5  DC  A  16      57.927  88.148  72.907 
ATOM    496  C6  DC  A  16      58.062  89.492  73.058 
ATOM    497 H5'1 DC  A  16      59.930  93.261  70.705 
ATOM    498 H5'2 DC  A  16      58.689  92.013  70.344 
ATOM    499  H4' DC  A  16      57.996  94.156  71.630 
ATOM    500  H1' DC  A  16      56.316  92.122  74.155 
ATOM    501 H2'1 DC  A  16      59.243  91.404  74.062 
ATOM    502 H2'2 DC  A  16      58.318  92.322  75.300 
ATOM    503  H3' DC  A  16      59.869  93.661  73.509 
ATOM    504  H6  DC  A  16      59.039  89.951  72.919 
ATOM    505  H5  DC  A  16      58.775  87.512  72.658 
ATOM    506  H41 DC  A  16      55.459  85.921  73.097 
ATOM    507  H42 DC  A  16      57.184  85.684  72.704 
ATOM    508  P   DC  A  17      58.244  94.462  75.684 
ATOM    509  O1P DC  A  17      58.245  95.870  76.132 
ATOM    510  O2P DC  A  17      59.303  93.598  76.254 
ATOM    511  O5' DC  A  17      56.816  93.806  75.961 
ATOM    512  C5' DC  A  17      55.681  94.248  75.178 
ATOM    513  C4' DC  A  17      54.429  94.213  76.027 
ATOM    514  O4' DC  A  17      53.929  92.839  76.067 
ATOM    515  C3' DC  A  17      54.595  94.595  77.496 
ATOM    516  O3' DC  A  17      53.381  95.054  78.075 
ATOM    517  C2' DC  A  17      54.996  93.278  78.145 
ATOM    518  C1' DC  A  17      54.195  92.270  77.335 
ATOM    519  N1  DC  A  17      54.897  90.977  77.117 
ATOM    520  C2  DC  A  17      54.143  89.809  77.151 
ATOM    521  O2  DC  A  17      52.925  89.888  77.364 
ATOM    522  N3  DC  A  17      54.956  88.555  76.929 
ATOM    523  C4  DC  A  17      56.085  88.569  76.728 
ATOM    524  N4  DC  A  17      56.645  87.383  76.540 
ATOM    525  C5  DC  A  17      56.885  89.755  76.693 
ATOM    526  C6  DC  A  17      56.238  90.935  76.888 
ATOM    527 H5'1 DC  A  17      55.857  95.275  74.828 
ATOM    528 H5'2 DC  A  17      55.552  93.582  74.312 
ATOM    529  H4' DC  A  17      53.691  94.881  75.568 
ATOM    530  H1' DC  A  17      53.248  92.070  77.859 
ATOM    531 H2'1 DC  A  17      56.077  93.097  78.052 
ATOM    532 H2'2 DC  A  17      54.710  93.255  79.208 
ATOM    533  H3' DC  A  17      55.379  95.359  77.619 
ATOM    534  H6  DC  A  17      56.801  91.866  76.862 
ATOM    535  H5  DC  A  17      57.959  89.714  76.519 
ATOM    536  H41 DC  A  17      56.068  86.530  76.576 
ATOM    537  H42 DC  A  17      57.656  87.314  76.358 
ATOM    538  P   DA  A  18      53.430  94.961  79.632 
ATOM    539  O1P DA  A  18      52.614  96.098  80.109 
ATOM    540  O2P DA  A  18      54.745  94.786  80.289 
ATOM    541  O5' DA  A  18      52.594  93.607  79.745 
ATOM    542  C5' DA  A  18      51.464  93.409  78.859 
ATOM    543  C4' DA  A  18      50.386  92.623  79.573 
ATOM    544  O4' DA  A  18      50.734  91.204  79.529 
ATOM    545  C3' DA  A  18      50.203  92.921  81.060 
ATOM    546  O3' DA  A  18      48.900  92.586  81.520 
ATOM    547  C2' DA  A  18      51.220  91.998  81.716 
ATOM    548  C1' DA  A  18      51.178  90.780  80.805 
ATOM    549  N9  DA  A  18      52.494  90.112  80.631 
ATOM    550  C8  DA  A  18      53.734  90.692  80.530 
ATOM    551  N7  DA  A  18      54.696  89.836  80.379 
ATOM    552  C5  DA  A  18      54.056  88.610  80.394 
ATOM    553  C6  DA  A  18      54.532  87.287  80.272 
ATOM    554  N6  DA  A  18      55.815  86.974  80.117 
ATOM    555  N1  DA  A  18      53.626  86.298  80.318 
ATOM    556  C2  DA  A  18      52.344  86.609  80.473 
ATOM    557  N3  DA  A  18      51.777  87.790  80.590 
ATOM    558  C4  DA  A  18      52.708  88.760  80.538 
ATOM    559 H5'1 DA  A  18      51.064  94.386  78.555 
ATOM    560 H5'2 DA  A  18      51.791  92.853  77.969 
ATOM    561  H4' DA  A  18      49.437  92.806  79.055 
ATOM    562  H1' DA  A  18      50.466  90.053  81.223 
ATOM    563 H2'1 DA  A  18      52.223  92.451  81.732 
ATOM    564 H2'2 DA  A  18      50.919  91.740  82.743 
ATOM    565  H3' DA  A  18      50.418  93.978  81.280 
ATOM    566  H8  DA  A  18      53.893  91.769  80.575 
ATOM    567  H61 DA  A  18      56.525  87.718  80.081 
ATOM    568  H62 DA  A  18      56.099  85.987  80.035 
ATOM    569  H2  DA  A  18      51.664  85.765  80.508 
ATOM    570  P   DT  A  19      48.879  92.418  83.071 
ATOM    571  O1P DT  A  19      47.537  92.874  83.488 
ATOM    572  O2P DT  A  19      50.017  92.947  83.856 
ATOM    573  O5' DT  A  19      48.932  90.823  83.067 
ATOM    574  C5' DT  A  19      48.174  90.101  82.064 
ATOM    575  C4' DT  A  19      47.665  88.801  82.645 
ATOM    576  O4' DT  A  19      48.747  87.817  82.604 
ATOM    577  C3' DT  A  19      47.240  88.833  84.111 
ATOM    578  O3' DT  A  19      46.313  87.801  84.427 
ATOM    579  C2' DT  A  19      48.547  88.578  84.848 
ATOM    580  C1' DT  A  19      49.256  87.613  83.909 
ATOM    581  N1  DT  A  19      50.731  87.797  83.856 
ATOM    582  C2  DT  A  19      51.508  86.664  83.759 
ATOM    583  O2  DT  A  19      51.034  85.543  83.714 
ATOM    584  N3  DT  A  19      52.871  86.886  83.712 
ATOM    585  C4  DT  A  19      53.505  88.102  83.758 
ATOM    586  O4  DT  A  19      54.739  88.176  83.709 
ATOM    587  C5  DT  A  19      52.614  89.232  83.865 
ATOM    588  C5M DT  A  19      53.262  90.582  83.910 
ATOM    589  C6  DT  A  19      51.278  89.055  83.906 
ATOM    590 H5'1 DT  A  19      47.320  90.718  81.741 
ATOM    591 H5'2 DT  A  19      48.820  89.888  81.200 
ATOM    592  H4' DT  A  19      46.816  88.469  82.036 
ATOM    593  H1' DT  A  19      49.043  86.584  84.235 
ATOM    594 H2'1 DT  A  19      49.123  89.506  84.976 
ATOM    595 H2'2 DT  A  19      48.366  88.118  85.832 
ATOM    596  H3' DT  A  19      46.813  89.812  84.377 
ATOM    597  H6  DT  A  19      50.624  89.924  83.980 
ATOM    598  H51 DT  A  19      53.293  90.942  84.950 
ATOM    599  H52 DT  A  19      52.686  91.286  83.293 
ATOM    600  H53 DT  A  19      54.290  90.509  83.521 
ATOM    601  H3  DT  A  19      53.454  86.076  83.639 
ATOM    602  P   DT  A  20      46.276  87.531  85.963 
ATOM    603  O1P DT  A  20      44.881  87.138  86.249 
ATOM    604  O2P DT  A  20      46.867  88.539  86.873 
ATOM    605  O5' DT  A  20      47.208  86.237  85.927 
ATOM    606  C5' DT  A  20      47.055  85.296  84.835 
ATOM    607  C4' DT  A  20      47.316  83.890  85.330 
ATOM    608  O4' DT  A  20      48.762  83.674  85.379 
ATOM    609  C3' DT  A  20      46.840  83.571  86.745 
ATOM    610  O3' DT  A  20      46.623  82.178  86.939 
ATOM    611  C2' DT  A  20      48.008  84.023  87.607 
ATOM    612  C1' DT  A  20      49.202  83.685  86.724 
ATOM    613  N1  DT  A  20      50.323  84.655  86.828 
ATOM    614  C2  DT  A  20      51.604  84.150  86.786 
ATOM    615  O2  DT  A  20      51.839  82.962  86.667 
ATOM    616  N3  DT  A  20      52.613  85.090  86.885 
ATOM    617  C4  DT  A  20      52.456  86.448  87.024 
ATOM    618  O4  DT  A  20      53.440  87.193  87.105 
ATOM    619  C5  DT  A  20      51.082  86.886  87.065 
ATOM    620  C5M DT  A  20      50.864  88.361  87.208 
ATOM    621  C6  DT  A  20      50.072  85.998  86.963 
ATOM    622 H5'1 DT  A  20      46.030  85.361  84.439 
ATOM    623 H5'2 DT  A  20      47.772  85.541  84.038 
ATOM    624  H4' DT  A  20      46.843  83.193  84.629 
ATOM    625  H1' DT  A  20      49.574  82.688  87.002 
ATOM    626 H2'1 DT  A  20      47.959  85.102  87.816 
ATOM    627 H2'2 DT  A  20      48.043  83.467  88.556 
ATOM    628  H3' DT  A  20      45.921  84.128  86.987 
ATOM    629  H6  DT  A  20      49.042  86.353  86.989 
ATOM    630  H51 DT  A  20      50.613  88.597  88.253 
ATOM    631  H52 DT  A  20      50.042  88.676  86.551 
ATOM    632  H53 DT  A  20      51.785  88.897  86.926 
ATOM    633  H3  DT  A  20      53.551  84.746  86.854 
ATOM    634 HCAP DT  A  20      47.402  81.692  86.659 
TER
ATOM    635 HTER DA  B   1      64.763  84.532  89.641 
ATOM    636  OXT DA  B   1      64.132  83.847  89.466 
ATOM    637  P   DA  B   1      63.976  83.677  87.988 
ATOM    638  O1P DA  B   1      65.130  82.874  87.533 
ATOM    639  O2P DA  B   1      63.862  85.037  87.412 
ATOM    640  O5' DA  B   1      62.622  82.874  87.728 
ATOM    641  C5' DA  B   1      62.347  81.691  88.520 
ATOM    642  C4' DA  B   1      61.597  80.678  87.683 
ATOM    643  O4' DA  B   1      60.183  81.048  87.656 
ATOM    644  C3' DA  B   1      61.995  80.597  86.211 
ATOM    645  O3' DA  B   1      61.672  79.325  85.642 
ATOM    646  C2' DA  B   1      61.130  81.664  85.565 
ATOM    647  C1' DA  B   1      59.852  81.584  86.388 
ATOM    648  N9  DA  B   1      59.195  82.902  86.606 
ATOM    649  C8  DA  B   1      59.782  84.117  86.829 
ATOM    650  N7  DA  B   1      58.930  85.084  86.988 
ATOM    651  C5  DA  B   1      57.700  84.468  86.848 
ATOM    652  C6  DA  B   1      56.379  84.959  86.913 
ATOM    653  N6  DA  B   1      56.074  86.235  87.133 
ATOM    654  N1  DA  B   1      55.383  84.077  86.739 
ATOM    655  C2  DA  B   1      55.686  82.801  86.519 
ATOM    656  N3  DA  B   1      56.864  82.222  86.443 
ATOM    657  C4  DA  B   1      57.841  83.130  86.622 
ATOM    658 H5'1 DA  B   1      63.297  81.254  88.862 
ATOM    659 H5'2 DA  B   1      61.738  81.974  89.393 
ATOM    660  H4' DA  B   1      61.731  79.693  88.148 
ATOM    661  H1' DA  B   1      59.146  80.915  85.876 
ATOM    662 H2'1 DA  B   1      61.596  82.658  85.649 
ATOM    663 H2'2 DA  B   1      60.938  81.437  84.506 
ATOM    664  H3' DA  B   1      63.064  80.799  86.078 
ATOM    665  H8  DA  B   1      60.862  84.260  86.868 
ATOM    666  H61 DA  B   1      56.823  86.927  87.268 
ATOM    667  H62 DA  B   1      55.088  86.531  87.169 
ATOM    668  H2  DA  B   1      54.836  82.142  86.383 
ATOM    669  P   DA  B   2      61.610  79.413  84.085 
ATOM    670  O1P DA  B   2      62.075  78.093  83.610 
ATOM    671  O2P DA  B   2      62.206  80.591  83.416 
ATOM    672  O5' DA  B   2      60.019  79.495  83.987 
ATOM    673  C5' DA  B   2      59.221  78.683  84.885 
ATOM    674  C4' DA  B   2      57.955  78.239  84.186 
ATOM    675  O4' DA  B   2      56.986  79.334  84.234 
ATOM    676  C3' DA  B   2      58.088  77.916  82.699 
ATOM    677  O3' DA  B   2      57.060  77.027  82.254 
ATOM    678  C2' DA  B   2      57.894  79.269  82.038 
ATOM    679  C1' DA  B   2      56.877  79.932  82.956 
ATOM    680  N9  DA  B   2      57.082  81.397  83.120 
ATOM    681  C8  DA  B   2      58.263  82.086  83.206 
ATOM    682  N7  DA  B   2      58.107  83.366  83.352 
ATOM    683  C5  DA  B   2      56.734  83.537  83.350 
ATOM    684  C6  DA  B   2      55.918  84.681  83.474 
ATOM    685  N6  DA  B   2      56.393  85.915  83.617 
ATOM    686  N1  DA  B   2      54.589  84.499  83.442 
ATOM    687  C2  DA  B   2      54.114  83.266  83.298 
ATOM    688  N3  DA  B   2      54.761  82.127  83.181 
ATOM    689  C4  DA  B   2      56.090  82.342  83.218 
ATOM    690 H5'1 DA  B   2      59.801  77.799  85.189 
ATOM    691 H5'2 DA  B   2      58.964  79.276  85.776 
ATOM    692  H4' DA  B   2      57.570  77.358  84.713 
ATOM    693  H1' DA  B   2      55.871  79.759  82.550 
ATOM    694 H2'1 DA  B   2      58.837  79.837  82.011 
ATOM    695 H2'2 DA  B   2      57.500  79.164  81.016 
ATOM    696  H3' DA  B   2      59.069  77.486  82.473 
ATOM    697  H8  DA  B   2      59.238  81.604  83.155 
ATOM    698  H61 DA  B   2      57.410  86.076  83.644 
ATOM    699  H62 DA  B   2      55.744  86.711  83.703 
ATOM    700  H2  DA  B   2      53.032  83.187  83.275 
ATOM    701  P   DT  B   3      56.896  77.099  80.704 
ATOM    702  O1P DT  B   3      56.503  75.733  80.298 
ATOM    703  O2P DT  B   3      57.970  77.731  79.905 
ATOM    704  O5' DT  B   3      55.614  78.050  80.716 
ATOM    705  C5' DT  B   3      54.598  77.841  81.730 
ATOM    706  C4' DT  B   3      53.233  78.160  81.161 
ATOM    707  O4' DT  B   3      53.041  79.610  81.196 
ATOM    708  C3' DT  B   3      53.004  77.786  79.699 
ATOM    709  O3' DT  B   3      51.625  77.608  79.398 
ATOM    710  C2' DT  B   3      53.530  79.001  78.951 
ATOM    711  C1' DT  B   3      53.149  80.139  79.888 
ATOM    712  N1  DT  B   3      54.140  81.246  79.925 
ATOM    713  C2  DT  B   3      53.651  82.532  80.021 
ATOM    714  O2  DT  B   3      52.460  82.779  80.076 
ATOM    715  N3  DT  B   3      54.607  83.525  80.052 
ATOM    716  C4  DT  B   3      55.970  83.356  79.995 
ATOM    717  O4  DT  B   3      56.734  84.327  80.030 
ATOM    718  C5  DT  B   3      56.392  81.980  79.890 
ATOM    719  C5M DT  B   3      57.870  81.745  79.832 
ATOM    720  C6  DT  B   3      55.486  80.980  79.863 
ATOM    721 H5'1 DT  B   3      54.622  76.792  82.060 
ATOM    722 H5'2 DT  B   3      54.798  78.498  82.589 
ATOM    723  H4' DT  B   3      52.484  77.655  81.781 
ATOM    724  H1' DT  B   3      52.179  80.546  79.570 
ATOM    725 H2'1 DT  B   3      54.620  78.946  78.813 
ATOM    726 H2'2 DT  B   3      53.040  79.109  77.972 
ATOM    727  H3' DT  B   3      53.564  76.876  79.434 
ATOM    728  H6  DT  B   3      55.827  79.948  79.792 
ATOM    729  H51 DT  B   3      58.173  81.559  78.791 
ATOM    730  H52 DT  B   3      58.129  80.874  80.451 
ATOM    731  H53 DT  B   3      58.397  82.633  80.212 
ATOM    732  H3  DT  B   3      54.274  84.466  80.126 
ATOM    733  P   DG  B   4      51.368  77.723  77.864 
ATOM    734  O1P DG  B   4      50.248  76.797  77.593 
ATOM    735  O2P DG  B   4      52.524  77.631  76.942 
ATOM    736  O5' DG  B   4      50.833  79.226  77.897 
ATOM    737  C5' DG  B   4      49.981  79.640  78.995 
ATOM    738  C4' DG  B   4      48.969  80.653  78.505 
ATOM    739  O4' DG  B   4      49.614  81.965  78.443 
ATOM    740  C3' DG  B   4      48.427  80.430  77.095 
ATOM    741  O3' DG  B   4      47.151  81.049  76.912 
ATOM    742  C2' DG  B   4      49.451  81.136  76.221 
ATOM    743  C1' DG  B   4      49.859  82.314  77.094 
ATOM    744  N9  DG  B   4      51.294  82.682  76.973 
ATOM    745  C8  DG  B   4      52.397  81.863  76.825 
ATOM    746  N7  DG  B   4      53.532  82.507  76.744 
ATOM    747  C5  DG  B   4      53.168  83.849  76.848 
ATOM    748  C6  DG  B   4      53.968  85.017  76.830 
ATOM    749  O6  DG  B   4      55.189  85.119  76.716 
ATOM    750  N1  DG  B   4      53.184  86.177  76.963 
ATOM    751  C2  DG  B   4      51.810  86.196  77.090 
ATOM    752  N2  DG  B   4      51.246  87.401  77.200 
ATOM    753  N3  DG  B   4      51.059  85.096  77.114 
ATOM    754  C4  DG  B   4      51.799  83.961  76.989 
ATOM    755 H5'1 DG  B   4      49.456  78.762  79.400 
ATOM    756 H5'2 DG  B   4      50.598  80.094  79.786 
ATOM    757  H4' DG  B   4      48.134  80.664  79.215 
ATOM    758  H1' DG  B   4      49.247  83.183  76.818 
ATOM    759 H2'1 DG  B   4      50.308  80.480  76.007 
ATOM    760 H2'2 DG  B   4      49.002  81.474  75.275 
ATOM    761  H3' DG  B   4      48.355  79.361  76.861 
ATOM    762  H8  DG  B   4      52.326  80.776  76.780 
ATOM    763  H1  DG  B   4      53.661  87.056  76.967 
ATOM    764  H21 DG  B   4      50.224  87.485  77.306 
ATOM    765  H22 DG  B   4      51.833  88.248  77.181 
ATOM    766  P   DG  B   5      46.844  81.252  75.396 
ATOM    767  O1P DG  B   5      45.379  81.101  75.280 
ATOM    768  O2P DG  B   5      47.654  80.511  74.402 
ATOM    769  O5' DG  B   5      47.234  82.799  75.353 
ATOM    770  C5' DG  B   5      46.871  83.642  76.476 
ATOM    771  C4' DG  B   5      46.543  85.035  75.985 
ATOM    772  O4' DG  B   5      47.792  85.765  75.776 
ATOM    773  C3' DG  B   5      45.824  85.119  74.640 
ATOM    774  O3' DG  B   5      45.092  86.339  74.504 
ATOM    775  C2' DG  B   5      46.970  85.115  73.642 
ATOM    776  C1' DG  B   5      48.049  85.887  74.390 
ATOM    777  N9  DG  B   5      49.427  85.392  74.136 
ATOM    778  C8  DG  B   5      49.871  84.094  73.971 
ATOM    779  N7  DG  B   5      51.158  83.995  73.758 
ATOM    780  C5  DG  B   5      51.610  85.314  73.785 
ATOM    781  C6  DG  B   5      52.913  85.839  73.620 
ATOM    782  O6  DG  B   5      53.967  85.242  73.410 
ATOM    783  N1  DG  B   5      52.919  87.241  73.721 
ATOM    784  C2  DG  B   5      51.805  88.026  73.946 
ATOM    785  N2  DG  B   5      52.014  89.343  74.005 
ATOM    786  N3  DG  B   5      50.579  87.531  74.109 
ATOM    787  C4  DG  B   5      50.552  86.174  74.017 
ATOM    788 H5'1 DG  B   5      45.994  83.215  76.984 
ATOM    789 H5'2 DG  B   5      47.714  83.694  77.182 
ATOM    790  H4' DG  B   5      45.931  85.526  76.752 
ATOM    791  H1' DG  B   5      47.993  86.944  74.093 
ATOM    792 H2'1 DG  B   5      47.296  84.089  73.416 
ATOM    793 H2'2 DG  B   5      46.689  85.625  72.708 
ATOM    794  H3' DG  B   5      45.151  84.266  74.494 
ATOM    795  H8  DG  B   5      49.209  83.230  74.015 
ATOM    796  H1  DG  B   5      53.798  87.707  73.622 
ATOM    797  H21 DG  B   5      51.226  89.983  74.178 
ATOM    798  H22 DG  B   5      52.966  89.719  73.877 
ATOM    799  P   DG  B   6      44.791  86.644  73.003 
ATOM    800  O1P DG  B   6      43.483  87.331  73.007 
ATOM    801  O2P DG  B   6      44.952  85.556  72.012 
ATOM    802  O5' DG  B   6      45.964  87.710  72.814 
ATOM    803  C5' DG  B   6      46.244  88.638  73.892 
ATOM    804  C4' DG  B   6      46.690  89.967  73.321 
ATOM    805  O4' DG  B   6      48.106  89.873  72.966 
ATOM    806  C3' DG  B   6      46.004  90.406  72.030 
ATOM    807  O3' DG  B   6      46.056  91.824  71.855 
ATOM    808  C2' DG  B   6      46.847  89.742  70.954 
ATOM    809  C1' DG  B   6      48.242  89.800  71.559 
ATOM    810  N9  DG  B   6      49.083  88.615  71.244 
ATOM    811  C8  DG  B   6      48.719  87.287  71.147 
ATOM    812  N7  DG  B   6      49.706  86.483  70.849 
ATOM    813  C5  DG  B   6      50.811  87.329  70.742 
ATOM    814  C6  DG  B   6      52.162  87.036  70.442 
ATOM    815  O6  DG  B   6      52.684  85.947  70.201 
ATOM    816  N1  DG  B   6      52.951  88.199  70.434 
ATOM    817  C2  DG  B   6      52.485  89.476  70.679 
ATOM    818  N2  DG  B   6      53.391  90.454  70.622 
ATOM    819  N3  DG  B   6      51.215  89.750  70.969 
ATOM    820  C4  DG  B   6      50.434  88.636  70.984 
ATOM    821 H5'1 DG  B   6      45.336  88.784  74.494 
ATOM    822 H5'2 DG  B   6      47.044  88.228  74.528 
ATOM    823  H4' DG  B   6      46.534  90.733  74.091 
ATOM    824  H1' DG  B   6      48.749  90.701  71.188 
ATOM    825 H2'1 DG  B   6      46.527  88.703  70.784 
ATOM    826 H2'2 DG  B   6      46.798  90.301  70.007 
ATOM    827  H3' DG  B   6      44.961  90.069  72.000 
ATOM    828  H8  DG  B   6      47.698  86.939  71.305 
ATOM    829  H1  DG  B   6      53.924  88.094  70.237 
ATOM    830  H21 DG  B   6      53.110  91.429  70.803 
ATOM    831  H22 DG  B   6      54.374  90.235  70.397 
ATOM    832  P   DG  B   7      45.821  92.209  70.361 
ATOM    833  O1P DG  B   7      45.118  93.508  70.408 
ATOM    834  O2P DG  B   7      45.250  91.194  69.448 
ATOM    835  O5' DG  B   7      47.360  92.439  70.006 
ATOM    836  C5' DG  B   7      48.216  93.078  70.986 
ATOM    837  C4' DG  B   7      49.259  93.920  70.284 
ATOM    838  O4' DG  B   7      50.342  93.045  69.834 
ATOM    839  C3' DG  B   7      48.799  94.637  69.017 
ATOM    840  O3' DG  B   7      49.607  95.782  68.730 
ATOM    841  C2' DG  B   7      49.020  93.592  67.936 
ATOM    842  C1' DG  B   7      50.268  92.876  68.431 
ATOM    843  N9  DG  B   7      50.279  91.418  68.147 
ATOM    844  C8  DG  B   7      49.233  90.516  68.179 
ATOM    845  N7  DG  B   7      49.577  89.291  67.872 
ATOM    846  C5  DG  B   7      50.947  89.376  67.620 
ATOM    847  C6  DG  B   7      51.873  88.374  67.245 
ATOM    848  O6  DG  B   7      51.678  87.174  67.051 
ATOM    849  N1  DG  B   7      53.166  88.902  67.091 
ATOM    850  C2  DG  B   7      53.510  90.226  67.271 
ATOM    851  N2  DG  B   7      54.794  90.534  67.073 
ATOM    852  N3  DG  B   7      52.640  91.168  67.631 
ATOM    853  C4  DG  B   7      51.381  90.677  67.788 
ATOM    854 H5'1 DG  B   7      47.606  93.718  71.640 
ATOM    855 H5'2 DG  B   7      48.717  92.307  71.592 
ATOM    856  H4' DG  B   7      49.632  94.660  71.002 
ATOM    857  H1' DG  B   7      51.147  93.335  67.956 
ATOM    858 H2'1 DG  B   7      48.164  92.903  67.870 
ATOM    859 H2'2 DG  B   7      49.189  94.060  66.955 
ATOM    860  H3' DG  B   7      47.748  94.937  69.089 
ATOM    861  H8  DG  B   7      48.214  90.798  68.437 
ATOM    862  H1  DG  B   7      53.893  88.267  66.831 
ATOM    863  H21 DG  B   7      55.117  91.503  67.199 
ATOM    864  H22 DG  B   7      55.462  89.800  66.794 
ATOM    865  P   DC  B   8      49.471  96.198  67.233 
ATOM    866  O1P DC  B   8      49.611  97.669  67.231 
ATOM    867  O2P DC  B   8      48.344  95.651  66.444 
ATOM    868  O5' DC  B   8      50.834  95.525  66.749 
ATOM    869  C5' DC  B   8      51.996  95.600  67.612 
ATOM    870  C4' DC  B   8      53.244  95.704  66.775 
ATOM    871  O4' DC  B   8      53.619  94.365  66.314 
ATOM    872  C3' DC  B   8      53.136  96.526  65.492 
ATOM    873  O3' DC  B   8      54.406  97.021  65.061 
ATOM    874  C2' DC  B   8      52.630  95.510  64.481 
ATOM    875  C1' DC  B   8      53.320  94.233  64.938 
ATOM    876  N1  DC  B   8      52.494  93.009  64.766 
ATOM    877  C2  DC  B   8      53.134  91.838  64.369 
ATOM    878  O2  DC  B   8      54.357  91.862  64.172 
ATOM    879  N3  DC  B   8      52.203  90.658  64.214 
ATOM    880  C4  DC  B   8      51.077  90.719  64.427 
ATOM    881  N4  DC  B   8      50.405  89.591  64.257 
ATOM    882  C5  DC  B   8      50.393  91.908  64.830 
ATOM    883  C6  DC  B   8      51.157  93.027  64.990 
ATOM    884 H5'1 DC  B   8      51.913  96.485  68.259 
ATOM    885 H5'2 DC  B   8      52.049  94.696  68.236 
ATOM    886  H4' DC  B   8      54.043  96.129  67.404 
ATOM    887  H1' DC  B   8      54.250  94.113  64.365 
ATOM    888 H2'1 DC  B   8      51.535  95.412  64.531 
ATOM    889 H2'2 DC  B   8      52.927  95.783  63.458 
ATOM    890  H3' DC  B   8      52.438  97.361  65.618 
ATOM    891  H6  DC  B   8      50.679  93.954  65.306 
ATOM    892  H5  DC  B   8      49.317  91.920  65.001 
ATOM    893  H41 DC  B   8      50.897  88.738  63.958 
ATOM    894  H42 DC  B   8      49.389  89.565  64.424 
ATOM    895  P   DA  B   9      54.368  97.408  63.550 
ATOM    896  O1P DA  B   9      55.295  98.551  63.425 
ATOM    897  O2P DA  B   9      53.052  97.563  62.890 
ATOM    898  O5' DA  B   9      55.074  96.077  63.020 
ATOM    899  C5' DA  B   9      56.168  95.514  63.788 
ATOM    900  C4' DA  B   9      57.177  94.882  62.854 
ATOM    901  O4' DA  B   9      56.695  93.555  62.473 
ATOM    902  C3' DA  B   9      57.401  95.600  61.525 
ATOM    903  O3' DA  B   9      58.681  95.294  60.965 
ATOM    904  C2' DA  B   9      56.319  95.015  60.635 
ATOM    905  C1' DA  B   9      56.232  93.580  61.136 
ATOM    906  N9  DA  B   9      54.852  93.022  61.120 
ATOM    907  C8  DA  B   9      53.675  93.658  61.409 
ATOM    908  N7  DA  B   9      52.632  92.890  61.309 
ATOM    909  C5  DA  B   9      53.154  91.671  60.915 
ATOM    910  C6  DA  B   9      52.553  90.424  60.638 
ATOM    911  N6  DA  B   9      51.244  90.203  60.710 
ATOM    912  N1  DA  B   9      53.362  89.415  60.283 
ATOM    913  C2  DA  B   9      54.671  89.634  60.211 
ATOM    914  N3  DA  B   9      55.349  90.736  60.447 
ATOM    915  C4  DA  B   9      54.513  91.730  60.802 
ATOM    916 H5'1 DA  B   9      56.655  96.312  64.368 
ATOM    917 H5'2 DA  B   9      55.770  94.751  64.476 
ATOM    918  H4' DA  B   9      58.131  94.808  63.390 
ATOM    919  H1' DA  B   9      56.877  92.949  60.508 
ATOM    920 H2'1 DA  B   9      55.364  95.543  60.772 
ATOM    921 H2'2 DA  B   9      56.609  95.051  59.575 
ATOM    922  H3' DA  B   9      57.298  96.685  61.637 
ATOM    923  H8  DA  B   9      53.619  94.707  61.695 
ATOM    924  H61 DA  B   9      50.607  90.966  60.982 
ATOM    925  H62 DA  B   9      50.866  89.269  60.496 
ATOM    926  H2  DA  B   9      55.266  88.779  59.913 
ATOM    927  P   DT  B  10      58.707  95.602  59.436 
ATOM    928  O1P DT  B  10      60.093  96.033  59.157 
ATOM    929  O2P DT  B  10      57.636  96.447  58.864 
ATOM    930  O5' DT  B  10      58.504  94.092  58.960 
ATOM    931  C5' DT  B  10      59.175  93.032  59.686 
ATOM    932  C4' DT  B  10      59.567  91.925  58.733 
ATOM    933  O4' DT  B  10      58.396  91.083  58.490 
ATOM    934  C3' DT  B  10      60.014  92.357  57.338 
ATOM    935  O3' DT  B  10      60.844  91.386  56.713 
ATOM    936  C2' DT  B  10      58.700  92.462  56.578 
ATOM    937  C1' DT  B  10      57.889  91.330  57.193 
ATOM    938  N1  DT  B  10      56.438  91.630  57.320 
ATOM    939  C2  DT  B  10      55.555  90.598  57.082 
ATOM    940  O2  DT  B  10      55.920  89.477  56.780 
ATOM    941  N3  DT  B  10      54.220  90.923  57.213 
ATOM    942  C4  DT  B  10      53.704  92.153  57.547 
ATOM    943  O4  DT  B  10      52.482  92.326  57.634 
ATOM    944  C5  DT  B  10      54.699  93.172  57.773 
ATOM    945  C5M DT  B  10      54.182  94.528  58.147 
ATOM    946  C6  DT  B  10      56.014  92.891  57.661 
ATOM    947 H5'1 DT  B  10      60.079  93.437  60.169 
ATOM    948 H5'2 DT  B  10      58.500  92.629  60.455 
ATOM    949  H4' DT  B  10      60.372  91.345  59.202 
ATOM    950  H1' DT  B  10      58.009  90.433  56.569 
ATOM    951 H2'1 DT  B  10      58.216  93.436  56.745 
ATOM    952 H2'2 DT  B  10      58.851  92.306  55.500 
ATOM    953  H3' DT  B  10      60.536  93.326  57.376 
ATOM    954  H6  DT  B  10      56.747  93.675  57.844 
ATOM    955  H51 DT  B  10      54.202  95.186  57.266 
ATOM    956  H52 DT  B  10      54.813  94.955  58.940 
ATOM    957  H53 DT  B  10      53.147  94.438  58.511 
ATOM    958  H3  DT  B  10      53.562  90.188  57.049 
ATOM    959  P   DT  B  11      60.878  91.593  55.167 
ATOM    960  O1P DT  B  11      62.233  91.173  54.755 
ATOM    961  O2P DT  B  11      60.399  92.878  54.611 
ATOM    962  O5' DT  B  11      59.827  90.442  54.824 
ATOM    963  C5' DT  B  11      59.873  89.204  55.578 
ATOM    964  C4' DT  B  11      59.488  88.044  54.686 
ATOM    965  O4' DT  B  11      58.029  87.991  54.595 
ATOM    966  C3' DT  B  11      59.952  88.122  53.233 
ATOM    967  O3' DT  B  11      60.038  86.840  52.625 
ATOM    968  C2' DT  B  11      58.844  88.923  52.566 
ATOM    969  C1' DT  B  11      57.611  88.449  53.323 
ATOM    970  N1  DT  B  11      56.590  89.508  53.532 
ATOM    971  C2  DT  B  11      55.265  89.137  53.440 
ATOM    972  O2  DT  B  11      54.917  87.996  53.198 
ATOM    973  N3  DT  B  11      54.353  90.153  53.643 
ATOM    974  C4  DT  B  11      54.638  91.470  53.918 
ATOM    975  O4  DT  B  11      53.732  92.296  54.080 
ATOM    976  C5  DT  B  11      56.047  91.767  53.992 
ATOM    977  C5M DT  B  11      56.407  93.190  54.298 
ATOM    978  C6  DT  B  11      56.969  90.800  53.806 
ATOM    979 H5'1 DT  B  11      60.894  89.048  55.961 
ATOM    980 H5'2 DT  B  11      59.172  89.263  56.423 
ATOM    981  H4' DT  B  11      59.882  87.126  55.137 
ATOM    982  H1' DT  B  11      57.151  87.622  52.763 
ATOM    983 H2'1 DT  B  11      58.998  90.006  52.693 
ATOM    984 H2'2 DT  B  11      58.771  88.685  51.494 
ATOM    985  H3' DT  B  11      60.922  88.638  53.158 
ATOM    986  H6  DT  B  11      58.028  91.046  53.874 
ATOM    987  H51 DT  B  11      56.695  93.705  53.370 
ATOM    988  H52 DT  B  11      57.247  93.212  55.008 
ATOM    989  H53 DT  B  11      55.539  93.699  54.743 
ATOM    990  H3  DT  B  11      53.386  89.906  53.583 
ATOM    991  P   DT  B  12      60.020  86.956  51.069 
ATOM    992  O1P DT  B  12      60.868  85.845  50.592 
ATOM    993  O2P DT  B  12      60.276  88.278  50.454 
ATOM    994  O5' DT  B  12      58.480  86.578  50.893 
ATOM    995  C5' DT  B  12      57.913  85.542  51.735 
ATOM    996  C4' DT  B  12      56.863  84.773  50.964 
ATOM    997  O4' DT  B  12      55.617  85.538  50.985 
ATOM    998  C3' DT  B  12      57.140  84.546  49.480 
ATOM    999  O3' DT  B  12      56.441  83.418  48.967 
ATOM   1000  C2' DT  B  12      56.596  85.812  48.836 
ATOM   1001  C1' DT  B  12      55.392  86.122  49.715 
ATOM   1002  N1  DT  B  12      55.152  87.574  49.917 
ATOM   1003  C2  DT  B  12      53.842  88.003  49.951 
ATOM   1004  O2  DT  B  12      52.900  87.242  49.823 
ATOM   1005  N3  DT  B  12      53.669  89.358  50.141 
ATOM   1006  C4  DT  B  12      54.660  90.298  50.294 
ATOM   1007  O4  DT  B  12      54.382  91.492  50.458 
ATOM   1008  C5  DT  B  12      55.998  89.763  50.241 
ATOM   1009  C5M DT  B  12      57.112  90.751  50.410 
ATOM   1010  C6  DT  B  12      56.207  88.442  50.062 
ATOM   1011 H5'1 DT  B  12      58.712  84.853  52.052 
ATOM   1012 H5'2 DT  B  12      57.453  86.001  52.622 
ATOM   1013  H4' DT  B  12      56.729  83.801  51.455 
ATOM   1014  H1' DT  B  12      54.497  85.679  49.255 
ATOM   1015 H2'1 DT  B  12      57.333  86.628  48.868 
ATOM   1016 H2'2 DT  B  12      56.293  85.630  47.794 
ATOM   1017  H3' DT  B  12      58.219  84.432  49.295 
ATOM   1018  H6  DT  B  12      57.226  88.059  50.034 
ATOM   1019  H51 DT  B  12      57.539  90.998  49.427 
ATOM   1020  H52 DT  B  12      57.892  90.318  51.053 
ATOM   1021  H53 DT  B  12      56.720  91.668  50.877 
ATOM   1022  H3  DT  B  12      52.726  89.689  50.172 
ATOM   1023  P   DC  B  13      56.329  83.489  47.412 
ATOM   1024  O1P DC  B  13      56.368  82.083  46.961 
ATOM   1025  O2P DC  B  13      57.207  84.432  46.681 
ATOM   1026  O5' DC  B  13      54.828  84.027  47.379 
ATOM   1027  C5' DC  B  13      53.874  83.500  48.336 
ATOM   1028  C4' DC  B  13      52.508  83.431  47.706 
ATOM   1029  O4' DC  B  13      51.894  84.759  47.759 
ATOM   1030  C3' DC  B  13      52.460  83.054  46.227 
ATOM   1031  O3' DC  B  13      51.198  82.494  45.854 
ATOM   1032  C2' DC  B  13      52.633  84.393  45.530 
ATOM   1033  C1' DC  B  13      51.899  85.340  46.468 
ATOM   1034  N1  DC  B  13      52.523  86.685  46.576 
ATOM   1035  C2  DC  B  13      51.683  87.790  46.675 
ATOM   1036  O2  DC  B  13      50.456  87.612  46.665 
ATOM   1037  N3  DC  B  13      52.418  89.107  46.768 
ATOM   1038  C4  DC  B  13      53.563  89.183  46.779 
ATOM   1039  N4  DC  B  13      54.049  90.409  46.879 
ATOM   1040  C5  DC  B  13      54.450  88.066  46.674 
ATOM   1041  C6  DC  B  13      53.871  86.834  46.580 
ATOM   1042 H5'1 DC  B  13      54.189  82.493  48.646 
ATOM   1043 H5'2 DC  B  13      53.838  84.158  49.217 
ATOM   1044  H4' DC  B  13      51.905  82.708  48.278 
ATOM   1045  H1' DC  B  13      50.866  85.458  46.110 
ATOM   1046 H2'1 DC  B  13      53.697  84.661  45.444 
ATOM   1047 H2'2 DC  B  13      52.175  84.386  44.530 
ATOM   1048  H3' DC  B  13      53.263  82.354  45.973 
ATOM   1049  H6  DC  B  13      54.508  85.955  46.508 
ATOM   1050  H5  DC  B  13      55.532  88.193  46.669 
ATOM   1051  H41 DC  B  13      53.409  91.214  46.946 
ATOM   1052  H42 DC  B  13      55.068  90.563  46.893 
ATOM   1053  P   DG  B  14      50.984  82.580  44.312 
ATOM   1054  O1P DG  B  14      50.194  81.381  43.968 
ATOM   1055  O2P DG  B  14      52.154  82.857  43.447 
ATOM   1056  O5' DG  B  14      50.035  83.862  44.347 
ATOM   1057  C5' DG  B  14      49.055  83.977  45.409 
ATOM   1058  C4' DG  B  14      47.813  84.670  44.888 
ATOM   1059  O4' DG  B  14      48.050  86.113  44.884 
ATOM   1060  C3' DG  B  14      47.419  84.346  43.449 
ATOM   1061  O3' DG  B  14      46.028  84.574  43.214 
ATOM   1062  C2' DG  B  14      48.229  85.345  42.641 
ATOM   1063  C1' DG  B  14      48.241  86.561  43.555 
ATOM   1064  N9  DG  B  14      49.510  87.334  43.514 
ATOM   1065  C8  DG  B  14      50.808  86.873  43.405 
ATOM   1066  N7  DG  B  14      51.710  87.820  43.393 
ATOM   1067  C5  DG  B  14      50.968  88.997  43.505 
ATOM   1068  C6  DG  B  14      51.393  90.345  43.550 
ATOM   1069  O6  DG  B  14      52.536  90.799  43.499 
ATOM   1070  N1  DG  B  14      50.302  91.224  43.666 
ATOM   1071  C2  DG  B  14      48.976  90.840  43.724 
ATOM   1072  N2  DG  B  14      48.083  91.826  43.829 
ATOM   1073  N3  DG  B  14      48.579  89.570  43.689 
ATOM   1074  C4  DG  B  14      49.620  88.703  43.580 
ATOM   1075 H5'1 DG  B  14      48.789  82.972  45.770 
ATOM   1076 H5'2 DG  B  14      49.478  84.564  46.238 
ATOM   1077  H4' DG  B  14      46.981  84.415  45.556 
ATOM   1078  H1' DG  B  14      47.414  87.227  43.266 
ATOM   1079 H2'1 DG  B  14      49.249  84.973  42.457 
ATOM   1080 H2'2 DG  B  14      47.742  85.571  41.681 
ATOM   1081  H3' DG  B  14      47.670  83.309  43.191 
ATOM   1082  H8  DG  B  14      51.058  85.814  43.336 
ATOM   1083  H1  DG  B  14      50.502  92.202  43.710 
ATOM   1084  H21 DG  B  14      47.078  91.608  43.885 
ATOM   1085  H22 DG  B  14      48.399  92.808  43.855 
ATOM   1086  P   DT  B  15      45.738  84.729  41.689 
ATOM   1087  O1P DT  B  15      44.387  84.165  41.497 
ATOM   1088  O2P DT  B  15      46.770  84.288  40.723 
ATOM   1089  O5' DT  B  15      45.664  86.324  41.695 
ATOM   1090  C5' DT  B  15      45.026  86.989  42.814 
ATOM   1091  C4' DT  B  15      44.326  88.242  42.335 
ATOM   1092  O4' DT  B  15      45.318  89.308  42.202 
ATOM   1093  C3' DT  B  15      43.669  88.167  40.958 
ATOM   1094  O3' DT  B  15      42.623  89.118  40.807 
ATOM   1095  C2' DT  B  15      44.812  88.520  40.018 
ATOM   1096  C1' DT  B  15      45.587  89.545  40.833 
ATOM   1097  N1  DT  B  15      47.059  89.479  40.639 
ATOM   1098  C2  DT  B  15      47.750  90.672  40.615 
ATOM   1099  O2  DT  B  15      47.201  91.751  40.744 
ATOM   1100  N3  DT  B  15      49.113  90.561  40.434 
ATOM   1101  C4  DT  B  15      49.828  89.397  40.276 
ATOM   1102  O4  DT  B  15      51.054  89.421  40.119 
ATOM   1103  C5  DT  B  15      49.025  88.199  40.310 
ATOM   1104  C5M DT  B  15      49.762  86.904  40.149 
ATOM   1105  C6  DT  B  15      47.690  88.267  40.491 
ATOM   1106 H5'1 DT  B  15      44.291  86.310  43.271 
ATOM   1107 H5'2 DT  B  15      45.787  87.260  43.562 
ATOM   1108  H4' DT  B  15      43.566  88.509  43.079 
ATOM   1109  H1' DT  B  15      45.241  90.551  40.554 
ATOM   1110 H2'1 DT  B  15      45.430  87.640  39.790 
ATOM   1111 H2'2 DT  B  15      44.435  88.957  39.081 
ATOM   1112  H3' DT  B  15      43.284  87.154  40.762 
ATOM   1113  H6  DT  B  15      47.105  87.349  40.522 
ATOM   1114  H51 DT  B  15      49.649  86.542  39.117 
ATOM   1115  H52 DT  B  15      49.354  86.160  40.849 
ATOM   1116  H53 DT  B  15      50.830  87.062  40.364 
ATOM   1117  H3  DT  B  15      49.634  91.414  40.416 
ATOM   1118  P   DG  B  16      42.311  89.372  39.300 
ATOM   1119  O1P DG  B  16      40.862  89.652  39.251 
ATOM   1120  O2P DG  B  16      42.822  88.410  38.298 
ATOM   1121  O5' DG  B  16      43.130  90.738  39.190 
ATOM   1122  C5' DG  B  16      43.083  91.672  40.299 
ATOM   1123  C4' DG  B  16      43.147  93.091  39.777 
ATOM   1124  O4' DG  B  16      44.543  93.422  39.491 
ATOM   1125  C3' DG  B  16      42.419  93.354  38.461 
ATOM   1126  O3' DG  B  16      42.063  94.732  38.316 
ATOM   1127  C2' DG  B  16      43.462  92.999  37.416 
ATOM   1128  C1' DG  B  16      44.754  93.437  38.092 
ATOM   1129  N9  DG  B  16      45.915  92.558  37.796 
ATOM   1130  C8  DG  B  16      45.956  91.184  37.655 
ATOM   1131  N7  DG  B  16      47.147  90.711  37.392 
ATOM   1132  C5  DG  B  16      47.962  91.844  37.357 
ATOM   1133  C6  DG  B  16      49.351  91.963  37.119 
ATOM   1134  O6  DG  B  16      50.176  91.082  36.884 
ATOM   1135  N1  DG  B  16      49.767  93.305  37.173 
ATOM   1136  C2  DG  B  16      48.941  94.384  37.419 
ATOM   1137  N2  DG  B  16      49.525  95.584  37.426 
ATOM   1138  N3  DG  B  16      47.634  94.269  37.650 
ATOM   1139  C4  DG  B  16      47.211  92.978  37.605 
ATOM   1140 H5'1 DG  B  16      42.146  91.528  40.857 
ATOM   1141 H5'2 DG  B  16      43.939  91.491  40.966 
ATOM   1142  H4' DG  B  16      42.743  93.752  40.552 
ATOM   1143  H1' DG  B  16      44.992  94.459  37.763 
ATOM   1144 H2'1 DG  B  16      43.465  91.917  37.211 
ATOM   1145 H2'2 DG  B  16      43.293  93.550  36.479 
ATOM   1146  H3' DG  B  16      41.520  92.732  38.372 
ATOM   1147  H8  DG  B  16      45.075  90.551  37.756 
ATOM   1148  H1  DG  B  16      50.737  93.493  37.022 
ATOM   1149  H21 DG  B  16      48.965  96.429  37.612 
ATOM   1150  H22 DG  B  16      50.538  95.666  37.246 
ATOM   1151  P   DC  B  17      41.790  95.082  36.820 
ATOM   1152  O1P DC  B  17      40.739  96.119  36.856 
ATOM   1153  O2P DC  B  17      41.578  93.975  35.860 
ATOM   1154  O5' DC  B  17      43.208  95.758  36.547 
ATOM   1155  C5' DC  B  17      43.801  96.584  37.581 
ATOM   1156  C4' DC  B  17      44.578  97.710  36.948 
ATOM   1157  O4' DC  B  17      45.890  97.208  36.537 
ATOM   1158  C3' DC  B  17      43.989  98.309  35.673 
ATOM   1159  O3' DC  B  17      44.439  99.648  35.450 
ATOM   1160  C2' DC  B  17      44.549  97.409  34.585 
ATOM   1161  C1' DC  B  17      45.929  97.070  35.129 
ATOM   1162  N1  DC  B  17      46.375  95.687  34.818 
ATOM   1163  C2  DC  B  17      47.718  95.485  34.512 
ATOM   1164  O2  DC  B  17      48.483  96.460  34.507 
ATOM   1165  N3  DC  B  17      48.062  94.047  34.202 
ATOM   1166  C4  DC  B  17      47.291  93.199  34.237 
ATOM   1167  N4  DC  B  17      47.758  91.994  33.953 
ATOM   1168  C5  DC  B  17      45.906  93.377  34.543 
ATOM   1169  C6  DC  B  17      45.503  94.648  34.832 
ATOM   1170 H5'1 DC  B  17      43.005  96.998  38.216 
ATOM   1171 H5'2 DC  B  17      44.478  95.973  38.195 
ATOM   1172  H4' DC  B  17      44.693  98.509  37.698 
ATOM   1173  H1' DC  B  17      46.657  97.778  34.707 
ATOM   1174 H2'1 DC  B  17      43.934  96.505  34.464 
ATOM   1175 H2'2 DC  B  17      44.616  97.939  33.623 
ATOM   1176  H3' DC  B  17      42.894  98.289  35.698 
ATOM   1177  H6  DC  B  17      44.458  94.829  35.080 
ATOM   1178  H5  DC  B  17      45.206  92.540  34.544 
ATOM   1179  H41 DC  B  17      48.754  91.868  33.724 
ATOM   1180  H42 DC  B  17      47.126  91.179  33.960 
ATOM   1181  P   DC  B  18      44.252 100.056  33.956 
ATOM   1182  O1P DC  B  18      43.958 101.504  33.989 
ATOM   1183  O2P DC  B  18      43.367  99.233  33.101 
ATOM   1184  O5' DC  B  18      45.771  99.822  33.528 
ATOM   1185  C5' DC  B  18      46.824 100.202  34.449 
ATOM   1186  C4' DC  B  18      48.022 100.691  33.678 
ATOM   1187  O4' DC  B  18      48.789  99.534  33.211 
ATOM   1188  C3' DC  B  18      47.734 101.486  32.407 
ATOM   1189  O3' DC  B  18      48.823 102.343  32.049 
ATOM   1190  C2' DC  B  18      47.588 100.403  31.353 
ATOM   1191  C1' DC  B  18      48.600  99.364  31.818 
ATOM   1192  N1  DC  B  18      48.173  97.962  31.582 
ATOM   1193  C2  DC  B  18      49.142  97.039  31.196 
ATOM   1194  O2  DC  B  18      50.313  97.423  31.060 
ATOM   1195  N3  DC  B  18      48.602  95.646  30.972 
ATOM   1196  C4  DC  B  18      47.498  95.372  31.129 
ATOM   1197  N4  DC  B  18      47.191  94.104  30.904 
ATOM   1198  C5  DC  B  18      46.482  96.299  31.520 
ATOM   1199  C6  DC  B  18      46.880  97.584  31.740 
ATOM   1200 H5'1 DC  B  18      46.460 101.003  35.108 
ATOM   1201 H5'2 DC  B  18      47.110  99.331  35.058 
ATOM   1202  H4' DC  B  18      48.636 101.306  34.354 
ATOM   1203  H1' DC  B  18      49.549  99.539  31.291 
ATOM   1204 H2'1 DC  B  18      46.567  99.992  31.346 
ATOM   1205 H2'2 DC  B  18      47.837 100.783  30.351 
ATOM   1206  H3' DC  B  18      46.819 102.080  32.514 
ATOM   1207  H6  DC  B  18      46.141  98.322  32.049 
ATOM   1208  H5  DC  B  18      45.443  95.992  31.637 
ATOM   1209  H41 DC  B  18      47.923  93.440  30.613 
ATOM   1210  H42 DC  B  18      46.220  93.780  31.019 
ATOM   1211  P   DG  B  19      48.738 102.751  30.546 
ATOM   1212  O1P DG  B  19      49.297 104.117  30.490 
ATOM   1213  O2P DG  B  19      47.463 102.540  29.824 
ATOM   1214  O5' DG  B  19      49.822 101.701  30.027 
ATOM   1215  C5' DG  B  19      50.999 101.453  30.838 
ATOM   1216  C4' DG  B  19      52.187 101.171  29.944 
ATOM   1217  O4' DG  B  19      52.127  99.774  29.513 
ATOM   1218  C3' DG  B  19      52.249 101.965  28.642 
ATOM   1219  O3' DG  B  19      53.584 102.062  28.141 
ATOM   1220  C2' DG  B  19      51.421 101.122  27.687 
ATOM   1221  C1' DG  B  19      51.734  99.709  28.156 
ATOM   1222  N9  DG  B  19      50.582  98.775  28.059 
ATOM   1223  C8  DG  B  19      49.243  99.013  28.299 
ATOM   1224  N7  DG  B  19      48.475  97.969  28.120 
ATOM   1225  C5  DG  B  19      49.360  96.960  27.738 
ATOM   1226  C6  DG  B  19      49.115  95.604  27.412 
ATOM   1227  O6  DG  B  19      48.048  94.994  27.390 
ATOM   1228  N1  DG  B  19      50.304  94.935  27.076 
ATOM   1229  C2  DG  B  19      51.561  95.508  27.055 
ATOM   1230  N2  DG  B  19      52.568  94.707  26.705 
ATOM   1231  N3  DG  B  19      51.790  96.781  27.369 
ATOM   1232  C4  DG  B  19      50.652  97.449  27.700 
ATOM   1233 H5'1 DG  B  19      51.207 102.337  31.457 
ATOM   1234 H5'2 DG  B  19      50.818 100.584  31.489 
ATOM   1235  H4' DG  B  19      53.097 101.358  30.525 
ATOM   1236  H1' DG  B  19      52.561  99.313  27.549 
ATOM   1237 H2'1 DG  B  19      50.349 101.349  27.787 
ATOM   1238 H2'2 DG  B  19      51.733 101.278  26.644 
ATOM   1239  H3' DG  B  19      51.831 102.972  28.769 
ATOM   1240  H8  DG  B  19      48.860  99.985  28.610 
ATOM   1241  H1  DG  B  19      50.236  93.968  26.835 
ATOM   1242  H21 DG  B  19      53.531  95.071  26.677 
ATOM   1243  H22 DG  B  19      52.383  93.722  26.463 
ATOM   1244  P   DC  B  20      53.585 102.414  26.621 
ATOM   1245  O1P DC  B  20      54.796 103.237  26.420 
ATOM   1246  O2P DC  B  20      52.339 102.933  26.012 
ATOM   1247  O5' DC  B  20      53.849 100.928  26.106 
ATOM   1248  C5' DC  B  20      54.770 100.085  26.845 
ATOM   1249  C4' DC  B  20      55.501  99.175  25.892 
ATOM   1250  O4' DC  B  20      54.642  98.033  25.574 
ATOM   1251  C3' DC  B  20      55.861  99.765  24.531 
ATOM   1252  O3' DC  B  20      56.969  99.090  23.927 
ATOM   1253  C2' DC  B  20      54.613  99.503  23.707 
ATOM   1254  C1' DC  B  20      54.139  98.166  24.258 
ATOM   1255  N1  DC  B  20      52.661  98.028  24.318 
ATOM   1256  C2  DC  B  20      52.105  96.788  24.018 
ATOM   1257  O2  DC  B  20      52.859  95.853  23.710 
ATOM   1258  N3  DC  B  20      50.597  96.760  24.098 
ATOM   1259  C4  DC  B  20      49.971  97.673  24.401 
ATOM   1260  N4  DC  B  20      48.663  97.478  24.437 
ATOM   1261  C5  DC  B  20      50.513  98.960  24.710 
ATOM   1262  C6  DC  B  20      51.871  99.078  24.658 
ATOM   1263 H5'1 DC  B  20      55.494 100.717  27.379 
ATOM   1264 H5'2 DC  B  20      54.208  99.479  27.572 
ATOM   1265  H4' DC  B  20      56.423  98.832  26.388 
ATOM   1266  H1' DC  B  20      54.542  97.363  23.624 
ATOM   1267 H2'1 DC  B  20      53.859 100.290  23.867 
ATOM   1268 H2'2 DC  B  20      54.847  99.434  22.635 
ATOM   1269  H3' DC  B  20      56.082 100.834  24.611 
ATOM   1270  H6  DC  B  20      52.329 100.038  24.894 
ATOM   1271  H5  DC  B  20      49.874  99.802  24.974 
ATOM   1272  H41 DC  B  20      48.273  96.553  24.205 
ATOM   1273  H42 DC  B  20      48.032  98.250  24.697 
ATOM   1274 HCAP DC  B  20      57.356  99.653  23.253 
TER
ENDMDL
