# Supplementary material for: Prediction of Structure and Molecular Interaction with DNA of BvrR, a Virulence-Associated Regulatory Protein of Brucella
Source: Molecules. 2019 Aug 29;24(17):3137. doi: 10.3390/molecules24173137 (PMC6749498; doi:10.3390/molecules24173137)
Supplement: Supplementary file 1 [file molecules-24-03137-s001.zip › molecules-545148-revised-1-SM - final/Supplemental Information S11/Docked pose 7 MD simulation/model7_completa.log]

Charm++: standalone mode (not using charmrun)
Charm++> Running in Multicore mode:  34 threads
Charm++> Using recursive bisection (scheme 3) for topology aware partitions
Converse/Charm++ Commit ID: v6.8.0-rc1-8-gab16ae4-namd-charm-6.8.0-build-2017-Aug-03-26197
Warning> Randomization of virtual memory (ASLR) is turned on in the kernel, thread migration may not work! Run 'echo 0 > /proc/sys/kernel/randomize_va_space' as root to disable it, or try running with '+isomalloc_sync'.
CharmLB> Load balancer assumes all CPUs are same.
Charm++> Running on 1 unique compute nodes (36-way SMP).
Charm++> cpu topology info is gathered in 0.008 seconds.
Info: NAMD Git-2017-08-05 for Linux-x86_64-multicore
Info: 
Info: Please visit http://www.ks.uiuc.edu/Research/namd/
Info: for updates, documentation, and support information.
Info: 
Info: Please cite Phillips et al., J. Comp. Chem. 26:1781-1802 (2005)
Info: in all publications reporting results obtained with NAMD.
Info: 
Info: Based on Charm++/Converse 60800 for multicore-linux64-iccstatic
Info: Built Sat Aug 5 01:55:59 CDT 2017 by jim on ganymede.ks.uiuc.edu
Info: 1 NAMD  Git-2017-08-05  Linux-x86_64-multicore  34    biomedbiotec.encb.ipn.mx  alfonsomt
Info: Running on 34 processors, 1 nodes, 1 physical nodes.
Info: CPU topology information available.
Info: Charm++/Converse parallel runtime startup completed at 0.073976 s
CkLoopLib is used in SMP with a simple dynamic scheduling (converse-level notification) but not using node-level queue
Info: 2421.8 MB of memory in use based on /proc/self/stat
Info: Configuration file is wb_eq.conf
Info: Working in the current directory /home/alfonsomt/Documentos/Adrian2
TCL: Suspending until startup complete.
Info: SIMULATION PARAMETERS:
Info: TIMESTEP               2
Info: NUMBER OF STEPS        0
Info: STEPS PER CYCLE        10
Info: PERIODIC CELL BASIS 1  60.2 0 0
Info: PERIODIC CELL BASIS 2  0 91.7 0
Info: PERIODIC CELL BASIS 3  0 0 89.7
Info: PERIODIC CELL CENTER   59.2 68.3 54.5
Info: WRAPPING ALL CLUSTERS AROUND PERIODIC BOUNDARIES ON OUTPUT.
Info: LOAD BALANCER  Centralized
Info: LOAD BALANCING STRATEGY  New Load Balancers -- DEFAULT
Info: LDB PERIOD             2000 steps
Info: FIRST LDB TIMESTEP     50
Info: LAST LDB TIMESTEP     -1
Info: LDB BACKGROUND SCALING 1
Info: HOM BACKGROUND SCALING 1
Info: PME BACKGROUND SCALING 1
Info: MIN ATOMS PER PATCH    40
Info: INITIAL TEMPERATURE    310
Info: CENTER OF MASS MOVING INITIALLY? NO
Info: DIELECTRIC             1
Info: EXCLUDE                SCALED ONE-FOUR
Info: 1-4 ELECTROSTATICS SCALED BY 1
Info: MODIFIED 1-4 VDW PARAMETERS WILL BE USED
Info: DCD FILENAME           model_7.dcd
Info: DCD FREQUENCY          1000
Info: DCD FIRST STEP         1000
Info: DCD FILE WILL CONTAIN UNIT CELL DATA
Info: XST FILENAME           model_7.xst
Info: XST FREQUENCY          1000
Info: NO VELOCITY DCD OUTPUT
Info: NO FORCE DCD OUTPUT
Info: OUTPUT FILENAME        model_7
Info: BINARY OUTPUT FILES WILL BE USED
Info: RESTART FILENAME       model_7.restart
Info: RESTART FREQUENCY      1000
Info: BINARY RESTART FILES WILL BE USED
Info: SWITCHING ACTIVE
Info: SWITCHING ON           10
Info: SWITCHING OFF          12
Info: PAIRLIST DISTANCE      14
Info: PAIRLIST SHRINK RATE   0.01
Info: PAIRLIST GROW RATE     0.01
Info: PAIRLIST TRIGGER       0.3
Info: PAIRLISTS PER CYCLE    2
Info: PAIRLISTS ENABLED
Info: MARGIN                 1
Info: HYDROGEN GROUP CUTOFF  2.5
Info: PATCH DIMENSION        17.5
Info: ENERGY OUTPUT STEPS    100
Info: CROSSTERM ENERGY INCLUDED IN DIHEDRAL
Info: TIMING OUTPUT STEPS    1000
Info: PRESSURE OUTPUT STEPS  100
Info: LANGEVIN DYNAMICS ACTIVE
Info: LANGEVIN TEMPERATURE   310
Info: LANGEVIN USING BBK INTEGRATOR
Info: LANGEVIN DAMPING COEFFICIENT IS 1 INVERSE PS
Info: LANGEVIN DYNAMICS NOT APPLIED TO HYDROGENS
Info: LANGEVIN PISTON PRESSURE CONTROL ACTIVE
Info:        TARGET PRESSURE IS 1.01325 BAR
Info:     OSCILLATION PERIOD IS 100 FS
Info:             DECAY TIME IS 50 FS
Info:     PISTON TEMPERATURE IS 310 K
Info:       PRESSURE CONTROL IS GROUP-BASED
Info:    INITIAL STRAIN RATE IS 0 0 0
Info:       CELL FLUCTUATION IS ISOTROPIC
Info: PARTICLE MESH EWALD (PME) ACTIVE
Info: PME TOLERANCE               1e-06
Info: PME EWALD COEFFICIENT       0.257952
Info: PME INTERPOLATION ORDER     4
Info: PME GRID DIMENSIONS         64 96 96
Info: PME MAXIMUM GRID SPACING    1
Info: Attempting to read FFTW data from FFTW_NAMD_Git-2017-08-05_Linux-x86_64-multicore.txt
Info: Optimizing 6 FFT steps.  1... 2... 3... 4... 5... 6...   Done.
Info: Writing FFTW data to FFTW_NAMD_Git-2017-08-05_Linux-x86_64-multicore.txt
Info: FULL ELECTROSTATIC EVALUATION FREQUENCY      2
Info: USING VERLET I (r-RESPA) MTS SCHEME.
Info: C1 SPLITTING OF LONG RANGE ELECTROSTATICS
Info: PLACING ATOMS IN PATCHES BY HYDROGEN GROUPS
Info: RIGID BONDS TO HYDROGEN : ALL
Info:         ERROR TOLERANCE : 1e-08
Info:          MAX ITERATIONS : 100
Info: RIGID WATER USING SETTLE ALGORITHM
Info: RANDOM NUMBER SEED     1550365859
Info: USE HYDROGEN BONDS?    NO
Info: COORDINATE PDB         model7_ionized.pdb
Info: STRUCTURE FILE         model7_ionized.psf
Info: PARAMETER file: CHARMM format! 
Info: PARAMETERS             charmm/par_all36_carb.prm
Info: PARAMETERS             charmm/par_all36_cgenff.prm
Info: PARAMETERS             charmm/par_all36_lipid.prm
Info: PARAMETERS             charmm/par_all36_na.prm
Info: PARAMETERS             charmm/par_all36_prot.prm
Info: PARAMETERS             charmm/toppar_all36_carb_glycopeptide.str
Info: PARAMETERS             charmm/toppar_water_ions_namd.str
Info: PARAMETERS             charmm/par_all27_prot_lipid_na.inp
Info: USING ARITHMETIC MEAN TO COMBINE L-J SIGMA PARAMETERS
Info: SKIPPING rtf SECTION IN STREAM FILE
Info: SKIPPING rtf SECTION IN STREAM FILE

Warning: DUPLICATE BOND ENTRY FOR CA-CPT
PREVIOUS VALUES  k=300  x0=1.36
   USING VALUES  k=305  x0=1.368

Warning: DUPLICATE BOND ENTRY FOR CPT-CPT
PREVIOUS VALUES  k=360  x0=1.385
   USING VALUES  k=360  x0=1.4

Warning: DUPLICATE BOND ENTRY FOR CPT-CY
PREVIOUS VALUES  k=350  x0=1.43
   USING VALUES  k=350  x0=1.44

Warning: DUPLICATE BOND ENTRY FOR CT2-CY
PREVIOUS VALUES  k=375  x0=1.492
   USING VALUES  k=230  x0=1.51

Warning: DUPLICATE BOND ENTRY FOR C-NC2
PREVIOUS VALUES  k=450  x0=1.365
   USING VALUES  k=463  x0=1.365

Warning: DUPLICATE BOND ENTRY FOR CT2-NC2
PREVIOUS VALUES  k=390  x0=1.49
   USING VALUES  k=261  x0=1.49

Warning: DUPLICATE BOND ENTRY FOR CT3-NC2
PREVIOUS VALUES  k=390  x0=1.49
   USING VALUES  k=261  x0=1.49

Warning: DUPLICATE BOND ENTRY FOR CPT-NY
PREVIOUS VALUES  k=270  x0=1.37
   USING VALUES  k=270  x0=1.375

Warning: DUPLICATE BOND ENTRY FOR H-NY
PREVIOUS VALUES  k=537.5  x0=0.976
   USING VALUES  k=465  x0=0.976

Warning: DUPLICATE BOND ENTRY FOR ON2-P2
PREVIOUS VALUES  k=270  x0=1.6
   USING VALUES  k=300  x0=1.68

Warning: DUPLICATE BOND ENTRY FOR ON3-P2
PREVIOUS VALUES  k=580  x0=1.48
   USING VALUES  k=480  x0=1.53

Warning: DUPLICATE ANGLE ENTRY FOR CA-CA-CPT
PREVIOUS VALUES  k=50  theta0=113.2 k_ub=0 r_ub=0
   USING VALUES  k=60  theta0=118 k_ub=0 r_ub=0

Warning: DUPLICATE ANGLE ENTRY FOR CA-CPT-CPT
PREVIOUS VALUES  k=50  theta0=110 k_ub=0 r_ub=0
   USING VALUES  k=60  theta0=122 k_ub=0 r_ub=0

Warning: DUPLICATE ANGLE ENTRY FOR CA-CY-CPT
PREVIOUS VALUES  k=85  theta0=106.4 k_ub=25 r_ub=2.261
   USING VALUES  k=120  theta0=107.4 k_ub=25 r_ub=2.261

Warning: DUPLICATE ANGLE ENTRY FOR CA-NY-CPT
PREVIOUS VALUES  k=85  theta0=112 k_ub=0 r_ub=0
   USING VALUES  k=110  theta0=108 k_ub=0 r_ub=0

Warning: DUPLICATE ANGLE ENTRY FOR CA-CY-CT2
PREVIOUS VALUES  k=30  theta0=127 k_ub=0 r_ub=0
   USING VALUES  k=45.8  theta0=129.4 k_ub=0 r_ub=0

Warning: DUPLICATE ANGLE ENTRY FOR CPT-CY-CT2
PREVIOUS VALUES  k=30  theta0=126.7 k_ub=0 r_ub=0
   USING VALUES  k=45.8  theta0=124 k_ub=0 r_ub=0

Warning: DUPLICATE ANGLE ENTRY FOR CA-CPT-CY
PREVIOUS VALUES  k=130  theta0=133.5 k_ub=0 r_ub=0
   USING VALUES  k=160  theta0=130.6 k_ub=0 r_ub=0

Warning: DUPLICATE ANGLE ENTRY FOR CPT-CPT-CY
PREVIOUS VALUES  k=85  theta0=108 k_ub=0 r_ub=0
   USING VALUES  k=110  theta0=107.4 k_ub=0 r_ub=0

Warning: DUPLICATE ANGLE ENTRY FOR NC2-C-NC2
PREVIOUS VALUES  k=40  theta0=120 k_ub=70 r_ub=2.31
   USING VALUES  k=52  theta0=120 k_ub=90 r_ub=2.3642

Warning: DUPLICATE ANGLE ENTRY FOR CY-CA-NY
PREVIOUS VALUES  k=85  theta0=110.5 k_ub=25 r_ub=2.24
   USING VALUES  k=120  theta0=110 k_ub=25 r_ub=2.24

Warning: DUPLICATE ANGLE ENTRY FOR CA-CPT-NY
PREVIOUS VALUES  k=130  theta0=129.5 k_ub=0 r_ub=0
   USING VALUES  k=160  theta0=130.6 k_ub=0 r_ub=0

Warning: DUPLICATE ANGLE ENTRY FOR CPT-CPT-NY
PREVIOUS VALUES  k=95  theta0=107.4 k_ub=0 r_ub=0
   USING VALUES  k=110  theta0=107.4 k_ub=0 r_ub=0

Warning: DUPLICATE ANGLE ENTRY FOR ON2-P2-ON3
PREVIOUS VALUES  k=98.9  theta0=111.6 k_ub=0 r_ub=0
   USING VALUES  k=88.9  theta0=111.6 k_ub=0 r_ub=0

Warning: DUPLICATE ANGLE ENTRY FOR ON3-P2-ON3
PREVIOUS VALUES  k=120  theta0=120 k_ub=0 r_ub=0
   USING VALUES  k=104  theta0=120 k_ub=0 r_ub=0

Warning: DUPLICATE ANGLE ENTRY FOR CPH1-NR1-CPH2
PREVIOUS VALUES  k=130  theta0=107.5 k_ub=0 r_ub=0
   USING VALUES  k=130  theta0=107 k_ub=0 r_ub=0

Warning: DUPLICATE DIHEDRAL ENTRY FOR CA-CPT-CPT-CA
PREVIOUS VALUES MULTIPLICITY: 1
  k=3  n=2  delta=180
Warning: IDENTICAL PERIODICITY! REPLACING OLD VALUES BY: 
  k=3.1  n=2  delta=180

Warning: DUPLICATE DIHEDRAL ENTRY FOR C-CT1-CT2-CA
PREVIOUS VALUES MULTIPLICITY: 3
  k=1.28  n=1  delta=180
  k=0.94  n=2  delta=180
  k=1.57  n=3  delta=180
Warning: IDENTICAL PERIODICITY! REPLACING OLD VALUES BY: 
  k=0.04  n=3  delta=0

Warning: DUPLICATE DIHEDRAL ENTRY FOR CC-CT2-NH1-C
PREVIOUS VALUES MULTIPLICITY: 1
  k=2  n=1  delta=180
Warning: IDENTICAL PERIODICITY! REPLACING OLD VALUES BY: 
  k=0.2  n=1  delta=180

Warning: DUPLICATE DIHEDRAL ENTRY FOR CD-CT2-NH1-C
PREVIOUS VALUES MULTIPLICITY: 1
  k=2  n=1  delta=180
Warning: IDENTICAL PERIODICITY! REPLACING OLD VALUES BY: 
  k=0.2  n=1  delta=180

Warning: DUPLICATE DIHEDRAL ENTRY FOR CPT-CA-CA-CA
PREVIOUS VALUES MULTIPLICITY: 1
  k=3  n=2  delta=180
Warning: IDENTICAL PERIODICITY! REPLACING OLD VALUES BY: 
  k=3.1  n=2  delta=180

Warning: DUPLICATE DIHEDRAL ENTRY FOR CPT-CPT-CA-CA
PREVIOUS VALUES MULTIPLICITY: 1
  k=3  n=2  delta=180
Warning: IDENTICAL PERIODICITY! REPLACING OLD VALUES BY: 
  k=3.1  n=2  delta=180

Warning: DUPLICATE DIHEDRAL ENTRY FOR CPT-CPT-CY-CA
PREVIOUS VALUES MULTIPLICITY: 1
  k=5  n=2  delta=180
Warning: IDENTICAL PERIODICITY! REPLACING OLD VALUES BY: 
  k=4  n=2  delta=180

Warning: DUPLICATE DIHEDRAL ENTRY FOR CPT-CPT-NY-CA
PREVIOUS VALUES MULTIPLICITY: 1
  k=6.5  n=2  delta=180
Warning: IDENTICAL PERIODICITY! REPLACING OLD VALUES BY: 
  k=5  n=2  delta=180

Warning: DUPLICATE DIHEDRAL ENTRY FOR CA-CA-CT2-CT1
PREVIOUS VALUES MULTIPLICITY: 3
  k=1.07  n=1  delta=0
  k=0.24  n=2  delta=180
Warning: IDENTICAL PERIODICITY! REPLACING OLD VALUES BY: 
  k=0.23  n=2  delta=180

Warning: DUPLICATE DIHEDRAL ENTRY FOR CPH1-CPH1-CT2-CT1
PREVIOUS VALUES MULTIPLICITY: 3
  k=1.74  n=1  delta=0
Warning: IDENTICAL PERIODICITY! REPLACING OLD VALUES BY: 
  k=0.2  n=1  delta=0

Warning: DUPLICATE DIHEDRAL ENTRY FOR CPH1-CPH1-CT2-CT1
PREVIOUS VALUES MULTIPLICITY: 3
  k=0.2  n=1  delta=0
  k=0.15  n=2  delta=0
Warning: IDENTICAL PERIODICITY! REPLACING OLD VALUES BY: 
  k=0.27  n=2  delta=0

Warning: DUPLICATE DIHEDRAL ENTRY FOR CPH1-CPH1-CT2-CT1
PREVIOUS VALUES MULTIPLICITY: 3
  k=0.2  n=1  delta=0
  k=0.27  n=2  delta=0
  k=0.77  n=3  delta=180
Warning: IDENTICAL PERIODICITY! REPLACING OLD VALUES BY: 
  k=0  n=3  delta=0

Warning: DUPLICATE DIHEDRAL ENTRY FOR CA-CY-CT2-CT1
PREVIOUS VALUES MULTIPLICITY: 3
  k=0.03  n=1  delta=0
  k=0.55  n=2  delta=0
Warning: IDENTICAL PERIODICITY! REPLACING OLD VALUES BY: 
  k=0.23  n=2  delta=180

Warning: DUPLICATE DIHEDRAL ENTRY FOR CPT-CY-CT2-CT1
PREVIOUS VALUES MULTIPLICITY: 3
  k=0.36  n=1  delta=180
  k=0.05  n=2  delta=0
Warning: IDENTICAL PERIODICITY! REPLACING OLD VALUES BY: 
  k=0.23  n=2  delta=180

Warning: DUPLICATE DIHEDRAL ENTRY FOR CT2-CT2-CT2-CT2
PREVIOUS VALUES MULTIPLICITY: 3
  k=0.1  n=2  delta=180
  k=0.15  n=4  delta=0
  k=0.1  n=6  delta=180
INCREASING MULTIPLICITY TO: 4
  k=0.15  n=1  delta=0

Warning: DUPLICATE DIHEDRAL ENTRY FOR CT2-CY-CPT-CA
PREVIOUS VALUES MULTIPLICITY: 1
  k=2.5  n=2  delta=180
Warning: IDENTICAL PERIODICITY! REPLACING OLD VALUES BY: 
  k=3  n=2  delta=180

Warning: DUPLICATE DIHEDRAL ENTRY FOR CT2-CT2-CT2-CT3
PREVIOUS VALUES MULTIPLICITY: 3
  k=0.1  n=2  delta=180
  k=0.15  n=4  delta=0
  k=0.1  n=6  delta=180
INCREASING MULTIPLICITY TO: 4
  k=0.15  n=1  delta=0

Warning: DUPLICATE DIHEDRAL ENTRY FOR CT3-CT2-CY-CA
PREVIOUS VALUES MULTIPLICITY: 1
  k=0.38  n=2  delta=0
Warning: IDENTICAL PERIODICITY! REPLACING OLD VALUES BY: 
  k=0.23  n=2  delta=180

Warning: DUPLICATE DIHEDRAL ENTRY FOR CT3-CT2-CY-CPT
PREVIOUS VALUES MULTIPLICITY: 2
  k=0.25  n=2  delta=180
Warning: IDENTICAL PERIODICITY! REPLACING OLD VALUES BY: 
  k=0.23  n=2  delta=180

Warning: DUPLICATE DIHEDRAL ENTRY FOR CY-CA-NY-CPT
PREVIOUS VALUES MULTIPLICITY: 1
  k=6  n=2  delta=180
Warning: IDENTICAL PERIODICITY! REPLACING OLD VALUES BY: 
  k=5  n=2  delta=180

Warning: DUPLICATE DIHEDRAL ENTRY FOR CY-CPT-CA-CA
PREVIOUS VALUES MULTIPLICITY: 1
  k=4  n=2  delta=180
Warning: IDENTICAL PERIODICITY! REPLACING OLD VALUES BY: 
  k=3  n=2  delta=180

Warning: DUPLICATE DIHEDRAL ENTRY FOR CY-CPT-CPT-CA
PREVIOUS VALUES MULTIPLICITY: 1
  k=4  n=2  delta=180
Warning: IDENTICAL PERIODICITY! REPLACING OLD VALUES BY: 
  k=10  n=2  delta=180

Warning: DUPLICATE DIHEDRAL ENTRY FOR H-NY-CA-CY
PREVIOUS VALUES MULTIPLICITY: 1
  k=0.05  n=2  delta=180
Warning: IDENTICAL PERIODICITY! REPLACING OLD VALUES BY: 
  k=0.8  n=2  delta=180

Warning: DUPLICATE DIHEDRAL ENTRY FOR H-NY-CPT-CA
PREVIOUS VALUES MULTIPLICITY: 1
  k=0.2  n=2  delta=180
Warning: IDENTICAL PERIODICITY! REPLACING OLD VALUES BY: 
  k=0.8  n=2  delta=180

Warning: DUPLICATE DIHEDRAL ENTRY FOR H-NY-CPT-CPT
PREVIOUS VALUES MULTIPLICITY: 1
  k=0.85  n=2  delta=180
Warning: IDENTICAL PERIODICITY! REPLACING OLD VALUES BY: 
  k=0.8  n=2  delta=180

Warning: DUPLICATE DIHEDRAL ENTRY FOR CT1-CT1-OH1-H
PREVIOUS VALUES MULTIPLICITY: 3
  k=0.18  n=1  delta=0
Warning: IDENTICAL PERIODICITY! REPLACING OLD VALUES BY: 
  k=1.33  n=1  delta=0

Warning: DUPLICATE DIHEDRAL ENTRY FOR CT1-CT1-OH1-H
PREVIOUS VALUES MULTIPLICITY: 3
  k=1.33  n=1  delta=0
  k=0.06  n=2  delta=0
Warning: IDENTICAL PERIODICITY! REPLACING OLD VALUES BY: 
  k=0.18  n=2  delta=0

Warning: DUPLICATE DIHEDRAL ENTRY FOR CT1-CT1-OH1-H
PREVIOUS VALUES MULTIPLICITY: 3
  k=1.33  n=1  delta=0
  k=0.18  n=2  delta=0
  k=0.25  n=3  delta=0
Warning: IDENTICAL PERIODICITY! REPLACING OLD VALUES BY: 
  k=0.32  n=3  delta=0

Warning: DUPLICATE DIHEDRAL ENTRY FOR CT1-CT2-OH1-H
PREVIOUS VALUES MULTIPLICITY: 3
  k=0.02  n=1  delta=0
Warning: IDENTICAL PERIODICITY! REPLACING OLD VALUES BY: 
  k=1.3  n=1  delta=0

Warning: DUPLICATE DIHEDRAL ENTRY FOR CT1-CT2-OH1-H
PREVIOUS VALUES MULTIPLICITY: 3
  k=1.3  n=1  delta=0
  k=0.56  n=2  delta=0
Warning: IDENTICAL PERIODICITY! REPLACING OLD VALUES BY: 
  k=0.3  n=2  delta=0

Warning: DUPLICATE DIHEDRAL ENTRY FOR CT1-CT2-OH1-H
PREVIOUS VALUES MULTIPLICITY: 3
  k=1.3  n=1  delta=0
  k=0.3  n=2  delta=0
  k=0.49  n=3  delta=0
Warning: IDENTICAL PERIODICITY! REPLACING OLD VALUES BY: 
  k=0.42  n=3  delta=0

Warning: DUPLICATE DIHEDRAL ENTRY FOR HP-CA-CPT-CY
PREVIOUS VALUES MULTIPLICITY: 1
  k=4  n=2  delta=180
Warning: IDENTICAL PERIODICITY! REPLACING OLD VALUES BY: 
  k=3  n=2  delta=180

Warning: DUPLICATE DIHEDRAL ENTRY FOR HP-CA-CY-CPT
PREVIOUS VALUES MULTIPLICITY: 1
  k=2.8  n=2  delta=180
Warning: IDENTICAL PERIODICITY! REPLACING OLD VALUES BY: 
  k=2  n=2  delta=180

Warning: DUPLICATE DIHEDRAL ENTRY FOR HP-CA-NY-CPT
PREVIOUS VALUES MULTIPLICITY: 1
  k=2.6  n=2  delta=180
Warning: IDENTICAL PERIODICITY! REPLACING OLD VALUES BY: 
  k=2  n=2  delta=180

Warning: DUPLICATE DIHEDRAL ENTRY FOR HP-CY-CPT-CPT
PREVIOUS VALUES MULTIPLICITY: 1
  k=2.6  n=2  delta=180
Warning: IDENTICAL PERIODICITY! REPLACING OLD VALUES BY: 
  k=2.8  n=2  delta=180

Warning: DUPLICATE DIHEDRAL ENTRY FOR CT1-CT2-S-HS
PREVIOUS VALUES MULTIPLICITY: 3
  k=0.2  n=1  delta=0
Warning: IDENTICAL PERIODICITY! REPLACING OLD VALUES BY: 
  k=0.24  n=1  delta=0

Warning: DUPLICATE DIHEDRAL ENTRY FOR CT1-CT2-S-HS
PREVIOUS VALUES MULTIPLICITY: 3
  k=0.24  n=1  delta=0
  k=0.65  n=2  delta=0
Warning: IDENTICAL PERIODICITY! REPLACING OLD VALUES BY: 
  k=0.15  n=2  delta=0

Warning: DUPLICATE DIHEDRAL ENTRY FOR CT1-CT2-S-HS
PREVIOUS VALUES MULTIPLICITY: 3
  k=0.24  n=1  delta=0
  k=0.15  n=2  delta=0
  k=0.22  n=3  delta=0
Warning: IDENTICAL PERIODICITY! REPLACING OLD VALUES BY: 
  k=0.27  n=3  delta=0

Warning: DUPLICATE DIHEDRAL ENTRY FOR NH3-CT2-C-NH1
PREVIOUS VALUES MULTIPLICITY: 1
  k=1  n=1  delta=0
Warning: IDENTICAL PERIODICITY! REPLACING OLD VALUES BY: 
  k=0.4  n=1  delta=0

Warning: DUPLICATE DIHEDRAL ENTRY FOR CT1-CT2-CPH1-NR1
PREVIOUS VALUES MULTIPLICITY: 3
  k=1.49  n=1  delta=0
  k=0.09  n=2  delta=180
  k=0.79  n=3  delta=180
Warning: IDENTICAL PERIODICITY! REPLACING OLD VALUES BY: 
  k=0.19  n=3  delta=0

Warning: DUPLICATE DIHEDRAL ENTRY FOR CT1-CT2-CPH1-NR2
PREVIOUS VALUES MULTIPLICITY: 3
  k=1.09  n=1  delta=0
  k=0.09  n=2  delta=0
  k=0.67  n=3  delta=180
Warning: IDENTICAL PERIODICITY! REPLACING OLD VALUES BY: 
  k=0.19  n=3  delta=0

Warning: DUPLICATE DIHEDRAL ENTRY FOR NY-CA-CY-CPT
PREVIOUS VALUES MULTIPLICITY: 1
  k=5  n=2  delta=180
Warning: IDENTICAL PERIODICITY! REPLACING OLD VALUES BY: 
  k=4  n=2  delta=180

Warning: DUPLICATE DIHEDRAL ENTRY FOR NY-CA-CY-CT2
PREVIOUS VALUES MULTIPLICITY: 1
  k=2.5  n=2  delta=180
Warning: IDENTICAL PERIODICITY! REPLACING OLD VALUES BY: 
  k=3.5  n=2  delta=180

Warning: DUPLICATE DIHEDRAL ENTRY FOR NY-CPT-CA-CA
PREVIOUS VALUES MULTIPLICITY: 1
  k=3  n=2  delta=180
Warning: IDENTICAL PERIODICITY! REPLACING OLD VALUES BY: 
  k=2.8  n=2  delta=180

Warning: DUPLICATE DIHEDRAL ENTRY FOR NY-CPT-CPT-CA
PREVIOUS VALUES MULTIPLICITY: 1
  k=4  n=2  delta=180
Warning: IDENTICAL PERIODICITY! REPLACING OLD VALUES BY: 
  k=10  n=2  delta=180

Warning: DUPLICATE DIHEDRAL ENTRY FOR NY-CPT-CPT-CY
PREVIOUS VALUES MULTIPLICITY: 1
  k=6.5  n=2  delta=180
Warning: IDENTICAL PERIODICITY! REPLACING OLD VALUES BY: 
  k=5  n=2  delta=180

Warning: DUPLICATE DIHEDRAL ENTRY FOR X-CT2-CT2-X
PREVIOUS VALUES MULTIPLICITY: 1
  k=0.19  n=3  delta=0
Warning: IDENTICAL PERIODICITY! REPLACING OLD VALUES BY: 
  k=0.195  n=3  delta=0

Warning: DUPLICATE DIHEDRAL ENTRY FOR X-CT3-CT3-X
PREVIOUS VALUES MULTIPLICITY: 1
  k=0.1525  n=3  delta=0
Warning: IDENTICAL PERIODICITY! REPLACING OLD VALUES BY: 
  k=0.155  n=3  delta=0

Warning: DUPLICATE DIHEDRAL ENTRY FOR CL-OSL-CTL1-CTL3
PREVIOUS VALUES MULTIPLICITY: 4
  k=0  n=4  delta=0
  k=0.15  n=3  delta=180
  k=1.453  n=2  delta=180
  k=0.837  n=1  delta=180
Warning: IDENTICAL PERIODICITY! REPLACING OLD VALUES BY: 
  k=0.7  n=1  delta=180

Warning: DUPLICATE DIHEDRAL ENTRY FOR CL-OSL-CTL1-CTL2
PREVIOUS VALUES MULTIPLICITY: 4
  k=0  n=4  delta=0
  k=0.15  n=3  delta=180
  k=1.453  n=2  delta=180
  k=0.837  n=1  delta=180
Warning: IDENTICAL PERIODICITY! REPLACING OLD VALUES BY: 
  k=0.7  n=1  delta=180

Warning: DUPLICATE DIHEDRAL ENTRY FOR CTL2-CTL2-CL-OSL
PREVIOUS VALUES MULTIPLICITY: 4
  k=0  n=6  delta=0
  k=0.03  n=3  delta=180
  k=0.432  n=2  delta=180
  k=0.332  n=1  delta=0
Warning: IDENTICAL PERIODICITY! REPLACING OLD VALUES BY: 
  k=-0.15  n=1  delta=180
Warning: IDENTICAL PERIODICITY! REPLACING OLD VALUES BY: 
  k=0.53  n=2  delta=180

Warning: DUPLICATE DIHEDRAL ENTRY FOR CTL3-CTL2-CL-OSL
PREVIOUS VALUES MULTIPLICITY: 4
  k=0  n=6  delta=0
  k=0.03  n=3  delta=180
  k=0.432  n=2  delta=180
  k=0.332  n=1  delta=0
Warning: IDENTICAL PERIODICITY! REPLACING OLD VALUES BY: 
  k=-0.15  n=1  delta=180
Warning: IDENTICAL PERIODICITY! REPLACING OLD VALUES BY: 
  k=0.53  n=2  delta=180

Warning: DUPLICATE DIHEDRAL ENTRY FOR CTL3-CTL2-CTL2-CTL3
PREVIOUS VALUES MULTIPLICITY: 2
  k=0.06  n=2  delta=0
Warning: IDENTICAL PERIODICITY! REPLACING OLD VALUES BY: 
  k=0.1  n=2  delta=180

Warning: DUPLICATE DIHEDRAL ENTRY FOR CTL2-CTL2-CTL2-CTL3
PREVIOUS VALUES MULTIPLICITY: 4
  k=0.162  n=2  delta=0
Warning: IDENTICAL PERIODICITY! REPLACING OLD VALUES BY: 
  k=0.1  n=2  delta=180
Warning: IDENTICAL PERIODICITY! REPLACING OLD VALUES BY: 
  k=0.15  n=4  delta=0

Warning: DUPLICATE DIHEDRAL ENTRY FOR CTL2-CTL2-CTL2-CTL2
PREVIOUS VALUES MULTIPLICITY: 4
  k=0.101  n=2  delta=0
Warning: IDENTICAL PERIODICITY! REPLACING OLD VALUES BY: 
  k=0.1  n=2  delta=180
Warning: IDENTICAL PERIODICITY! REPLACING OLD VALUES BY: 
  k=0.15  n=4  delta=0

Warning: DUPLICATE DIHEDRAL ENTRY FOR X-CEL1-CEL1-X
PREVIOUS VALUES MULTIPLICITY: 2
  k=0.45  n=1  delta=180
Warning: IDENTICAL PERIODICITY! REPLACING OLD VALUES BY: 
  k=0.15  n=1  delta=0

Warning: DUPLICATE DIHEDRAL ENTRY FOR CEL1-CEL1-CTL2-HAL2
PREVIOUS VALUES MULTIPLICITY: 1
  k=0.3  n=3  delta=180
Warning: IDENTICAL PERIODICITY! REPLACING OLD VALUES BY: 
  k=0.03  n=3  delta=0

Warning: DUPLICATE DIHEDRAL ENTRY FOR CEL1-CEL1-CTL3-HAL3
PREVIOUS VALUES MULTIPLICITY: 1
  k=0.3  n=3  delta=180
Warning: IDENTICAL PERIODICITY! REPLACING OLD VALUES BY: 
  k=0.03  n=3  delta=0

Warning: DUPLICATE DIHEDRAL ENTRY FOR CEL1-CEL1-CTL2-CTL2
PREVIOUS VALUES MULTIPLICITY: 3
  k=0.91  n=1  delta=180
Warning: IDENTICAL PERIODICITY! REPLACING OLD VALUES BY: 
  k=0.5  n=1  delta=180
Warning: IDENTICAL PERIODICITY! REPLACING OLD VALUES BY: 
  k=1.3  n=3  delta=180

Warning: DUPLICATE DIHEDRAL ENTRY FOR CEL1-CEL1-CTL2-CTL3
PREVIOUS VALUES MULTIPLICITY: 3
  k=0.91  n=1  delta=180
Warning: IDENTICAL PERIODICITY! REPLACING OLD VALUES BY: 
  k=0.5  n=1  delta=180
Warning: IDENTICAL PERIODICITY! REPLACING OLD VALUES BY: 
  k=1.3  n=3  delta=180

Warning: DUPLICATE DIHEDRAL ENTRY FOR CEL1-CEL1-CTL2-CEL1
PREVIOUS VALUES MULTIPLICITY: 4
  k=0.85  n=1  delta=180
Warning: IDENTICAL PERIODICITY! REPLACING OLD VALUES BY: 
  k=1  n=1  delta=180
Warning: IDENTICAL PERIODICITY! REPLACING OLD VALUES BY: 
  k=0.1  n=2  delta=0
Warning: IDENTICAL PERIODICITY! REPLACING OLD VALUES BY: 
  k=0.3  n=3  delta=180
Warning: IDENTICAL PERIODICITY! REPLACING OLD VALUES BY: 
  k=0.2  n=4  delta=0

Warning: DUPLICATE DIHEDRAL ENTRY FOR CTL3-CTL2-CTL2-CL
PREVIOUS VALUES MULTIPLICITY: 4
  k=0  n=5  delta=180
  k=0.317  n=3  delta=180
  k=0.557  n=2  delta=0
  k=0.753  n=1  delta=0
Warning: IDENTICAL PERIODICITY! REPLACING OLD VALUES BY: 
  k=0.21  n=1  delta=180
Warning: IDENTICAL PERIODICITY! REPLACING OLD VALUES BY: 
  k=0.39  n=2  delta=0
Warning: IDENTICAL PERIODICITY! REPLACING OLD VALUES BY: 
  k=0.35  n=3  delta=180

Warning: DUPLICATE DIHEDRAL ENTRY FOR CTL2-CTL2-CTL2-CL
PREVIOUS VALUES MULTIPLICITY: 4
  k=0  n=5  delta=180
  k=0.317  n=3  delta=180
  k=0.557  n=2  delta=0
  k=0.753  n=1  delta=0
Warning: IDENTICAL PERIODICITY! REPLACING OLD VALUES BY: 
  k=0.21  n=1  delta=180
Warning: IDENTICAL PERIODICITY! REPLACING OLD VALUES BY: 
  k=0.39  n=2  delta=0
Warning: IDENTICAL PERIODICITY! REPLACING OLD VALUES BY: 
  k=0.35  n=3  delta=180

Warning: DUPLICATE DIHEDRAL ENTRY FOR CN8-CN7-CN7-ON6
PREVIOUS VALUES MULTIPLICITY: 3
  k=1  n=4  delta=0
  k=0.3  n=5  delta=180
  k=0.3  n=6  delta=180
INCREASING MULTIPLICITY TO: 4
  k=0  n=3  delta=0
Warning: IDENTICAL PERIODICITY! REPLACING OLD VALUES BY: 
  k=0.8  n=3  delta=0
Warning: IDENTICAL PERIODICITY! REPLACING OLD VALUES BY: 
  k=0  n=2  delta=180
Warning: IDENTICAL PERIODICITY! REPLACING OLD VALUES BY: 
  k=0  n=1  delta=180

Warning: DUPLICATE DIHEDRAL ENTRY FOR HN5-ON5-CN7B-CN7
PREVIOUS VALUES MULTIPLICITY: 3
  k=0.2  n=3  delta=0
Warning: IDENTICAL PERIODICITY! REPLACING OLD VALUES BY: 
  k=0.3  n=3  delta=0
Warning: IDENTICAL PERIODICITY! REPLACING OLD VALUES BY: 
  k=0  n=1  delta=0

Warning: DUPLICATE IMPROPER DIHEDRAL ENTRY FOR NC2-X-X-C
PREVIOUS VALUES MULTIPLICITY 1
  k=45  n=0  delta=0
USING VALUES MULTIPLICITY 1
  k=40  n=0  delta=0
Warning: DUPLICATE CMAP ENTRY FOR C-NH1-CT1-C NH1-CT1-C-NH1, USING NEW VALUES

Warning: DUPLICATE CMAP ENTRY FOR C-NH1-CT1-C NH1-CT1-C-N, USING NEW VALUES

Warning: DUPLICATE CMAP ENTRY FOR C-N-CP1-C N-CP1-C-NH1, USING NEW VALUES

Warning: DUPLICATE CMAP ENTRY FOR C-N-CP1-C N-CP1-C-N, USING NEW VALUES

Warning: DUPLICATE CMAP ENTRY FOR C-NH1-CT2-C NH1-CT2-C-NH1, USING NEW VALUES

Warning: DUPLICATE CMAP ENTRY FOR C-NH1-CT2-C NH1-CT2-C-N, USING NEW VALUES
Warning: DUPLICATE vdW ENTRY FOR CPT
PREVIOUS VALUES  sigma=3.31414 epsilon=0.099 sigma14=3.31414 epsilon14=0.099
   USING VALUES  sigma=3.20724 epsilon=0.09 sigma14=3.38542 epsilon14=0.09
Warning: DUPLICATE vdW ENTRY FOR CT1
PREVIOUS VALUES  sigma=3.56359 epsilon=0.032 sigma14=3.38542 epsilon14=0.01
   USING VALUES  sigma=4.05359 epsilon=0.02 sigma14=3.38542 epsilon14=0.01
Warning: DUPLICATE vdW ENTRY FOR CT2
PREVIOUS VALUES  sigma=3.58141 epsilon=0.056 sigma14=3.38542 epsilon14=0.01
   USING VALUES  sigma=3.87541 epsilon=0.055 sigma14=3.38542 epsilon14=0.01
Warning: DUPLICATE vdW ENTRY FOR CT3
PREVIOUS VALUES  sigma=3.63487 epsilon=0.078 sigma14=3.38542 epsilon14=0.01
   USING VALUES  sigma=3.6705 epsilon=0.08 sigma14=3.38542 epsilon14=0.01
Warning: DUPLICATE vdW ENTRY FOR CY
PREVIOUS VALUES  sigma=3.54578 epsilon=0.073 sigma14=3.54578 epsilon14=0.073
   USING VALUES  sigma=3.55005 epsilon=0.07 sigma14=3.55005 epsilon14=0.07
Warning: DUPLICATE vdW ENTRY FOR HA1
PREVIOUS VALUES  sigma=2.38761 epsilon=0.045 sigma14=2.38761 epsilon14=0.045
   USING VALUES  sigma=2.35197 epsilon=0.022 sigma14=2.35197 epsilon14=0.022
Warning: DUPLICATE vdW ENTRY FOR HA2
PREVIOUS VALUES  sigma=2.38761 epsilon=0.034 sigma14=2.38761 epsilon14=0.034
   USING VALUES  sigma=2.38761 epsilon=0.028 sigma14=2.38761 epsilon14=0.028
Warning: DUPLICATE vdW ENTRY FOR SOD
PREVIOUS VALUES  sigma=2.51367 epsilon=0.0469 sigma14=2.51367 epsilon14=0.0469
   USING VALUES  sigma=2.42993 epsilon=0.0469 sigma14=2.42993 epsilon14=0.0469
Warning: DUPLICATE vdW ENTRY FOR OSL
PREVIOUS VALUES  sigma=2.93997 epsilon=0.1 sigma14=2.93997 epsilon14=0.1
   USING VALUES  sigma=3.15378 epsilon=0.1521 sigma14=3.15378 epsilon14=0.1521
Info: SUMMARY OF PARAMETERS:
Info: 1224 BONDS
Info: 3453 ANGLES
Info: 7830 DIHEDRAL
Info: 274 IMPROPER
Info: 12 CROSSTERM
Info: 540 VDW
Info: 6 VDW_PAIRS
Info: 0 NBTHOLE_PAIRS
Info: TIME FOR READING PSF FILE: 2.9278
Info: Reading pdb file model7_ionized.pdb
Info: TIME FOR READING PDB FILE: 0.447331
Info: 
Info: ****************************
Info: STRUCTURE SUMMARY:
Info: 45789 ATOMS
Info: 32319 BONDS
Info: 22994 ANGLES
Info: 13754 DIHEDRALS
Info: 753 IMPROPERS
Info: 237 CROSSTERMS
Info: 0 EXCLUSIONS
Info: 43038 RIGID BONDS
Info: 94329 DEGREES OF FREEDOM
Info: 16305 HYDROGEN GROUPS
Info: 4 ATOMS IN LARGEST HYDROGEN GROUP
Info: 16305 MIGRATION GROUPS
Info: 4 ATOMS IN LARGEST MIGRATION GROUP
Info: TOTAL MASS = 284350 amu
Info: TOTAL CHARGE = 5.64195e-06 e
Info: MASS DENSITY = 0.953574 g/cm^3
Info: ATOM DENSITY = 0.0924704 atoms/A^3
Info: *****************************
Info: 
Info: Entering startup at 10.6749 s, 2545.58 MB of memory in use
Info: Startup phase 0 took 0.00439 s, 2545.58 MB of memory in use
Info: ADDED 68539 IMPLICIT EXCLUSIONS
Info: Startup phase 1 took 0.379027 s, 2554.5 MB of memory in use
Info: NONBONDED TABLE R-SQUARED SPACING: 0.0625
Info: NONBONDED TABLE SIZE: 769 POINTS
Info: INCONSISTENCY IN FAST TABLE ENERGY VS FORCE: 0.000325096 AT 11.9556
Info: INCONSISTENCY IN SCOR TABLE ENERGY VS FORCE: 0.000324844 AT 11.9556
Info: ABSOLUTE IMPRECISION IN VDWA TABLE ENERGY: 4.59334e-32 AT 11.9974
Info: RELATIVE IMPRECISION IN VDWA TABLE ENERGY: 7.4108e-17 AT 11.9974
Info: INCONSISTENCY IN VDWA TABLE ENERGY VS FORCE: 0.0040507 AT 0.251946
Info: ABSOLUTE IMPRECISION IN VDWB TABLE ENERGY: 1.53481e-26 AT 11.9974
Info: RELATIVE IMPRECISION IN VDWB TABLE ENERGY: 7.96691e-18 AT 11.9974
Info: INCONSISTENCY IN VDWB TABLE ENERGY VS FORCE: 0.00150189 AT 0.251946
Info: Startup phase 2 took 0.0805118 s, 2559.93 MB of memory in use
Info: Startup phase 3 took 0.00412703 s, 2559.93 MB of memory in use
Info: Startup phase 4 took 0.00364304 s, 2560.28 MB of memory in use
Info: Startup phase 5 took 0.00372601 s, 2560.28 MB of memory in use
Info: PATCH GRID IS 3 (PERIODIC) BY 5 (PERIODIC) BY 5 (PERIODIC)
Info: PATCH GRID IS 1-AWAY BY 1-AWAY BY 1-AWAY
Info: REMOVING COM VELOCITY 0.065026 -0.0262615 0.024819
Info: LARGEST PATCH (34) HAS 728 ATOMS
Info: TORUS A SIZE 1 USING 0
Info: TORUS B SIZE 1 USING 0
Info: TORUS C SIZE 1 USING 0
Info: TORUS MINIMAL MESH SIZE IS 1 BY 1 BY 1
Info: Placed 100% of base nodes on same physical node as patch
Info: Startup phase 6 took 0.280521 s, 2568.78 MB of memory in use
Info: PME using 32 and 32 processors for FFT and reciprocal sum.
Info: PME GRID LOCATIONS: 1 2 3 4 5 6 7 8 9 10 ...
Info: PME TRANS LOCATIONS: 1 2 3 4 5 6 7 8 9 10 ...
Info: PME USING 1 GRID NODES AND 1 TRANS NODES
Info: Startup phase 7 took 0.0193908 s, 2568.78 MB of memory in use
Info: Startup phase 8 took 0.015002 s, 2568.78 MB of memory in use
LDB: Central LB being created...
Info: Startup phase 9 took 0.00526905 s, 2568.78 MB of memory in use
Info: CREATING 1670 COMPUTE OBJECTS
Info: useSync: 0 useProxySync: 0
Info: Startup phase 10 took 0.07142 s, 2568.78 MB of memory in use
Info: Startup phase 11 took 0.00406599 s, 2568.78 MB of memory in use
Info: Startup phase 12 took 0.00168395 s, 2568.78 MB of memory in use
Info: Finished startup at 11.5477 s, 2568.78 MB of memory in use

TCL: Minimizing for 100 steps
PRESSURE: 0 669313 156958 216708 156958 222379 46766.2 216708 46766.2 185363
GPRESSURE: 0 667609 111688 208822 171378 172780 41352.4 222625 22991.6 154686
ETITLE:      TS           BOND          ANGLE          DIHED          IMPRP               ELECT            VDW       BOUNDARY           MISC        KINETIC               TOTAL           TEMP      POTENTIAL         TOTAL3        TEMPAVG            PRESSURE      GPRESSURE         VOLUME       PRESSAVG      GPRESSAVG

ENERGY:       0      1267.0421      2244.2027      3507.4254        59.3922        -136792.9139    618424.6615         0.0000         0.0000         0.0000         488709.8099         0.0000    488709.8099    488709.8099         0.0000         359018.3500    331691.9550    495174.4980    359018.3500    331691.9550

OPENING EXTENDED SYSTEM TRAJECTORY FILE
MINIMIZER SLOWLY MOVING 112 ATOMS WITH BAD CONTACTS DOWNHILL
PRESSURE: 1 95000 1415.22 19448.5 1415.22 48167.9 -3538.88 19448.5 -3538.88 45800.1
GPRESSURE: 1 70078.5 -1295.2 19996.4 2474.01 19659.9 -3551.89 18792.9 -4890.19 17603.1
ENERGY:       1      1273.1461      2246.7522      3507.3987        59.3930        -136724.3715     91975.7190         0.0000         0.0000         0.0000         -37661.9625         0.0000    -37661.9625    -37661.9625         0.0000          62989.3252     35780.4956    495174.4980     62989.3252     35780.4956

MINIMIZER SLOWLY MOVING 42 ATOMS WITH BAD CONTACTS DOWNHILL
PRESSURE: 2 41544.8 -1388.77 3309.25 -1388.77 32027.8 -1322.63 3309.25 -1322.63 29565.3
GPRESSURE: 2 15360.6 -2445.61 4224.93 -1259.01 4296.75 -934.694 2592.05 -1354.45 1231.35
ENERGY:       2      1281.4441      2253.5286      3507.3986        59.3937        -136694.1228     41230.9803         0.0000         0.0000         0.0000         -88361.3775         0.0000    -88361.3775    -88361.3775         0.0000          34379.3083      6962.8843    495174.4980     34379.3083      6962.8843

MINIMIZER SLOWLY MOVING 24 ATOMS WITH BAD CONTACTS DOWNHILL
PRESSURE: 3 33048.3 -883.776 1009.82 -883.776 29770.6 -576.752 1009.82 -576.752 26800.1
GPRESSURE: 3 6247.48 -1243.83 1536.17 -925.737 2313.77 -312.41 5.67526 -160.269 -1803.17
ENERGY:       3      1281.4441      2253.5286      3507.3986        59.3937        -136692.8299     33274.1850         0.0000         0.0000         0.0000         -96316.8799         0.0000    -96316.8799    -96316.8799         0.0000          29872.9986      2252.6918    495174.4980     29872.9986      2252.6918

MINIMIZER STARTING CONJUGATE GRADIENT ALGORITHM
LINE MINIMIZER REDUCING GRADIENT FROM 3.49707e+08 TO 349707
PRESSURE: 4 27585.2 14.5637 698.327 14.5637 25458.7 -327.2 698.327 -327.2 23763.1
GPRESSURE: 4 13807.3 -20.3183 1514.51 -101.934 11764.2 -14.3952 205.608 283.435 9071.22
ENERGY:       4      1173.3183      2206.7962      3505.2959        58.4530        -136822.0629     25840.8125         0.0000         0.0000         0.0000        -104037.3871         0.0000   -104037.3871   -104037.3871         0.0000          25602.3211     11547.5853    495174.4980     25602.3211     11547.5853

PRESSURE: 5 24494.5 308.227 484.641 308.227 23099.7 -197.013 484.641 -197.013 21996.3
GPRESSURE: 5 10712.1 291.59 1173.23 71.8774 9271.85 15.2525 -20.6492 392.74 7297.33
ENERGY:       5      1085.9155      2172.2011      3503.2874        57.6909        -136952.1331     21701.9472         0.0000         0.0000         0.0000        -108431.0909         0.0000   -108431.0909   -108431.0909         0.0000          23196.8388      9093.7498    495174.4980     23196.8388      9093.7498

PRESSURE: 6 22597.9 372.967 345.591 372.967 21641.8 -140.715 345.591 -140.715 20869.3
GPRESSURE: 6 8784.89 368.623 963.7 86.2622 7717.79 -16.871 -160.524 415.434 6181.13
ENERGY:       6      1019.0186      2149.6769      3501.3735        57.1098        -137082.0490     19170.1238         0.0000         0.0000         0.0000        -111184.7463         0.0000   -111184.7463   -111184.7463         0.0000          21702.9953      7561.2696    495174.4980     21702.9953      7561.2696

MINIMIZER RESTARTING CONJUGATE GRADIENT ALGORITHM DUE TO POOR PROGRESS
LINE MINIMIZER REDUCING GRADIENT FROM 2.06848e+07 TO 20684.8
PRESSURE: 7 20371.2 244.548 250.521 244.548 19681.1 -208.069 250.521 -208.069 19272.6
GPRESSURE: 7 6361.91 286.163 719.857 -1.13174 5531.46 -158.023 -232.568 260.756 4594.44
ENERGY:       7       764.7260      2022.7921      3489.8645        54.2457        -137750.9897     16188.1078         0.0000         0.0000         0.0000        -115231.2537         0.0000   -115231.2537   -115231.2537         0.0000          19774.9823      5495.9367    495174.4980     19774.9823      5495.9367

PRESSURE: 8 18858.9 169.238 197.099 169.238 18381.3 -253.308 197.099 -253.308 18147.6
GPRESSURE: 8 4703.15 233.53 579.548 -72.2267 4056.34 -257.736 -262.79 159.762 3461.45
ENERGY:       8       668.5789      1970.2364      3480.0560        53.2693        -138383.5296     14315.9879         0.0000         0.0000         0.0000        -117895.4012         0.0000   -117895.4012   -117895.4012         0.0000          18462.6042      4073.6453    495174.4980     18462.6042      4073.6453

PRESSURE: 9 17770.1 123.379 165.475 123.379 17477.3 -280.705 165.475 -280.705 17303.7
GPRESSURE: 9 3503.1 199.077 493.394 -129.857 3016.57 -321.697 -272.21 94.1273 2599.23
ENERGY:       9       732.9694      1991.0674      3471.9626        54.1864        -138984.1697     13116.5113         0.0000         0.0000         0.0000        -119617.4727         0.0000   -119617.4727   -119617.4727         0.0000          17517.0470      3039.6307    495174.4980     17517.0470      3039.6307

LDB: ============= START OF LOAD BALANCING ============== 12.0835
LDB: ============== END OF LOAD BALANCING =============== 12.0845
Info: useSync: 0 useProxySync: 0
LDB: =============== DONE WITH MIGRATION ================ 12.089
MINIMIZER RESTARTING CONJUGATE GRADIENT ALGORITHM DUE TO POOR PROGRESS
LINE MINIMIZER REDUCING GRADIENT FROM 5.72813e+06 TO 5728.13
PRESSURE: 10 17440.8 117.256 162.254 117.256 17098 -300.824 162.254 -300.824 17083.4
GPRESSURE: 10 3128.59 200.4 473.122 -102.99 2568.27 -355.39 -260.616 59.138 2377.11
ETITLE:      TS           BOND          ANGLE          DIHED          IMPRP               ELECT            VDW       BOUNDARY           MISC        KINETIC               TOTAL           TEMP      POTENTIAL         TOTAL3        TEMPAVG            PRESSURE      GPRESSURE         VOLUME       PRESSAVG      GPRESSAVG

ENERGY:      10       417.3643      1881.6859      3461.6456        52.7191        -139764.0478     12713.9941         0.0000         0.0000         0.0000        -121236.6388         0.0000   -121236.6388   -121236.6388         0.0000          17207.4190      2691.3257    495174.4980     17207.4190      2691.3257

PRESSURE: 11 17085.4 93.4445 166.586 93.4445 16706.1 -326.66 166.586 -326.66 16881.6
GPRESSURE: 11 2746.2 180.599 466.078 -115.092 2116.42 -386.079 -242.604 22.6907 2167.72
ENERGY:      11       512.5217      1872.9044      3452.3468        52.1812        -140521.7588     12387.3153         0.0000         0.0000         0.0000        -122244.4895         0.0000   -122244.4895   -122244.4895         0.0000          16891.0458      2343.4486    495174.4980     16891.0458      2343.4486

PRESSURE: 12 16696.2 59.0948 178.204 59.0948 16288.7 -357.283 178.204 -357.283 16695.4
GPRESSURE: 12 2336.65 149.902 468.64 -146.72 1643.65 -419.348 -215.323 -18.4855 1974.52
ENERGY:      12      1016.0460      1961.6134      3444.0950        52.5961        -141257.0707     12122.5206         0.0000         0.0000         0.0000        -122660.1997         0.0000   -122660.1997   -122660.1997         0.0000          16560.0911      1984.9400    495174.4980     16560.0911      1984.9400

PRESSURE: 13 16271.1 15.6736 197.557 15.6736 15841.1 -392.555 197.557 -392.555 16522.3
GPRESSURE: 13 1895.96 110.554 483.79 -191.288 1144.26 -457.897 -179.305 -64.0981 1796.24
ENERGY:      13      1924.4425      2145.0089      3436.9305        53.9955        -141969.7985     11913.9748         0.0000         0.0000         0.0000        -122495.4464         0.0000   -122495.4464   -122495.4464         0.0000          16211.4939      1612.1532    495174.4980     16211.4939      1612.1532

LINE MINIMIZER BRACKET: DX 0.000337884 0.000337884 DU -415.71 164.753 DUDX -2.09991e+06 -366142 1.33871e+06 
PRESSURE: 14 16608.1 50.5441 181.681 50.5441 16195.3 -364.456 181.681 -364.456 16657.3
GPRESSURE: 14 2244.85 142.167 470.721 -155.267 1538.95 -427.089 -208.354 -27.89 1935.11
ENERGY:      14      1176.8771      1993.0514      3442.4650        52.8118        -141411.4704     12073.1978         0.0000         0.0000         0.0000        -122673.0673         0.0000   -122673.0673   -122673.0673         0.0000          16486.9124      1906.3075    495174.4980     16486.9124      1906.3075

LINE MINIMIZER BRACKET: DX 7.24536e-05 0.000265431 DU -12.8677 177.621 DUDX -366142 1547.35 1.33871e+06 
MINIMIZER RESTARTING CONJUGATE GRADIENT ALGORITHM
LINE MINIMIZER REDUCING GRADIENT FROM 9.40078e+06 TO 9400.78
PRESSURE: 15 16435 79.2086 174.634 79.2086 16146.7 -335.208 174.634 -335.208 16354
GPRESSURE: 15 1983.83 170.957 446.973 -128.773 1424.38 -412.608 -205.058 -11.9914 1598.54
ENERGY:      15       446.0577      1810.3808      3440.7738        54.2422        -141792.3722     11749.3766         0.0000         0.0000         0.0000        -124291.5411         0.0000   -124291.5411   -124291.5411         0.0000          16311.9172      1668.9178    495174.4980     16311.9172      1668.9178

PRESSURE: 16 16172 96.4508 181.631 96.4508 16033.6 -314.1 181.631 -314.1 16046.2
GPRESSURE: 16 1637.68 188.45 442.683 -113.382 1250.84 -402.835 -186.975 -3.99385 1257.59
ENERGY:      16       478.4877      1797.8439      3439.2874        55.9365        -142165.9344     11496.5385         0.0000         0.0000         0.0000        -124897.8405         0.0000   -124897.8405   -124897.8405         0.0000          16083.8978      1382.0352    495174.4980     16083.8978      1382.0352

PRESSURE: 17 15806.8 101.844 202.717 101.844 15843.8 -303.062 202.717 -303.062 15732.3
GPRESSURE: 17 1191.27 194.568 456.802 -110.959 1004.25 -400.509 -153.788 -6.19578 910.546
ENERGY:      17      1270.3020      1966.9795      3437.9929        57.9675        -142532.1216     11299.5493         0.0000         0.0000         0.0000        -124499.3304         0.0000   -124499.3304   -124499.3304         0.0000          15794.3408      1035.3531    495174.4980     15794.3408      1035.3531

LINE MINIMIZER BRACKET: DX 0.000226446 0.000226446 DU -606.299 398.51 DUDX -4.90456e+06 -455729 3.97353e+06 
PRESSURE: 18 16139.3 97.5511 183.154 97.5511 16017.7 -312.469 183.154 -312.469 16014.2
GPRESSURE: 18 1596.58 189.597 443.304 -112.51 1229.02 -402.215 -184.261 -3.71208 1222.21
ENERGY:      18       524.9783      1806.6530      3439.1454        56.1280        -142203.8875     11473.8964         0.0000         0.0000         0.0000        -124903.0864         0.0000   -124903.0864   -124903.0864         0.0000          16057.0621      1349.2724    495174.4980     16057.0621      1349.2724

LINE MINIMIZER BRACKET: DX 2.32892e-05 0.000203156 DU -5.24587 403.756 DUDX -455729 304.07 3.97353e+06 
MINIMIZER RESTARTING CONJUGATE GRADIENT ALGORITHM
LINE MINIMIZER REDUCING GRADIENT FROM 3.51367e+06 TO 3513.67
PRESSURE: 19 15962 82.5918 154.847 82.5918 15734.9 -303.139 154.847 -303.139 15834.4
GPRESSURE: 19 1383.89 174.694 394.566 -126.012 864.325 -384.156 -199.281 -4.85477 985.191
ENERGY:      19       434.5792      1775.7684      3429.5154        56.8426        -143234.1274     11200.6961         0.0000         0.0000         0.0000        -126336.7258         0.0000   -126336.7258   -126336.7258         0.0000          15843.7610      1077.8016    495174.4980     15843.7610      1077.8016

PRESSURE: 20 15630 58.4662 150.06 58.4662 15348.6 -313.256 150.06 -313.256 15660.1
GPRESSURE: 20 1024.78 158.03 365.123 -148.996 400.637 -380.392 -192.331 -20.2131 758.485
ETITLE:      TS           BOND          ANGLE          DIHED          IMPRP               ELECT            VDW       BOUNDARY           MISC        KINETIC               TOTAL           TEMP      POTENTIAL         TOTAL3        TEMPAVG            PRESSURE      GPRESSURE         VOLUME       PRESSAVG      GPRESSAVG

ENERGY:      20      1355.6080      1950.7343      3421.1181        58.1479        -144222.3320     10985.4127         0.0000         0.0000         0.0000        -126451.3110         0.0000   -126451.3110   -126451.3110         0.0000          15546.2640       727.9668    495174.4980     15546.2640       727.9668

PRESSURE: 21 15138.5 24.6454 169.642 24.6454 14856 -342.988 169.642 -342.988 15489.8
GPRESSURE: 21 504.57 124.309 368.033 -183.834 -162.903 -400.024 -158.541 -59.9425 538.263
ENERGY:      21      3312.5129      2304.9249      3413.9630        59.9319        -145167.8534     10824.5365         0.0000         0.0000         0.0000        -125251.9842         0.0000   -125251.9842   -125251.9842         0.0000          15161.4228       293.3099    495174.4980     15161.4228       293.3099

LINE MINIMIZER BRACKET: DX 0.000596475 0.000596475 DU -114.585 1199.33 DUDX -1.29601e+06 910229 3.11077e+06 
PRESSURE: 22 15786.3 69.5775 149.132 69.5775 15520.9 -306.713 149.132 -306.713 15731.6
GPRESSURE: 22 1194.18 169.092 371.701 -137.711 603.915 -377.815 -199.062 -9.44427 851.743
ENERGY:      22       851.0343      1855.4264      3424.4338        57.5470        -143818.0940     11067.5894         0.0000         0.0000         0.0000        -126562.0632         0.0000   -126562.0632   -126562.0632         0.0000          15679.6127       883.2796    495174.4980     15679.6127       883.2796

LINE MINIMIZER BRACKET: DX 0.000350211 0.000246263 DU -225.337 110.752 DUDX -1.29601e+06 166.459 910229 
LINE MINIMIZER REDUCING GRADIENT FROM 6.20732e+06 TO 6207.32
PRESSURE: 23 14903 56.8075 152.443 56.8075 14793.4 -295.427 152.443 -295.427 14987.4
GPRESSURE: 23 97.3914 157.158 326.359 -158.817 -352.473 -369.76 -136.55 -42.4143 -37.4098
ENERGY:      23       474.7719      1758.2475      3409.7484        61.2659        -146416.8680     10324.6130         0.0000         0.0000         0.0000        -130388.2213         0.0000   -130388.2213   -130388.2213         0.0000          14894.5953       -97.4971    495174.4980     14894.5953       -97.4971

PRESSURE: 24 14093.1 45.3902 164.171 45.3902 14149.8 -290.011 164.171 -290.011 14357.8
GPRESSURE: 24 -883.164 146.667 295.474 -183.445 -1172.47 -362.269 -65.471 -77.672 -777.26
ENERGY:      24       535.3878      1790.7948      3403.4737        66.7920        -148658.4917      9805.3501         0.0000         0.0000         0.0000        -133056.6933         0.0000   -133056.6933   -133056.6933         0.0000          14200.2341      -944.2982    495174.4980     14200.2341      -944.2982

PRESSURE: 25 13339.1 32.5345 184.12 32.5345 13578.3 -291.759 184.12 -291.759 13829.8
GPRESSURE: 25 -1765.83 134.549 277.302 -219.583 -1869.79 -356.296 14.4651 -117.148 -1380.59
ENERGY:      25      1019.6599      1967.4651      3405.4692        74.1060        -150538.7018      9483.9721         0.0000         0.0000         0.0000        -134588.0295         0.0000   -134588.0295   -134588.0295         0.0000          13582.3904     -1672.0685    495174.4980     13582.3904     -1672.0685

PRESSURE: 26 12631.7 14.5387 211.929 14.5387 13078.2 -301.518 211.929 -301.518 13395
GPRESSURE: 26 -2561.18 116.504 270.713 -282.57 -2445.6 -352.473 103.765 -162.381 -1856.28
ENERGY:      26      1913.4304      2303.9340      3415.5354        83.1945        -152062.1756      9349.2882         0.0000         0.0000         0.0000        -134996.7931         0.0000   -134996.7931   -134996.7931         0.0000          13034.9442     -2287.6854    495174.4980     13034.9442     -2287.6854

PRESSURE: 27 11968.2 -14.1811 247.157 -14.1811 12663.9 -319.77 247.157 -319.77 13049
GPRESSURE: 27 -3273.14 86.2167 274.675 -401.923 -2882.4 -351.203 203.031 -214.427 -2210.34
ENERGY:      27      3202.1414      2816.2011      3433.4778        94.0610        -153241.0031      9405.7026         0.0000         0.0000         0.0000        -134289.4191         0.0000   -134289.4191   -134289.4191         0.0000          12560.3717     -2788.6244    495174.4980     12560.3717     -2788.6244

LINE MINIMIZER BRACKET: DX 0.000710904 0.000710904 DU -408.764 707.374 DUDX -1.37423e+06 189279 1.74719e+06 
PRESSURE: 28 12717.7 17.2284 208.147 17.2284 13135.2 -299.966 208.147 -299.966 13444.6
GPRESSURE: 28 -2466.66 119.154 271.953 -271.869 -2382.44 -352.968 91.2692 -156.226 -1803.6
ENERGY:      28      1781.0038      2252.6794      3413.7161        81.9492        -151879.6186      9355.1119         0.0000         0.0000         0.0000        -134995.1581         0.0000   -134995.1581   -134995.1581         0.0000          13099.1744     -2217.5679    495174.4980     13099.1744     -2217.5679

LINE MINIMIZER BRACKET: DX 8.80313e-05 0.000710904 DU -1.63497 707.374 DUDX -13963.5 189279 1.74719e+06 
PRESSURE: 29 12671.1 15.7975 210.231 15.7975 13103.6 -300.845 210.231 -300.845 13417.8
GPRESSURE: 29 -2518.07 117.689 271.784 -277.245 -2417.82 -352.767 97.5823 -159.456 -1832.34
ENERGY:      29      1852.3645      2280.0559      3414.6169        82.6115        -151973.4212      9351.1729         0.0000         0.0000         0.0000        -134992.5996         0.0000   -134992.5996   -134992.5996         0.0000          13064.1503     -2256.0750    495174.4980     13064.1503     -2256.0750

LINE MINIMIZER BRACKET: DX 4.00827e-05 0.000710904 DU -4.19351 707.374 DUDX 91428.2 189279 1.74719e+06 
PRESSURE: 30 12632.4 14.5653 212 14.5653 13077.4 -301.616 212 -301.616 13395.6
GPRESSURE: 30 -2567.56 112.002 273.058 -277.268 -2450.06 -352.596 101.915 -162.782 -1858.66
ETITLE:      TS           BOND          ANGLE          DIHED          IMPRP               ELECT            VDW       BOUNDARY           MISC        KINETIC               TOTAL           TEMP      POTENTIAL         TOTAL3        TEMPAVG            PRESSURE      GPRESSURE         VOLUME       PRESSAVG      GPRESSAVG

ENERGY:      30      1913.4000      2303.5526      3415.3975        83.1714        -152050.6144      9348.5397         0.0000         0.0000         0.0000        -134986.5531         0.0000   -134986.5531   -134986.5531         0.0000          13035.1249     -2292.0894    495174.4980     13035.1249     -2292.0894

LINE MINIMIZER REDUCING GRADIENT FROM 1.42739e+07 TO 14273.9
PRESSURE: 31 12819.5 16.3234 166.635 16.3234 13244.6 -239.228 166.635 -239.228 13290
GPRESSURE: 31 -2400.42 115.465 217.191 -235.872 -2305.52 -290.145 63.1559 -104.998 -1973.66
ENERGY:      31      1014.4551      2140.6607      3416.3468        84.0128        -152477.1843      9242.4171         0.0000         0.0000         0.0000        -136579.2918         0.0000   -136579.2918   -136579.2918         0.0000          13118.0571     -2226.5325    495174.4980     13118.0571     -2226.5325

PRESSURE: 32 12959.5 16.8377 128.766 16.8377 13373 -186.932 128.766 -186.932 13188.6
GPRESSURE: 32 -2275.71 116.497 168.395 -211.435 -2194.46 -235.354 34.1834 -57.7664 -2082.45
ENERGY:      32       538.2368      2081.2877      3417.8751        85.2537        -152874.7951      9170.0928         0.0000         0.0000         0.0000        -137582.0489         0.0000   -137582.0489   -137582.0489         0.0000          13173.7017     -2184.2059    495174.4980     13173.7017     -2184.2059

PRESSURE: 33 13046.3 18.6223 98.708 18.6223 13453.3 -145.035 98.708 -145.035 13091.1
GPRESSURE: 33 -2200.67 118.193 127.316 -194.536 -2127.68 -189.56 14.3534 -21.2278 -2184.9
ENERGY:      33       499.0494      2110.7284      3419.9276        86.7503        -153243.4648      9123.6978         0.0000         0.0000         0.0000        -138003.3112         0.0000   -138003.3112   -138003.3112         0.0000          13196.8909     -2171.0849    495174.4980     13196.8909     -2171.0849

PRESSURE: 34 13075.8 23.1056 76.7506 23.1056 13479.5 -113.81 76.7506 -113.81 12997.2
GPRESSURE: 34 -2180.02 122.273 94.4212 -179.952 -2111.96 -153.623 3.41361 4.42957 -2281.13
ENERGY:      34       910.3930      2215.4747      3422.4765        88.4383        -153583.3117      9098.3963         0.0000         0.0000         0.0000        -137848.1329         0.0000   -137848.1329   -137848.1329         0.0000          13184.1695     -2191.0343    495174.4980     13184.1695     -2191.0343

LINE MINIMIZER BRACKET: DX 0.000132532 0.000132532 DU -421.262 155.178 DUDX -5.36892e+06 -1.00661e+06 3.3274e+06 
PRESSURE: 35 13058.3 19.3806 92.9064 19.3806 13464.3 -136.863 92.9064 -136.863 13069.1
GPRESSURE: 35 -2190.93 118.877 118.983 -191.096 -2119.34 -180.355 11.034 -14.3232 -2207.7
ENERGY:      35       553.6223      2128.7052      3420.4725        87.1248        -153324.4720      9116.1031         0.0000         0.0000         0.0000        -138018.4442         0.0000   -138018.4442   -138018.4442         0.0000          13197.2375     -2172.6573    495174.4980     13197.2375     -2172.6573

LINE MINIMIZER BRACKET: DX 3.06336e-05 0.000101899 DU -15.133 170.311 DUDX -1.00661e+06 -3112.7 3.3274e+06 
LINE MINIMIZER REDUCING GRADIENT FROM 2.08635e+06 TO 2086.35
PRESSURE: 36 13016.5 27.3573 90.8768 27.3573 13357.6 -145.846 90.8768 -145.846 13082.8
GPRESSURE: 36 -2271.7 129.073 113.301 -175.242 -2269.01 -186.802 10.6816 -23.4135 -2230.92
ENERGY:      36       423.9879      2075.9029      3415.0529        84.7236        -153588.1293      9057.2653         0.0000         0.0000         0.0000        -138531.1968         0.0000   -138531.1968   -138531.1968         0.0000          13152.3075     -2257.2102    495174.4980     13152.3075     -2257.2102

PRESSURE: 37 12954.2 39.1871 89.6902 39.1871 13213.3 -159.757 89.6902 -159.757 13096.7
GPRESSURE: 37 -2372.51 143.046 108.399 -157.987 -2455.89 -197.921 11.5265 -37.495 -2253.58
ENERGY:      37       515.2536      2056.6073      3410.0830        82.7787        -153846.5419      9005.9717         0.0000         0.0000         0.0000        -138775.8476         0.0000   -138775.8476   -138775.8476         0.0000          13088.0823     -2360.6610    495174.4980     13088.0823     -2360.6610

PRESSURE: 38 12872.2 54.964 89.2435 54.964 13032.6 -178.248 89.2435 -178.248 13110.7
GPRESSURE: 38 -2492.75 160.904 104.214 -138.302 -2679.19 -213.46 13.369 -56.2157 -2275.64
ENERGY:      38       822.4484      2076.0530      3405.5845        81.3573        -154099.6782      8962.8706         0.0000         0.0000         0.0000        -138751.3644         0.0000   -138751.3644   -138751.3644         0.0000          13005.1584     -2482.5256    495174.4980     13005.1584     -2482.5256

LINE MINIMIZER BRACKET: DX 0.000309967 0.000309967 DU -244.651 24.4832 DUDX -1.22227e+06 -356616 514225 
PRESSURE: 39 12923 45.1732 89.4302 45.1732 13143.7 -166.792 89.4302 -166.792 13102.4
GPRESSURE: 39 -2419.43 149.891 106.61 -150.257 -2542.98 -203.763 12.1769 -44.617 -2262.68
ENERGY:      39       615.1904      2059.5688      3408.1831        82.1280        -153950.7842      8987.2703         0.0000         0.0000         0.0000        -138798.4435         0.0000   -138798.4435   -138798.4435         0.0000          13056.3470     -2408.3645    495174.4980     13056.3470     -2408.3645

LINE MINIMIZER BRACKET: DX 0.000126881 0.000183086 DU -22.5959 47.0791 DUDX -356616 -1008.75 514225 
LINE MINIMIZER REDUCING GRADIENT FROM 2.74552e+06 TO 2745.52
PRESSURE: 40 12915.4 33.9287 101.857 33.9287 13240.9 -165.083 101.857 -165.083 13141.6
GPRESSURE: 40 -2557.66 143.554 116.356 -145.116 -2563.09 -195.482 30.2369 -43.5985 -2356.05
ETITLE:      TS           BOND          ANGLE          DIHED          IMPRP               ELECT            VDW       BOUNDARY           MISC        KINETIC               TOTAL           TEMP      POTENTIAL         TOTAL3        TEMPAVG            PRESSURE      GPRESSURE         VOLUME       PRESSAVG      GPRESSAVG

ENERGY:      40       443.0969      1953.1928      3394.0861        76.3703        -154739.0765      8820.8974         0.0000         0.0000         0.0000        -140051.4331         0.0000   -140051.4331   -140051.4331         0.0000          13099.3181     -2492.2690    495174.4980     13099.3181     -2492.2690

PRESSURE: 41 12894.7 22.9213 119.407 22.9213 13325.3 -168.504 119.407 -168.504 13191
GPRESSURE: 41 -2701.12 130.793 131.738 -148.479 -2587.29 -193.823 56.7716 -44.1263 -2424.58
ENERGY:      41       461.5389      1936.7928      3384.9655        74.6753        -155482.9272      8692.1568         0.0000         0.0000         0.0000        -140932.7979         0.0000   -140932.7979   -140932.7979         0.0000          13136.9931     -2570.9947    495174.4980     13136.9931     -2570.9947

PRESSURE: 42 12860.9 12.8651 142.13 12.8651 13395.2 -176.981 142.13 -176.981 13250.1
GPRESSURE: 42 -2851.71 118.471 153.14 -152.226 -2621.02 -197.583 89.3526 -49.9843 -2477.64
ENERGY:      42       668.2952      2011.6303      3381.0273        77.2889        -156181.3899      8599.8237         0.0000         0.0000         0.0000        -141443.3245         0.0000   -141443.3245   -141443.3245         0.0000          13168.7340     -2650.1241    495174.4980     13168.7340     -2650.1241

PRESSURE: 43 12815.3 3.83531 170.285 3.83531 13451.1 -190.663 170.285 -190.663 13318.7
GPRESSURE: 43 -3007.94 106.787 181.778 -155.84 -2664.1 -207.499 128.213 -61.2946 -2515.11
ENERGY:      43      1061.1419      2179.0001      3382.4523        84.5624        -156833.6419      8544.4144         0.0000         0.0000         0.0000        -141582.0708         0.0000   -141582.0708   -141582.0708         0.0000          13195.0334     -2729.0530    495174.4980     13195.0334     -2729.0530

PRESSURE: 44 12760.4 -4.42935 204.419 -4.42935 13493.9 -209.775 204.419 -209.775 13397.2
GPRESSURE: 44 -3166.91 95.7139 220.106 -159.611 -2715.64 -224.797 174.009 -78.2232 -2536.09
ENERGY:      44      1637.8859      2440.1383      3389.3958        97.0510        -157439.2187      8528.0645         0.0000         0.0000         0.0000        -141346.6833         0.0000   -141346.6833   -141346.6833         0.0000          13217.1931     -2806.2132    495174.4980     13217.1931     -2806.2132

LINE MINIMIZER BRACKET: DX 0.000524336 0.000524336 DU -138.746 235.388 DUDX -628171 77712.6 788864 
PRESSURE: 45 12821.1 4.82808 166.775 4.82808 13445.5 -188.811 166.775 -188.811 13310.5
GPRESSURE: 45 -2989.87 108.121 178.087 -155.441 -2658.75 -205.999 123.457 -59.758 -2511.55
ENERGY:      45      1007.2398      2155.1757      3382.0159        83.4868        -156760.6667      8548.7620         0.0000         0.0000         0.0000        -141583.9865         0.0000   -141583.9865   -141583.9865         0.0000          13192.3316     -2720.0578    495174.4980     13192.3316     -2720.0578

LINE MINIMIZER BRACKET: DX 0.00046482 5.95156e-05 DU -140.662 1.91564 DUDX -628171 -3082.42 77712.6 
PRESSURE: 46 12820.5 4.7303 167.12 4.7303 13446 -188.989 167.12 -188.989 13311.3
GPRESSURE: 46 -2991.66 107.992 178.45 -155.481 -2659.28 -206.141 123.927 -59.9099 -2511.91
ENERGY:      46      1012.5214      2157.4905      3382.0563        83.5914        -156767.8734      8548.3017         0.0000         0.0000         0.0000        -141583.9121         0.0000   -141583.9121   -141583.9121         0.0000          13192.6058     -2720.9527    495174.4980     13192.6058     -2720.9527

LINE MINIMIZER BRACKET: DX 0.00046482 5.95156e-06 DU -140.662 0.074352 DUDX -628171 -3082.42 4948.3 
PRESSURE: 47 12821 4.81844 166.81 4.81844 13445.5 -188.829 166.81 -188.829 13310.5
GPRESSURE: 47 -2990.05 108.108 178.124 -155.445 -2658.8 -206.013 123.504 -59.7732 -2511.59
ENERGY:      47      1007.7669      2155.4066      3382.0199        83.4973        -156761.3884      8548.7158         0.0000         0.0000         0.0000        -141583.9820         0.0000   -141583.9820   -141583.9820         0.0000          13192.3586     -2720.1477    495174.4980     13192.3586     -2720.1477

LINE MINIMIZER BRACKET: DX 0.00046482 5.95156e-07 DU -140.662 0.00451079 DUDX -628171 -3082.42 -2279.39 
PRESSURE: 48 12821.1 4.8281 166.775 4.8281 13445.5 -188.811 166.775 -188.811 13310.5
GPRESSURE: 48 -2989.87 108.121 178.087 -155.441 -2658.75 -205.999 123.457 -59.7579 -2511.55
ENERGY:      48      1007.2398      2155.1756      3382.0159        83.4868        -156760.6669      8548.7620         0.0000         0.0000         0.0000        -141583.9868         0.0000   -141583.9868   -141583.9868         0.0000          13192.3316     -2720.0578    495174.4980     13192.3316     -2720.0578

LINE MINIMIZER REDUCING GRADIENT FROM 5.97541e+06 TO 5975.41
PRESSURE: 49 12960.8 2.79836 101.973 2.79836 13411.4 -170.097 101.973 -170.097 13209.8
GPRESSURE: 49 -2857.94 106.28 106.348 -150.485 -2722.57 -182.356 55.0636 -32.7637 -2666.54
ENERGY:      49       473.9466      2005.0748      3382.1746        81.3732        -157354.4157      8462.5860         0.0000         0.0000         0.0000        -142949.2603         0.0000   -142949.2603   -142949.2603         0.0000          13194.0342     -2749.0148    495174.4980     13194.0342     -2749.0148

LDB: ============= START OF LOAD BALANCING ============== 13.7052
LDB: Largest compute 127 load 0.232831 is 26.0% of average load 0.896021
LDB: Average compute 0.016656 is 1.9% of average load 0.896021
LDB: Partitioning computes with target load 0.089602
LDB: Increased migratable compute count from 1425 to 1503
LDB: Largest unpartitionable compute is 0.019961
LDB: ============== END OF LOAD BALANCING =============== 13.718
Info: useSync: 0 useProxySync: 0
LDB: =============== DONE WITH MIGRATION ================ 13.7374
PRESSURE: 50 13016.4 5.29732 52.8787 5.29732 13303.8 -165.641 52.8787 -165.641 13109.1
GPRESSURE: 50 -2799.53 105.673 52.8772 -140.47 -2855.04 -178.565 2.35802 -21.6674 -2810.86
Info: Initial time: 34 CPUs 0.0408046 s/step 0.236138 days/ns 2571.87 MB memory
ETITLE:      TS           BOND          ANGLE          DIHED          IMPRP               ELECT            VDW       BOUNDARY           MISC        KINETIC               TOTAL           TEMP      POTENTIAL         TOTAL3        TEMPAVG            PRESSURE      GPRESSURE         VOLUME       PRESSAVG      GPRESSAVG

ENERGY:      50       601.3791      2001.0797      3384.7414        81.7424        -157906.1629      8414.6411         0.0000         0.0000         0.0000        -143422.5791         0.0000   -143422.5791   -143422.5791         0.0000          13143.1237     -2821.8094    495174.4980     13143.1237     -2821.8094

PRESSURE: 51 12985.2 12.0724 20.3903 12.0724 13121.6 -176.006 20.3903 -176.006 13008.9
GPRESSURE: 51 -2830.42 113.004 18.39 -127.293 -3058.89 -185.956 -32.1546 -24.0916 -2954.01
ENERGY:      51      1402.8291      2130.9771      3389.5582        83.9268        -158415.2668      8404.0149         0.0000         0.0000         0.0000        -143003.9607         0.0000   -143003.9607   -143003.9607         0.0000          13038.5529     -2947.7755    495174.4980     13038.5529     -2947.7755

LINE MINIMIZER BRACKET: DX 0.000303297 0.000303297 DU -473.319 418.618 DUDX -3.03296e+06 -97163.6 2.84501e+06 
PRESSURE: 52 13017.3 5.79629 48.8658 5.79629 13289 -166.004 48.8658 -166.004 13099.1
GPRESSURE: 52 -2798.86 106.226 48.509 -139.325 -2872.26 -178.562 -1.89182 -21.2396 -2825.46
ENERGY:      52       650.9868      2008.2138      3385.1222        81.8847        -157958.5927      8411.8773         0.0000         0.0000         0.0000        -143420.5079         0.0000   -143420.5079   -143420.5079         0.0000          13135.1051     -2832.1933    495174.4980     13135.1051     -2832.1933

LINE MINIMIZER BRACKET: DX 0.000303297 3.03297e-05 DU -473.319 2.07114 DUDX -3.03296e+06 -97163.6 196335 
PRESSURE: 53 13016.8 5.44388 51.6802 5.44388 13299.6 -165.731 51.6802 -165.731 13106.2
GPRESSURE: 53 -2799.23 105.839 51.5705 -140.141 -2860.03 -178.538 1.09178 -21.5317 -2815.14
ENERGY:      53       615.2457      2003.0279      3384.8503        81.7822        -157921.3003      8413.7798         0.0000         0.0000         0.0000        -143422.6143         0.0000   -143422.6143   -143422.6143         0.0000          13140.8350     -2824.7988    495174.4980     13140.8350     -2824.7988

LINE MINIMIZER BRACKET: DX 8.90579e-06 2.14239e-05 DU -0.0352205 2.10636 DUDX -97163.6 -11160.5 196335 
LINE MINIMIZER REDUCING GRADIENT FROM 2.12677e+06 TO 2126.77
PRESSURE: 54 12787.1 0.0643365 52.6153 0.0643365 13219.4 -158.759 52.6153 -158.759 12865.7
GPRESSURE: 54 -3006.46 94.8172 47.1968 -136.101 -2905.91 -165.756 -4.45494 -9.10934 -3053.68
ENERGY:      54       400.4970      1883.7629      3378.7222        74.0721        -158405.0685      8363.8085         0.0000         0.0000         0.0000        -144304.2056         0.0000   -144304.2056   -144304.2056         0.0000          12957.3845     -2988.6823    495174.4980     12957.3845     -2988.6823

PRESSURE: 55 12517.3 -0.265507 55.752 -0.265507 13090.6 -157.891 55.752 -157.891 12626.1
GPRESSURE: 55 -3252.58 89.1624 47.1798 -127.147 -2998.92 -160.109 -7.42359 -2.71551 -3289.67
ENERGY:      55       539.9889      1856.5094      3375.9374        69.1030        -158865.5488      8336.0190         0.0000         0.0000         0.0000        -144687.9911         0.0000   -144687.9911   -144687.9911         0.0000          12744.6631     -3180.3927    495174.4980     12744.6631     -3180.3927

PRESSURE: 56 12207.3 4.96316 60.739 4.96316 12912.5 -162.851 60.739 -162.851 12387.4
GPRESSURE: 56 -3538.14 89.2362 50.3628 -112.631 -3139.9 -160.844 -8.17588 -2.09504 -3523.48
ENERGY:      56      1035.7910      1920.0348      3376.5115        66.7546        -159302.3545      8330.1370         0.0000         0.0000         0.0000        -144573.1256         0.0000   -144573.1256   -144573.1256         0.0000          12502.4149     -3400.5057    495174.4980     12502.4149     -3400.5057

LINE MINIMIZER BRACKET: DX 0.00053151 0.00053151 DU -383.785 114.866 DUDX -1.1919e+06 -255315 684112 
PRESSURE: 57 12437.3 0.591462 56.9304 0.591462 13047.2 -158.675 56.9304 -158.675 12561.4
GPRESSURE: 57 -3326.01 88.6088 47.7527 -123.786 -3032.35 -159.696 -7.8361 -1.99186 -3353.19
ENERGY:      57       639.0112      1864.7949      3375.7589        68.2107        -158986.0201      8332.2411         0.0000         0.0000         0.0000        -144706.0033         0.0000   -144706.0033   -144706.0033         0.0000          12681.9807     -3237.1849    495174.4980     12681.9807     -3237.1849

LINE MINIMIZER BRACKET: DX 0.000143928 0.000387583 DU -18.0122 132.878 DUDX -255315 -1298.8 684112 
LINE MINIMIZER REDUCING GRADIENT FROM 3.28278e+06 TO 3282.78
PRESSURE: 58 12270.7 1.39466 57.1076 1.39466 12830.1 -165.353 57.1076 -165.353 12383.9
GPRESSURE: 58 -3465.21 89.0857 45.9832 -115.65 -3227.29 -163.576 -14.782 -5.22946 -3524.3
ENERGY:      58       386.0645      1770.1085      3373.3192        65.8782        -159440.1643      8292.9588         0.0000         0.0000         0.0000        -145551.8352         0.0000   -145551.8352   -145551.8352         0.0000          12494.8975     -3405.5993    495174.4980     12494.8975     -3405.5993

PRESSURE: 59 12084.9 6.74776 62.3179 6.74776 12571.6 -177.935 62.3179 -177.935 12208.1
GPRESSURE: 59 -3622.04 94.2784 49.9232 -102.811 -3461.68 -173.225 -16.7862 -13.8633 -3692.5
ENERGY:      59       376.0705      1743.1157      3374.6471        66.5275        -159871.7828      8271.4986         0.0000         0.0000         0.0000        -146039.9235         0.0000   -146039.9235   -146039.9235         0.0000          12288.2116     -3592.0729    495174.4980     12288.2116     -3592.0729

LDB: ============= START OF LOAD BALANCING ============== 14.1396
LDB: ============== END OF LOAD BALANCING =============== 14.1406
Info: useSync: 0 useProxySync: 0
LDB: =============== DONE WITH MIGRATION ================ 14.1443
PRESSURE: 60 11880.2 16.5617 72.2707 16.5617 12273.2 -196.079 72.2707 -196.079 12034
GPRESSURE: 60 -3792.74 105.329 62.8913 -83.6451 -3730.4 -187.183 -12.2058 -28.1356 -3856.58
ETITLE:      TS           BOND          ANGLE          DIHED          IMPRP               ELECT            VDW       BOUNDARY           MISC        KINETIC               TOTAL           TEMP      POTENTIAL         TOTAL3        TEMPAVG            PRESSURE      GPRESSURE         VOLUME       PRESSAVG      GPRESSAVG

ENERGY:      60       606.2999      1787.4543      3379.6783        70.2093        -160280.5459      8268.6527         0.0000         0.0000         0.0000        -146168.2514         0.0000   -146168.2514   -146168.2514         0.0000          12062.4681     -3793.2402    495174.4980     12062.4681     -3793.2402

PRESSURE: 61 11657.9 30.622 86.7254 30.622 11937.2 -219.391 86.7254 -219.391 11861.4
GPRESSURE: 61 -3983.87 119.298 76.3397 -61.62 -4039.17 -206.72 -5.1761 -46.3846 -4019.61
ENERGY:      61      1073.5541      1907.3382      3388.3363        77.0281        -160666.0775      8286.0553         0.0000         0.0000         0.0000        -145933.7654         0.0000   -145933.7654   -145933.7654         0.0000          11818.8173     -4014.2152    495174.4980     11818.8173     -4014.2152

LINE MINIMIZER BRACKET: DX 0.000311979 0.000311979 DU -128.328 234.486 DUDX -989815 169082 1.34019e+06 
PRESSURE: 62 11911.1 14.8665 70.5357 14.8665 12319.1 -193.105 70.5357 -193.105 12059.3
GPRESSURE: 62 -3766.29 103.639 61.2779 -86.497 -3688.39 -184.703 -12.8574 -25.8518 -3832.59
ENERGY:      62       557.9271      1776.3808      3378.7117        69.4806        -160222.0976      8267.8241         0.0000         0.0000         0.0000        -146171.7732         0.0000   -146171.7732   -146171.7732         0.0000          12096.5027     -3762.4206    495174.4980     12096.5027     -3762.4206

LINE MINIMIZER BRACKET: DX 0.000266537 4.54413e-05 DU -131.85 3.52175 DUDX -989815 -642.808 169082 
LINE MINIMIZER REDUCING GRADIENT FROM 2.65298e+06 TO 2652.98
PRESSURE: 63 11972.4 -4.74808 58.9933 -4.74808 12439.2 -163.217 58.9933 -163.217 12002.8
GPRESSURE: 63 -3732.9 81.279 54.0753 -101.874 -3594.15 -157.256 -23.9069 4.64493 -3909.63
ENERGY:      63       400.6870      1728.5986      3378.4859        71.1172        -160608.4028      8222.7603         0.0000         0.0000         0.0000        -146806.7538         0.0000   -146806.7538   -146806.7538         0.0000          12138.1486     -3745.5620    495174.4980     12138.1486     -3745.5620

PRESSURE: 64 12011.8 -19.4523 50.3729 -19.4523 12521.4 -138.079 50.3729 -138.079 11945.6
GPRESSURE: 64 -3720.41 63.6735 49.9274 -112.339 -3536.91 -134.526 -31.8986 30.4034 -3986
ENERGY:      64       481.3997      1739.4606      3379.9785        73.7705        -160978.3703      8191.5553         0.0000         0.0000         0.0000        -147112.2058         0.0000   -147112.2058   -147112.2058         0.0000          12159.6208     -3747.7718    495174.4980     12159.6208     -3747.7718

PRESSURE: 65 12028.4 -28.9242 44.5893 -28.9242 12564.1 -117.847 44.5893 -117.847 11887.6
GPRESSURE: 65 -3729.71 51.1548 48.6848 -117.558 -3518.29 -116.663 -36.9489 51.2569 -4061.67
ENERGY:      65       806.0075      1803.1497      3383.1588        77.4346        -161331.7640      8173.1707         0.0000         0.0000         0.0000        -147088.8427         0.0000   -147088.8427   -147088.8427         0.0000          12160.0509     -3769.8884    495174.4980     12160.0509     -3769.8884

LINE MINIMIZER BRACKET: DX 0.000301624 0.000301624 DU -305.452 23.3632 DUDX -1.55846e+06 -467507 622404 
PRESSURE: 66 12021.8 -24.1699 47.5445 -24.1699 12544.6 -128.794 47.5445 -128.794 11920.8
GPRESSURE: 66 -3721.68 57.6652 49.0395 -115.235 -3524.12 -126.261 -34.4225 39.9548 -4018.54
ENERGY:      66       590.4327      1760.6234      3381.1369        75.2180        -161131.9372      8182.1384         0.0000         0.0000         0.0000        -147142.3878         0.0000   -147142.3878   -147142.3878         0.0000          12162.4247     -3754.7788    495174.4980     12162.4247     -3754.7788

LINE MINIMIZER BRACKET: DX 0.000129377 0.000172248 DU -30.182 53.5451 DUDX -467507 -27.4355 622404 
LINE MINIMIZER REDUCING GRADIENT FROM 1.96223e+06 TO 1962.23
PRESSURE: 67 11935.8 -20.8063 38.3959 -20.8063 12452 -153.125 38.3959 -153.125 11998.1
GPRESSURE: 67 -3995.5 52.6719 51.5492 -112.238 -3814.03 -170.122 -28.2112 3.44175 -4060.72
ENERGY:      67       442.4755      1729.0562      3371.9101        75.0654        -161900.4514      8100.0664         0.0000         0.0000         0.0000        -148181.8777         0.0000   -148181.8777   -148181.8777         0.0000          12128.6324     -3956.7478    495174.4980     12128.6324     -3956.7478

PRESSURE: 68 11782.9 -12.1816 47.1932 -12.1816 12301.2 -189.126 47.1932 -189.126 12073.9
GPRESSURE: 68 -4330.58 52.5727 70.5656 -103.667 -4156.18 -225.542 -4.99135 -45.0134 -4098.14
ENERGY:      68       845.1913      1874.2480      3367.9070        79.9869        -162604.7448      8063.8313         0.0000         0.0000         0.0000        -148373.5803         0.0000   -148373.5803   -148373.5803         0.0000          12052.6688     -4194.9661    495174.4980     12052.6688     -4194.9661

PRESSURE: 69 11566.8 0.926936 73.1343 0.926936 12096.5 -236.038 73.1343 -236.038 12149.9
GPRESSURE: 69 -4722.89 56.7652 105.133 -89.9336 -4545.99 -292.167 34.2404 -104.954 -4129.12
ENERGY:      69      1781.7604      2210.4765      3369.0260        91.3906        -163243.0699      8077.4375         0.0000         0.0000         0.0000        -147712.9789         0.0000   -147712.9789   -147712.9789         0.0000          11937.7343     -4466.0026    495174.4980     11937.7343     -4466.0026

LINE MINIMIZER BRACKET: DX 0.000745168 0.000745168 DU -191.703 660.601 DUDX -827637 310871 1.45509e+06 
PRESSURE: 70 11831.2 -14.9981 43.0509 -14.9981 12348.1 -178.157 43.0509 -178.157 12053.3
GPRESSURE: 70 -4232.08 51.9393 65.6463 -109.702 -4062.74 -210.595 -11.2513 -33.2432 -4091.59
ETITLE:      TS           BOND          ANGLE          DIHED          IMPRP               ELECT            VDW       BOUNDARY           MISC        KINETIC               TOTAL           TEMP      POTENTIAL         TOTAL3        TEMPAVG            PRESSURE      GPRESSURE         VOLUME       PRESSAVG      GPRESSAVG

ENERGY:      70       681.2096      1816.1260      3368.4854        78.0741        -162417.3827      8068.9579         0.0000         0.0000         0.0000        -148404.5298         0.0000   -148404.5298   -148404.5298         0.0000          12077.5029     -4128.8009    495174.4980     12077.5029     -4128.8009

LINE MINIMIZER BRACKET: DX 0.000541297 0.000203871 DU -222.652 30.9496 DUDX -827637 -1584.06 310871 
LINE MINIMIZER REDUCING GRADIENT FROM 2.5679e+06 TO 2567.9
PRESSURE: 71 12128.3 -34.0524 7.09781 -34.0524 12562.3 -154.025 7.09781 -154.025 12223.5
GPRESSURE: 71 -4072.49 16.1958 24.7443 -129.057 -4012.16 -197.555 -40.8484 -20.1894 -4057.92
ENERGY:      71       476.5504      1760.6132      3359.6052        79.1750        -163127.6315      8001.1909         0.0000         0.0000         0.0000        -149450.4968         0.0000   -149450.4968   -149450.4968         0.0000          12304.7119     -4047.5233    495174.4980     12304.7119     -4047.5233

PRESSURE: 72 12358.6 -44.7793 -19.5062 -44.7793 12722 -141.758 -19.5062 -141.758 12412.9
GPRESSURE: 72 -3975.28 -10.1361 -7.08894 -138.03 -4008.17 -196.476 -61.1185 -20.049 -4000.25
ENERGY:      72       795.6054      1873.2479      3355.0727        83.7560        -163767.7011      7986.2574         0.0000         0.0000         0.0000        -149673.7616         0.0000   -149673.7616   -149673.7616         0.0000          12497.8407     -3994.5656    495174.4980     12497.8407     -3994.5656

PRESSURE: 73 12520 -47.4825 -36.2416 -47.4825 12825.7 -141.799 -36.2416 -141.799 12623.2
GPRESSURE: 73 -3941.9 -27.1743 -29.1216 -136.713 -4051.84 -207.896 -71.3952 -33.2946 -3916.83
ENERGY:      73      1650.0782      2140.5976      3355.0420        91.8401        -164335.7944      8023.8626         0.0000         0.0000         0.0000        -149074.3740         0.0000   -149074.3740   -149074.3740         0.0000          12656.2726     -3970.1889    495174.4980     12656.2726     -3970.1889

LINE MINIMIZER BRACKET: DX 0.000567681 0.000567681 DU -223.265 599.388 DUDX -1.11926e+06 326269 1.77082e+06 
PRESSURE: 74 12312.4 -43.0673 -14.3124 -43.0673 12690.7 -143.476 -14.3124 -143.476 12368.2
GPRESSURE: 74 -3991.76 -4.95132 -0.731162 -136.889 -4004.82 -195.635 -57.3334 -18.9376 -4015.51
ENERGY:      74       676.7029      1833.5678      3355.7048        82.4101        -163627.9532      7985.0153         0.0000         0.0000         0.0000        -149694.5523         0.0000   -149694.5523   -149694.5523         0.0000          12457.1017     -4004.0291    495174.4980     12457.1017     -4004.0291

LINE MINIMIZER BRACKET: DX 0.00043898 0.000128701 DU -244.055 20.7907 DUDX -1.11926e+06 -2051.48 326269 
LINE MINIMIZER REDUCING GRADIENT FROM 1.93184e+06 TO 1931.84
PRESSURE: 75 12195.1 -30.407 -0.363891 -30.407 12557.3 -139.187 -0.363891 -139.187 12330.2
GPRESSURE: 75 -4152.92 -0.931837 6.77714 -118.904 -4185.37 -192.639 -44.4924 -20.8076 -4107.23
ENERGY:      75       462.8247      1824.1393      3350.2906        80.6532        -164026.1479      7969.0440         0.0000         0.0000         0.0000        -150339.1961         0.0000   -150339.1961   -150339.1961         0.0000          12360.8894     -4148.5069    495174.4980     12360.8894     -4148.5069

PRESSURE: 76 12047.1 -11.6913 19.7426 -11.6913 12385.9 -140.207 19.7426 -140.207 12293.5
GPRESSURE: 76 -4343.51 8.85177 20.6725 -94.8592 -4402.87 -194.709 -25.0307 -28.1235 -4194.81
ENERGY:      76       554.6021      1893.3264      3346.6435        80.2958        -164398.6951      7975.0026         0.0000         0.0000         0.0000        -150548.8246         0.0000   -150548.8246   -150548.8246         0.0000          12242.1511     -4313.7313    495174.4980     12242.1511     -4313.7313

PRESSURE: 77 11870 12.7341 45.9553 12.7341 12178.7 -146.248 45.9553 -146.248 12258.3
GPRESSURE: 77 -4562.09 24.0478 40.9678 -65.1514 -4654.92 -201.575 1.07081 -40.5946 -4277.84
ENERGY:      77       946.0968      2047.5828      3344.7675        81.3226        -164745.0745      8004.8167         0.0000         0.0000         0.0000        -150320.4882         0.0000   -150320.4882   -150320.4882         0.0000          12102.3204     -4498.2830    495174.4980     12102.3204     -4498.2830

LINE MINIMIZER BRACKET: DX 0.000445907 0.000445907 DU -209.629 228.336 DUDX -959820 17839.6 1.00334e+06 
PRESSURE: 78 12063.3 -13.8284 17.4613 -13.8284 12404.7 -139.871 17.4613 -139.871 12297.1
GPRESSURE: 78 -4323.16 7.62875 18.9907 -97.5317 -4379.51 -194.279 -27.2634 -27.1556 -4186.23
ENERGY:      78       531.8334      1882.6817      3346.9272        80.2688        -164362.4348      7973.3651         0.0000         0.0000         0.0000        -150547.3585         0.0000   -150547.3585   -150547.3585         0.0000          12255.0135     -4296.3000    495174.4980     12255.0135     -4296.3000

LINE MINIMIZER BRACKET: DX 4.45907e-05 0.000445907 DU -1.46616 228.336 DUDX -80343.2 17839.6 1.00334e+06 
PRESSURE: 79 12050 -12.0702 19.339 -12.0702 12389.2 -140.146 19.339 -140.146 12294.1
GPRESSURE: 79 -4339.92 8.63951 20.3668 -95.3352 -4398.73 -194.632 -25.4208 -27.9545 -4193.3
ENERGY:      79       550.3789      1891.3847      3346.6910        80.2898        -164392.2082      7974.6913         0.0000         0.0000         0.0000        -150548.7725         0.0000   -150548.7725   -150548.7725         0.0000          12244.4292     -4310.6509    495174.4980     12244.4292     -4310.6509

LINE MINIMIZER BRACKET: DX 7.84189e-06 0.000445907 DU -0.0521384 228.336 DUDX 481.239 17839.6 1.00334e+06 
PRESSURE: 80 12047.1 -11.6902 19.7467 -11.6902 12385.9 -140.209 19.7467 -140.209 12293.5
GPRESSURE: 80 -4340.44 5.53267 20.5239 -97.3602 -4409.28 -193.329 -25.4496 -26.4393 -4197.22
ETITLE:      TS           BOND          ANGLE          DIHED          IMPRP               ELECT            VDW       BOUNDARY           MISC        KINETIC               TOTAL           TEMP      POTENTIAL         TOTAL3        TEMPAVG            PRESSURE      GPRESSURE         VOLUME       PRESSAVG      GPRESSAVG

ENERGY:      80       554.6001      1893.3164      3346.6421        80.2955        -164398.5344      7974.9951         0.0000         0.0000         0.0000        -150548.6851         0.0000   -150548.6851   -150548.6851         0.0000          12242.1557     -4315.6485    495174.4980     12242.1557     -4315.6485

LINE MINIMIZER REDUCING GRADIENT FROM 1.91658e+06 TO 1916.58
PRESSURE: 81 11994 -21.7132 15.3778 -21.7132 12449 -116.904 15.3778 -116.904 12194.2
GPRESSURE: 81 -4402.17 -17.3487 12.3217 -94.3399 -4351 -163.914 -30.3935 -4.34404 -4319.05
ENERGY:      81       384.8912      1824.9901      3343.8600        77.1302        -164790.9530      7972.1425         0.0000         0.0000         0.0000        -151187.9391         0.0000   -151187.9391   -151187.9391         0.0000          12212.3931     -4357.4081    495174.4980     12212.3931     -4357.4081

PRESSURE: 82 11920.7 -25.3797 12.0886 -25.3797 12477.9 -97.7346 12.0886 -97.7346 12100.1
GPRESSURE: 82 -4482.14 -33.8385 5.39923 -84.6081 -4324.96 -138.649 -33.9181 13.3028 -4432.98
ENERGY:      82       467.9434      1812.8632      3343.8043        76.7918        -165157.9667      7991.8138         0.0000         0.0000         0.0000        -151464.7503         0.0000   -151464.7503   -151464.7503         0.0000          12166.2511     -4413.3560    495174.4980     12166.2511     -4413.3560

PRESSURE: 83 11827.3 -22.6154 10.1624 -22.6154 12471.8 -82.7525 10.1624 -82.7525 12011.4
GPRESSURE: 83 -4580.23 -43.8185 0.0847851 -68.0877 -4332.1 -117.619 -35.6761 26.4108 -4538.81
ENERGY:      83       807.3721      1853.0569      3346.4636        79.1832        -165499.0042      8033.8291         0.0000         0.0000         0.0000        -151379.0993         0.0000   -151379.0993   -151379.0993         0.0000          12103.5132     -4483.7137    495174.4980     12103.5132     -4483.7137

LINE MINIMIZER BRACKET: DX 0.000428182 0.000428182 DU -276.811 85.651 DUDX -1.07043e+06 -224756 621704 
PRESSURE: 84 11898 -25.2791 11.435 -25.2791 12479.7 -93.365 11.435 -93.365 12076.1
GPRESSURE: 84 -4506.33 -37.1143 3.81567 -80.9084 -4323.58 -132.674 -34.5626 17.2112 -4461.77
ENERGY:      84       532.6693      1818.5454      3344.2434        77.1613        -165250.6425      8000.7436         0.0000         0.0000         0.0000        -151477.2794         0.0000   -151477.2794   -151477.2794         0.0000          12151.2769     -4430.5596    495174.4980     12151.2769     -4430.5596

LINE MINIMIZER BRACKET: DX 0.000113275 0.000314907 DU -12.5291 98.1801 DUDX -224756 -995.834 621704 
LINE MINIMIZER REDUCING GRADIENT FROM 2.02977e+06 TO 2029.77
PRESSURE: 85 11855.5 -15.8489 6.14964 -15.8489 12350.8 -102.836 6.14964 -102.836 12030.9
GPRESSURE: 85 -4531.07 -33.3919 -7.30336 -54.2884 -4443.16 -128.471 -42.3193 9.32319 -4511.86
ENERGY:      85       358.8639      1745.8724      3345.0924        77.0387        -165667.3477      8019.4723         0.0000         0.0000         0.0000        -152121.0079         0.0000   -152121.0079   -152121.0079         0.0000          12079.0724     -4495.3661    495174.4980     12079.0724     -4495.3661

PRESSURE: 86 11788.9 -2.81087 8.28168 -2.81087 12181.4 -118.109 8.28168 -118.109 11989.9
GPRESSURE: 86 -4577.79 -26.2175 -11.0179 -23.8211 -4600.96 -129.966 -42.5968 -4.85449 -4555.48
ENERGY:      86       468.0780      1752.1043      3348.3879        79.3186        -166055.1173      8064.1268         0.0000         0.0000         0.0000        -152343.1018         0.0000   -152343.1018   -152343.1018         0.0000          11986.7320     -4578.0786    495174.4980     11986.7320     -4578.0786

PRESSURE: 87 11699.6 13.2414 18.099 13.2414 11973.5 -138.706 18.099 -138.706 11953.7
GPRESSURE: 87 -4645.17 -16.1951 -6.99432 9.84952 -4794.88 -136.717 -35.0245 -24.8798 -4592.13
ENERGY:      87       857.1707      1840.6444      3354.1489        84.0064        -166413.2841      8136.7526         0.0000         0.0000         0.0000        -152140.5611         0.0000   -152140.5611   -152140.5611         0.0000          11875.6051     -4677.3913    495174.4980     11875.6051     -4677.3913

LINE MINIMIZER BRACKET: DX 0.000420643 0.000420643 DU -222.094 202.541 DUDX -1.03072e+06 -25148.6 989426 
PRESSURE: 88 11781 -1.32524 8.91501 -1.32524 12162.3 -119.942 8.91501 -119.942 11986.1
GPRESSURE: 88 -4583.64 -25.3176 -10.9787 -20.5952 -4618.77 -130.415 -42.1862 -6.60481 -4559.48
ENERGY:      88       494.4467      1757.1917      3348.8514        79.6778        -166092.1491      8070.0777         0.0000         0.0000         0.0000        -152341.9037         0.0000   -152341.9037   -152341.9037         0.0000          11976.4380     -4587.2929    495174.4980     11976.4380     -4587.2929

LINE MINIMIZER BRACKET: DX 0.000420643 4.20643e-05 DU -222.094 1.19805 DUDX -1.03072e+06 -25148.6 75751.8 
PRESSURE: 89 11787.1 -2.46557 8.42796 -2.46557 12176.9 -118.538 8.42796 -118.538 11989
GPRESSURE: 89 -4579.15 -26.0027 -11.0202 -23.079 -4605.1 -130.069 -42.4939 -5.26283 -4556.43
ENERGY:      89       474.0082      1753.2215      3348.4937        79.4004        -166063.7238      8065.4898         0.0000         0.0000         0.0000        -152343.1103         0.0000   -152343.1103   -152343.1103         0.0000          11984.3349     -4580.2281    495174.4980     11984.3349     -4580.2281

LINE MINIMIZER BRACKET: DX 9.86259e-06 3.22017e-05 DU -0.008512 1.20656 DUDX -25148.6 -1580.28 75751.8 
LINE MINIMIZER REDUCING GRADIENT FROM 1.39293e+06 TO 1392.93
PRESSURE: 90 11712.5 -11.1727 22.3872 -11.1727 12274.7 -95.1772 22.3872 -95.1772 11943.4
GPRESSURE: 90 -4696.67 -46.8141 -3.8455 -24.2058 -4518.91 -90.5468 -26.8067 11.5361 -4632.64
ETITLE:      TS           BOND          ANGLE          DIHED          IMPRP               ELECT            VDW       BOUNDARY           MISC        KINETIC               TOTAL           TEMP      POTENTIAL         TOTAL3        TEMPAVG            PRESSURE      GPRESSURE         VOLUME       PRESSAVG      GPRESSAVG

ENERGY:      90       377.0382      1741.9370      3348.0123        76.4625        -166560.5591      8086.0393         0.0000         0.0000         0.0000        -152931.0697         0.0000   -152931.0697   -152931.0697         0.0000          11976.8650     -4616.0718    495174.4980     11976.8650     -4616.0718

PRESSURE: 91 11585.7 -12.9918 43.7572 -12.9918 12320.3 -81.2396 43.7572 -81.2396 11904.7
GPRESSURE: 91 -4858.51 -60.4205 15.8184 -13.8484 -4489.59 -62.3569 0.895873 20.1326 -4702.63
ENERGY:      91       715.7698      1850.7561      3349.8331        75.7056        -167022.1392      8140.1911         0.0000         0.0000         0.0000        -152889.8835         0.0000   -152889.8835   -152889.8835         0.0000          11936.9008     -4683.5775    495174.4980     11936.9008     -4683.5775

LINE MINIMIZER BRACKET: DX 0.000647206 0.000647206 DU -587.959 41.1863 DUDX -1.39293e+06 -423468 551317 
PRESSURE: 92 11663.7 -12.816 30.7891 -12.816 12300.9 -87.9944 30.7891 -87.9944 11925.7
GPRESSURE: 92 -4761.02 -53.5358 3.68046 -20.5685 -4500.01 -77.1332 -15.7669 16.4988 -4664.24
ENERGY:      92       470.8078      1774.3570      3348.5194        75.8721        -166765.5142      8105.3503         0.0000         0.0000         0.0000        -152990.6076         0.0000   -152990.6076   -152990.6076         0.0000          11963.4307     -4641.7565    495174.4980     11963.4307     -4641.7565

LINE MINIMIZER BRACKET: DX 0.000281326 0.00036588 DU -59.5379 100.724 DUDX -423468 -556.25 551317 
LINE MINIMIZER REDUCING GRADIENT FROM 1.35412e+06 TO 1354.12
PRESSURE: 93 11740.5 -3.37438 0.770814 -3.37438 12287.7 -69.0922 0.770814 -69.0922 11873.1
GPRESSURE: 93 -4733.53 -59.3898 -36.0106 -6.3908 -4579.4 -43.5622 -39.287 18.2125 -4790.1
ENERGY:      93       400.2088      1710.4277      3348.5839        72.6746        -167310.8271      8131.2944         0.0000         0.0000         0.0000        -153647.6377         0.0000   -153647.6377   -153647.6377         0.0000          11967.0967     -4701.0088    495174.4980     11967.0967     -4701.0088

PRESSURE: 94 11774 13.8915 -24.0416 13.8915 12235.2 -53.4094 -24.0416 -53.4094 11828.5
GPRESSURE: 94 -4745.83 -57.2444 -69.7199 16.0486 -4695.3 -13.4708 -56.5748 15.6396 -4904.55
ENERGY:      94       726.3123      1775.8593      3353.7154        75.3469        -167809.2664      8199.8091         0.0000         0.0000         0.0000        -153678.2234         0.0000   -153678.2234   -153678.2234         0.0000          11945.8712     -4781.8913    495174.4980     11945.8712     -4781.8913

PRESSURE: 95 11764 38.6438 -43.9836 38.6438 12145 -40.6291 -43.9836 -40.6291 11792.7
GPRESSURE: 95 -4797.86 -47.1674 -97.8338 46.6598 -4845.54 13.6233 -68.0291 9.37195 -5006.79
ENERGY:      95      1450.3609      1967.4899      3363.9822        84.5985        -168259.2440      8312.1776         0.0000         0.0000         0.0000        -153080.6348         0.0000   -153080.6348   -153080.6348         0.0000          11900.5705     -4883.3964    495174.4980     11900.5705     -4883.3964

LINE MINIMIZER BRACKET: DX 0.00071644 0.00071644 DU -30.5857 597.589 DUDX -480336 394061 1.27163e+06 
PRESSURE: 96 11764.3 5.13412 -13.4584 5.13412 12263.6 -60.119 -13.4584 -60.119 11847.6
GPRESSURE: 96 -4735.27 -59.1712 -55.2094 4.86371 -4638.59 -26.6543 -49.4907 17.3458 -4854.33
ENERGY:      96       529.9666      1730.5351      3350.7628        73.3804        -167589.6994      8163.5719         0.0000         0.0000         0.0000        -153741.4826         0.0000   -153741.4826   -153741.4826         0.0000          11958.5154     -4742.7293    495174.4980     11958.5154     -4742.7293

LINE MINIMIZER BRACKET: DX 0.000393235 0.000323205 DU -93.8449 63.2592 DUDX -480336 -962 394061 
LINE MINIMIZER REDUCING GRADIENT FROM 1.46564e+06 TO 1465.64
PRESSURE: 97 11892.3 -2.2838 -37.3741 -2.2838 12461 -57.5566 -37.3741 -57.5566 11909.3
GPRESSURE: 97 -4662.45 -79.9368 -85.3374 1.51468 -4494.97 -12.0524 -69.1303 -1.61616 -4853
ENERGY:      97       457.5473      1691.6618      3354.2724        73.9906        -168115.7119      8198.6465         0.0000         0.0000         0.0000        -154339.5934         0.0000   -154339.5934   -154339.5934         0.0000          12087.5458     -4670.1405    495174.4980     12087.5458     -4670.1405

PRESSURE: 98 11977.7 -3.06742 -53.719 -3.06742 12613.4 -61.734 -53.719 -61.734 11981.1
GPRESSURE: 98 -4628.89 -93.6259 -107.807 5.38676 -4392.77 -3.99884 -80.6931 -27.684 -4837.28
ENERGY:      98       786.3887      1749.4661      3361.3100        77.8186        -168597.1205      8270.4120         0.0000         0.0000         0.0000        -154351.7252         0.0000   -154351.7252   -154351.7252         0.0000          12190.7562     -4619.6458    495174.4980     12190.7562     -4619.6458

PRESSURE: 99 12020.7 2.96704 -62.5883 2.96704 12720.8 -72.6842 -62.5883 -72.6842 12063.3
GPRESSURE: 99 -4634.4 -100.108 -122.757 16.6375 -4331.8 -2.50014 -84.3624 -60.7544 -4806.57
ENERGY:      99      1517.2024      1903.2072      3371.9063        84.8384        -169032.6197      8379.0179         0.0000         0.0000         0.0000        -153776.4475         0.0000   -153776.4475   -153776.4475         0.0000          12268.2561     -4590.9232    495174.4980     12268.2561     -4590.9232

LDB: ============= START OF LOAD BALANCING ============== 15.7538
LDB: Largest compute 84 load 0.112394 is 12.6% of average load 0.895424
LDB: Average compute 0.015724 is 1.8% of average load 0.895424
LDB: TIME 15.7618 LOAD: AVG 0.895424 MAX 1.44004  PROXIES: TOTAL 361 MAXPE 13 MAXPATCH 7 None MEM: 2571.87 MB
LDB: TIME 15.7711 LOAD: AVG 0.895424 MAX 0.912135  PROXIES: TOTAL 361 MAXPE 13 MAXPATCH 7 TorusLB MEM: 2571.87 MB
LDB: ============== END OF LOAD BALANCING =============== 15.8006
Info: useSync: 0 useProxySync: 0
LDB: =============== DONE WITH MIGRATION ================ 15.8151
LINE MINIMIZER BRACKET: DX 0.00060775 0.00060775 DU -12.1318 575.278 DUDX -502546 462382 1.43002e+06 
PRESSURE: 100 11977.7 -3.06711 -53.705 -3.06711 12613.4 -61.7429 -53.705 -61.7429 11981.1
GPRESSURE: 100 11908.4 -29.5174 -61.5409 -9.18787 12415.8 -51.3927 -77.2623 -38.5774 11844.5
Info: Initial time: 34 CPUs 0.0396702 s/step 0.229573 days/ns 2574.05 MB memory
ETITLE:      TS           BOND          ANGLE          DIHED          IMPRP               ELECT            VDW       BOUNDARY           MISC        KINETIC               TOTAL           TEMP      POTENTIAL         TOTAL3        TEMPAVG            PRESSURE      GPRESSURE         VOLUME       PRESSAVG      GPRESSAVG

ENERGY:     100       786.3844      1749.4403      3361.3064        77.8181        -168596.8550      8270.4064         0.0000         0.0000         0.0000        -154351.4993         0.0000   -154351.4993   -154351.4993         0.0000          12190.7641     12056.2440    495174.4980     12190.7641     12056.2440

REINITIALIZING VELOCITIES AT STEP 100 TO 310 KELVIN.
TCL: Running for 10000000 steps
PRESSURE: 100 -4627.15 -19.5811 -50.3367 -19.5811 -4562.66 -53.2725 -50.3367 -53.2725 -4720.69
GPRESSURE: 100 -4495.73 -56.5762 -86.2787 1.50482 -4332.46 -24.8926 -49.1281 -32.6105 -4603.62
ENERGY:     100       786.3844      1749.4403      3361.3064        77.8181        -168596.8549      8270.4064         0.0000         0.0000     29017.2232        -125334.2760       309.6000   -154351.4992   -125418.3991       309.6000          -4636.8329     -4477.2688    495174.4980     -4636.8329     -4477.2688

LDB: ============= START OF LOAD BALANCING ============== 17.3654
LDB: Largest compute 134 load 0.230693 is 21.2% of average load 1.088411
LDB: Average compute 0.020280 is 1.9% of average load 1.088411
LDB: TIME 17.3734 LOAD: AVG 1.08841 MAX 1.50094  PROXIES: TOTAL 361 MAXPE 13 MAXPATCH 7 None MEM: 2574.05 MB
LDB: TIME 17.3782 LOAD: AVG 1.08841 MAX 1.50094  PROXIES: TOTAL 361 MAXPE 13 MAXPATCH 7 RefineTorusLB MEM: 2574.05 MB
LDB: TIME 17.3834 LOAD: AVG 1.08841 MAX 1.12388  PROXIES: TOTAL 371 MAXPE 15 MAXPATCH 8 RefineTorusLB MEM: 2574.05 MB
LDB: ============== END OF LOAD BALANCING =============== 17.394
Info: useSync: 0 useProxySync: 0
LDB: =============== DONE WITH MIGRATION ================ 17.4086
Info: Initial time: 34 CPUs 0.0317601 s/step 0.183797 days/ns 2574.05 MB memory
LDB: ============= START OF LOAD BALANCING ============== 19.0959
LDB: Largest compute 99 load 0.155799 is 14.2% of average load 1.095852
LDB: Average compute 0.020508 is 1.9% of average load 1.095852
LDB: TIME 19.1041 LOAD: AVG 1.09585 MAX 1.46316  PROXIES: TOTAL 361 MAXPE 13 MAXPATCH 7 None MEM: 2574.05 MB
LDB: TIME 19.1089 LOAD: AVG 1.09585 MAX 1.46316  PROXIES: TOTAL 371 MAXPE 15 MAXPATCH 8 RefineTorusLB MEM: 2574.05 MB
LDB: TIME 19.1157 LOAD: AVG 1.09585 MAX 1.1306  PROXIES: TOTAL 366 MAXPE 13 MAXPATCH 8 RefineTorusLB MEM: 2574.05 MB
LDB: ============== END OF LOAD BALANCING =============== 19.1267
Info: useSync: 0 useProxySync: 0
LDB: =============== DONE WITH MIGRATION ================ 19.1412
PRESSURE: 200 689.825 -199.614 20.6153 -199.614 716.281 -200.714 20.6153 -200.714 724.416
GPRESSURE: 200 691.662 -201.115 41.3058 -247.594 836.966 -139.327 -33.1876 -230.554 854.57
PRESSAVG: 200 -63.6042 -70.1571 16.2322 -70.1571 -40.9558 -113.881 16.2322 -113.881 164.026
GPRESSAVG: 200 -68.5617 -70.1498 17.7235 -67.2183 -39.4618 -113.266 14.5487 -112.522 166.391
Info: Benchmark time: 34 CPUs 0.0337708 s/step 0.195433 days/ns 2574.05 MB memory
ENERGY:     200       938.2524      2915.7530      3692.8623       139.3834        -173411.8682     15416.6514         0.0000         0.0000     25439.5811        -124869.3847       271.4283   -150308.9658   -124805.9964       250.3870            710.1740       794.3995    468786.8082        19.8219        19.4558

Info: Benchmark time: 34 CPUs 0.0274705 s/step 0.158973 days/ns 2574.05 MB memory
PRESSURE: 300 120.566 93.2346 62.1608 93.2346 83.835 -94.6945 62.1608 -94.6945 7.21888
GPRESSURE: 300 199.475 52.5045 111.322 66.4089 203.906 31.6515 33.8423 -69.4973 -9.57276
PRESSAVG: 300 -76.0521 4.58432 49.4635 4.58432 -161.38 -27.7453 49.4635 -27.7453 196.261
GPRESSAVG: 300 -73.8892 4.94935 48.522 1.46789 -163.991 -26.8155 49.1615 -28.1944 195.781
Info: Benchmark time: 34 CPUs 0.0279214 s/step 0.161582 days/ns 2574.05 MB memory
ENERGY:     300      1069.5022      3031.2249      3691.2396       142.0121        -173189.7106     14334.4225         0.0000         0.0000     26026.4606        -124894.8487       277.6900   -150921.3093   -124820.0024       275.1065             70.5399       131.2696    464254.1321       -13.7238       -14.0331

Info: Benchmark time: 34 CPUs 0.0283371 s/step 0.163988 days/ns 2574.05 MB memory
PRESSURE: 400 -579.267 -4.79459 28.0471 -4.79459 -577.699 27.385 28.0471 27.385 49.5918
GPRESSURE: 400 -520.677 -12.8944 -25.7954 -31.8464 -473.728 66.4862 -43.2483 33.9406 5.20242
PRESSAVG: 400 -18.2364 27.9298 -43.2783 27.9298 -44.0314 -25.918 -43.2783 -25.918 50.2416
GPRESSAVG: 400 -19.7289 29.6178 -41.414 23.8486 -44.3011 -22.5508 -42.8011 -30.4661 51.0792
Info: Benchmark time: 34 CPUs 0.0281097 s/step 0.162672 days/ns 2574.05 MB memory
ENERGY:     400      1079.2926      3052.6459      3703.0539       159.8599        -173240.7310     13924.2009         0.0000         0.0000     26549.9662        -124771.7117       283.2756   -151321.6778   -124695.5763       279.8417           -369.1248      -329.7342    460309.6906        -4.0087        -4.3170

Info: Benchmark time: 34 CPUs 0.0272471 s/step 0.15768 days/ns 2574.05 MB memory
PRESSURE: 500 -169.156 -22.8254 -28.8 -22.8254 -301.903 68.3883 -28.8 68.3883 241.704
GPRESSURE: 500 -143.229 -17.7568 35.9291 -10.9635 -233.877 -1.622 -125.106 131.019 274.341
PRESSAVG: 500 -5.17058 9.94784 -66.4708 9.94784 -77.5349 89.8433 -66.4708 89.8433 111.467
GPRESSAVG: 500 -3.86707 9.53418 -64.592 13.4707 -77.1017 87.918 -66.1242 89.6178 109.406
ENERGY:     500      1064.8005      3067.0739      3705.0776       138.2515        -173183.3357     13898.0921         0.0000         0.0000     26703.6846        -124606.3556       284.9157   -151310.0402   -124522.2989       283.6977            -76.4518       -34.2548    457838.8942         9.5871         9.4790

PRESSURE: 600 264.961 175.27 -132.374 175.27 428.907 44.8704 -132.374 44.8704 88.1828
GPRESSURE: 600 290.946 136.47 -157.063 185.327 460.21 139.25 -81.5511 20.4682 173.893
PRESSAVG: 600 -10.3359 69.7246 -65.2876 69.7246 1.72975 -41.0488 -65.2876 -41.0488 13.5684
GPRESSAVG: 600 -12.0603 67.7733 -67.3519 68.7187 2.0446 -43.3475 -65.1865 -38.9309 14.9419
ENERGY:     600      1042.4306      3075.7485      3692.4942       158.5639        -172884.7632     13780.4549         0.0000         0.0000     26894.3334        -124240.7378       286.9498   -151135.0712   -124155.0361       286.4560            260.6835       308.3497    454409.6138         1.6541         1.6421

PRESSURE: 700 -478.687 184.78 -110.041 184.78 -302.935 -25.6976 -110.041 -25.6976 -299.385
GPRESSURE: 700 -410.746 212.323 -79.8413 63.1977 -286.598 -137.476 -151.637 105.382 -269.818
PRESSAVG: 700 11.1335 67.9613 -96.1989 67.9613 19.4939 62.9672 -96.1989 62.9672 -31.5491
GPRESSAVG: 700 13.6161 70.263 -100.682 71.0724 18.9746 59.7638 -92.1517 66.3862 -33.7461
ENERGY:     700      1131.1747      3049.4625      3648.9816       156.6954        -172353.5295     13119.5093         0.0000         0.0000     27179.9170        -124067.7891       289.9968   -151247.7061   -123987.0983       288.7703           -360.3353      -322.3873    452738.8408        -0.3072        -0.3852

PRESSURE: 800 -126.27 178.902 77.871 178.902 31.1495 54.5128 77.871 54.5128 168.194
GPRESSURE: 800 -68.7662 153.84 82.4642 139.862 83.5494 29.5443 64.348 11.6482 147.082
PRESSAVG: 800 -35.1204 47.0442 24.7901 47.0442 -1.49175 13.4945 24.7901 13.4945 30.2522
GPRESSAVG: 800 -35.3975 44.092 28.6812 45.2431 -3.37132 18.5217 20.8682 11.4901 32.31
ENERGY:     800      1076.8140      3116.8843      3680.1849       166.0657        -172310.6852     13238.9526         0.0000         0.0000     27276.2934        -123755.4904       291.0251   -151031.7838   -123667.1811       291.0155             24.3578        53.9552    451110.8009        -2.1200        -2.1529

PRESSURE: 900 -462.997 -127.483 61.727 -127.483 -60.2983 145.812 61.727 145.812 11.1605
GPRESSURE: 900 -417.715 -231.35 130.608 -154.617 9.82101 174.599 54.7234 126.254 15.4502
PRESSAVG: 900 -40.4794 -38.7274 -1.12955 -38.7274 29.3696 37.5346 -1.12955 37.5346 21.1837
GPRESSAVG: 900 -40.1235 -38.6842 -0.899553 -41.8177 32.436 37.0548 -3.4863 37.1843 18.6363
ENERGY:     900      1101.2154      3159.2428      3662.9936       140.6652        -172095.8929     13074.4445         0.0000         0.0000     27516.4678        -123440.8636       293.5877   -150957.3314   -123349.3832       292.6773           -170.7117      -130.8146    450750.1267         3.3580         3.6496

OPENING COORDINATE DCD FILE
WRITING COORDINATES TO DCD FILE model_7.dcd AT STEP 1000
WRITING COORDINATES TO RESTART FILE AT STEP 1000
FINISHED WRITING RESTART COORDINATES
The last position output (seq=1000) takes 0.006 seconds, 2575.141 MB of memory in use
WRITING VELOCITIES TO RESTART FILE AT STEP 1000
FINISHED WRITING RESTART VELOCITIES
The last velocity output (seq=1000) takes 0.001 seconds, 2576.715 MB of memory in use
PRESSURE: 1000 -242.253 5.40463 5.48557 5.40463 -174.901 -0.691554 5.48557 -0.691555 70.494
GPRESSURE: 1000 -193.573 -14.4075 -40.562 -76.6623 -131.885 26.1029 28.1638 -105.883 91.2284
PRESSAVG: 1000 -67.2157 -13.926 108.554 -13.926 5.39214 -0.942972 108.554 -0.942972 37.1079
GPRESSAVG: 1000 -70.1672 -13.7721 108.081 -8.29875 8.47185 1.44945 108.193 -1.71252 37.2461
ETITLE:      TS           BOND          ANGLE          DIHED          IMPRP               ELECT            VDW       BOUNDARY           MISC        KINETIC               TOTAL           TEMP      POTENTIAL         TOTAL3        TEMPAVG            PRESSURE      GPRESSURE         VOLUME       PRESSAVG      GPRESSAVG

ENERGY:    1000      1098.1220      3174.1052      3679.0305       152.0762        -172027.2661     13150.8870         0.0000         0.0000     27552.5480        -123220.4972       293.9726   -150773.0452   -123133.8332       293.9013           -115.5536       -78.0767    450597.3762        -8.2385        -8.1497

WRITING EXTENDED SYSTEM TO RESTART FILE AT STEP 1000
PRESSURE: 1100 -33.6804 -227.656 308.348 -227.656 46.3095 69.9345 308.348 69.9345 -10.7719
GPRESSURE: 1100 -33.1647 -343.252 263.38 -185.514 127.261 53.7153 244.878 55.6831 34.4219
PRESSAVG: 1100 -118.529 -52.7808 115.293 -52.7808 40.3193 44.0659 115.293 44.0659 53.2403
GPRESSAVG: 1100 -116.895 -51.0199 114.837 -57.9659 36.987 41.0559 116.131 44.5434 54.7112
ENERGY:    1100      1100.9123      3258.9291      3619.7830       156.1039        -172373.3253     13296.7161         0.0000         0.0000     27844.5815        -123096.2995       297.0885   -150940.8810   -123005.2450       295.8789              0.6191        42.8394    450520.5114        -8.3230        -8.3988

PRESSURE: 1200 -143.698 132.766 43.0239 132.766 -142.65 4.2416 43.0239 4.2416 -15.6931
GPRESSURE: 1200 -124.969 70.4326 37.3207 154.807 -27.1612 -25.2152 60.7642 16.5223 -40.2579
PRESSAVG: 1200 -76.5809 -103.168 66.4433 -103.168 41.3845 74.1043 66.4433 74.1043 24.3375
GPRESSAVG: 1200 -74.2335 -105.057 68.0627 -97.9282 39.9836 69.6683 66.3583 76.2708 23.1016
ENERGY:    1200      1165.6541      3216.1592      3635.1628       156.5559        -172034.4531     13160.5806         0.0000         0.0000     27667.0024        -123033.3380       295.1938   -150700.3404   -122947.6262       295.8056           -100.6805       -64.1294    449999.2548        -3.6196        -3.7161

PRESSURE: 1300 -296.742 -56.0398 84.5875 -56.0398 -4.71639 87.2977 84.5875 87.2977 -33.3983
GPRESSURE: 1300 -241.347 -113.531 -22.3843 -106.104 54.6328 142.291 78.8207 74.47 -2.42393
PRESSAVG: 1300 -13.0175 7.63043 81.6207 7.63043 15.9419 -5.52875 81.6207 -5.52875 5.05141
GPRESSAVG: 1300 -13.2317 9.30472 78.4629 1.96758 17.4286 1.42548 86.912 -4.69279 4.39551
ENERGY:    1300      1126.8486      3194.7646      3609.2370       153.8506        -171631.2309     12825.3196         0.0000         0.0000     27990.0875        -122731.1229       298.6410   -150721.2105   -122635.1724       296.5270           -111.6190       -63.0462    450061.8012         2.6586         2.8641

PRESSURE: 1400 -186.577 -71.7991 28.7394 -71.7991 98.737 199.294 28.7394 199.294 53.5592
GPRESSURE: 1400 -246.588 -67.3803 0.0939102 -212.686 181.761 240.364 -16.7038 153.142 148.285
PRESSAVG: 1400 -27.5313 -37.5952 4.48732 -37.5952 -20.5598 73.2226 4.48732 73.2226 50.629
GPRESSAVG: 1400 -30.6615 -39.1383 6.31196 -37.2196 -19.7152 70.7659 1.58017 71.4496 52.1524
ENERGY:    1400      1102.4981      3330.7749      3619.8877       151.7267        -171698.1883     12828.5007         0.0000         0.0000     27988.0427        -122676.7575       298.6192   -150664.8001   -122581.4802       297.2386            -11.4271        27.8193    449708.2098         0.8460         0.5919

PRESSURE: 1500 -113.259 87.672 -181.627 87.672 -116.469 -3.26919 -181.627 -3.26919 222.907
GPRESSURE: 1500 -66.4195 47.3683 -133.958 124.191 -84.5242 45.8488 -249.268 -1.80103 249.762
PRESSAVG: 1500 20.1904 -28.9631 16.4781 -28.9631 -31.4518 -19.1984 16.4781 -19.1984 65.2049
GPRESSAVG: 1500 24.461 -25.6836 15.0399 -31.659 -34.8526 -18.853 13.4358 -20.0322 63.4649
ENERGY:    1500      1172.4001      3271.7546      3653.4671       158.5300        -171491.7614     12964.6291         0.0000         0.0000     27878.4869        -122392.4935       297.4503   -150270.9804   -122303.4856       299.6812             -2.2734        32.9394    448836.8464        17.9812        17.6911

PRESSURE: 1600 -238.022 -7.75146 125.498 -7.75146 -257.765 -104.822 125.498 -104.822 -221.453
GPRESSURE: 1600 -230.615 -7.17428 -20.9032 -37.5965 -261.949 -53.4438 125.544 -67.0792 -143.886
PRESSAVG: 1600 -64.9995 -57.5874 -8.28334 -57.5874 48.2169 7.27102 -8.28334 7.27102 51.3923
GPRESSAVG: 1600 -68.1723 -60.3691 -7.4729 -52.532 49.1808 4.38295 -5.89235 10.5488 53.282
ENERGY:    1600      1126.5340      3281.2967      3611.1421       150.2433        -171119.3719     12578.1852         0.0000         0.0000     27938.9452        -122433.0256       298.0953   -150371.9707   -122339.4377       300.0148           -239.0801      -212.1501    449340.5273        11.5366        11.4302

PRESSURE: 1700 194.282 11.6675 344.642 11.6675 -44.0449 -132.32 344.642 -132.32 255.121
GPRESSURE: 1700 250.783 15.6488 365.056 -42.7003 23.2196 -112.756 276.57 -5.64949 216.481
PRESSAVG: 1700 -43.4804 -107.523 55.6457 -107.523 1.47738 50.8079 55.6457 50.8079 30.5069
GPRESSAVG: 1700 -43.2156 -106.154 55.99 -112.89 1.97197 51.9141 55.9653 48.4112 29.5714
ENERGY:    1700      1119.1341      3284.7851      3602.7674       172.4825        -171261.1368     12689.3943         0.0000         0.0000     28020.3141        -122372.2594       298.9635   -150392.5735   -122287.4549       299.7001            135.1195       163.4945    450182.8856        -3.8320        -3.8907

PRESSURE: 1800 -118.131 34.6304 29.5551 34.6304 -8.77769 36.9492 29.5551 36.9492 267.208
GPRESSURE: 1800 -113.156 34.6443 -55.3203 62.229 38.9887 33.8687 47.111 86.195 322.536
PRESSAVG: 1800 -31.4031 -33.2495 -64.0243 -33.2495 -91.2004 65.564 -64.0243 65.564 124.129
GPRESSAVG: 1800 -30.5675 -32.3818 -63.8692 -30.7227 -93.4255 65.6483 -63.1797 66.8336 125.688
ENERGY:    1800      1123.0881      3279.4956      3628.4564       159.5115        -171444.5639     12715.8203         0.0000         0.0000     28324.4609        -122213.7309       302.2086   -150538.1918   -122118.6992       300.6652             46.7666        82.7897    448216.5550         0.5085         0.5651

PRESSURE: 1900 -76.8131 -201.967 111.694 -201.967 -154.15 144.814 111.694 144.814 30.2234
GPRESSURE: 1900 -93.6517 -258.392 67.7122 -172.182 -152.551 65.2531 81.6701 193.78 145.614
PRESSAVG: 1900 -113.856 -94.6147 1.03401 -94.6147 112.649 -17.7607 1.03401 -17.7607 19.9036
GPRESSAVG: 1900 -114.89 -95.0927 0.348397 -93.876 118.334 -15.9003 3.26861 -22.755 15.6523
ENERGY:    1900      1181.4623      3282.2672      3574.1517       159.3764        -171216.7121     12667.6631         0.0000         0.0000     28209.9879        -122141.8036       300.9872   -150351.7915   -122045.2384       301.1804            -66.9132       -33.5296    448258.7666         6.2321         6.3654

WRITING COORDINATES TO DCD FILE model_7.dcd AT STEP 2000
WRITING COORDINATES TO RESTART FILE AT STEP 2000
FINISHED WRITING RESTART COORDINATES
The last position output (seq=2000) takes 0.004 seconds, 2576.715 MB of memory in use
WRITING VELOCITIES TO RESTART FILE AT STEP 2000
FINISHED WRITING RESTART VELOCITIES
The last velocity output (seq=2000) takes 0.001 seconds, 2576.852 MB of memory in use
PRESSURE: 2000 -18.2729 -58.2947 276.626 -58.2947 69.5918 -21.9952 276.626 -21.9952 283.318
GPRESSURE: 2000 67.5508 -60.7343 354.594 -101.957 120.002 -102.788 180.005 -3.83538 245.126
PRESSAVG: 2000 -128.626 -91.7815 111.585 -91.7815 63.1873 106.669 111.585 106.669 32.5844
GPRESSAVG: 2000 -129.516 -92.6296 114.079 -89.9522 59.6264 108.924 108.656 107.427 36.0368
TIMING: 2000  CPU: 57.1593, 0.0277918/step  Wall: 57.5698, 0.0278124/step, 77.2419 hours remaining, 2576.851562 MB of memory in use.
ETITLE:      TS           BOND          ANGLE          DIHED          IMPRP               ELECT            VDW       BOUNDARY           MISC        KINETIC               TOTAL           TEMP      POTENTIAL         TOTAL3        TEMPAVG            PRESSURE      GPRESSURE         VOLUME       PRESSAVG      GPRESSAVG

ENERGY:    2000      1150.8134      3268.6450      3591.7750       160.5192        -171598.5064     12998.6828         0.0000         0.0000     28216.3082        -122211.7628       301.0547   -150428.0710   -122122.3046       300.7020            111.5457       144.2262    447672.5473       -10.9515       -11.2841

WRITING EXTENDED SYSTEM TO RESTART FILE AT STEP 2000
PRESSURE: 2100 -18.3804 22.1205 51.1977 22.1205 -237.768 44.4922 51.1977 44.4922 -45.5724
GPRESSURE: 2100 27.983 -43.9504 29.1355 58.3302 -170.288 9.07729 116.411 100.319 -52.869
PRESSAVG: 2100 -2.10627 22.5156 18.1102 22.5156 9.36631 -3.78123 18.1102 -3.78123 -23.8621
GPRESSAVG: 2100 -0.612074 22.7167 12.0587 21.4877 9.9996 -7.07765 24.5974 -1.56134 -25.9072
ENERGY:    2100      1127.9701      3254.1570      3603.9401       157.7439        -171172.0652     12693.8654         0.0000         0.0000     28275.6166        -122058.7723       301.6874   -150334.3888   -121964.8278       301.4173           -100.5734       -65.0581    449213.8159        -5.5340        -5.5065

LDB: ============= START OF LOAD BALANCING ============== 73.0838
LDB: ============== END OF LOAD BALANCING =============== 73.085
Info: useSync: 0 useProxySync: 0
LDB: =============== DONE WITH MIGRATION ================ 73.0884
LDB: ============= START OF LOAD BALANCING ============== 74.5002
LDB: Largest compute 99 load 0.167161 is 15.1% of average load 1.108964
LDB: Average compute 0.021002 is 1.9% of average load 1.108964
LDB: TIME 74.5083 LOAD: AVG 1.10896 MAX 1.40424  PROXIES: TOTAL 361 MAXPE 13 MAXPATCH 7 None MEM: 2576.85 MB
LDB: TIME 74.5315 LOAD: AVG 1.10896 MAX 1.40424  PROXIES: TOTAL 366 MAXPE 13 MAXPATCH 8 RefineTorusLB MEM: 2576.85 MB
LDB: TIME 74.5366 LOAD: AVG 1.10896 MAX 1.14479  PROXIES: TOTAL 366 MAXPE 13 MAXPATCH 8 RefineTorusLB MEM: 2576.85 MB
LDB: ============== END OF LOAD BALANCING =============== 74.546
Info: useSync: 0 useProxySync: 0
LDB: =============== DONE WITH MIGRATION ================ 74.5587
PRESSURE: 2200 231.468 -45.5199 -161.896 -45.5199 152.846 107.942 -161.896 107.942 306.864
GPRESSURE: 2200 321.273 -72.6251 -168.21 -114.161 161.692 190.512 -199.255 123.869 319.21
PRESSAVG: 2200 -59.2438 23.3014 -38.5634 23.3014 -37.3119 -10.1325 -38.5634 -10.1325 -4.4326
GPRESSAVG: 2200 -57.7881 23.1589 -30.5829 23.9009 -38.755 -8.443 -47.0519 -12.334 -4.36596
ENERGY:    2200      1145.2749      3341.1215      3572.1659       155.9851        -171273.8943     12917.2571         0.0000         0.0000     28268.2527        -121873.8371       301.6089   -150142.0897   -121777.4934       302.3800            230.3929       267.3915    447942.8933       -33.6628       -33.6363

PRESSURE: 2300 -233.886 69.772 -178.903 69.772 152.821 176.615 -178.903 176.615 118.8
GPRESSURE: 2300 -174.986 22.2547 -87.3229 178.834 127.999 164.152 -129.167 198.908 169.605
PRESSAVG: 2300 -146.258 -41.7512 -40.0267 -41.7512 97.0662 66.0479 -40.0267 66.0479 134.049
GPRESSAVG: 2300 -143.165 -37.4021 -40.0507 -45.6224 96.0588 66.7507 -38.5305 69.2009 131.635
ENERGY:    2300      1185.6199      3299.8914      3609.0859       170.0949        -171048.4274     12726.8694         0.0000         0.0000     28282.2334        -121774.6324       301.7580   -150056.8658   -121685.0702       302.8612             12.5781        40.8726    448826.8748        28.2855        28.1762

PRESSURE: 2400 -6.42639 76.4195 -115.253 76.4195 81.5017 175.69 -115.253 175.69 -12.5908
GPRESSURE: 2400 27.3619 151.619 -124.669 16.882 71.9412 173.208 -38.5807 147.726 57.0604
PRESSAVG: 2400 -86.9571 38.0083 -7.43939 38.0083 17.0296 65.3061 -7.43939 65.3061 36.9947
GPRESSAVG: 2400 -91.3245 35.1927 -7.22178 37.2208 20.1315 62.782 -5.53055 66.9696 38.101
ENERGY:    2400      1158.2535      3356.1269      3602.2108       172.3567        -171037.9426     12648.3743         0.0000         0.0000     28348.2312        -121752.3892       302.4622   -150100.6204   -121665.8669       303.4487             20.8281        52.1212    448342.6551       -10.9776       -11.0307

PRESSURE: 2500 -240.645 -82.2201 49.2861 -82.2201 -29.1029 53.4512 49.2861 53.4512 -103.391
GPRESSURE: 2500 -185.245 6.24236 116.328 -0.0349984 -41.5498 -33.6024 1.11894 99.5846 -52.3746
PRESSAVG: 2500 -42.7708 -9.22035 -26.0244 -9.22035 7.90654 96.9299 -26.0244 96.9299 55.0559
GPRESSAVG: 2500 -40.7153 -13.1536 -29.3909 -4.36866 4.69392 95.8166 -24.7693 98.7229 56.6714
ENERGY:    2500      1193.7954      3308.5275      3595.6512       177.6567        -171058.8340     12716.6071         0.0000         0.0000     28374.9835        -121691.6127       302.7476   -150066.5962   -121600.9797       303.4193           -124.3799       -93.0566    449393.0917         6.7305         6.8833

PRESSURE: 2600 -159.194 302.984 -74.8787 302.984 192.767 -22.3631 -74.8787 -22.3631 -283.444
GPRESSURE: 2600 -74.8323 218.701 12.075 352.464 205.606 -80.3815 -90.6392 91.7867 -260.12
PRESSAVG: 2600 60.3745 19.4106 6.89592 19.4106 -14.0899 76.0957 6.89592 76.0957 -51.9454
GPRESSAVG: 2600 59.7229 20.3301 11.3458 19.061 -11.3314 79.9523 -2.29827 72.8045 -53.5398
ENERGY:    2600      1156.8663      3305.2569      3599.3741       167.5603        -171038.2650     12650.4906         0.0000         0.0000     28470.7607        -121687.9561       303.7695   -150158.7168   -121595.3789       303.1256            -83.2905       -43.1155    448806.3548        -1.8869        -1.7161

PRESSURE: 2700 -36.8298 389.901 172.493 389.901 -124.064 -107.16 172.493 -107.16 257.417
GPRESSURE: 2700 13.4673 361.464 196.277 331.364 -90.4307 -53.4003 218.337 -77.2902 288.414
PRESSAVG: 2700 -33.6524 58.8045 58.5153 58.8045 38.4825 -8.55109 58.5153 -8.55109 -27.3181
GPRESSAVG: 2700 -35.1048 60.164 50.9365 57.8702 37.0935 -9.43548 66.8339 -5.894 -24.3679
ENERGY:    2700      1188.7708      3241.7866      3591.3763       158.5197        -171047.4214     12839.8259         0.0000         0.0000     28530.2609        -121496.8812       304.4044   -150027.1421   -121400.7163       303.4186             32.1743        70.4834    449115.0865        -7.4960        -7.4597

PRESSURE: 2800 -104.542 -28.5365 -20.8237 -28.5365 -57.4138 120.77 -20.8237 120.77 236.907
GPRESSURE: 2800 -73.8085 -39.8788 59.8873 20.2827 1.5564 9.0123 -36.7226 176.621 259.254
PRESSAVG: 2800 40.1361 4.49618 39.9915 4.49618 33.6113 45.3773 39.9915 45.3773 -32.3708
GPRESSAVG: 2800 40.3399 2.15769 41.7776 7.14245 34.6237 44.6205 43.2294 43.7533 -32.9505
ENERGY:    2800      1055.7221      3356.3462      3557.2263       150.5304        -170682.5393     12624.4442         0.0000         0.0000     28600.2083        -121338.0618       305.1507   -149938.2701   -121241.5876       305.2002             24.9836        62.3339    450382.7091        13.7922        14.0044

PRESSURE: 2900 142.889 38.3671 183.55 38.3671 76.166 -135.196 183.55 -135.196 -154.579
GPRESSURE: 2900 232.262 40.6293 162.094 90.0515 15.7832 -58.6947 57.367 -214.438 -105.835
PRESSAVG: 2900 7.84616 -29.8269 -42.7646 -29.8269 5.39609 -27.3279 -42.7646 -27.3279 -60.4058
GPRESSAVG: 2900 9.82849 -32.6539 -43.2579 -30.6796 3.21683 -29.8918 -43.0847 -27.9214 -60.0019
ENERGY:    2900      1138.1280      3312.3719      3583.7691       145.8812        -170826.7496     12596.4374         0.0000         0.0000     28633.2593        -121416.9026       305.5033   -150050.1619   -121310.2409       304.7203             21.4921        47.4036    449515.0501       -15.7212       -15.6522

WRITING COORDINATES TO DCD FILE model_7.dcd AT STEP 3000
WRITING COORDINATES TO RESTART FILE AT STEP 3000
FINISHED WRITING RESTART COORDINATES
The last position output (seq=3000) takes 0.004 seconds, 2576.852 MB of memory in use
WRITING VELOCITIES TO RESTART FILE AT STEP 3000
FINISHED WRITING RESTART VELOCITIES
The last velocity output (seq=3000) takes 0.001 seconds, 2576.852 MB of memory in use
PRESSURE: 3000 58.9149 71.0128 156.431 71.0128 186.263 -100.287 156.431 -100.287 173.051
GPRESSURE: 3000 150.428 19.0401 155.05 118.323 202.866 74.149 83.6815 -153.578 169.256
PRESSAVG: 3000 -97.8103 26.3108 3.40068 26.3108 30.2452 67.6793 3.40068 67.6793 31.5457
GPRESSAVG: 3000 -101.538 26.5617 0.564962 28.0842 31.9792 69.2877 1.48379 67.6662 33.8686
TIMING: 3000  CPU: 88.4144, 0.0312551/step  Wall: 88.8407, 0.0312709/step, 86.8383 hours remaining, 2576.851562 MB of memory in use.
ETITLE:      TS           BOND          ANGLE          DIHED          IMPRP               ELECT            VDW       BOUNDARY           MISC        KINETIC               TOTAL           TEMP      POTENTIAL         TOTAL3        TEMPAVG            PRESSURE      GPRESSURE         VOLUME       PRESSAVG      GPRESSAVG

ENERGY:    3000      1116.1101      3254.9562      3565.3486       171.1114        -170739.6584     12691.4312         0.0000         0.0000     28608.2609        -121332.4400       305.2366   -149940.7009   -121235.6564       305.8083            139.4095       174.1836    449665.9829       -12.0065       -11.8968

WRITING EXTENDED SYSTEM TO RESTART FILE AT STEP 3000
PRESSURE: 3100 316.532 74.6788 -44.1066 74.6788 -83.6657 -16.9474 -44.1066 -16.9474 176.915
GPRESSURE: 3100 334.938 -25.1497 -84.6991 182.468 -68.7986 -56.7111 52.1203 75.1439 257.934
PRESSAVG: 3100 -37.0522 -13.6711 -15.3562 -13.6711 1.42576 -18.2809 -15.3562 -18.2809 46.9845
GPRESSAVG: 3100 -34.8282 -9.0798 -10.5983 -21.7006 2.87188 -19.7844 -17.6194 -18.5765 43.3514
ENERGY:    3100      1132.5359      3372.0328      3558.5530       156.8716        -170705.3949     12736.9856         0.0000         0.0000     28415.8736        -121332.5424       303.1839   -149748.4159   -121237.0003       305.5687            136.5937       174.6911    449396.9934         3.7860         3.7984

PRESSURE: 3200 250.936 103.261 -167.849 103.261 26.9818 -185.151 -167.849 -185.151 -349.424
GPRESSURE: 3200 287.258 18.3241 -156.965 51.2432 45.1443 -112.721 -215.257 -110.221 -288.552
PRESSAVG: 3200 90.4379 33.6865 -75.1684 33.6865 -129.365 -55.2727 -75.1684 -55.2727 23.3214
GPRESSAVG: 3200 88.372 33.6166 -74.6719 39.8691 -127.335 -52.4346 -77.2456 -53.2927 23.701
ENERGY:    3200      1128.9698      3394.4022      3559.1562       149.6628        -170729.4994     12536.2985         0.0000         0.0000     28722.5208        -121238.4891       306.4557   -149961.0099   -121143.0634       305.6209            -23.8352        14.6166    448827.7855        -5.2019        -5.0874

PRESSURE: 3300 403.807 -62.6388 -53.8661 -62.6388 226.274 12.1839 -53.8661 12.1839 -201.3
GPRESSURE: 3300 367.41 -88.0635 -98.2806 -180.539 203.515 -43.4277 -91.4237 87.7374 -19.1563
PRESSAVG: 3300 29.6841 -11.9732 6.75418 -11.9732 90.8794 54.6519 6.75418 54.6519 -65.0413
GPRESSAVG: 3300 30.1452 -9.6359 6.70291 -15.2745 89.6024 53.9606 9.44914 57.4842 -64.9271
ENERGY:    3300      1101.5184      3390.5755      3573.3851       147.2497        -170761.7111     12729.6529         0.0000         0.0000     28758.7098        -121060.6197       306.8418   -149819.3295   -120967.3010       306.3859            142.9269       183.9230    448740.6498        18.5074        18.2735

PRESSURE: 3400 -150.182 68.9525 -140.888 68.9525 -96.7699 18.4337 -140.888 18.4337 -82.9817
GPRESSURE: 3400 -131.632 16.2977 -70.56 160.249 -74.1061 23.5552 -187.174 34.3094 -29.0377
PRESSAVG: 3400 -34.1046 -80.108 -117.926 -80.108 -80.1276 71.974 -117.926 71.974 54.8408
GPRESSAVG: 3400 -30.7846 -86.6113 -119.766 -79.7506 -82.3773 71.527 -116.178 69.1138 53.2819
ENERGY:    3400      1149.3501      3379.5237      3598.0206       157.1395        -170370.7100     12487.4074         0.0000         0.0000     28702.8442        -120896.4244       306.2458   -149599.2686   -120794.6182       306.7799           -109.9779       -78.2588    450123.9369       -19.7971       -19.9600

PRESSURE: 3500 144.616 -30.8912 -12.6331 -30.8912 166.198 -37.4963 -12.6331 -37.4963 -164.376
GPRESSURE: 3500 124.019 -87.8573 89.5351 -141.363 227.899 61.0848 -122.989 -140.735 -108.196
PRESSAVG: 3500 -4.29195 -58.604 -30.4395 -58.604 32.0148 61.6428 -30.4395 61.6428 12.9051
GPRESSAVG: 3500 -6.76957 -55.6346 -30.6942 -57.9112 33.1044 62.5869 -30.0773 60.8112 14.3732
ENERGY:    3500      1167.9985      3368.9275      3601.9518       152.0560        -170507.6214     12593.9015         0.0000         0.0000     28740.8661        -120881.9201       306.6514   -149622.7862   -120789.0886       306.8063             48.8126        81.2404    450052.3976        13.5427        13.5693

PRESSURE: 3600 149.386 85.0876 77.4618 85.0876 291.314 -198.958 77.4618 -198.958 32.7993
GPRESSURE: 3600 264.04 73.2635 80.3332 0.278335 240.41 -202.24 67.9081 -108.101 93.3671
PRESSAVG: 3600 -13.9792 37.1652 16.4502 37.1652 36.8458 30.7719 16.4502 30.7719 -6.45421
GPRESSAVG: 3600 -14.2336 40.2768 20.1583 38.0733 36.9898 30.2078 11.2522 32.0182 -5.75018
ENERGY:    3600      1125.0938      3334.1186      3570.0224       161.7224        -170572.6479     12783.7950         0.0000         0.0000     28761.5174        -120836.3783       306.8718   -149597.8956   -120736.0838       306.9421            157.8330       199.2724    450160.7748         5.4708         5.6687

PRESSURE: 3700 -21.8288 118.046 65.9176 118.046 -283.631 -209.495 65.9176 -209.495 -137.262
GPRESSURE: 3700 -13.6127 194.179 193.111 45.8433 -222.493 -23.0325 70.0491 -284.736 -104.389
PRESSAVG: 3700 30.2546 71.854 37.0145 71.854 -51.5889 -41.6944 37.0145 -41.6944 -27.4447
GPRESSAVG: 3700 29.0894 65.1252 39.6093 71.2374 -48.5549 -36.3132 40.6884 -44.5032 -28.6569
ENERGY:    3700      1150.5501      3337.8716      3555.8790       157.9331        -170537.3749     12607.8019         0.0000         0.0000     28916.2192        -120811.1199       308.5224   -149727.3391   -120715.7447       307.6837           -147.5737      -113.4983    449985.4235       -16.2597       -16.0408

PRESSURE: 3800 257.422 -58.4951 35.6464 -58.4951 -138.508 41.2373 35.6464 41.2373 -154.172
GPRESSURE: 3800 270.921 -139.854 119.308 -75.3765 -114.629 95.9596 11.5461 91.9245 -76.3022
PRESSAVG: 3800 33.1119 26.5389 17.0502 26.5389 -19.3435 1.3857 17.0502 1.3857 -4.56608
GPRESSAVG: 3800 33.9365 29.4829 14.6196 26.4984 -21.5751 -1.7095 17.2013 3.85178 -2.68227
ENERGY:    3800      1141.3254      3369.8080      3577.8053       159.9518        -170268.4773     12530.9597         0.0000         0.0000     28836.4620        -120652.1652       307.6714   -149488.6271   -120553.3257       308.1554            -11.7524        26.6632    450425.0117         3.0674         3.2264

PRESSURE: 3900 65.2347 47.3269 -40.2191 47.3269 95.562 4.7109 -40.2191 4.7109 -56.2723
GPRESSURE: 3900 157.696 84.5617 -23.1377 48.0956 119.252 54.4013 38.6423 47.5818 -63.879
PRESSAVG: 3900 77.151 -31.2121 66.7689 -31.2121 -54.7224 35.3569 66.7689 35.3569 -40.098
GPRESSAVG: 3900 77.6456 -31.0189 65.2916 -28.0744 -54.3013 34.6839 68.1339 36.3746 -41.2251
ENERGY:    3900      1128.7783      3374.1301      3544.4920       158.0203        -170425.6442     12520.3906         0.0000         0.0000     29041.8900        -120657.9430       309.8632   -149699.8330   -120552.0075       308.0934             34.8415        71.0229    450382.4077        -5.8898        -5.9603

WRITING COORDINATES TO DCD FILE model_7.dcd AT STEP 4000
WRITING COORDINATES TO RESTART FILE AT STEP 4000
FINISHED WRITING RESTART COORDINATES
The last position output (seq=4000) takes 0.004 seconds, 2576.852 MB of memory in use
WRITING VELOCITIES TO RESTART FILE AT STEP 4000
FINISHED WRITING RESTART VELOCITIES
The last velocity output (seq=4000) takes 0.001 seconds, 2576.852 MB of memory in use
PRESSURE: 4000 239.89 -154.393 -22.9306 -154.393 -122.203 -75.1835 -22.9306 -75.1835 -217.324
GPRESSURE: 4000 293.838 -182.001 13.9443 -206.717 -91.0281 -61.6613 47.6855 -65.0389 -212.047
PRESSAVG: 4000 37.7426 -121.482 -26.8475 -121.482 19.1023 -32.2811 -26.8475 -32.2811 -3.41334
GPRESSAVG: 4000 40.9587 -117.942 -28.0874 -125.365 17.7492 -32.1234 -29.1853 -32.4024 -5.44522
TIMING: 4000  CPU: 121.937, 0.0335225/step  Wall: 122.379, 0.0335386/step, 93.1264 hours remaining, 2576.851562 MB of memory in use.
ETITLE:      TS           BOND          ANGLE          DIHED          IMPRP               ELECT            VDW       BOUNDARY           MISC        KINETIC               TOTAL           TEMP      POTENTIAL         TOTAL3        TEMPAVG            PRESSURE      GPRESSURE         VOLUME       PRESSAVG      GPRESSAVG

ENERGY:    4000      1213.8016      3325.6639      3564.1363       172.6722        -170677.1150     12806.3677         0.0000         0.0000     28868.7250        -120725.7483       308.0156   -149594.4733   -120630.2021       308.6438            -33.2125        -3.0793    450175.7278        17.8105        17.7542

WRITING EXTENDED SYSTEM TO RESTART FILE AT STEP 4000
PRESSURE: 4100 -165.213 -143.668 -90.3721 -143.668 189.819 161.581 -90.3721 161.581 68.8578
GPRESSURE: 4100 -109.733 -60.8666 -53.4711 -205.303 206.735 163.101 -185.763 161.708 106.553
PRESSAVG: 4100 71.227 35.9067 -20.3781 35.9067 -51.4562 88.8206 -20.3781 88.8206 22.5874
GPRESSAVG: 4100 67.9107 36.7315 -21.7126 35.0172 -51.3398 86.5465 -19.0631 89.8585 26.0814
ENERGY:    4100      1151.3565      3384.8582      3531.9252       162.3061        -170265.5972     12436.5887         0.0000         0.0000     28826.5588        -120772.0037       307.5657   -149598.5626   -120666.4502       308.2196             31.1548        67.8516    449753.7249        14.1194        14.2174

LDB: ============= START OF LOAD BALANCING ============== 138.908
LDB: ============== END OF LOAD BALANCING =============== 138.909
Info: useSync: 0 useProxySync: 0
LDB: =============== DONE WITH MIGRATION ================ 138.912
LDB: ============= START OF LOAD BALANCING ============== 140.704
LDB: Largest compute 99 load 0.161306 is 14.5% of average load 1.114675
LDB: Average compute 0.021066 is 1.9% of average load 1.114675
LDB: TIME 140.707 LOAD: AVG 1.11468 MAX 1.77841  PROXIES: TOTAL 361 MAXPE 13 MAXPATCH 7 None MEM: 2576.85 MB
LDB: TIME 140.708 LOAD: AVG 1.11468 MAX 1.77841  PROXIES: TOTAL 366 MAXPE 13 MAXPATCH 8 RefineTorusLB MEM: 2576.85 MB
LDB: TIME 140.711 LOAD: AVG 1.11468 MAX 1.15083  PROXIES: TOTAL 366 MAXPE 13 MAXPATCH 8 RefineTorusLB MEM: 2576.85 MB
LDB: ============== END OF LOAD BALANCING =============== 140.715
Info: useSync: 0 useProxySync: 0
LDB: =============== DONE WITH MIGRATION ================ 140.725
PRESSURE: 4200 -222.295 -145.566 -76.6398 -145.566 -26.889 5.83515 -76.6398 5.83515 7.71857
GPRESSURE: 4200 -221.319 -122.438 -40.0024 -160.512 62.5814 52.5112 -26.603 -98.034 18.4567
PRESSAVG: 4200 -69.7291 -54.9059 2.80947 -54.9059 -66.5464 44.7373 2.80947 44.7373 150.964
GPRESSAVG: 4200 -67.7638 -58.1669 7.14815 -55.527 -67.0072 50.0636 2.48598 45.5825 150.12
ENERGY:    4200      1160.6088      3378.7657      3548.2019       159.5033        -170330.1521     12526.6598         0.0000         0.0000     28735.5694        -120820.8432       306.5949   -149556.4126   -120725.2088       308.0375            -80.4884       -46.7604    450123.0340         4.8963         5.1162

PRESSURE: 4300 -33.8145 17.6698 74.977 17.6698 -34.6802 -25.3002 74.977 -25.3002 -69.2409
GPRESSURE: 4300 -28.0817 29.4748 126.204 -19.6015 -12.532 26.1997 136.605 83.4272 2.08615
PRESSAVG: 4300 -60.9989 -56.8828 6.99415 -56.8828 58.0997 85.7954 6.99415 85.7954 23.9032
GPRESSAVG: 4300 -63.4526 -57.8799 5.02327 -52.3295 59.8572 82.0993 9.51424 81.7549 24.7517
ENERGY:    4300      1207.9205      3413.6132      3542.9549       161.4762        -170322.9507     12436.5285         0.0000         0.0000     28709.0300        -120851.4273       306.3118   -149560.4574   -120758.8203       306.9204            -45.9119       -12.8425    450322.6772         7.0014         7.0521

PRESSURE: 4400 -18.8334 6.68924 50.8087 6.68924 148.455 153.227 50.8087 153.227 319.076
GPRESSURE: 4400 -42.6416 -29.5412 0.134524 10.0099 167.331 201.639 133.964 177.123 395.222
PRESSAVG: 4400 -62.4822 -24.3458 16.6208 -24.3458 -30.1668 55.4344 16.6208 55.4344 80.435
GPRESSAVG: 4400 -58.7089 -26.5195 18.2118 -21.2965 -33.0306 57.5967 15.2559 57.3707 79.5686
ENERGY:    4400      1138.0446      3294.9371      3557.3647       160.8651        -170849.6372     12894.9648         0.0000         0.0000     28811.5690        -120991.8919       307.4058   -149803.4609   -120889.0067       306.4655            149.5657       173.3039    450809.1562        -4.0713        -4.0570

PRESSURE: 4500 5.62844 -278.743 -4.86797 -278.743 -161.877 60.2777 -4.86797 60.2777 111.779
GPRESSURE: 4500 65.0425 -235.103 108.119 -287.806 -106.145 81.4182 -48.1636 -18.3755 83.9714
PRESSAVG: 4500 -13.2705 -25.5478 4.18449 -25.5478 -16.8956 -4.02666 4.18449 -4.02666 30.2323
GPRESSAVG: 4500 -15.6539 -18.9659 2.31984 -30.401 -14.5115 -4.13537 1.02605 -6.13412 30.4975
ENERGY:    4500      1198.5424      3403.3948      3525.7198       166.9925        -170569.3142     12677.3802         0.0000         0.0000     28631.9828        -120965.3018       305.4897   -149597.2846   -120880.5466       306.8509            -14.8232        14.2896    450801.5654         0.0220         0.1107

PRESSURE: 4600 413.338 5.53042 100.51 5.53042 -73.7162 195.413 100.51 195.413 268.608
GPRESSURE: 4600 422.402 -80.7241 74.7064 -27.0509 -43.4967 153.362 66.9363 325.773 296.841
PRESSAVG: 4600 73.1717 -22.5285 -13.6481 -22.5285 -31.7437 60.418 -13.6481 60.418 -75.2148
GPRESSAVG: 4600 72.8703 -25.3168 -13.7356 -24.1414 -31.262 57.8445 -13.3887 64.75 -76.0454
ENERGY:    4600      1122.4931      3324.8525      3610.3949       174.2824        -170750.0365     12850.6955         0.0000         0.0000     28905.3526        -120761.9655       308.4064   -149667.3181   -120669.5777       306.7060            202.7435       225.2489    450401.6901       -11.2623       -11.4791

PRESSURE: 4700 15.2088 -26.7206 6.50569 -26.7206 -100.674 67.8333 6.50569 67.8333 16.5337
GPRESSURE: 4700 -74.8438 53.6509 58.2866 -33.7016 28.3735 48.468 93.0549 55.4708 65.1037
PRESSAVG: 4700 7.25398 -34.5982 51.7966 -34.5982 24.0511 92.1482 51.7966 92.1482 -65.7504
GPRESSAVG: 4700 4.96902 -38.5338 53.1904 -28.5699 24.3453 89.7398 53.6737 88.1015 -63.4974
ENERGY:    4700      1118.8717      3397.0682      3569.7978       174.1615        -170243.4040     12468.4644         0.0000         0.0000     28587.3043        -120927.7362       305.0130   -149515.0405   -120829.9883       307.4565            -22.9771         6.2111    451256.3346       -11.4818       -11.3944

PRESSURE: 4800 -197.964 133.037 -9.44283 133.037 14.8601 -60.0374 -9.44283 -60.0374 167.273
GPRESSURE: 4800 -178.414 122.82 14.9251 146.866 71.6624 -161.499 63.3617 -53.7767 187.819
PRESSAVG: 4800 -59.278 -69.9462 99.5555 -69.9462 25.798 -5.74251 99.5555 -5.74251 49.7643
GPRESSAVG: 4800 -57.2245 -62.2886 96.8001 -81.1145 26.0948 -0.623341 98.7661 -1.99755 47.4843
ENERGY:    4800      1151.8002      3327.6294      3521.7520       154.0818        -170772.2177     12585.6133         0.0000         0.0000     29011.4584        -121019.8826       309.5385   -150031.3410   -120915.2475       306.8080             -5.2771        27.0226    449683.7584         5.4281         5.4516

PRESSURE: 4900 236.155 -28.0124 87.6732 -28.0124 -15.2489 -50.2509 87.6732 -50.2509 -48.3391
GPRESSURE: 4900 295.053 -60.8302 151.628 11.2748 11.9483 28.5229 -25.8099 -91.5815 -23.821
PRESSAVG: 4900 31.388 32.9333 -5.88744 32.9333 -25.6598 5.11497 -5.88744 5.11497 -14.7179
GPRESSAVG: 4900 29.6484 26.8575 -2.30945 39.7539 -27.1579 6.62787 -2.25377 -0.31049 -11.7352
ENERGY:    4900      1158.3377      3325.0969      3549.4669       184.7206        -170957.6159     12893.8276         0.0000         0.0000     28912.1583        -120934.0079       308.4790   -149846.1662   -120835.3533       307.3337             57.5225        94.3935    451596.4324        -2.9966        -3.0815

WRITING COORDINATES TO DCD FILE model_7.dcd AT STEP 5000
WRITING COORDINATES TO RESTART FILE AT STEP 5000
FINISHED WRITING RESTART COORDINATES
The last position output (seq=5000) takes 0.004 seconds, 2576.852 MB of memory in use
WRITING VELOCITIES TO RESTART FILE AT STEP 5000
FINISHED WRITING RESTART VELOCITIES
The last velocity output (seq=5000) takes 0.002 seconds, 2576.852 MB of memory in use
PRESSURE: 5000 -11.6742 54.4512 -156.272 54.4512 10.3214 136.441 -156.272 136.441 -60.5055
GPRESSURE: 5000 -48.1193 82.8279 -112.165 64.4649 62.6378 47.185 -198.149 142.943 37.5088
PRESSAVG: 5000 56.1163 26.307 15.3861 26.307 19.8301 -8.07432 15.3861 -8.07432 -21.8038
GPRESSAVG: 5000 57.2181 29.3516 12.8709 26.6414 19.0914 -7.51191 8.39759 -8.44747 -22.2414
TIMING: 5000  CPU: 158.957, 0.0370201/step  Wall: 159.482, 0.0371029/step, 103.013 hours remaining, 2576.851562 MB of memory in use.
ETITLE:      TS           BOND          ANGLE          DIHED          IMPRP               ELECT            VDW       BOUNDARY           MISC        KINETIC               TOTAL           TEMP      POTENTIAL         TOTAL3        TEMPAVG            PRESSURE      GPRESSURE         VOLUME       PRESSAVG      GPRESSAVG

ENERGY:    5000      1127.8925      3292.6238      3541.2271       159.1387        -170590.7050     12730.1137         0.0000         0.0000     28841.9827        -120897.7265       307.7303   -149739.7092   -120799.7182       307.1201            -20.6194        17.3424    451896.4402        18.0475        18.0227

WRITING EXTENDED SYSTEM TO RESTART FILE AT STEP 5000
PRESSURE: 5100 -35.3629 91.3615 250.472 91.3615 -111.787 -19.8827 250.472 -19.8827 -52.8138
GPRESSURE: 5100 -31.5857 141.191 292.191 -0.440463 -111.164 79.8327 312.259 -64.642 49.1916
PRESSAVG: 5100 7.59969 -60.2893 55.2168 -60.2893 -30.265 -10.4633 55.2168 -10.4633 30.4642
GPRESSAVG: 5100 4.78391 -65.0813 57.363 -64.5558 -29.3279 -12.0505 56.7234 -9.45297 32.1589
ENERGY:    5100      1175.5028      3336.1549      3545.9414       148.3759        -170672.0509     12627.4123         0.0000         0.0000     28933.6181        -120905.0456       308.7080   -149838.6637   -120805.1639       307.7645            -66.6547       -31.1862    450675.9808         2.5996         2.5383

PRESSURE: 5200 -29.4017 -181.672 -28.607 -181.672 -71.3433 8.22318 -28.607 8.22318 -78.8325
GPRESSURE: 5200 -7.17871 -183.393 -46.3785 -174.195 34.3355 39.0667 -17.3554 31.7616 -111.491
PRESSAVG: 5200 3.04894 -45.9372 76.3609 -45.9372 -15.8529 78.0002 76.3609 78.0002 27.7064
GPRESSAVG: 5200 4.36248 -40.2844 76.9532 -41.3059 -14.6484 77.7042 77.9972 79.0707 25.1165
ENERGY:    5200      1088.2927      3312.2193      3561.7553       166.5302        -170340.1534     12408.6410         0.0000         0.0000     28974.0500        -120828.6648       309.1394   -149802.7149   -120724.7786       307.8082            -59.8592       -28.1113    450728.6360         4.9675         4.9435

PRESSURE: 5300 -89.8124 -83.375 1.5052 -83.375 85.9527 25.0069 1.5052 25.0069 162.783
GPRESSURE: 5300 -41.7559 -110.134 123.91 -61.7527 41.624 17.0939 -176.334 83.4558 227.291
PRESSAVG: 5300 -82.8492 0.893 45.7503 0.893 41.3863 -58.3769 45.7503 -58.3769 73.2879
GPRESSAVG: 5300 -81.9578 -4.94017 41.5363 1.77548 39.0876 -62.5442 49.4358 -55.2702 74.324
ENERGY:    5300      1148.9050      3389.0883      3574.2794       149.8652        -170496.6541     12492.4880         0.0000         0.0000     28981.1318        -120760.8964       309.2150   -149742.0282   -120659.4432       309.0643             52.9743        75.7197    450957.6313        10.6083        10.4846

PRESSURE: 5400 235.156 112.695 102.258 112.695 199.604 -9.18798 102.258 -9.18798 54.4497
GPRESSURE: 5400 285.627 83.165 177.098 207.407 225.096 -88.016 50.7408 -2.68591 82.5869
PRESSAVG: 5400 -55.8828 -73.7873 4.00115 -73.7873 69.5844 25.0647 4.00115 25.0647 -35.1159
GPRESSAVG: 5400 -53.022 -66.7981 10.2397 -78.3035 69.4821 28.2539 -0.144449 25.2215 -37.9119
ENERGY:    5400      1158.9952      3377.4543      3551.1118       141.3592        -170906.8723     12838.8758         0.0000         0.0000     29117.2123        -120721.8637       310.6669   -149839.0760   -120625.1202       308.5136            163.0697       197.7699    451090.5532        -7.1381        -7.1506

PRESSURE: 5500 -448.046 -17.526 178.224 -17.526 -507.154 -15.4947 178.224 -15.4947 -336.648
GPRESSURE: 5500 -438.209 71.1713 194.976 -149.789 -445.336 -67.2299 219.586 65.7643 -282.132
PRESSAVG: 5500 34.5493 91.2373 93.3199 91.2373 13.4451 41.1286 93.3199 41.1286 -64.5223
GPRESSAVG: 5500 33.8214 86.578 87.5692 92.5041 11.4453 37.7972 94.7139 38.9375 -60.6212
ENERGY:    5500      1194.0404      3314.9263      3559.1031       159.6634        -169783.2796     12127.7579         0.0000         0.0000     28882.9215        -120544.8671       308.1671   -149427.7886   -120449.5388       308.5998           -430.6161      -388.5590    451100.6534        -5.5093        -5.1182

PRESSURE: 5600 -354.572 -79.8402 -96.9527 -79.8402 95.0933 -81.1389 -96.9527 -81.1389 18.5074
GPRESSURE: 5600 -314.998 -85.5726 -0.03568 -34.4052 145.189 -50.5142 -119.61 -106.133 39.3012
PRESSAVG: 5600 -5.89492 -63.1912 74.9321 -63.1912 -18.3535 52.0805 74.9321 52.0805 9.73783
GPRESSAVG: 5600 -7.03988 -63.2084 78.8878 -61.8031 -14.8648 54.037 73.7381 48.4671 6.62451
ENERGY:    5600      1164.0156      3327.0647      3559.1414       180.5110        -170150.8353     12378.8683         0.0000         0.0000     29005.4464        -120535.7879       309.4744   -149541.2343   -120442.4347       308.4593            -80.3239       -43.5028    450624.9074        -4.8369        -5.0934

PRESSURE: 5700 -284.866 -125.359 46.743 -125.359 178.577 39.4822 46.743 39.4822 -218.732
GPRESSURE: 5700 -250.371 -9.90677 53.7794 -207.58 202.075 -7.00901 19.0782 -42.3551 -173.52
PRESSAVG: 5700 -80.6071 -91.2478 32.6404 -91.2478 71.7835 57.3756 32.6404 57.3756 55.6046
GPRESSAVG: 5700 -79.8068 -88.7618 31.5068 -93.0765 69.36 54.2042 31.082 59.9952 57.4994
ENERGY:    5700      1162.1678      3402.6102      3553.7635       166.2007        -169913.1920     12290.8357         0.0000         0.0000     28884.9895        -120452.6248       308.1892   -149337.6143   -120360.4658       307.9423           -108.3406       -73.9387    451165.1491        15.5937        15.6842

PRESSURE: 5800 116.668 251.124 132.468 251.124 -172.312 -93.9218 132.468 -93.9218 103.564
GPRESSURE: 5800 113.974 371.693 133.872 202.692 -91.2311 -83.9318 170.918 -154.874 126.215
PRESSAVG: 5800 33.1334 44.975 134.168 44.975 42.0328 -28.8268 134.168 -28.8268 8.95808
GPRESSAVG: 5800 32.9887 41.9459 134.42 46.1136 41.2373 -25.6174 137.628 -30.7562 8.81333
ENERGY:    5800      1179.6147      3295.1059      3560.1937       160.7473        -169961.3391     12507.0405         0.0000         0.0000     28836.4022        -120422.2348       307.6708   -149258.6370   -120326.3830       308.4185             15.9735        49.6524    451039.8951        28.0414        27.6798

PRESSURE: 5900 -74.2213 -142.311 -42.0745 -142.311 -385.64 -64.8775 -42.0745 -64.8775 -62.1865
GPRESSURE: 5900 -27.9039 -107.582 -66.8683 -145.572 -332.112 12.3432 30.338 -118.262 -51.878
PRESSAVG: 5900 -29.8968 3.90785 56.1813 3.90785 11.9718 -37.1856 56.1813 -37.1856 20.1225
GPRESSAVG: 5900 -31.1318 9.97058 52.8992 0.133729 13.7914 -35.1754 58.5895 -41.5387 20.2993
ENERGY:    5900      1124.2532      3359.2916      3579.1857       163.1276        -169651.1520     12021.4307         0.0000         0.0000     29008.4210        -120395.4423       309.5061   -149403.8633   -120296.6079       308.4424           -174.0160      -137.2980    451634.7631         0.7325         0.9863

WRITING COORDINATES TO DCD FILE model_7.dcd AT STEP 6000
WRITING COORDINATES TO RESTART FILE AT STEP 6000
FINISHED WRITING RESTART COORDINATES
The last position output (seq=6000) takes 0.004 seconds, 2576.852 MB of memory in use
WRITING VELOCITIES TO RESTART FILE AT STEP 6000
FINISHED WRITING RESTART VELOCITIES
PRESSURE: 6000 -101.42 80.5543 -15.6826 80.5543 492.149 -40.0926 -15.6826 -40.0926 111.048
GPRESSURE: 6000 -126.689 133.063 21.3387 77.0592 562.169 -11.4061 -26.6108 -110.536 151.717
PRESSAVG: 6000 -46.3877 5.46552 31.2544 5.46552 65.028 -52.0458 31.2544 -52.0458 -31.182
GPRESSAVG: 6000 -45.2384 -0.812529 35.7995 10.3304 62.9587 -55.0767 27.8254 -45.9309 -30.8119
TIMING: 6000  CPU: 197.412, 0.0384551/step  Wall: 197.966, 0.0384842/step, 106.837 hours remaining, 2576.851562 MB of memory in use.
ETITLE:      TS           BOND          ANGLE          DIHED          IMPRP               ELECT            VDW       BOUNDARY           MISC        KINETIC               TOTAL           TEMP      POTENTIAL         TOTAL3        TEMPAVG            PRESSURE      GPRESSURE         VOLUME       PRESSAVG      GPRESSAVG

ENERGY:    6000      1129.2343      3240.9005      3556.0702       167.1488        -170136.0415     12713.6287         0.0000         0.0000     28913.0488        -120416.0103       308.4885   -149329.0590   -120317.1269       308.4299            167.2590       195.7324    450665.1872        -4.1806        -4.3638

WRITING EXTENDED SYSTEM TO RESTART FILE AT STEP 6000
PRESSURE: 6100 -196.816 -90.3774 29.7703 -90.3774 -177.778 -20.7995 29.7703 -20.7995 -296.468
GPRESSURE: 6100 -238.695 -93.4662 22.7135 -36.7195 -92.2606 46.8469 -116.018 -100.404 -234.699
PRESSAVG: 6100 -25.0682 -77.0619 -73.1034 -77.0619 -3.55585 8.17222 -73.1034 8.17222 40.38
GPRESSAVG: 6100 -26.1032 -75.3115 -75.5824 -79.3012 -1.01175 7.83969 -72.5979 7.18037 37.3766
ENERGY:    6100      1170.2189      3320.5189      3536.8645       155.5886        -169898.0012     12325.2221         0.0000         0.0000     28932.0231        -120457.5650       308.6910   -149389.5881   -120358.3742       308.4188           -223.6873      -188.5513    451588.5396         3.9186         3.4205

LDB: ============= START OF LOAD BALANCING ============== 214.873
LDB: ============== END OF LOAD BALANCING =============== 214.874
Info: useSync: 0 useProxySync: 0
LDB: =============== DONE WITH MIGRATION ================ 214.878
LDB: ============= START OF LOAD BALANCING ============== 216.833
LDB: Largest compute 134 load 0.160735 is 14.3% of average load 1.126084
LDB: Average compute 0.021225 is 1.9% of average load 1.126084
LDB: TIME 216.841 LOAD: AVG 1.12608 MAX 1.94093  PROXIES: TOTAL 361 MAXPE 13 MAXPATCH 7 None MEM: 2576.85 MB
LDB: TIME 216.845 LOAD: AVG 1.12608 MAX 1.94093  PROXIES: TOTAL 366 MAXPE 13 MAXPATCH 8 RefineTorusLB MEM: 2576.85 MB
LDB: TIME 216.852 LOAD: AVG 1.12608 MAX 1.16276  PROXIES: TOTAL 377 MAXPE 16 MAXPATCH 7 RefineTorusLB MEM: 2576.85 MB
LDB: ============== END OF LOAD BALANCING =============== 216.862
Info: useSync: 0 useProxySync: 0
LDB: =============== DONE WITH MIGRATION ================ 216.877
PRESSURE: 6200 -417.232 48.4212 -4.58341 48.4212 -206.151 -116.43 -4.58341 -116.43 57.7629
GPRESSURE: 6200 -335.718 -4.77008 -23.6001 101.751 -183.506 -75.8087 -5.33762 -117.718 34.6772
PRESSAVG: 6200 -43.9949 -45.5231 50.0331 -45.5231 -56.6187 -25.3673 50.0331 -25.3673 61.1556
GPRESSAVG: 6200 -40.751 -47.8474 56.6857 -47.7989 -61.1106 -26.6026 45.4839 -21.0023 62.3407
ENERGY:    6200      1193.0755      3328.0739      3556.4169       161.1522        -169800.8587     12252.9147         0.0000         0.0000     28877.5661        -120431.6594       308.1100   -149309.2255   -120334.3452       308.3839           -188.5403      -161.5155    451563.3285       -13.1527       -13.1736

PRESSURE: 6300 47.7551 199.03 72.7632 199.03 -411.126 19.6404 72.7632 19.6404 123.845
GPRESSURE: 6300 56.6136 225.903 40.3875 173.704 -385.127 -12.3644 153.319 91.6052 184.294
PRESSAVG: 6300 -22.1756 27.3149 -28.5356 27.3149 -11.3611 -57.371 -28.5356 -57.371 53.3623
GPRESSAVG: 6300 -22.2411 28.6052 -34.9057 33.4214 -10.6333 -56.1262 -24.3601 -63.4224 52.3612
ENERGY:    6300      1146.8601      3373.1361      3554.0319       169.0723        -169918.7757     12419.2286         0.0000         0.0000     28649.6895        -120606.7572       305.6786   -149256.4468   -120511.6552       307.4506            -79.8419       -48.0733    451091.9858         6.6085         6.4956

PRESSURE: 6400 -112.801 138.626 158.477 138.626 -69.8369 -32.0458 158.477 -32.0458 50.0875
GPRESSURE: 6400 -50.5022 96.3865 228.984 24.0772 -2.53731 -158.988 122.503 20.5833 33.411
PRESSAVG: 6400 -30.8188 2.44445 38.167 2.44445 -52.7512 -7.96478 38.167 -7.96478 85.9253
GPRESSAVG: 6400 -30.4416 4.39487 36.1227 -0.971343 -52.7973 -8.40912 39.3391 -4.41529 84.8692
ENERGY:    6400      1157.6962      3298.7094      3520.5112       157.0956        -170094.6324     12544.1648         0.0000         0.0000     28859.4744        -120556.9808       307.9169   -149416.4552   -120460.1399       307.4719            -44.1833        -6.5428    451149.8082         0.7851         0.5434

PRESSURE: 6500 13.628 -89.566 80.3178 -89.566 -118.036 182.815 80.3178 182.815 7.97045
GPRESSURE: 6500 16.0005 -128.589 59.4764 -111.79 -64.3787 185.652 58.2814 131.979 61.4939
PRESSAVG: 6500 -104.829 -51.7579 -64.2489 -51.7579 40.3322 -45.8906 -64.2489 -45.8906 17.8779
GPRESSAVG: 6500 -108.958 -51.1634 -59.3328 -53.969 40.8267 -44.4987 -72.1656 -48.379 22.657
ENERGY:    6500      1129.7448      3338.2871      3525.7043       160.1044        -170036.8972     12451.3372         0.0000         0.0000     28864.5842        -120567.1352       307.9715   -149431.7194   -120465.1970       308.4831            -32.1460         4.3719    450619.6081       -15.5398       -15.1580

PRESSURE: 6600 131.342 117.115 149.726 117.115 181.01 -14.5296 149.726 -14.5296 -37.8071
GPRESSURE: 6600 123.267 35.9744 144.866 152.679 247.399 -5.6961 107.524 40.4706 -4.92892
PRESSAVG: 6600 33.1258 5.65946 -5.01272 5.65946 -51.3395 27.9768 -5.01272 27.9768 21.2612
GPRESSAVG: 6600 38.0125 3.10166 -9.98051 10.6049 -52.6592 27.0535 2.47154 29.3522 17.5699
ENERGY:    6600      1194.2083      3339.8504      3557.6619       150.4685        -169973.5720     12335.3320         0.0000         0.0000     28856.5746        -120539.4763       307.8860   -149396.0508   -120440.4814       308.1881             91.5149       121.9124    451289.3925         1.0158         0.9744

PRESSURE: 6700 -281.541 -199.923 -98.4713 -199.923 -381.54 -33.1141 -98.4713 -33.1141 -194.151
GPRESSURE: 6700 -256.344 -152.692 -101.122 -239.627 -391.221 -82.2423 -123.816 7.0852 -120.609
PRESSAVG: 6700 31.2752 44.7422 -75.8457 44.7422 -74.2334 19.8729 -75.8457 19.8729 79.0071
GPRESSAVG: 6700 28.0332 45.5715 -72.5087 48.0283 -69.5072 23.2401 -77.9836 17.6512 78.2446
ENERGY:    6700      1181.5110      3263.2227      3556.2123       176.1466        -169910.1327     12387.1875         0.0000         0.0000     28856.7487        -120489.1039       307.8879   -149345.8526   -120399.4177       308.6776           -285.7440      -256.0578    452100.3304        12.0163        12.2569

PRESSURE: 6800 -166.127 29.6356 -48.6857 29.6356 45.2018 30.7272 -48.6857 30.7272 -131.272
GPRESSURE: 6800 -101.221 32.7834 -51.3432 107.665 51.4029 89.178 -111.25 -34.6076 -105.514
PRESSAVG: 6800 64.9272 -13.286 -53.9308 -13.286 -45.686 -50.505 -53.9308 -50.505 -24.172
GPRESSAVG: 6800 67.0423 -14.0396 -56.6114 -18.394 -51.1484 -56.2534 -53.7111 -49.58 -21.7609
ENERGY:    6800      1142.3140      3374.8235      3519.8638       161.7039        -170123.9033     12398.8558         0.0000         0.0000     28941.3063        -120585.0359       308.7900   -149526.3422   -120496.2507       309.2628            -84.0658       -51.7775    451195.1595        -1.6436        -1.9557

PRESSURE: 6900 -11.1692 -16.2895 -164.896 -16.2895 -132.822 34.5759 -164.896 34.5759 -324.948
GPRESSURE: 6900 93.2891 15.2326 -158.331 21.5253 -157.312 -2.17725 -146.172 -9.93008 -301.275
PRESSAVG: 6900 -6.20283 -29.124 13.475 -29.124 4.96106 -15.0886 13.475 -15.0886 -25.1224
GPRESSAVG: 6900 -6.77147 -27.1898 12.8096 -26.4575 7.4784 -15.5086 15.7969 -11.7483 -26.393
ENERGY:    6900      1137.7181      3322.0846      3530.5233       147.9244        -169936.7655     12279.5282         0.0000         0.0000     28912.9228        -120606.0642       308.4872   -149518.9870   -120502.4260       307.9331           -156.3133      -121.7660    450646.5880        -8.7881        -8.5620

WRITING COORDINATES TO DCD FILE model_7.dcd AT STEP 7000
WRITING COORDINATES TO RESTART FILE AT STEP 7000
FINISHED WRITING RESTART COORDINATES
The last position output (seq=7000) takes 0.005 seconds, 2576.852 MB of memory in use
WRITING VELOCITIES TO RESTART FILE AT STEP 7000
FINISHED WRITING RESTART VELOCITIES
PRESSURE: 7000 -277.972 136.141 186.46 136.141 32.9509 1.29859 186.46 1.29859 -144.549
GPRESSURE: 7000 -213.367 75.9522 179.713 116.094 41.2083 14.8258 237.021 113.827 -114.352
PRESSAVG: 7000 49.2423 -18.3674 -16.5835 -18.3674 -8.67855 -12.7741 -16.5835 -12.7741 -21.1408
GPRESSAVG: 7000 48.851 -19.1138 -14.8648 -21.4262 -9.06353 -7.48332 -19.7318 -16.7106 -21.5205
TIMING: 7000  CPU: 232.342, 0.0349295/step  Wall: 232.913, 0.0349461/step, 97.0056 hours remaining, 2576.851562 MB of memory in use.
ETITLE:      TS           BOND          ANGLE          DIHED          IMPRP               ELECT            VDW       BOUNDARY           MISC        KINETIC               TOTAL           TEMP      POTENTIAL         TOTAL3        TEMPAVG            PRESSURE      GPRESSURE         VOLUME       PRESSAVG      GPRESSAVG

ENERGY:    7000      1146.8010      3297.7397      3503.3937       145.7433        -169760.5398     12182.1785         0.0000         0.0000     29011.6492        -120473.0343       309.5406   -149484.6835   -120378.2159       309.0877           -129.8564       -95.5036    449907.8345         6.4743         6.0890

WRITING EXTENDED SYSTEM TO RESTART FILE AT STEP 7000
PRESSURE: 7100 19.9594 105.673 -83.2341 105.673 232.049 5.72101 -83.2341 5.72101 -118.749
GPRESSURE: 7100 45.9576 90.107 -176.108 63.3084 276.93 51.7881 4.73805 69.7888 -92.3413
PRESSAVG: 7100 -42.5498 -34.4902 100.78 -34.4902 31.7308 12.7225 100.78 12.7225 -7.21708
GPRESSAVG: 7100 -41.8732 -33.8407 101.084 -35.0181 30.4059 7.26597 101.569 18.2426 -6.96271
ENERGY:    7100      1167.9891      3286.0837      3544.1698       166.4396        -170132.0032     12369.2713         0.0000         0.0000     29054.7544        -120543.2952       310.0005   -149598.0496   -120451.7724       309.2068             44.4197        76.8489    449089.6475        -6.0120        -6.1433

PRESSURE: 7200 -265.339 -18.2611 -26.0219 -18.2611 42.5128 -129.314 -26.0219 -129.314 260.669
GPRESSURE: 7200 -206.821 -152.519 -37.1679 85.1518 30.5587 -10.4335 -67.4631 -117.385 292.291
PRESSAVG: 7200 7.53407 -15.995 98.8242 -15.995 13.4547 18.8094 98.8242 18.8094 -2.86689
GPRESSAVG: 7200 9.77025 -17.2403 93.4957 -12.4857 13.2665 22.1676 102.069 16.0697 -3.45025
ENERGY:    7200      1171.7545      3380.8335      3516.6660       170.4857        -170079.6006     12309.0851         0.0000         0.0000     28875.5118        -120655.2641       308.0880   -149530.7759   -120560.9560       308.4467             12.6146        38.6764    449654.9176         6.0406         6.5288

PRESSURE: 7300 -256.471 197.502 70.2994 197.502 -14.5953 141.953 70.2994 141.953 98.4939
GPRESSURE: 7300 -222.428 206.055 -9.49623 198.875 17.5097 97.6728 113.607 44.0345 95.8704
PRESSAVG: 7300 -148.651 37.1978 2.23965 37.1978 70.7263 69.6881 2.23965 69.6881 43.7103
GPRESSAVG: 7300 -151.056 40.7322 4.73373 36.2974 71.5183 68.9686 0.375538 68.25 45.0476
ENERGY:    7300      1181.5026      3318.3894      3539.9408       161.1657        -170115.9173     12308.6379         0.0000         0.0000     28933.9580        -120672.3230       308.7116   -149606.2809   -120579.1614       308.4955            -57.5240       -36.3493    449419.8120       -11.4050       -11.4966

PRESSURE: 7400 69.1073 -172.817 221.241 -172.817 -400.867 94.2649 221.241 94.2649 347.454
GPRESSURE: 7400 74.4363 -26.6162 315.766 -332.503 -309.45 79.6052 261.049 121.721 353.911
PRESSAVG: 7400 -4.42104 17.4989 -20.5963 17.4989 -25.4417 36.8289 -20.5963 36.8289 52.3854
GPRESSAVG: 7400 -4.50721 13.8387 -15.7636 17.5353 -26.0097 35.801 -22.3972 36.7729 52.8897
ENERGY:    7400      1204.9190      3343.9425      3534.5610       172.3540        -170159.8135     12438.2412         0.0000         0.0000     28910.4495        -120555.3464       308.4608   -149465.7959   -120461.8149       308.1357              5.2315        39.6323    448590.9834         7.5076         7.4576

PRESSURE: 7500 -84.1377 -105.398 150.549 -105.398 -68.429 -51.6693 150.549 -51.6693 16.4415
GPRESSURE: 7500 -47.1691 -82.8674 266.374 -146.8 -37.9285 -34.6101 138.189 -96.4688 46.7665
PRESSAVG: 7500 6.91651 -4.61386 61.6773 -4.61386 -31.1303 30.1951 61.6773 30.1951 20.3337
GPRESSAVG: 7500 5.14053 0.385829 59.4789 -11.1348 -26.9072 31.4336 63.283 24.1128 18.473
ENERGY:    7500      1205.9782      3318.0368      3560.9995       154.3750        -170278.7661     12645.8271         0.0000         0.0000     28980.1882        -120413.3614       309.2049   -149393.5496   -120321.7504       309.3646            -45.3751       -12.7770    450714.0501        -1.2934        -1.0979

PRESSURE: 7600 -285.231 71.0144 0.916521 71.0144 -186.574 127.447 0.916521 127.447 -290.427
GPRESSURE: 7600 -211.111 6.71528 -133.182 28.0898 -176.881 84.9781 13.7615 147.537 -275.953
PRESSAVG: 7600 -60.3745 -23.2705 42.7816 -23.2705 -34.9622 -68.106 42.7816 -68.106 111.284
GPRESSAVG: 7600 -61.0878 -26.4645 37.8795 -21.5261 -34.5003 -62.5208 44.7393 -65.65 111.996
ENERGY:    7600      1179.8393      3310.4187      3560.8023       168.2328        -169811.8236     12237.5647         0.0000         0.0000     29026.6801        -120328.2857       309.7009   -149354.9658   -120224.9124       308.9264           -254.0775      -221.3152    451458.5783         5.3156         5.4694

PRESSURE: 7700 -157.519 8.48196 -53.0505 8.48196 -121.281 -342.42 -53.0505 -342.42 -44.541
GPRESSURE: 7700 -199.151 175.123 -57.5279 -51.9372 34.0193 -335.683 -37.1866 -383.908 -56.6183
PRESSAVG: 7700 -22.8327 71.6877 3.55914 71.6877 8.19471 -37.9796 3.55914 -37.9796 6.15257
GPRESSAVG: 7700 -21.8195 71.1219 7.58109 76.1675 6.79274 -43.1377 1.19163 -33.3221 6.36907
ENERGY:    7700      1145.5750      3323.2780      3541.9667       167.3941        -169950.8005     12459.2408         0.0000         0.0000     28934.1120        -120379.2339       308.7133   -149313.3459   -120281.2322       309.7347           -107.7804       -73.9168    451737.3339        -2.8285        -2.8859

PRESSURE: 7800 -88.8402 14.7313 -88.1222 14.7313 -129.622 26.9521 -88.1222 26.9521 -211.703
GPRESSURE: 7800 -71.3658 -56.6166 -119.438 36.1448 -86.9296 -26.1231 -167.783 -27.6187 -191.552
PRESSAVG: 7800 69.7391 3.87174 52.4675 3.87174 -6.87281 -109.575 52.4675 -109.575 -63.2406
GPRESSAVG: 7800 70.1319 4.42862 49.3147 1.90908 -6.56233 -111.788 51.6972 -107.889 -64.2167
ENERGY:    7800      1147.1456      3286.8200      3524.7609       148.6242        -169833.7939     12340.9915         0.0000         0.0000     28974.8869        -120410.5648       309.1483   -149385.4517   -120314.5038       308.8646           -143.3883      -116.6157    451721.4533        -0.1248        -0.2157

PRESSURE: 7900 -344.416 10.3167 -26.0182 10.3167 -13.0466 -74.036 -26.0182 -74.036 -143.76
GPRESSURE: 7900 -290.027 -49.6579 -21.2114 9.0721 -49.2659 -94.9533 -160.709 -17.2249 -57.6753
PRESSAVG: 7900 -11.1173 75.1 72.6343 75.1 45.6999 -26.9243 72.6343 -26.9243 -29.5921
GPRESSAVG: 7900 -12.1303 72.5881 72.9126 75.5036 45.8984 -28.0758 74.8788 -29.9187 -27.4756
ENERGY:    7900      1192.5469      3385.4583      3521.7919       162.4200        -169871.9692     12251.2568         0.0000         0.0000     29028.9355        -120329.5598       309.7250   -149358.4953   -120236.8424       310.0135           -167.0744      -132.3226    450568.7486         1.6635         2.0975

WRITING COORDINATES TO DCD FILE model_7.dcd AT STEP 8000
WRITING COORDINATES TO RESTART FILE AT STEP 8000
FINISHED WRITING RESTART COORDINATES
The last position output (seq=8000) takes 0.006 seconds, 2576.852 MB of memory in use
WRITING VELOCITIES TO RESTART FILE AT STEP 8000
FINISHED WRITING RESTART VELOCITIES
PRESSURE: 8000 28.1079 -20.443 -36.9909 -20.443 81.2022 32.1135 -36.9909 32.1135 -26.293
GPRESSURE: 8000 30.0787 -65.0289 -40.5532 -25.0706 173.854 -73.3171 -97.9111 -21.2406 -14.3394
PRESSAVG: 8000 22.3687 46.7278 25.8328 46.7278 -80.7349 0.23708 25.8328 0.237081 50.0484
GPRESSAVG: 8000 24.7904 46.8595 27.1887 45.0728 -80.9796 -0.555015 25.908 3.50228 48.9004
TIMING: 8000  CPU: 279.501, 0.047159/step  Wall: 281.79, 0.0488772/step, 135.663 hours remaining, 2576.851562 MB of memory in use.
ETITLE:      TS           BOND          ANGLE          DIHED          IMPRP               ELECT            VDW       BOUNDARY           MISC        KINETIC               TOTAL           TEMP      POTENTIAL         TOTAL3        TEMPAVG            PRESSURE      GPRESSURE         VOLUME       PRESSAVG      GPRESSAVG

ENERGY:    8000      1183.8346      3341.8550      3506.7833       151.3665        -170054.2650     12457.0428         0.0000         0.0000     28954.9712        -120458.4116       308.9358   -149413.3829   -120360.0424       309.7299             27.6724        63.1978    449569.3173        -2.7726        -2.4296

WRITING EXTENDED SYSTEM TO RESTART FILE AT STEP 8000
PRESSURE: 8100 64.459 -27.1003 208.262 -27.1003 -331.609 144.451 208.262 144.451 -179.284
GPRESSURE: 8100 106.602 14.9481 185.217 -6.66374 -294.748 84.7022 143.862 186.693 -152.006
PRESSAVG: 8100 -21.9232 51.1407 30.0336 51.1407 50.1263 87.2736 30.0336 87.2736 53.8795
GPRESSAVG: 8100 -22.6169 54.5482 27.4664 49.6757 49.7192 88.3673 33.4694 85.4383 54.7064
ENERGY:    8100      1142.2824      3362.9521      3525.7013       161.3743        -170282.9118     12383.1240         0.0000         0.0000     29227.8528        -120479.6250       311.8474   -149707.4778   -120381.4353       309.3123           -148.8114      -113.3841    450628.8466        27.3609        27.2696

LDB: ============= START OF LOAD BALANCING ============== 302.707
LDB: ============== END OF LOAD BALANCING =============== 302.72
Info: useSync: 0 useProxySync: 0
LDB: =============== DONE WITH MIGRATION ================ 302.747
LDB: ============= START OF LOAD BALANCING ============== 305.112
LDB: Largest compute 149 load 0.277198 is 23.4% of average load 1.183027
LDB: Average compute 0.022231 is 1.9% of average load 1.183027
LDB: TIME 305.12 LOAD: AVG 1.18303 MAX 2.06542  PROXIES: TOTAL 361 MAXPE 13 MAXPATCH 7 None MEM: 2576.85 MB
LDB: TIME 305.125 LOAD: AVG 1.18303 MAX 2.06542  PROXIES: TOTAL 377 MAXPE 16 MAXPATCH 7 RefineTorusLB MEM: 2576.85 MB
LDB: TIME 305.13 LOAD: AVG 1.18303 MAX 1.22152  PROXIES: TOTAL 376 MAXPE 16 MAXPATCH 7 RefineTorusLB MEM: 2576.85 MB
LDB: ============== END OF LOAD BALANCING =============== 305.14
Info: useSync: 0 useProxySync: 0
LDB: =============== DONE WITH MIGRATION ================ 305.155
PRESSURE: 8200 227.813 29.6442 -65.2818 29.6442 -213.233 -89.4787 -65.2818 -89.4787 120.851
GPRESSURE: 8200 224.626 32.4159 -33.009 25.8098 -203.949 -74.3747 -93.1289 -109.047 186.823
PRESSAVG: 8200 -150.568 26.7264 38.2335 26.7264 27.9215 -21.4832 38.2335 -21.4832 117.267
GPRESSAVG: 8200 -148.691 23.8294 39.4073 31.2497 25.5542 -19.0362 35.6734 -22.2978 117.947
ENERGY:    8200      1158.7136      3374.8245      3483.5601       152.0307        -170147.5878     12503.1140         0.0000         0.0000     28929.4031        -120545.9418       308.6630   -149475.3449   -120452.3557       308.7477             45.1437        69.1666    450538.4484        -1.7933        -1.7300

PRESSURE: 8300 -29.5935 -20.0791 -182.162 -20.0791 -45.8469 -27.0192 -182.162 -27.0192 270.149
GPRESSURE: 8300 22.9788 11.0007 -268.784 41.5064 17.311 30.4484 -182.386 -152.705 254.494
PRESSAVG: 8300 56.6614 47.6328 -30.066 47.6328 8.48786 -54.8431 -30.066 -54.8431 -39.5176
GPRESSAVG: 8300 55.9938 45.3828 -30.4668 48.4765 12.1091 -52.6339 -29.0231 -57.0671 -42.6272
ENERGY:    8300      1135.9415      3336.2798      3524.0807       152.0855        -170190.3042     12482.6839         0.0000         0.0000     28961.5974        -120597.6354       309.0065   -149559.2328   -120493.9248       308.5293             64.9030        98.2613    450959.0350         8.5439         8.4919

PRESSURE: 8400 -447.5 225.953 104.582 225.953 -51.6828 229.557 104.582 229.557 -156.344
GPRESSURE: 8400 -504.367 258.119 1.1041 161.555 1.43485 200.394 248.983 243.059 -74.4784
PRESSAVG: 8400 -47.6567 35.6032 20.358 35.6032 -12.4127 82.0252 20.358 82.0252 95.505
GPRESSAVG: 8400 -49.7005 38.9773 21.7517 34.737 -12.8318 79.5058 18.1433 87.0217 97.3097
ENERGY:    8400      1130.1286      3326.1311      3511.9089       174.2894        -170107.4793     12295.0656         0.0000         0.0000     28991.1809        -120678.7748       309.3222   -149669.9557   -120575.3129       308.6239           -218.5088      -192.4703    450837.4544        11.8119        11.5924

PRESSURE: 8500 -167.456 40.9032 192.495 40.9032 72.2551 175.441 192.495 175.441 -108.982
GPRESSURE: 8500 -185.888 43.976 76.249 18.9021 127.627 147.708 257.376 149.249 -42.3149
PRESSAVG: 8500 30.6701 93.396 -29.8103 93.396 9.1103 68.139 -29.8103 68.139 -67.6225
GPRESSAVG: 8500 29.818 97.3224 -30.1245 93.1315 7.65429 64.7316 -31.6063 67.0831 -65.8025
ENERGY:    8500      1160.5837      3344.0083      3517.0743       157.4254        -170171.8849     12419.0710         0.0000         0.0000     28902.9100        -120670.8122       308.3804   -149573.7222   -120575.2306       307.5432            -68.0610       -33.5252    450253.0924        -9.2807        -9.4434

PRESSURE: 8600 -334.047 -12.2872 -107.556 -12.2872 -68.5592 49.5449 -107.556 49.5449 118.028
GPRESSURE: 8600 -318.332 -78.9055 -116.092 107.685 -56.9413 165.22 -28.3972 31.1974 180.287
PRESSAVG: 8600 -31.8213 118.659 -43.8597 118.659 81.4531 -2.17625 -43.8597 -2.17625 -40.5667
GPRESSAVG: 8600 -30.1993 111.313 -43.3739 119.953 81.8836 0.569582 -43.2901 -3.52321 -43.3586
ENERGY:    8600      1160.1893      3314.1262      3508.4030       150.8921        -170130.3026     12347.4411         0.0000         0.0000     29043.0965        -120606.1544       309.8761   -149649.2509   -120511.0352       309.1035            -94.8594       -64.9954    450420.7031         3.0217         2.7752

PRESSURE: 8700 -481.636 164.736 -176.546 164.736 -47.2102 -24.9543 -176.546 -24.9543 -511.039
GPRESSURE: 8700 -473.803 97.6922 -123.502 171.507 39.4887 54.744 -224.326 -4.51141 -489.836
PRESSAVG: 8700 -104.342 72.7506 -35.0825 72.7506 150.733 5.21282 -35.0825 5.21282 -30.1933
GPRESSAVG: 8700 -101.575 74.7424 -34.3802 74.4487 148.92 6.54939 -35.8333 2.07275 -30.2777
ENERGY:    8700      1143.2960      3378.8694      3522.7893       158.7216        -169512.5228     12026.7789         0.0000         0.0000     28734.1387        -120547.9289       306.5797   -149282.0676   -120449.6839       308.9730           -346.6284      -308.0501    451107.4988         5.3993         5.6889

PRESSURE: 8800 -133.524 156.201 -169.279 156.201 -137.43 -32.8819 -169.279 -32.8819 128.549
GPRESSURE: 8800 -109.173 185.297 -163.581 132.874 -83.9024 -52.4673 -228.427 41.9333 148.082
PRESSAVG: 8800 -59.7987 70.0788 -86.0552 70.0788 31.4799 -43.1141 -86.0552 -43.1141 58.854
GPRESSAVG: 8800 -61.3767 72.1305 -91.639 64.867 32.0422 -40.8118 -81.6444 -42.6961 59.5375
ENERGY:    8800      1198.5793      3361.3639      3565.0319       163.7650        -170154.3897     12488.9235         0.0000         0.0000     28908.3976        -120468.3285       308.4389   -149376.7261   -120377.3156       308.8484            -47.4684       -14.9981    451685.3880        10.1784        10.0677

PRESSURE: 8900 7.06508 167.836 -61.7793 167.836 79.2519 -128.138 -61.7793 -128.138 -73.3081
GPRESSURE: 8900 4.4016 151.311 -4.333 227.037 58.3583 -104.416 -100.984 -117.272 40.056
PRESSAVG: 8900 -53.9183 55.9329 -70.725 55.9329 37.6581 18.9164 -70.725 18.9164 -37.8573
GPRESSAVG: 8900 -53.2441 56.4433 -65.1427 55.5652 36.1493 14.484 -72.7636 27.9847 -37.3127
ENERGY:    8900      1174.2208      3323.4500      3555.8990       171.2439        -170155.4627     12480.1478         0.0000         0.0000     29040.5779        -120409.9232       309.8492   -149450.5011   -120315.5591       309.2040              4.3363        34.2720    451160.1220       -18.0392       -18.1358

WRITING COORDINATES TO DCD FILE model_7.dcd AT STEP 9000
WRITING COORDINATES TO RESTART FILE AT STEP 9000
FINISHED WRITING RESTART COORDINATES
The last position output (seq=9000) takes 0.004 seconds, 2576.852 MB of memory in use
WRITING VELOCITIES TO RESTART FILE AT STEP 9000
FINISHED WRITING RESTART VELOCITIES
PRESSURE: 9000 76.9874 -18.8958 -175.822 -18.8958 5.29814 139.629 -175.822 139.629 357.103
GPRESSURE: 9000 137.796 -13.2633 -239.183 27.8447 11.4295 284.539 -168.953 66.3656 354.91
PRESSAVG: 9000 -61.2931 -12.6177 30.3808 -12.6177 40.9729 50.8203 30.3808 50.8203 32.8462
GPRESSAVG: 9000 -60.0236 -19.6141 28.077 -7.57498 41.9425 58.4138 31.5223 42.1607 30.6153
TIMING: 9000  CPU: 321.68, 0.0421796/step  Wall: 325.629, 0.0438388/step, 121.666 hours remaining, 2576.851562 MB of memory in use.
ETITLE:      TS           BOND          ANGLE          DIHED          IMPRP               ELECT            VDW       BOUNDARY           MISC        KINETIC               TOTAL           TEMP      POTENTIAL         TOTAL3        TEMPAVG            PRESSURE      GPRESSURE         VOLUME       PRESSAVG      GPRESSAVG

ENERGY:    9000      1190.5432      3402.1694      3544.7047       150.6717        -170418.5936     12599.4535         0.0000         0.0000     29079.1800        -120451.8711       310.2611   -149531.0511   -120362.4923       309.9422            146.4627       168.0452    449141.2711         4.1753         4.1781

WRITING EXTENDED SYSTEM TO RESTART FILE AT STEP 9000
PRESSURE: 9100 101.96 -96.802 -45.2189 -96.802 299.977 89.087 -45.2189 89.087 169.247
GPRESSURE: 9100 167.35 -24.095 24.9715 -65.2084 347.758 93.6714 -76.1285 62.8213 156.674
PRESSAVG: 9100 -13.4222 -12.0155 -51.6622 -12.0155 69.4622 34.4544 -51.6622 34.4544 -13.9702
GPRESSAVG: 9100 -13.1126 -8.09363 -51.2407 -12.2909 68.0294 30.1914 -51.1356 35.7399 -13.3848
ENERGY:    9100      1189.1525      3379.7197      3549.6623       159.7730        -169961.7195     12372.4632         0.0000         0.0000     28959.4000        -120351.5487       308.9831   -149310.9487   -120263.0100       310.4589            190.3946       223.9274    449673.8798        14.0233        13.8440

PRESSURE: 9200 -0.101002 10.3467 217.969 10.3467 35.0956 -101.727 217.969 -101.727 -304.06
GPRESSURE: 9200 28.0393 61.1554 234.269 22.6915 78.5789 -88.4106 214.749 4.64696 -253.593
PRESSAVG: 9200 -19.2723 15.2408 1.75217 15.2408 -63.3794 13.5418 1.75217 13.5418 84.9422
GPRESSAVG: 9200 -21.6761 18.3358 2.14853 12.9083 -61.2718 15.6207 -1.26422 13.5506 86.1694
ENERGY:    9200      1158.1773      3333.6235      3557.7934       170.0574        -169944.3254     12351.1923         0.0000         0.0000     29029.4383        -120344.0431       309.7304   -149373.4815   -120247.6488       309.5068            -89.6886       -48.9917    450046.2095         0.7635         1.0738

PRESSURE: 9300 124.001 -34.5533 -201.997 -34.5533 -185.652 11.3251 -201.997 11.3251 -126.852
GPRESSURE: 9300 117.941 -35.3556 -224.609 -37.735 -177.594 9.27853 -115.695 -126.072 -30.7062
PRESSAVG: 9300 -20.2054 -87.821 -48.062 -87.821 -28.4533 -68.076 -48.062 -68.076 11.185
GPRESSAVG: 9300 -20.0366 -94.7629 -48.8953 -86.8288 -29.799 -70.4957 -44.5434 -69.8573 11.2212
ENERGY:    9300      1154.9923      3389.0520      3526.4791       154.5600        -169870.3377     12339.6602         0.0000         0.0000     29000.7142        -120304.8800       309.4239   -149305.5941   -120211.2002       308.8516            -62.8345       -30.1195    451048.2114       -12.4912       -12.8715

PRESSURE: 9400 -121.098 -84.5327 -139.544 -84.5327 -6.45441 38.9274 -139.544 38.9274 32.4566
GPRESSURE: 9400 -134.346 -48.4452 -26.7818 -122.485 95.2807 106.292 -186.524 74.4723 35.7332
PRESSAVG: 9400 42.0049 13.8372 -42.716 13.8372 -26.1426 -29.4529 -42.716 -29.4529 -13.7436
GPRESSAVG: 9400 41.5883 17.9495 -37.4988 13.9438 -25.4756 -27.3224 -50.0706 -26.3593 -14.1878
ENERGY:    9400      1191.8578      3345.3186      3560.7022       172.5613        -169848.7526     12471.1195         0.0000         0.0000     28826.9372        -120280.2561       307.5698   -149107.1933   -120183.6718       309.7732            -31.6986        -1.1108    451102.2527         0.7062         0.6416

PRESSURE: 9500 -198.989 -246.708 -87.0509 -246.708 -203.809 47.9998 -87.0509 47.9998 -284.784
GPRESSURE: 9500 -203.274 -267.01 -56.7693 -167.239 -160.162 140.663 -24.4209 17.11 -223.353
PRESSAVG: 9500 77.3899 -34.916 -79.5252 -34.916 -34.8433 -4.50003 -79.5252 -4.50003 -3.08794
GPRESSAVG: 9500 76.3996 -36.4323 -86.6338 -33.2641 -33.1818 -6.78059 -70.3793 -5.28024 -3.91188
ENERGY:    9500      1124.4315      3317.9644      3555.9998       167.5844        -169733.3240     12293.5850         0.0000         0.0000     29023.5530        -120250.2060       309.6676   -149273.7589   -120155.0718       309.2538           -229.1942      -195.5962    451349.1854        13.1529        13.1020

PRESSURE: 9600 -513.738 -150.549 -131.011 -150.549 -201.109 41.2579 -131.011 41.2579 -213.583
GPRESSURE: 9600 -418.271 -34.3967 -189.311 -130.486 -187.241 101.421 -82.8734 47.2619 -215.944
PRESSAVG: 9600 -11.0731 2.90082 -59.014 2.90082 -62.2714 30.1905 -59.014 30.1905 58.1445
GPRESSAVG: 9600 -10.2768 2.31176 -55.1053 0.585209 -65.4479 30.7464 -62.1116 30.7701 60.7305
ENERGY:    9600      1192.8566      3308.1354      3593.2605       167.5028        -169575.0908     12233.6105         0.0000         0.0000     28752.6338        -120327.0912       306.7770   -149079.7249   -120233.9577       309.0112           -309.4767      -273.8187    451479.4325        -5.0667        -4.9981

PRESSURE: 9700 136.391 60.2068 -57.5471 60.2068 183.271 56.5121 -57.5471 56.5121 39.7578
GPRESSURE: 9700 98.6778 26.8881 23.5806 33.4511 251.093 44.5639 -113.677 49.31 92.1849
PRESSAVG: 9700 -64.4335 -58.9426 24.0972 -58.9426 52.2753 -49.6338 24.0972 -49.6338 17.5791
GPRESSAVG: 9700 -64.0038 -55.9564 25.4242 -60.3684 54.231 -48.7024 23.3127 -51.1154 15.0923
ENERGY:    9700      1132.2425      3302.4958      3571.5287       170.5769        -170163.5913     12507.9277         0.0000         0.0000     29128.9770        -120349.8428       310.7924   -149478.8198   -120244.5288       308.8326            119.8063       147.3184    450792.8300         1.8070         1.7732

PRESSURE: 9800 -277.816 -40.8555 65.0004 -40.8555 -126.546 -36.1211 65.0004 -36.1211 -394.9
GPRESSURE: 9800 -217.75 -136.507 36.5477 -89.3283 -134.317 57.9222 143.816 2.90209 -376.664
PRESSAVG: 9800 -82.3052 20.2884 -5.58336 20.2884 103.82 14.0318 -5.58336 14.0318 -58.9131
GPRESSAVG: 9800 -82.7286 20.4248 -2.54679 22.1572 103.104 17.4851 -8.61526 13.3397 -57.933
ENERGY:    9800      1188.0207      3374.8235      3588.9014       153.2130        -169601.8334     12082.8008         0.0000         0.0000     28854.3969        -120359.6771       307.8628   -149214.0740   -120261.9969       309.8192           -266.4208      -242.9105    450579.5368       -12.4663       -12.5192

PRESSURE: 9900 -315.935 125.349 -74.4409 125.349 -272.464 168.632 -74.4409 168.632 -437.832
GPRESSURE: 9900 -285.46 88.2253 -97.2245 206.988 -220.68 84.3574 -30.0868 59.5809 -409.748
PRESSAVG: 9900 53.8925 17.2323 -100.747 17.2323 -2.30534 25.5631 -100.747 25.5631 -97.9964
GPRESSAVG: 9900 53.7265 16.8697 -100.009 16.4615 -0.863353 21.4437 -101.436 26.4169 -99.4546
ENERGY:    9900      1207.1730      3329.6597      3523.7586       164.9986        -169883.4532     12267.7487         0.0000         0.0000     29103.5559        -120286.5586       310.5212   -149390.1145   -120196.1823       310.1061           -342.0771      -305.2962    451549.8763       -15.4697       -15.5305

WRITING COORDINATES TO DCD FILE model_7.dcd AT STEP 10000
WRITING COORDINATES TO RESTART FILE AT STEP 10000
FINISHED WRITING RESTART COORDINATES
The last position output (seq=10000) takes 0.004 seconds, 2576.852 MB of memory in use
WRITING VELOCITIES TO RESTART FILE AT STEP 10000
FINISHED WRITING RESTART VELOCITIES
PRESSURE: 10000 295.913 -0.643942 -95.9925 -0.643942 362.262 -163.418 -95.9925 -163.418 214.655
GPRESSURE: 10000 351.325 179.809 -135.505 -25.3803 386.946 -93.551 -154.166 -193.319 228.367
PRESSAVG: 10000 6.46167 -23.2228 44.9872 -23.2228 27.716 -69.433 44.9872 -69.433 -66.4556
GPRESSAVG: 10000 3.20093 -25.2375 40.457 -22.7337 28.2925 -68.3359 44.346 -69.2225 -64.0956
TIMING: 10000  CPU: 353.389, 0.0317087/step  Wall: 357.478, 0.0318499/step, 88.3843 hours remaining, 2576.851562 MB of memory in use.
ETITLE:      TS           BOND          ANGLE          DIHED          IMPRP               ELECT            VDW       BOUNDARY           MISC        KINETIC               TOTAL           TEMP      POTENTIAL         TOTAL3        TEMPAVG            PRESSURE      GPRESSURE         VOLUME       PRESSAVG      GPRESSAVG

ENERGY:   10000      1183.6217      3298.1105      3526.2807       159.2946        -170398.5263     12803.2366         0.0000         0.0000     29071.5375        -120356.4447       310.1795   -149427.9822   -120260.5069       309.8618            290.9436       322.2126    450956.0423       -10.7593       -10.8674

WRITING EXTENDED SYSTEM TO RESTART FILE AT STEP 10000
PRESSURE: 10100 -208.067 96.3558 -6.24729 96.3558 -177.428 61.8255 -6.24729 61.8255 -133.747
GPRESSURE: 10100 -136.885 6.50328 146.185 185.406 -135.65 13.1661 -31.7958 96.3939 -159.456
PRESSAVG: 10100 79.8369 -39.3966 -49.7135 -39.3966 -14.6262 -26.318 -49.7135 -26.318 -92.8539
GPRESSAVG: 10100 84.5647 -40.7395 -47.2726 -34.2345 -16.6754 -25.4678 -47.7458 -29.2704 -95.2269
ENERGY:   10100      1194.6097      3374.0723      3520.2297       167.6747        -170085.6578     12484.1692         0.0000         0.0000     28968.5950        -120376.3073       309.0812   -149344.9023   -120279.9275       310.5220           -173.0809      -143.9972    451137.5766        -9.2144        -9.1125

LDB: ============= START OF LOAD BALANCING ============== 373.402
LDB: ============== END OF LOAD BALANCING =============== 373.402
Info: useSync: 0 useProxySync: 0
LDB: =============== DONE WITH MIGRATION ================ 373.405
LDB: ============= START OF LOAD BALANCING ============== 374.943
LDB: Largest compute 134 load 0.188483 is 16.8% of average load 1.120861
LDB: Average compute 0.021170 is 1.9% of average load 1.120861
LDB: TIME 374.95 LOAD: AVG 1.12086 MAX 1.52121  PROXIES: TOTAL 361 MAXPE 13 MAXPATCH 7 None MEM: 2576.85 MB
LDB: TIME 374.955 LOAD: AVG 1.12086 MAX 1.52121  PROXIES: TOTAL 376 MAXPE 16 MAXPATCH 7 RefineTorusLB MEM: 2576.85 MB
LDB: TIME 374.961 LOAD: AVG 1.12086 MAX 1.15663  PROXIES: TOTAL 376 MAXPE 16 MAXPATCH 7 RefineTorusLB MEM: 2576.85 MB
LDB: ============== END OF LOAD BALANCING =============== 374.97
Info: useSync: 0 useProxySync: 0
LDB: =============== DONE WITH MIGRATION ================ 374.983
PRESSURE: 10200 23.7093 247.598 -122.501 247.598 -31.8973 45.9913 -122.501 45.9913 -240.974
GPRESSURE: 10200 76.4849 257.457 -168.075 178.596 12.7184 46.3747 -35.7439 112.84 -225.549
PRESSAVG: 10200 -3.78712 47.1313 -115.14 47.1313 5.80853 -2.33133 -115.14 -2.33133 -19.5735
GPRESSAVG: 10200 -5.79928 46.2286 -119.592 43.2763 6.74989 0.251465 -114.292 -4.80999 -17.3502
ENERGY:   10200      1192.3212      3377.0004      3521.7945       171.8618        -170230.8808     12599.3726         0.0000         0.0000     29075.5851        -120292.9451       310.2227   -149368.5303   -120192.7404       310.7299            -83.0540       -45.4484    451906.8391        -5.8507        -5.4665

PRESSURE: 10300 119.918 -38.4949 -67.6884 -38.4949 -329.311 -109.853 -67.6884 -109.853 266.968
GPRESSURE: 10300 169.155 -21.5022 -73.4222 -42.4616 -275.095 -75.5377 -68.1031 -150.477 267.736
PRESSAVG: 10300 46.7429 -80.7363 -75.2262 -80.7363 14.9521 -2.29953 -75.2262 -2.29953 -96.1125
GPRESSAVG: 10300 50.701 -76.7305 -70.2702 -77.6304 13.0425 -5.11294 -75.0384 0.692614 -98.5191
ENERGY:   10300      1173.5937      3350.8982      3548.7241       164.4174        -170186.3989     12574.3662         0.0000         0.0000     29052.8336        -120321.5656       309.9800   -149374.3992   -120215.6782       309.5954             19.1918        53.9318    452073.3595       -11.4725       -11.5919

PRESSURE: 10400 -82.1537 154.629 -218.13 154.629 -59.3736 -172.358 -218.13 -172.358 -102.352
GPRESSURE: 10400 -79.8578 258.052 -248.656 83.5584 -23.3569 -187.639 -196.557 -270.964 -39.8683
PRESSAVG: 10400 115.352 18.5897 -27.7905 18.5897 -22.9451 -16.1224 -27.7905 -16.1224 -80.4771
GPRESSAVG: 10400 110.309 19.6444 -29.7736 10.7426 -22.0412 -16.5649 -31.541 -17.5685 -77.415
ENERGY:   10400      1186.8364      3370.7486      3530.2564       162.1542        -170212.4591     12665.0783         0.0000         0.0000     29163.4841        -120133.9011       311.1606   -149297.3852   -120034.7731       310.0304            -81.2932       -47.6944    451886.6236         3.9764         3.6175

PRESSURE: 10500 347.718 -137.195 200.53 -137.195 280.164 -198.853 200.53 -198.853 63.3073
GPRESSURE: 10500 366.374 -118.131 230.606 -196.918 363.185 -159.276 169.696 -220.995 53.9808
PRESSAVG: 10500 -114.981 -32.7128 -41.4233 -32.7128 19.625 3.70529 -41.4233 3.70529 73.6322
GPRESSAVG: 10500 -113.693 -35.2689 -42.1327 -29.5797 21.0565 1.57322 -37.5935 6.10471 71.2194
ENERGY:   10500      1163.0401      3413.6341      3527.8727       166.1969        -170310.9815     12608.3914         0.0000         0.0000     29287.4767        -120144.3695       312.4835   -149431.8462   -120038.1182       311.3277            230.3965       261.1800    450922.6016        -7.2412        -7.1390

PRESSURE: 10600 12.1161 63.6322 -156.366 63.6322 -85.8022 110.195 -156.366 110.195 122.416
GPRESSURE: 10600 84.3594 115.038 -175.911 50.0005 -81.0619 93.2255 -169.016 15.9616 144.437
PRESSAVG: 10600 24.6295 17.967 42.4066 17.967 7.35366 -41.6635 42.4066 -41.6635 -4.74455
GPRESSAVG: 10600 24.1694 12.2971 39.1923 24.7218 7.05974 -40.329 45.4692 -39.7953 -4.3819
ENERGY:   10600      1157.8001      3382.2442      3546.7730       165.7457        -170128.9917     12529.4569         0.0000         0.0000     29186.2721        -120160.6997       311.4037   -149346.9718   -120060.6663       311.6572             16.2435        49.2448    449500.6831         9.0795         8.9491

PRESSURE: 10700 10.746 77.3678 -131.955 77.3678 120.576 7.46747 -131.955 7.46747 4.86952
GPRESSURE: 10700 58.1561 48.57 -201.56 12.3522 153.609 2.74678 -150.342 -80.5838 42.5409
PRESSAVG: 10700 6.8886 -27.7261 -61.664 -27.7261 72.2656 -94.6452 -61.664 -94.6452 -70.6306
GPRESSAVG: 10700 6.76912 -21.8463 -56.9227 -33.0568 73.2377 -93.9479 -65.3343 -95.1467 -71.1704
ENERGY:   10700      1147.7808      3378.3168      3536.9985       168.0622        -170125.5465     12450.1041         0.0000         0.0000     29334.3792        -120109.9049       312.9839   -149444.2841   -120009.1007       311.8303             45.3973        84.7688    449468.8523         2.8412         2.9455

PRESSURE: 10800 -49.9326 52.605 -115.322 52.605 523.169 -93.2559 -115.322 -93.2559 -23.5813
GPRESSURE: 10800 -13.585 87.9151 -146.271 -50.9503 540.687 -80.3887 -101.858 -44.4331 4.43945
PRESSAVG: 10800 -106.088 46.5009 -118.591 46.5009 68.9334 -31.0274 -118.591 -31.0274 82.4931
GPRESSAVG: 10800 -106.819 52.0234 -119.216 42.216 67.8549 -25.5748 -121.314 -32.4723 84.133
ENERGY:   10800      1175.4180      3363.7764      3545.3198       168.3361        -170096.3897     12476.2707         0.0000         0.0000     29256.9933        -120110.2753       312.1583   -149367.2686   -120006.9352       311.5516            149.8849       177.1806    448591.8026        15.1129        15.0563

PRESSURE: 10900 237.943 -159.886 55.3047 -159.886 143.942 164.634 55.3047 164.634 -176.531
GPRESSURE: 10900 256.915 -153.386 47.9084 -157.9 198.139 84.3206 75.3808 148.643 -149.123
PRESSAVG: 10900 -3.82428 -59.2791 -58.1999 -59.2791 11.5171 39.7826 -58.1999 39.7826 -25.3207
GPRESSAVG: 10900 -0.881199 -69.5168 -63.6709 -53.2072 11.8548 36.4867 -50.9996 36.7945 -28.3717
ENERGY:   10900      1192.0410      3300.4240      3554.4099       165.4507        -169858.7779     12531.7745         0.0000         0.0000     28891.0357        -120223.6421       308.2537   -149114.6778   -120120.3813       310.9518             68.4512       101.9771    449749.0058        -5.8759        -5.7994

PRESSURE: 11000 -97.9442 177.643 19.9052 177.643 -567.313 212.532 19.9052 212.532 -233.609
GPRESSURE: 11000 -88.4405 200.922 160.53 216.461 -517.313 126.959 -15.7355 178.527 -198.001
PRESSAVG: 11000 73.7919 54.4471 34.1171 54.4471 53.2596 60.5237 34.1171 60.5237 -105.461
GPRESSAVG: 11000 71.8536 61.4467 41.5437 49.6989 51.6656 57.4209 26.1925 66.8538 -102.783
TIMING: 11000  CPU: 386.883, 0.0334939/step  Wall: 392.348, 0.0348696/step, 96.7545 hours remaining, 2576.851562 MB of memory in use.
ETITLE:      TS           BOND          ANGLE          DIHED          IMPRP               ELECT            VDW       BOUNDARY           MISC        KINETIC               TOTAL           TEMP      POTENTIAL         TOTAL3        TEMPAVG            PRESSURE      GPRESSURE         VOLUME       PRESSAVG      GPRESSAVG

ENERGY:   11000      1192.6905      3439.7079      3542.4940       176.6618        -169953.5350     12191.3053         0.0000         0.0000     29129.0656        -120281.6098       310.7933   -149410.6754   -120186.9899       309.9433           -299.6219      -267.9182    450042.9214         7.1967         6.9120

WRITING EXTENDED SYSTEM TO RESTART FILE AT STEP 11000
WRITING COORDINATES TO DCD FILE model_7.dcd AT STEP 11000
WRITING COORDINATES TO RESTART FILE AT STEP 11000
FINISHED WRITING RESTART COORDINATES
WRITING VELOCITIES TO RESTART FILE AT STEP 11000
FINISHED WRITING RESTART VELOCITIES
PRESSURE: 11100 377.951 -200.8 -203.892 -200.8 120.325 181.805 -203.892 181.805 42.7799
GPRESSURE: 11100 367.683 -271.996 -208.514 -109.933 148.135 258.673 -296.345 155.276 114.821
PRESSAVG: 11100 -80.4802 27.7668 45.6873 27.7668 145.638 39.9192 45.6873 39.9192 -82.3399
GPRESSAVG: 11100 -81.1224 23.3619 41.6738 28.9104 146.847 41.2743 50.1606 36.7857 -81.9487
ENERGY:   11100      1162.0607      3359.5557      3533.2199       156.9809        -169956.3805     12462.7447         0.0000         0.0000     28900.2917        -120381.5270       308.3524   -149281.8187   -120279.1171       310.7284            180.3522       210.2132    448687.9735        -5.7275        -5.4082

PRESSURE: 11200 48.6609 -39.3029 -198.209 -39.3029 -354.229 79.8167 -198.209 79.8167 -191.895
GPRESSURE: 11200 111.538 -3.10373 -262.371 -100.227 -309.325 1.24429 -164.448 82.7435 -187.355
PRESSAVG: 11200 -60.7475 -48.2468 -34.3989 -48.2468 56.9231 48.1606 -34.3989 48.1606 -10.8828
GPRESSAVG: 11200 -59.7688 -44.4011 -34.9152 -48.9936 55.8584 48.2373 -36.5501 50.9081 -10.5173
ENERGY:   11200      1176.8378      3406.0527      3534.4802       160.7654        -169859.6409     12336.3669         0.0000         0.0000     28925.6854        -120319.4524       308.6234   -149245.1378   -120225.6119       310.3882           -165.8211      -128.3806    450465.2439        -4.9024        -4.8092

PRESSURE: 11300 -487.078 9.32493 101.211 9.32493 -230.036 -306.197 101.211 -306.197 -184.828
GPRESSURE: 11300 -464.962 62.8748 55.1686 -154.757 -191.485 -326.686 124.454 -233.259 -145.236
PRESSAVG: 11300 -102.117 -67.577 33.7233 -67.577 -23.0236 70.2426 33.7233 70.2426 66.1256
GPRESSAVG: 11300 -103.093 -67.5468 39.1735 -68.5194 -20.7867 72.0416 31.38 65.8602 64.6636
ENERGY:   11300      1173.9381      3353.7714      3484.3701       166.7147        -169583.6923     12092.5248         0.0000         0.0000     28913.5811        -120398.7921       308.4942   -149312.3732   -120292.8526       309.6636           -300.6473      -267.2275    449757.8519       -19.6715       -19.7386

PRESSURE: 11400 227.046 -37.7854 -303.818 -37.7854 360.773 146.137 -303.818 146.137 441.13
GPRESSURE: 11400 300.524 -67.8003 -390.457 18.6351 426.667 71.4952 -206.101 108.226 396.533
PRESSAVG: 11400 -57.1012 -105.299 17.7204 -105.299 58.8051 20.6257 17.7204 20.6257 67.134
GPRESSAVG: 11400 -58.0723 -103.162 12.3027 -104.313 58.8337 20.9051 23.3996 18.7331 67.388
ENERGY:   11400      1150.2606      3355.0292      3534.1683       152.3401        -170494.3454     12881.9766         0.0000         0.0000     29065.0482        -120355.5224       310.1103   -149420.5707   -120260.0082       310.3830            342.9834       374.5745    448955.2686        22.9460        22.7165

PRESSURE: 11500 150.259 -204.942 -254.585 -204.942 -129.468 -14.8328 -254.585 -14.8328 154.195
GPRESSURE: 11500 193.299 -224.239 -268.863 -90.5729 -41.0358 61.9247 -206.592 -167.03 123.383
PRESSAVG: 11500 44.0962 -130.869 -96.1753 -130.869 -99.0385 55.913 -96.1753 55.913 90.4288
GPRESSAVG: 11500 44.8213 -132.696 -98.2858 -130.094 -101.504 55.1744 -96.01 53.7374 93.3749
ENERGY:   11500      1189.8114      3457.3029      3521.5431       160.2135        -170126.3510     12412.5944         0.0000         0.0000     29130.8773        -120254.0086       310.8127   -149384.8858   -120156.9307       309.8266             58.3287        91.8822    449914.8914        11.8288        12.2309

PRESSURE: 11600 111.201 -125.234 -166.765 -125.234 182.761 32.0095 -166.765 32.0095 56.3112
GPRESSURE: 11600 186.168 -91.8864 -216.398 -164.413 218.732 33.7077 -138.163 -109.218 25.1527
PRESSAVG: 11600 -60.7122 -81.2183 -20.2111 -81.2183 -41.7939 15.2123 -20.2111 15.2123 74.1132
GPRESSAVG: 11600 -61.4965 -82.4466 -17.9607 -79.8068 -42.2006 11.3599 -22.5703 19.0259 74.7032
ENERGY:   11600      1207.0510      3430.2391      3515.0632       151.2250        -169882.1609     12408.3816         0.0000         0.0000     28928.7161        -120241.4848       308.6557   -149170.2009   -120140.6174       309.7469            116.7578       143.3508    449828.2416        -9.4643        -9.6646

PRESSURE: 11700 29.2374 -100.926 -59.3602 -100.926 -95.9073 -178.889 -59.3602 -178.889 -230.264
GPRESSURE: 11700 16.72 -183.016 -109.836 -47.321 -27.5717 -106.669 -67.1665 -203.722 -184.315
PRESSAVG: 11700 -33.8137 -123.19 -45.8682 -123.19 38.313 -35.3902 -45.8682 -35.3902 5.50919
GPRESSAVG: 11700 -33.4554 -118.777 -44.4228 -125.404 40.8953 -32.5982 -45.9135 -34.7446 3.86583
ENERGY:   11700      1227.8053      3397.7984      3555.5652       174.5272        -169979.3479     12357.1504         0.0000         0.0000     28959.4766        -120307.0248       308.9839   -149266.5014   -120216.5398       310.5288            -98.9780       -65.0556    449019.6826         3.3362         3.7686

PRESSURE: 11800 152.333 149.964 130.512 149.964 143.22 29.6995 130.512 29.6995 285.803
GPRESSURE: 11800 141.599 162.582 13.311 150.621 216.272 -22.7602 153.825 157.629 322.713
PRESSAVG: 11800 -77.3667 -24.2307 -96.8025 -24.2307 144.601 8.82138 -96.8025 8.82138 -78.6946
GPRESSAVG: 11800 -75.3297 -31.6851 -96.3126 -23.9175 142.424 4.39088 -103.255 8.7899 -79.1119
ENERGY:   11800      1156.7585      3310.4912      3510.0015       159.6306        -169914.3148     12435.5779         0.0000         0.0000     29102.9250        -120238.9301       310.5144   -149341.8551   -120136.5055       310.3249            193.7852       226.8613    449098.3659        -3.8200        -4.0060

PRESSURE: 11900 321.461 270.329 -227.233 270.329 267.355 17.9015 -227.233 17.9015 347.635
GPRESSURE: 11900 376.423 266.624 -338.328 232.191 298.853 -42.1931 -174.022 10.8208 357.477
PRESSAVG: 11900 55.6712 -15.0283 -99.46 -15.0283 -32.0214 39.8622 -99.46 39.8622 -10.8509
GPRESSAVG: 11900 56.6764 -7.38878 -99.321 -18.3204 -31.3989 46.064 -89.7452 41.3111 -12.1086
ENERGY:   11900      1163.6186      3381.8837      3562.5438       166.0062        -170127.2660     12704.5599         0.0000         0.0000     28961.4815        -120187.1723       309.0053   -149148.6538   -120093.9193       310.3855            312.1500       344.2510    449175.3219         4.2663         4.3896

WRITING COORDINATES TO DCD FILE model_7.dcd AT STEP 12000
WRITING COORDINATES TO RESTART FILE AT STEP 12000
FINISHED WRITING RESTART COORDINATES
WRITING VELOCITIES TO RESTART FILE AT STEP 12000
FINISHED WRITING RESTART VELOCITIES
PRESSURE: 12000 -211.349 1.21483 67.7105 1.21483 -316.226 -86.9611 67.7105 -86.9611 -266.135
GPRESSURE: 12000 -138.698 79.2489 101.995 -37.7202 -323.96 -58.8757 167.674 -49.6557 -249.848
PRESSAVG: 12000 14.3115 12.2854 43.277 12.2854 -44.7253 22.8072 43.277 22.8072 27.8314
GPRESSAVG: 12000 12.7492 7.18337 38.0816 13.9154 -44.8383 18.9012 41.0399 21.452 28.8521
TIMING: 12000  CPU: 424.097, 0.037214/step  Wall: 430.444, 0.0380955/step, 105.695 hours remaining, 2576.851562 MB of memory in use.
ETITLE:      TS           BOND          ANGLE          DIHED          IMPRP               ELECT            VDW       BOUNDARY           MISC        KINETIC               TOTAL           TEMP      POTENTIAL         TOTAL3        TEMPAVG            PRESSURE      GPRESSURE         VOLUME       PRESSAVG      GPRESSAVG

ENERGY:   12000      1229.4159      3405.0102      3554.7230       149.8892        -169785.2377     12224.9526         0.0000         0.0000     29100.3618        -120120.8851       310.4871   -149221.2469   -120025.5223       311.1984           -264.5700      -237.5019    449913.7631        -0.8608        -1.0790

WRITING EXTENDED SYSTEM TO RESTART FILE AT STEP 12000
PRESSURE: 12100 -153.874 143.499 105.289 143.499 -208.111 -49.8204 105.289 -49.8204 -98.3872
GPRESSURE: 12100 -146.403 193.479 187.722 85.254 -109.757 0.703894 49.5898 -81.7585 -91.133
PRESSAVG: 12100 27.4145 42.3634 -2.94794 42.3634 17.197 1.94099 -2.94794 1.94099 -56.688
GPRESSAVG: 12100 29.2204 42.2114 -0.721026 43.8841 16.5654 2.31118 -6.8873 5.40093 -58.3617
ENERGY:   12100      1206.7614      3383.2162      3531.0296       154.6809        -169844.6438     12347.0049         0.0000         0.0000     29060.1407        -120161.8101       310.0579   -149221.9508   -120059.3602       310.9273           -153.4576      -115.7644    450445.7061        -4.0255        -4.1920

LDB: ============= START OF LOAD BALANCING ============== 447.12
LDB: ============== END OF LOAD BALANCING =============== 447.121
Info: useSync: 0 useProxySync: 0
LDB: =============== DONE WITH MIGRATION ================ 447.125
LDB: ============= START OF LOAD BALANCING ============== 448.921
LDB: Largest compute 149 load 0.155495 is 13.8% of average load 1.127046
LDB: Average compute 0.021294 is 1.9% of average load 1.127046
LDB: TIME 448.929 LOAD: AVG 1.12705 MAX 1.78736  PROXIES: TOTAL 361 MAXPE 13 MAXPATCH 7 None MEM: 2576.85 MB
LDB: TIME 448.934 LOAD: AVG 1.12705 MAX 1.78736  PROXIES: TOTAL 376 MAXPE 16 MAXPATCH 7 RefineTorusLB MEM: 2576.85 MB
LDB: TIME 448.939 LOAD: AVG 1.12705 MAX 1.16234  PROXIES: TOTAL 376 MAXPE 16 MAXPATCH 7 RefineTorusLB MEM: 2576.85 MB
LDB: ============== END OF LOAD BALANCING =============== 448.949
Info: useSync: 0 useProxySync: 0
LDB: =============== DONE WITH MIGRATION ================ 448.963
PRESSURE: 12200 169.948 55.9326 -76.4948 55.9326 46.3621 122.728 -76.4948 122.728 -141.393
GPRESSURE: 12200 203.356 81.0868 -138.42 -19.8657 137.431 176.732 12.2156 94.869 -169.334
PRESSAVG: 12200 32.3588 44.9577 11.6677 44.9577 13.7858 -3.96477 11.6677 -3.96477 3.59333
GPRESSAVG: 12200 30.9689 48.0596 11.0386 46.384 12.5764 -1.59604 15.0349 -6.55251 5.39743
ENERGY:   12200      1184.7796      3465.5076      3542.8241       173.8516        -169855.3933     12440.4360         0.0000         0.0000     28925.9101        -120122.0843       308.6258   -149047.9944   -120026.3550       310.5674             24.9723        57.1514    450004.6999        16.5793        16.3142

PRESSURE: 12300 -40.2247 -53.1246 137.192 -53.1246 -451.835 -126.378 137.192 -126.378 -331.278
GPRESSURE: 12300 34.2287 47.6441 116.227 16.8714 -480.617 -184.32 88.8876 -173.95 -286.909
PRESSAVG: 12300 128.319 93.805 35.2298 93.805 -65.238 -6.62477 35.2298 -6.62477 -81.4639
GPRESSAVG: 12300 129.794 91.2547 36.1181 92.3372 -66.4654 -7.62961 31.861 -4.10169 -81.78
ENERGY:   12300      1154.6535      3359.0740      3528.4366       172.6284        -169494.2354     12060.3869         0.0000         0.0000     29048.2262        -120170.8298       309.9308   -149219.0560   -120073.1125       310.3522           -274.4460      -244.4323    450147.9910        -6.1275        -6.1506

PRESSURE: 12400 40.3756 79.5708 140.747 79.5708 41.1423 226.909 140.747 226.909 55.9448
GPRESSURE: 12400 33.9994 85.5048 103.652 73.4643 118.746 184.818 241.821 206.491 77.2232
PRESSAVG: 12400 54.7701 19.453 117.192 19.453 26.8847 26.1222 117.192 26.1222 -107.996
GPRESSAVG: 12400 53.1673 19.3125 117.914 19.2435 29.111 22.7648 122.274 24.4043 -109.798
ENERGY:   12400      1162.2536      3373.4839      3516.8996       170.9147        -170038.6348     12435.3941         0.0000         0.0000     29221.9533        -120157.7356       311.7844   -149379.6889   -120059.9671       311.0612             45.8209        76.6563    448814.1583        -8.7803        -9.1732

PRESSURE: 12500 -72.4808 58.4505 69.0637 58.4505 121.196 23.7569 69.0637 23.7569 -71.5318
GPRESSURE: 12500 20.6696 -9.97125 131.118 102.077 135.707 114.542 33.062 -4.18255 -96.0996
PRESSAVG: 12500 -17.4876 -8.88227 78.3061 -8.88227 64.0033 36.5405 78.3061 36.5405 -19.5782
GPRESSAVG: 12500 -17.0611 -5.39304 77.7857 -13.2858 61.2349 35.236 77.8604 37.3307 -17.4303
ENERGY:   12500      1142.2456      3340.8884      3553.5992       162.0991        -169659.3872     12275.8048         0.0000         0.0000     29152.3734        -120032.3767       311.0420   -149184.7501   -119942.5636       310.8376             -7.6055        20.0922    450708.3304         8.9791         8.9145

PRESSURE: 12600 -127.249 142.708 32.4413 142.708 -165.636 -30.9011 32.4413 -30.9011 -233.914
GPRESSURE: 12600 -98.9838 99.8987 32.6688 151.113 -134.048 -5.9144 107.245 -27.859 -210.693
PRESSAVG: 12600 68.3998 22.1657 19.872 22.1657 10.9733 55.0128 19.872 55.0128 -71.1398
GPRESSAVG: 12600 66.4591 20.2463 19.6106 26.9903 14.5845 58.0644 20.7995 53.893 -71.9635
ENERGY:   12600      1198.2746      3471.3408      3524.8808       160.7097        -169897.4625     12237.2203         0.0000         0.0000     29245.5294        -120059.5069       312.0360   -149305.0363   -119970.3492       311.2541           -175.5995      -147.9085    450647.9067         2.7444         3.0267

PRESSURE: 12700 -30.3194 248.17 5.1183 248.17 -347.356 58.2034 5.1183 58.2034 -321.112
GPRESSURE: 12700 27.3637 241.667 26.5276 235.711 -405.327 39.3514 -97.3718 17.8172 -215.151
PRESSAVG: 12700 93.7683 43.231 54.9178 43.231 -29.1914 48.4661 54.9178 48.4661 12.8306
GPRESSAVG: 12700 95.9734 45.9573 58.1882 40.8344 -29.8012 49.0462 52.2789 48.1624 11.6416
ENERGY:   12700      1197.5834      3331.9628      3516.9794       164.2275        -169855.6642     12335.5316         0.0000         0.0000     29127.0635        -120182.3159       310.7720   -149309.3794   -120077.7615       311.2472           -232.9294      -197.7046    450019.1325        25.8025        25.9379

PRESSURE: 12800 88.5718 -51.5188 11.4873 -51.5188 -344.087 -48.5435 11.4873 -48.5435 -301.93
GPRESSURE: 12800 106.508 -30.4785 -55.2464 -74.0037 -317.233 -0.88189 -107.74 -84.9118 -251.037
PRESSAVG: 12800 41.7045 23.539 -18.4038 23.539 -19.1383 35.7806 -18.4038 35.7806 -8.76761
GPRESSAVG: 12800 43.8946 17.8305 -20.805 24.4131 -21.3599 40.0268 -18.3451 33.8112 -8.96517
ENERGY:   12800      1187.6565      3413.5339      3500.7135       171.9484        -170111.7154     12396.8547         0.0000         0.0000     29268.4378        -120172.5706       312.2804   -149441.0084   -120067.8940       311.2484           -185.8153      -153.9206    450343.2125         4.5995         4.5232

PRESSURE: 12900 37.0043 211.017 -68.1615 211.017 162.87 -70.0368 -68.1615 -70.0368 -114.163
GPRESSURE: 12900 61.8393 238.799 -185.786 97.5981 171.28 0.567831 73.1574 -191.805 -66.4184
PRESSAVG: 12900 78.8155 35.0965 -82.1066 35.0965 -22.5308 69.227 -82.1066 69.227 -7.21437
GPRESSAVG: 12900 78.2724 38.987 -79.9768 32.4656 -22.4822 67.5258 -81.6883 68.6588 -6.49395
ENERGY:   12900      1159.8859      3362.6890      3556.4008       154.3958        -170303.4717     12663.3649         0.0000         0.0000     29171.1487        -120235.5866       311.2423   -149406.7353   -120137.9936       311.1898             28.5705        55.5668    449937.2074        16.3568        16.4321

PRESSURE: 13000 -134.907 -122.634 72.6137 -122.634 -2.39209 -188.112 72.6137 -188.112 -177.085
GPRESSURE: 13000 -147.566 -184.523 17.332 -161.54 32.7238 -113.616 96.4453 -140.778 -91.8405
PRESSAVG: 13000 1.15522 -6.0973 -31.811 -6.0973 12.6794 -7.57034 -31.811 -7.57034 -40.6137
GPRESSAVG: 13000 -0.435815 -9.64314 -31.3377 -1.95173 13.8542 -12.0401 -33.6357 -4.81512 -39.4779
TIMING: 13000  CPU: 460.987, 0.0368906/step  Wall: 467.348, 0.0369048/step, 102.381 hours remaining, 2576.851562 MB of memory in use.
ETITLE:      TS           BOND          ANGLE          DIHED          IMPRP               ELECT            VDW       BOUNDARY           MISC        KINETIC               TOTAL           TEMP      POTENTIAL         TOTAL3        TEMPAVG            PRESSURE      GPRESSURE         VOLUME       PRESSAVG      GPRESSAVG

ENERGY:   13000      1163.9430      3433.8367      3545.6319       162.7497        -169788.2751     12199.0210         0.0000         0.0000     29096.0716        -120187.0213       310.4413   -149283.0929   -120091.4088       310.3064           -104.7948       -68.8941    448953.4762        -8.9263        -8.6865

WRITING EXTENDED SYSTEM TO RESTART FILE AT STEP 13000
WRITING COORDINATES TO DCD FILE model_7.dcd AT STEP 13000
WRITING COORDINATES TO RESTART FILE AT STEP 13000
FINISHED WRITING RESTART COORDINATES
WRITING VELOCITIES TO RESTART FILE AT STEP 13000
FINISHED WRITING RESTART VELOCITIES
PRESSURE: 13100 -155.055 69.7209 -19.8215 69.7209 121.569 163.371 -19.8215 163.371 9.31107
GPRESSURE: 13100 -82.6777 -37.7291 84.1538 163.511 92.8186 108.375 -83.32 238.188 55.0172
PRESSAVG: 13100 -132.492 5.94241 7.1865 5.94241 57.88 5.04433 7.1865 5.04433 83.1765
GPRESSAVG: 13100 -132.507 6.45256 6.73537 8.5437 57.3423 2.32362 9.13517 6.1032 83.628
ENERGY:   13100      1193.2773      3375.8665      3551.6834       159.4074        -169968.4032     12313.5345         0.0000         0.0000     29286.3138        -120088.3201       312.4711   -149374.6340   -119985.5319       311.3350             -8.0583        21.7194    449642.3344         2.8547         2.8210

PRESSURE: 13200 -10.7473 -66.7316 -90.2802 -66.7316 253.016 -34.7468 -90.2802 -34.7468 332.603
GPRESSURE: 13200 26.3258 -41.4989 -43.2971 -15.2677 314.179 -36.7925 -171.481 -122.21 324.077
PRESSAVG: 13200 3.97276 -54.407 -68.559 -54.407 -95.3787 -69.5927 -68.559 -69.5927 73.476
GPRESSAVG: 13200 4.51233 -52.2932 -70.0161 -56.7767 -96.3223 -64.8388 -69.9637 -74.3471 73.131
ENERGY:   13200      1093.7906      3329.3209      3535.5029       158.4016        -169783.1298     12501.4211         0.0000         0.0000     29019.6384        -120145.0543       309.6258   -149164.6927   -120048.8425       310.3861            191.6238       221.5274    450018.0058        -5.9766        -6.2263

PRESSURE: 13300 -236.664 217.478 0.750582 217.478 107.192 -64.4455 0.750582 -64.4455 105.601
GPRESSURE: 13300 -242.92 252.709 -37.7436 193.881 213.62 -21.158 -39.9735 -146.192 96.8799
PRESSAVG: 13300 120.222 -45.344 -84.8643 -45.344 2.12544 -27.2695 -84.8643 -27.2695 -94.9612
GPRESSAVG: 13300 121.2 -48.7786 -91.58 -43.1369 3.77975 -29.5938 -78.4491 -20.8272 -97.0001
ENERGY:   13300      1163.5283      3327.5375      3539.2343       156.3240        -170140.9801     12595.8560         0.0000         0.0000     29068.1565        -120290.3435       310.1435   -149358.5000   -120193.9891       309.8232             -7.9569        22.5268    450718.8046         9.1288         9.3266

PRESSURE: 13400 170.637 112.939 -85.529 112.939 220.607 1.84228 -85.529 1.84228 -332.593
GPRESSURE: 13400 232.674 180.561 -82.7894 74.9027 230.739 39.3726 12.5875 -13.4516 -315.482
PRESSAVG: 13400 8.18939 -70.7393 10.7609 -70.7393 -27.6876 -71.4886 10.7609 -71.4886 30.6688
GPRESSAVG: 13400 6.85132 -72.069 15.1898 -72.2254 -27.1823 -71.4154 7.48534 -72.7698 32.0135
ENERGY:   13400      1124.7015      3329.1847      3486.9254       167.4743        -169869.1737     12421.8397         0.0000         0.0000     29036.1335        -120302.9147       309.8018   -149339.0482   -120201.9858       309.0872             19.5505        49.3106    450756.7407         3.7235         3.8942

PRESSURE: 13500 -142.463 -57.0914 -119.134 -57.0914 396.723 147.987 -119.134 147.987 -14.6569
GPRESSURE: 13500 -86.5679 -69.4944 -67.7009 37.5052 392.461 228.994 -122.934 192.377 30.3843
PRESSAVG: 13500 114.262 -35.6438 39.7626 -35.6438 -19.0936 63.1644 39.7626 63.1644 -87.6611
GPRESSAVG: 13500 112.904 -34.7506 42.4898 -34.909 -18.2208 60.2084 42.3043 65.1895 -87.133
ENERGY:   13500      1148.9581      3320.8886      3541.5277       149.5889        -169824.3107     12510.5129         0.0000         0.0000     28862.0512        -120290.7833       307.9444   -149152.8345   -120195.6798       309.3795             79.8676       112.0924    451541.1943         2.5026         2.5167

PRESSURE: 13600 -144.516 -330.645 -8.28586 -330.645 -107.413 65.0626 -8.28586 65.0626 -162.951
GPRESSURE: 13600 -105.52 -288.149 -49.2761 -282.72 -141.606 157.227 52.7319 -31.5379 -77.5033
PRESSAVG: 13600 34.9928 -49.1647 -47.553 -49.1647 -93.0944 93.5754 -47.553 93.5754 20.8291
GPRESSAVG: 13600 37.073 -42.9014 -51.8446 -51.1076 -92.8076 100.442 -53.2057 85.8693 19.3133
ENERGY:   13600      1175.7922      3342.8932      3510.2164       160.6950        -169644.4009     12180.6013         0.0000         0.0000     29057.9352        -120216.2676       310.0344   -149274.2028   -120115.0408       309.6649           -138.2934      -108.2099    450075.8569       -12.4242       -12.1404

PRESSURE: 13700 233.419 24.4831 -60.6043 24.4831 -278.291 64.7609 -60.6043 64.7609 -55.0434
GPRESSURE: 13700 362.273 -15.6239 -60.2353 33.2275 -274.439 91.6699 -84.1509 97.7669 -86.9371
PRESSAVG: 13700 -11.5317 38.3923 -62.8509 38.3923 45.1272 27.9441 -62.8509 27.9441 -30.7486
GPRESSAVG: 13700 -13.3668 36.7586 -63.0461 43.2269 43.8922 25.5298 -54.928 31.2854 -27.025
ENERGY:   13700      1158.7780      3339.7762      3544.8013       171.6210        -169724.9467     12245.6004         0.0000         0.0000     29090.4691        -120173.9005       310.3815   -149264.3697   -120079.4985       309.9836            -33.3050         0.2992    449524.6984         0.9490         1.1668

PRESSURE: 13800 -125.571 -157.177 174.712 -157.177 -58.1942 183.202 174.712 183.202 72.0768
GPRESSURE: 13800 -138.085 -195.093 146.496 -44.6322 -36.3343 268.947 184.377 109.265 141.098
PRESSAVG: 13800 51.1549 -1.66609 -25.8755 -1.66609 -99.4288 47.6184 -25.8755 47.6184 60.5162
GPRESSAVG: 13800 51.5015 1.63464 -25.1253 -4.35451 -97.9517 51.4923 -30.2273 46.0092 59.0863
ENERGY:   13800      1119.9963      3367.9502      3513.2485       162.0461        -169480.6097     12204.5509         0.0000         0.0000     28950.6012        -120162.2166       308.8892   -149112.8178   -120071.9913       309.8601            -37.2294       -11.1072    448443.5364         4.0808         4.2121

PRESSURE: 13900 35.5811 117.134 -75.6504 117.134 -392.218 79.611 -75.6504 79.611 -212.345
GPRESSURE: 13900 3.07996 115.631 6.79151 138.425 -334.828 85.6388 -141.012 35.7827 -147.653
PRESSAVG: 13900 -4.69814 -1.45512 -12.1482 -1.45512 -21.2895 33.5278 -12.1482 33.5278 40.0956
GPRESSAVG: 13900 -5.97439 -2.87035 -14.8622 -3.84949 -20.6826 32.9732 -10.2632 33.1584 40.907
ENERGY:   13900      1181.4584      3344.2772      3524.6596       174.8517        -169978.0546     12359.8700         0.0000         0.0000     29032.2294        -120360.7083       309.7601   -149392.9377   -120261.0244       309.9780           -189.6605      -159.8002    450256.2907         4.7027         4.7500

WRITING COORDINATES TO DCD FILE model_7.dcd AT STEP 14000
WRITING COORDINATES TO RESTART FILE AT STEP 14000
FINISHED WRITING RESTART COORDINATES
WRITING VELOCITIES TO RESTART FILE AT STEP 14000
FINISHED WRITING RESTART VELOCITIES
PRESSURE: 14000 -529.87 -37.8057 -248.437 -37.8057 -488.133 -113.667 -248.437 -113.667 -27.0098
GPRESSURE: 14000 -475.819 -55.7207 -209.311 -19.051 -478.423 -86.2862 -286.558 -37.162 13.1978
PRESSAVG: 14000 67.8617 72.0962 -36.1876 72.0962 -62.2414 49.589 -36.1876 49.589 19.1739
GPRESSAVG: 14000 71.4008 71.5364 -31.5652 69.2521 -61.8712 47.004 -40.5833 49.3454 15.7272
TIMING: 14000  CPU: 500.563, 0.0395754/step  Wall: 507.006, 0.039658/step, 110.008 hours remaining, 2576.851562 MB of memory in use.
ETITLE:      TS           BOND          ANGLE          DIHED          IMPRP               ELECT            VDW       BOUNDARY           MISC        KINETIC               TOTAL           TEMP      POTENTIAL         TOTAL3        TEMPAVG            PRESSURE      GPRESSURE         VOLUME       PRESSAVG      GPRESSAVG

ENERGY:   14000      1164.2285      3385.5471      3508.4502       163.8476        -169813.2389     12163.6661         0.0000         0.0000     29013.4301        -120414.0694       309.5596   -149427.4995   -120312.6929       308.9664           -348.3375      -313.6814    450350.9730         8.2647         8.4189

WRITING EXTENDED SYSTEM TO RESTART FILE AT STEP 14000
PRESSURE: 14100 49.3759 -11.1394 132.993 -11.1394 -552.866 -108.97 132.993 -108.97 -63.7914
GPRESSURE: 14100 58.3069 53.7894 66.4474 -22.8662 -529.135 -132.636 168.911 -88.6796 -2.74926
PRESSAVG: 14100 -31.6308 -5.32793 -17.893 -5.32793 41.3521 18.6975 -17.893 18.6975 34.8138
GPRESSAVG: 14100 -34.026 -8.64318 -14.4118 -2.65345 40.251 17.3056 -18.15 19.5384 37.7765
ENERGY:   14100      1169.2799      3403.7389      3505.1856       161.8210        -169798.7198     12250.1741         0.0000         0.0000     28930.9033        -120377.6171       308.6790   -149308.5203   -120279.8874       309.0809           -189.0938      -157.8592    450232.6043        14.8450        14.6672

LDB: ============= START OF LOAD BALANCING ============== 524.157
LDB: ============== END OF LOAD BALANCING =============== 524.159
Info: useSync: 0 useProxySync: 0
LDB: =============== DONE WITH MIGRATION ================ 524.163
LDB: ============= START OF LOAD BALANCING ============== 526.062
LDB: Largest compute 134 load 0.191143 is 14.8% of average load 1.291029
LDB: Average compute 0.024727 is 1.9% of average load 1.291029
LDB: TIME 526.071 LOAD: AVG 1.29103 MAX 1.86296  PROXIES: TOTAL 361 MAXPE 13 MAXPATCH 7 None MEM: 2576.85 MB
LDB: TIME 526.076 LOAD: AVG 1.29103 MAX 1.86296  PROXIES: TOTAL 376 MAXPE 16 MAXPATCH 7 RefineTorusLB MEM: 2576.85 MB
LDB: TIME 526.082 LOAD: AVG 1.29103 MAX 1.3302  PROXIES: TOTAL 379 MAXPE 16 MAXPATCH 7 RefineTorusLB MEM: 2576.85 MB
LDB: ============== END OF LOAD BALANCING =============== 526.092
Info: useSync: 0 useProxySync: 0
LDB: =============== DONE WITH MIGRATION ================ 526.105
PRESSURE: 14200 70.5076 28.7195 -306.11 28.7195 178.758 15.7229 -306.11 15.7229 218.267
GPRESSURE: 14200 58.0787 112.805 -360.489 -8.44209 234.255 177.135 -224.798 -106.574 277.985
PRESSAVG: 14200 -96.8591 69.7232 -92.3854 69.7232 16.7875 -73.3222 -92.3854 -73.3222 7.33989
GPRESSAVG: 14200 -94.675 67.2511 -96.3171 76.4491 17.1504 -71.6912 -86.4519 -69.3251 4.81155
ENERGY:   14200      1166.8059      3351.2041      3498.3899       161.8428        -170061.5154     12589.0057         0.0000         0.0000     28744.8915        -120549.3756       306.6944   -149294.2671   -120451.3434       308.1632            155.8442       190.1061    450700.3910       -24.2439       -24.2377

PRESSURE: 14300 -269.334 126.72 60.0083 126.72 -54.4245 190.484 60.0083 190.484 -320.325
GPRESSURE: 14300 -259.519 176.167 51.2205 104.518 -73.1553 246.138 77.4127 89.3037 -219.973
PRESSAVG: 14300 -4.14242 -19.1733 23.6186 -19.1733 -18.7242 -27.5188 23.6186 -27.5188 18.1955
GPRESSAVG: 14300 -5.87579 -14.4436 22.3295 -20.4067 -19.3604 -28.0353 23.7545 -30.1755 20.7084
ENERGY:   14300      1164.6166      3323.8387      3462.0968       161.7201        -169939.2761     12289.9741         0.0000         0.0000     28886.2836        -120650.7462       308.2030   -149537.0298   -120549.6215       307.6612           -214.6948      -184.2157    450993.2954        -1.5570        -1.5093

PRESSURE: 14400 -259.686 -243.493 148.625 -243.493 332.39 -219.35 148.625 -219.35 105.807
GPRESSURE: 14400 -197.124 -167.111 222.41 -211.804 327.095 -211.557 128.008 -153.829 150.327
PRESSAVG: 14400 61.0952 -17.535 16.0692 -17.535 -22.5833 -49.6149 16.0692 -49.6149 -20.5027
GPRESSAVG: 14400 59.9034 -18.0445 15.2091 -24.0718 -22.5622 -52.926 13.3711 -47.3906 -19.795
ENERGY:   14400      1156.6832      3244.7158      3526.2884       158.9460        -170206.3909     12648.6010         0.0000         0.0000     28908.2005        -120562.9559       308.4368   -149471.1564   -120467.3006       308.5022             59.5039        93.4328    450345.7477         6.0031         5.8487

PRESSURE: 14500 159.408 -74.9307 82.7822 -74.9307 -675.431 16.1813 82.7822 16.1813 101.532
GPRESSURE: 14500 200.003 -121.28 44.284 -56.0458 -620.088 -100.703 91.7895 34.2418 80.0748
PRESSAVG: 14500 -32.1209 -131.304 -15.1059 -131.304 -44.2319 -25.1882 -15.1059 -25.1882 18.5214
GPRESSAVG: 14500 -30.0747 -130.613 -12.6951 -126.676 -44.4032 -24.787 -12.0808 -19.6057 17.4623
ENERGY:   14500      1166.5070      3328.8636      3531.5470       156.9511        -169849.2579     12243.3767         0.0000         0.0000     28881.4274        -120540.5851       308.1512   -149422.0125   -120439.3290       308.7281           -138.1634      -113.3367    450396.9960       -19.2771       -19.0052

PRESSURE: 14600 236.1 -0.208629 -123.446 -0.208628 -46.0392 -29.7894 -123.446 -29.7894 58.1863
GPRESSURE: 14600 196.365 74.6985 -104.499 -24.6054 0.670584 -16.5016 -96.4393 -75.0903 149.668
PRESSAVG: 14600 -26.2403 -74.8815 -8.43236 -74.8815 -54.1914 21.6529 -8.43236 21.6529 97.0205
GPRESSAVG: 14600 -24.8445 -75.5458 -8.60182 -80.4397 -56.964 24.9797 -11.3786 12.6824 98.3981
ENERGY:   14600      1136.5696      3296.3456      3489.6233       164.4121        -170120.2626     12539.9533         0.0000         0.0000     28795.9711        -120697.3876       307.2394   -149493.3588   -120598.3318       308.8474             82.7489       115.5679    449493.2870         5.5296         5.5299

PRESSURE: 14700 -311.636 -109.9 96.132 -109.9 66.0705 23.8944 96.132 23.8944 -67.3705
GPRESSURE: 14700 -337.516 -213.699 37.241 -82.9316 175.69 67.4588 25.3114 -10.2075 -41.7229
PRESSAVG: 14700 -30.0131 -16.1558 -21.3383 -16.1558 12.9141 -54.6575 -21.3383 -54.6575 21.6121
GPRESSAVG: 14700 -30.6372 -18.932 -18.3311 -8.43712 16.3105 -59.5236 -20.7359 -52.2859 18.986
ENERGY:   14700      1151.0786      3281.2997      3499.4011       156.1494        -170129.1298     12549.8042         0.0000         0.0000     28937.9452        -120553.4515       308.7542   -149491.3967   -120455.3807       308.4571           -104.3121       -67.8497    450526.3642         1.5044         1.5531

PRESSURE: 14800 -91.5221 -145.945 1.03415 -145.945 -82.9191 -226.007 1.03415 -226.007 -274.665
GPRESSURE: 14800 -13.2524 -166.628 -12.6141 -160.259 -68.1211 -273.751 60.701 -169.426 -276.077
PRESSAVG: 14800 -43.4866 -9.23353 -61.0964 -9.23353 -16.8748 -62.2977 -61.0964 -62.2977 122.943
GPRESSAVG: 14800 -46.1433 -4.95058 -63.6923 -12.9935 -15.7255 -59.9731 -60.3857 -62.3288 125.22
ENERGY:   14800      1187.5405      3410.7114      3489.7895       156.3246        -169907.9301     12174.1778         0.0000         0.0000     28843.3876        -120645.9986       307.7453   -149489.3862   -120540.4934       308.7934           -149.7022      -119.1502    450802.5159        20.8605        21.1172

PRESSURE: 14900 60.3366 -66.5186 79.6046 -66.5186 -287.015 43.8159 79.6046 43.8159 -55.2718
GPRESSURE: 14900 38.9263 13.2338 44.657 -45.1856 -235.403 49.9683 -39.9007 63.6637 -5.69318
PRESSAVG: 14900 -64.8775 -42.2916 16.0876 -42.2916 -60.2732 -65.9627 16.0876 -65.9627 93.1661
GPRESSAVG: 14900 -61.5903 -42.6471 16.8299 -42.5264 -62.1267 -61.7866 13.2131 -64.1247 92.0026
ENERGY:   14900      1117.2635      3398.7850      3500.9772       180.3821        -170140.4672     12487.1662         0.0000         0.0000     28942.0678        -120513.8255       308.7982   -149455.8932   -120420.3306       308.7292            -93.9834       -67.3900    450473.1700       -10.6615       -10.5715

WRITING COORDINATES TO DCD FILE model_7.dcd AT STEP 15000
WRITING COORDINATES TO RESTART FILE AT STEP 15000
FINISHED WRITING RESTART COORDINATES
WRITING VELOCITIES TO RESTART FILE AT STEP 15000
FINISHED WRITING RESTART VELOCITIES
PRESSURE: 15000 -66.2781 25.1841 -47.9892 25.1841 -228.426 99.9402 -47.9892 99.9402 389.312
GPRESSURE: 15000 -33.444 -16.0524 -155.362 105.343 -183.69 2.53329 38.5367 167.326 418.947
PRESSAVG: 15000 -49.8206 -9.24334 -38.807 -9.24334 -25.303 14.0655 -38.807 14.0655 84.3453
GPRESSAVG: 15000 -50.1209 -15.4501 -45.7529 -5.31364 -24.4942 11.4987 -33.5709 6.12385 84.4914
TIMING: 15000  CPU: 547.15, 0.0465874/step  Wall: 553.854, 0.0468477/step, 129.939 hours remaining, 2576.851562 MB of memory in use.
ETITLE:      TS           BOND          ANGLE          DIHED          IMPRP               ELECT            VDW       BOUNDARY           MISC        KINETIC               TOTAL           TEMP      POTENTIAL         TOTAL3        TEMPAVG            PRESSURE      GPRESSURE         VOLUME       PRESSAVG      GPRESSAVG

ENERGY:   15000      1191.5122      3311.5550      3482.9411       161.3620        -170015.3924     12495.6605         0.0000         0.0000     28943.0277        -120429.3338       308.8084   -149372.3615   -120339.4787       308.9397             31.5357        67.2709    449472.6543         3.0739         3.2921

WRITING EXTENDED SYSTEM TO RESTART FILE AT STEP 15000
PRESSURE: 15100 -139.6 -30.4536 -93.5563 -30.4536 -71.8304 58.5382 -93.5563 58.5382 -246.404
GPRESSURE: 15100 -137.516 -38.0733 -83.2289 -33.0409 -2.99537 80.8508 -34.4347 82.5467 -223.787
PRESSAVG: 15100 -110.015 -10.8114 -43.4333 -10.8114 38.5354 14.0296 -43.4333 14.0296 36.881
GPRESSAVG: 15100 -107.98 -11.827 -34.1631 -8.60715 39.9577 11.5494 -50.3826 17.5757 33.1081
ENERGY:   15100      1125.9942      3391.3218      3506.1431       156.7991        -169843.6666     12258.8767         0.0000         0.0000     28951.3794        -120453.1524       308.8975   -149404.5318   -120357.4043       309.0396           -152.6113      -121.4326    450320.8501       -11.5328       -11.6380

PRESSURE: 15200 21.0922 -89.4004 40.4861 -89.4004 -223.366 9.55408 40.4861 9.55408 -29.7818
GPRESSURE: 15200 25.9366 -107.649 32.0302 -106.931 -151.658 -18.4501 13.8667 -27.6637 -1.83017
PRESSAVG: 15200 20.4727 -69.6383 -41.9105 -69.6383 -33.9762 41.241 -41.9105 41.241 34.9693
GPRESSAVG: 15200 20.1655 -65.4337 -40.5946 -75.8753 -36.8328 43.9853 -36.3537 42.1203 39.5465
ENERGY:   15200      1233.0869      3314.7533      3504.5537       176.7348        -170188.4593     12396.3021         0.0000         0.0000     29129.2189        -120433.8097       310.7950   -149563.0285   -120344.4151       309.0908            -77.3518       -42.5173    450811.9239         7.1553         7.6264

PRESSURE: 15300 -158.514 -239.879 278.881 -239.879 -139.811 98.0451 278.881 98.0451 -122.255
GPRESSURE: 15300 -184.803 -211.882 332.263 -227.197 -68.0656 30.7597 311.724 163.948 -76.1589
PRESSAVG: 15300 15.1109 -76.8314 82.2594 -76.8314 -56.9021 39.8384 82.2594 39.8384 49.1042
GPRESSAVG: 15300 14.7719 -75.4495 81.7654 -73.0915 -56.938 46.8632 77.6783 37.7459 48.7108
ENERGY:   15300      1113.9130      3336.1201      3544.1572       164.8349        -169778.4447     12367.6114         0.0000         0.0000     28805.2812        -120446.5268       307.3387   -149251.8079   -120342.0226       308.8203           -140.1933      -109.6758    451565.1761         2.4377         2.1816

PRESSURE: 15400 -292.438 -115.322 131.942 -115.322 -100.156 119.436 131.942 119.436 -206.427
GPRESSURE: 15400 -226.27 -152.223 77.8826 -138.231 -141.953 86.1794 84.223 127.852 -132.088
PRESSAVG: 15400 -106.268 -103.521 -3.15544 -103.521 78.9018 -55.7541 -3.15544 -55.7541 20.5889
GPRESSAVG: 15400 -107.365 -106.573 -8.33253 -101.645 80.612 -63.5227 4.66591 -51.9033 20.1707
ENERGY:   15400      1151.6719      3413.8900      3502.7765       156.4195        -169431.9841     12090.7990         0.0000         0.0000     28643.3129        -120473.1145       305.6106   -149116.4273   -120374.9240       308.6317           -199.6740      -166.7705    451390.7079        -2.2590        -2.1940

PRESSURE: 15500 -106.626 5.1087 -55.4323 5.1087 205.907 2.45567 -55.4323 2.45567 80.3689
GPRESSURE: 15500 -69.3012 16.2334 -62.5936 -67.8288 217.936 4.82267 -14.9675 91.8719 134.869
PRESSAVG: 15500 -18.4781 18.1189 -49.1039 18.1189 27.0795 96.7178 -49.1039 96.7178 8.47484
GPRESSAVG: 15500 -19.9021 24.3707 -42.6356 13.5232 29.6743 95.091 -57.684 97.3254 6.78902
ENERGY:   15500      1127.3476      3431.9526      3526.3707       175.8622        -170260.8157     12540.9331         0.0000         0.0000     28930.8908        -120527.4586       308.6789   -149458.3495   -120432.6060       308.9240             59.8832        94.5011    449575.4863         5.6920         5.5204

PRESSURE: 15600 -352.347 2.30046 198.257 2.30046 187.572 123.492 198.257 123.492 -18.0015
GPRESSURE: 15600 -321.71 42.2931 188.196 11.2001 287.658 73.9826 201.793 95.0272 -51.5408
PRESSAVG: 15600 -71.0252 -21.499 30.8767 -21.499 102.913 75.2349 30.8767 75.2349 19.8391
GPRESSAVG: 15600 -66.3622 -19.781 27.8097 -26.1598 101.187 75.8005 34.2817 71.4306 16.2166
ENERGY:   15600      1175.4918      3286.1238      3492.2747       172.8718        -169839.0918     12363.1574         0.0000         0.0000     28825.8642        -120523.3081       307.5583   -149349.1723   -120426.4624       309.3179            -60.9253       -28.5308    451552.8436        17.2421        17.0139

PRESSURE: 15700 -110.389 0.235743 -86.074 0.235743 93.8117 14.4943 -86.074 14.4943 -56.0535
GPRESSURE: 15700 -134.937 74.8036 -109.994 79.6841 178.726 -104.124 -175.911 47.8277 -1.89622
PRESSAVG: 15700 -49.0286 65.8891 7.18045 65.8891 31.3961 52.8337 7.18045 52.8337 37.9836
GPRESSAVG: 15700 -54.3942 63.1155 7.41492 72.492 33.2363 54.9343 8.02651 51.2831 41.3086
ENERGY:   15700      1139.4741      3351.4370      3493.3771       162.1162        -169788.8381     12157.6396         0.0000         0.0000     28787.6592        -120697.1347       307.1507   -149484.7940   -120596.5990       308.5377            -24.2104        13.9645    450689.5476         6.7837         6.7169

PRESSURE: 15800 112.296 88.932 -9.59407 88.932 37.3871 42.4484 -9.59407 42.4484 -119.129
GPRESSURE: 15800 109.78 152.013 23.5583 51.6969 67.7468 69.7048 21.0604 -21.136 -30.0238
PRESSAVG: 15800 78.6826 40.1355 10.2139 40.1355 19.2869 -44.3346 10.2139 -44.3346 -118.46
GPRESSAVG: 15800 79.1971 36.3957 13.8627 42.7494 17.5121 -44.6793 9.91633 -42.279 -117.675
ENERGY:   15800      1191.2180      3340.3069      3488.6209       159.3191        -170030.1906     12331.6625         0.0000         0.0000     28875.3471        -120643.7161       308.0863   -149519.0632   -120537.2711       308.2803             10.1848        49.1676    449396.1440        -6.8303        -6.9887

PRESSURE: 15900 241.869 -61.1342 -92.6577 -61.1342 120.098 -232.183 -92.6577 -232.183 227.215
GPRESSURE: 15900 312.318 -16.5085 -94.0526 -17.6606 189.324 -211.223 -124.365 -229.679 184.281
PRESSAVG: 15900 16.448 63.0925 -39.2345 63.0925 1.65434 47.7037 -39.2345 47.7037 -0.70824
GPRESSAVG: 15900 16.378 62.3638 -43.7452 59.8863 2.10346 50.1137 -39.7521 48.4968 -2.64839
ENERGY:   15900      1166.9158      3386.5504      3515.0671       151.2350        -170519.6930     12634.7479         0.0000         0.0000     29014.4275        -120650.7494       309.5702   -149665.1768   -120553.6072       309.6108            196.3943       228.6408    447980.2064         5.7980         5.2777

WRITING COORDINATES TO DCD FILE model_7.dcd AT STEP 16000
WRITING COORDINATES TO RESTART FILE AT STEP 16000
FINISHED WRITING RESTART COORDINATES
WRITING VELOCITIES TO RESTART FILE AT STEP 16000
FINISHED WRITING RESTART VELOCITIES
PRESSURE: 16000 114.263 -79.3275 13.5763 -79.3275 -236.244 -6.63042 13.5763 -6.63042 63.3292
GPRESSURE: 16000 159.289 -70.0134 -42.32 -3.84811 -191.737 -27.1736 54.7548 87.649 77.2031
PRESSAVG: 16000 -16.3029 19.5604 -33.2975 19.5604 -73.5823 12.6468 -33.2975 12.6468 59.4486
GPRESSAVG: 16000 -15.8373 21.461 -30.8636 18.6897 -73.7558 10.8352 -34.8241 9.18299 59.1591
TIMING: 16000  CPU: 598.485, 0.0513351/step  Wall: 605.424, 0.0515701/step, 143.023 hours remaining, 2576.851562 MB of memory in use.
ETITLE:      TS           BOND          ANGLE          DIHED          IMPRP               ELECT            VDW       BOUNDARY           MISC        KINETIC               TOTAL           TEMP      POTENTIAL         TOTAL3        TEMPAVG            PRESSURE      GPRESSURE         VOLUME       PRESSAVG      GPRESSAVG

ENERGY:   16000      1122.3916      3326.8447      3525.7485       156.3739        -170115.6960     12387.5515         0.0000         0.0000     28940.9404        -120655.8454       308.7861   -149596.7858   -120557.5122       308.7700            -19.5506        14.9181    449815.0024       -10.1455       -10.1447

WRITING EXTENDED SYSTEM TO RESTART FILE AT STEP 16000
PRESSURE: 16100 -346.394 121.348 20.8401 121.348 -26.4225 83.4429 20.8401 83.4429 -8.78065
GPRESSURE: 16100 -287.058 87.6907 79.4875 103.222 -44.5174 50.5696 28.3914 103.552 49.9214
PRESSAVG: 16100 -29.426 -14.3855 92.6733 -14.3855 24.8104 87.3055 92.6733 87.3055 7.73253
GPRESSAVG: 16100 -27.1833 -10.701 88.2601 -15.5163 23.0477 82.7908 96.0896 92.8745 7.20333
ENERGY:   16100      1145.8713      3285.9205      3523.6871       156.0202        -170089.2684     12242.2500         0.0000         0.0000     29070.3641        -120665.1551       310.1670   -149735.5192   -120565.1944       309.1906           -127.1989       -93.8845    450052.4789         1.0389         1.0226

LDB: ============= START OF LOAD BALANCING ============== 624.307
LDB: ============== END OF LOAD BALANCING =============== 624.308
Info: useSync: 0 useProxySync: 0
LDB: =============== DONE WITH MIGRATION ================ 624.312
LDB: ============= START OF LOAD BALANCING ============== 627.045
LDB: Largest compute 149 load 0.281707 is 21.1% of average load 1.332966
LDB: Average compute 0.025265 is 1.9% of average load 1.332966
LDB: TIME 627.053 LOAD: AVG 1.33297 MAX 2.72442  PROXIES: TOTAL 361 MAXPE 13 MAXPATCH 7 None MEM: 2576.85 MB
LDB: TIME 627.058 LOAD: AVG 1.33297 MAX 2.72442  PROXIES: TOTAL 379 MAXPE 16 MAXPATCH 7 RefineTorusLB MEM: 2576.85 MB
LDB: TIME 627.066 LOAD: AVG 1.33297 MAX 1.37592  PROXIES: TOTAL 394 MAXPE 16 MAXPATCH 8 RefineTorusLB MEM: 2576.85 MB
LDB: ============== END OF LOAD BALANCING =============== 627.076
Info: useSync: 0 useProxySync: 0
LDB: =============== DONE WITH MIGRATION ================ 627.091
PRESSURE: 16200 -304.226 -164.805 -134.703 -164.805 -65.6444 -14.2576 -134.703 -14.2576 1.14531
GPRESSURE: 16200 -290.596 -95.1221 -71.8663 -197.326 6.02169 11.4132 -149.956 -83.2803 15.285
PRESSAVG: 16200 -111.546 2.01606 38.8014 2.01606 79.5425 85.6603 38.8014 85.6603 -15.9926
GPRESSAVG: 16200 -112.648 0.273004 39.7092 5.40565 78.5301 89.025 37.5502 82.6936 -13.1401
ENERGY:   16200      1151.2435      3352.6934      3497.3243       186.0833        -169949.5754     12161.1423         0.0000         0.0000     29026.9284        -120574.1601       309.7036   -149601.0885   -120479.8318       308.8802           -122.9082       -89.7630    449401.8745       -15.9987       -15.7527

PRESSURE: 16300 336.238 22.6113 103.573 22.6113 195.494 6.07265 103.573 6.07265 -82.7311
GPRESSURE: 16300 331.888 48.395 34.6412 45.6453 258.135 102.9 129.67 1.84254 -30.1297
PRESSAVG: 16300 -60.8179 -60.9616 131.825 -60.9616 57.5909 10.0707 131.825 10.0707 26.2683
GPRESSAVG: 16300 -60.277 -63.8619 135.626 -62.4777 59.2659 8.86578 127.535 9.20631 23.0762
ENERGY:   16300      1177.1966      3435.1428      3524.0615       157.9029        -170512.5435     12642.0447         0.0000         0.0000     29043.2175        -120532.9775       309.8774   -149576.1949   -120439.2063       310.4162            149.6669       186.6309    447140.6372         7.6804         7.3550

PRESSURE: 16400 275.97 62.6148 -197.072 62.6148 272.887 90.9994 -197.072 90.9994 -6.84802
GPRESSURE: 16400 284.332 81.375 -208.168 139.814 368.678 -14.3809 -194.041 134.399 -36.2481
PRESSAVG: 16400 -46.9221 39.6983 -58.9317 39.6983 92.3225 80.185 -58.9317 80.185 -13.4599
GPRESSAVG: 16400 -45.461 43.6306 -59.3173 43.2501 90.0805 81.5551 -55.8029 79.6388 -13.886
ENERGY:   16400      1161.8096      3362.2893      3491.0194       156.9140        -170275.3881     12598.1519         0.0000         0.0000     29064.0469        -120441.1569       310.0996   -149505.2039   -120347.3762       310.1491            180.6698       205.5872    448047.6567        10.6468        10.2445

PRESSURE: 16500 -80.7861 -121.757 -156.511 -121.757 112.814 31.6398 -156.511 31.6398 -102.234
GPRESSURE: 16500 -70.0638 -148.51 -187.326 -224.194 140.373 121.163 -93.0698 -48.1421 -35.5078
PRESSAVG: 16500 32.9179 -36.6469 -26.6164 -36.6469 25.2729 54.7694 -26.6164 54.7694 -43.2593
GPRESSAVG: 16500 31.5856 -40.5251 -28.692 -41.8111 24.2572 57.9798 -27.5401 53.3449 -41.243
ENERGY:   16500      1191.3767      3382.3541      3510.7873       151.7883        -169822.6542     12301.3356         0.0000         0.0000     28916.0118        -120369.0004       308.5202   -149285.0122   -120267.1995       311.0959            -23.4020        11.6004    448462.7660         4.9772         4.8666

PRESSURE: 16600 -95.0765 97.9154 46.5381 97.9154 13.4976 65.0239 46.5381 65.0239 264.425
GPRESSURE: 16600 -67.0086 90.0548 -54.9679 150.569 133.215 -45.1018 82.4413 185.062 204.644
PRESSAVG: 16600 -52.6568 -8.60423 -56.2326 -8.60423 52.5634 13.9208 -56.2326 13.9208 9.41066
GPRESSAVG: 16600 -54.8401 -10.9697 -55.6649 -7.5513 55.4287 11.8503 -52.8536 22.9565 8.36409
ENERGY:   16600      1146.6306      3419.8463      3490.4804       173.6126        -169753.6158     12224.9934         0.0000         0.0000     29050.7295        -120247.3230       309.9575   -149298.0525   -120149.2003       310.0097             60.9488        90.2836    449270.7144         3.1057         2.9842

PRESSURE: 16700 -121.189 -226.053 -248.4 -226.053 -209.009 35.7829 -248.4 35.7829 -297.421
GPRESSURE: 16700 -109.919 -187.509 -307.73 -206.451 -203.761 56.0895 -156.56 -26.0501 -215.754
PRESSAVG: 16700 -68.8901 -11.0639 -31.6589 -11.0639 32.7618 10.9723 -31.6589 10.9723 31.1041
GPRESSAVG: 16700 -67.4345 -7.33596 -31.1249 -12.9673 29.1901 11.1808 -35.7884 5.66013 33.4902
ENERGY:   16700      1151.7977      3325.7499      3524.8873       169.8010        -169284.2530     12051.7420         0.0000         0.0000     28769.8798        -120290.3951       306.9610   -149060.2750   -120186.7113       309.7574           -209.2062      -176.4784    450826.1156        -1.6747        -1.5848

PRESSURE: 16800 284.242 -118.131 122.086 -118.131 330.594 23.4909 122.086 23.4909 -37.1113
GPRESSURE: 16800 271.973 -152.968 42.396 -145.449 351.109 86.1923 74.9732 9.12632 37.7106
PRESSAVG: 16800 -20.1408 -32.832 57.6792 -32.832 15.6673 42.0858 57.6792 42.0858 -44.6445
GPRESSAVG: 16800 -18.6139 -33.3301 56.3956 -32.084 14.8411 38.6106 62.1502 42.9032 -46.2756
ENERGY:   16800      1132.5148      3302.5055      3493.8208       152.2762        -170009.7451     12481.8212         0.0000         0.0000     29009.6375        -120437.1692       309.5191   -149446.8067   -120332.0568       309.4753            192.5749       220.2642    449192.9449       -16.3726       -16.6828

PRESSURE: 16900 8.85169 -171.175 126.093 -171.175 -219.549 7.60751 126.093 7.60751 -275.59
GPRESSURE: 16900 59.1454 -128.647 48.2429 -169.742 -219.981 73.0359 119.235 33.1145 -226.352
PRESSAVG: 16900 -17.7451 -13.5194 -1.23868 -13.5194 79.5488 31.7639 -1.23868 31.7639 -38.7457
GPRESSAVG: 16900 -19.4521 -15.9387 1.18737 -11.5842 82.439 31.9343 -1.59846 32.3401 -40.1502
ENERGY:   16900      1160.4659      3370.1489      3509.9614       164.5541        -169857.9768     12205.3218         0.0000         0.0000     29014.1837        -120433.3409       309.5676   -149447.5246   -120339.0568       308.6790           -162.0957      -129.0624    451857.5512         7.6860         7.6122

WRITING COORDINATES TO DCD FILE model_7.dcd AT STEP 17000
WRITING COORDINATES TO RESTART FILE AT STEP 17000
FINISHED WRITING RESTART COORDINATES
WRITING VELOCITIES TO RESTART FILE AT STEP 17000
FINISHED WRITING RESTART VELOCITIES
PRESSURE: 17000 160.158 -198.693 -29.2028 -198.693 332.841 -79.1837 -29.2028 -79.1837 115.142
GPRESSURE: 17000 150.946 -143.78 -49.8919 -184.183 377.289 -148.664 -38.3785 -48.316 183.336
PRESSAVG: 17000 18.2619 -14.4734 -27.1146 -14.4734 -61.107 -42.1041 -27.1146 -42.1041 12.2864
GPRESSAVG: 17000 18.2288 -8.85865 -30.0388 -20.8512 -62.4385 -37.7186 -28.4103 -44.3376 12.817
TIMING: 17000  CPU: 637.488, 0.039003/step  Wall: 644.575, 0.0391511/step, 108.569 hours remaining, 2576.851562 MB of memory in use.
ETITLE:      TS           BOND          ANGLE          DIHED          IMPRP               ELECT            VDW       BOUNDARY           MISC        KINETIC               TOTAL           TEMP      POTENTIAL         TOTAL3        TEMPAVG            PRESSURE      GPRESSURE         VOLUME       PRESSAVG      GPRESSAVG

ENERGY:   17000      1141.2447      3402.3029      3492.2539       160.5155        -170214.9218     12664.1713         0.0000         0.0000     29062.0636        -120292.3699       310.0785   -149354.4336   -120195.0985       309.4960            202.7137       237.1902    451479.9656       -10.1863       -10.4642

WRITING EXTENDED SYSTEM TO RESTART FILE AT STEP 17000
PRESSURE: 17100 136.136 63.9261 -64.8136 63.9261 -104.971 21.8139 -64.8136 21.8139 255.406
GPRESSURE: 17100 215.555 43.5326 -48.4677 145.828 -154.822 39.8267 -55.8703 -34.1492 314.44
PRESSAVG: 17100 -20.5132 -1.40133 -0.473414 -1.40133 -19.4675 -27.8987 -0.473414 -27.8987 64.0531
GPRESSAVG: 17100 -18.8928 -2.45178 3.05314 1.6096 -21.229 -27.5551 2.131 -25.3504 63.8277
ENERGY:   17100      1165.8779      3368.8826      3511.7918       154.3981        -170187.2281     12705.5189         0.0000         0.0000     28955.9665        -120324.7923       308.9465   -149280.7588   -120232.9537       309.6236             95.5237       125.0574    452229.0799         8.0241         7.9020

PRESSURE: 17200 -142.582 -56.8893 -17.9839 -56.8893 6.76328 -0.289208 -17.9839 -0.289208 -210.369
GPRESSURE: 17200 -125.11 -6.63325 -80.9335 -72.6612 56.2886 66.1833 94.3157 -45.7736 -189.667
PRESSAVG: 17200 63.141 12.6366 18.6168 12.6366 -54.5098 -21.8313 18.6168 -21.8313 -36.8314
GPRESSAVG: 17200 59.7261 14.6591 16.7986 13.9804 -52.5709 -26.2675 17.0605 -24.0237 -35.2141
ENERGY:   17200      1151.9946      3363.2384      3489.8494       167.5612        -169902.4809     12303.1045         0.0000         0.0000     29069.6853        -120357.0475       310.1598   -149426.7328   -120261.8227       309.2691           -115.3958       -86.1629    451823.4361        -9.4001        -9.3529

PRESSURE: 17300 -118.271 115.197 66.2043 115.197 295.568 55.3972 66.2043 55.3972 29.8153
GPRESSURE: 17300 -52.8887 84.0731 14.4624 145.749 303.218 64.7252 -4.49836 -86.1704 49.4448
PRESSAVG: 17300 -55.7068 6.81309 -4.04334 6.81309 23.6788 -37.0905 -4.04334 -37.0905 -2.49069
GPRESSAVG: 17300 -52.6494 4.2968 0.78695 6.09099 24.0631 -30.8058 -10.1286 -35.7421 -4.61232
ENERGY:   17300      1136.4792      3355.2685      3525.3774       152.6639        -170267.2846     12482.6593         0.0000         0.0000     29231.0966        -120383.7398       311.8820   -149614.8363   -120284.0202       309.9659             69.0374        99.9245    451564.0632       -11.5062       -11.0662

PRESSURE: 17400 -93.343 -121.68 -87.9047 -121.68 -41.9625 20.8438 -87.9047 20.8438 -258.062
GPRESSURE: 17400 -93.5868 -166.184 -56.4163 -81.6161 32.9291 -49.6904 -82.3572 76.3359 -242.046
PRESSAVG: 17400 -96.8119 -77.5443 -70.1162 -77.5443 79.1588 -52.4432 -70.1162 -52.4432 17.792
GPRESSAVG: 17400 -96.1792 -71.4404 -73.3511 -83.3971 79.8138 -54.2185 -68.5346 -50.5981 16.8416
ENERGY:   17400      1157.0463      3384.1465      3508.9948       156.2363        -169859.1587     12390.5765         0.0000         0.0000     28927.3990        -120334.7595       308.6417   -149262.1585   -120243.3260       310.4022           -131.1225      -100.9013    451811.9074         0.0463         0.1587

PRESSURE: 17500 60.1407 -35.9315 -45.9691 -35.9315 6.10402 -269.797 -45.9691 -269.797 258.68
GPRESSURE: 17500 88.5844 79.7726 -16.3008 -93.8773 23.7216 -236.582 -88.2253 -308.246 306.139
PRESSAVG: 17500 -69.5546 -104.145 70.0929 -104.145 43.508 -0.173469 70.0929 -0.173469 0.832674
GPRESSAVG: 17500 -71.212 -105.537 71.2457 -100.503 42.1895 -1.62654 70.2915 -1.40914 4.03121
ENERGY:   17500      1144.5422      3323.2848      3536.8338       156.9295        -169915.3454     12582.3470         0.0000         0.0000     28793.3500        -120378.0580       307.2114   -149171.4080   -120284.3023       309.8211            108.3081       139.4816    451063.2665        -8.4047        -8.3304

PRESSURE: 17600 -56.5303 -69.8792 -198.832 -69.8792 168.643 36.1225 -198.832 36.1225 332.477
GPRESSURE: 17600 -47.8692 -52.9349 -196.587 -85.0489 195.552 84.3748 -212.256 -96.618 396.641
PRESSAVG: 17600 -51.0236 -82.7898 21.1543 -82.7898 20.9128 -44.6146 21.1543 -44.6146 52.5652
GPRESSAVG: 17600 -52.0586 -81.8861 20.4589 -80.0254 22.9115 -43.0712 25.1398 -45.1939 50.5742
ENERGY:   17600      1174.9457      3316.9756      3472.2565       142.5837        -170203.1504     12716.3194         0.0000         0.0000     28995.0722        -120384.9973       309.3637   -149380.0695   -120291.9150       309.9079            148.1965       181.4410    450011.6434         7.4848         7.1424

PRESSURE: 17700 -358.394 -23.2282 38.8576 -23.2282 76.2505 -66.2032 38.8576 -66.2032 121.055
GPRESSURE: 17700 -357.14 -0.345649 23.1748 -20.3609 122.155 -163.992 -14.3604 6.79513 180.304
PRESSAVG: 17700 -95.7787 -16.3049 36.5543 -16.3049 -0.98014 29.5769 36.5543 29.5769 71.2318
GPRESSAVG: 17700 -95.5564 -19.3574 34.2427 -14.8589 -4.69155 25.8939 35.7473 30.3499 73.4251
ENERGY:   17700      1214.6448      3331.4088      3534.0350       154.2914        -170116.3697     12523.3082         0.0000         0.0000     29009.0314        -120349.6501       309.5126   -149358.6815   -120254.3284       309.2914            -53.6962       -18.2268    449796.0293        -8.5090        -8.9409

PRESSURE: 17800 -63.0615 290.402 50.5408 290.402 380.743 164.158 50.5408 164.158 84.0666
GPRESSURE: 17800 10.5667 212.726 89.4206 291.461 386.071 224.234 6.60003 154.808 98.0558
PRESSAVG: 17800 14.9431 -7.44554 4.82822 -7.44554 -48.1679 -49.9959 4.82822 -49.9959 58.8102
GPRESSAVG: 17800 13.3137 -7.5697 7.40913 -7.77992 -45.4909 -49.1281 4.04596 -52.5479 57.6242
ENERGY:   17800      1144.1270      3409.9043      3481.0504       159.6955        -169929.5635     12385.9804         0.0000         0.0000     28984.3701        -120364.4357       309.2495   -149348.8059   -120262.7780       309.8097            133.9161       164.8980    449237.5726         8.5285         8.4823

PRESSURE: 17900 -380.43 -15.9192 35.6307 -15.9192 75.2754 -11.8804 35.6307 -11.8804 -168.149
GPRESSURE: 17900 -308.169 -58.5213 -8.68696 38.5174 42.9744 79.5654 64.9491 -29.8915 -116.45
PRESSAVG: 17900 8.85789 113.118 57.7194 113.118 30.5007 -34.2308 57.7194 -34.2308 -26.0051
GPRESSAVG: 17900 14.3493 109.996 54.5253 113.989 26.547 -31.0946 58.3992 -35.843 -27.4553
ENERGY:   17900      1194.9151      3336.1597      3514.6967       153.4257        -169985.1622     12378.5238         0.0000         0.0000     29055.5836        -120351.8575       310.0093   -149407.4411   -120251.4023       309.1912           -157.7678      -127.2151    451013.2566         4.4512         4.4803

WRITING COORDINATES TO DCD FILE model_7.dcd AT STEP 18000
WRITING COORDINATES TO RESTART FILE AT STEP 18000
FINISHED WRITING RESTART COORDINATES
WRITING VELOCITIES TO RESTART FILE AT STEP 18000
FINISHED WRITING RESTART VELOCITIES
PRESSURE: 18000 267.648 129.927 -216.479 129.927 551.218 166.047 -216.479 166.047 -164.299
GPRESSURE: 18000 308.404 101.217 -190.98 71.0854 552.735 139.86 -181.031 113.72 -84.5564
PRESSAVG: 18000 40.6581 58.1023 -114.217 58.1023 48.874 -20.1806 -114.217 -20.1806 -66.6848
GPRESSAVG: 18000 35.3931 62.4474 -117.734 54.4517 50.213 -25.1469 -113.326 -16.1223 -61.9751
TIMING: 18000  CPU: 673.797, 0.0363084/step  Wall: 680.931, 0.0363553/step, 100.806 hours remaining, 2577.054688 MB of memory in use.
ETITLE:      TS           BOND          ANGLE          DIHED          IMPRP               ELECT            VDW       BOUNDARY           MISC        KINETIC               TOTAL           TEMP      POTENTIAL         TOTAL3        TEMPAVG            PRESSURE      GPRESSURE         VOLUME       PRESSAVG      GPRESSAVG

ENERGY:   18000      1140.9093      3340.8707      3485.1902       159.4104        -170177.3762     12626.2139         0.0000         0.0000     29110.5542        -120314.2276       310.5958   -149424.7818   -120217.1104       309.7334            218.1892       258.8608    449415.9298         7.6158         7.8770

WRITING EXTENDED SYSTEM TO RESTART FILE AT STEP 18000
PRESSURE: 18100 -296.742 -17.7055 83.7732 -17.7055 -72.5856 -43.8093 83.7732 -43.8093 -37.0026
GPRESSURE: 18100 -204.945 2.33181 51.1964 37.1702 -64.4911 -88.3886 56.2123 -74.1994 -46.479
PRESSAVG: 18100 41.3669 -44.2522 6.62065 -44.2522 13.6046 22.1008 6.62065 22.1008 -48.9478
GPRESSAVG: 18100 43.7619 -46.2924 8.46302 -41.708 14.5844 20.8825 5.71018 20.1928 -52.1835
ENERGY:   18100      1158.8622      3394.3029      3495.9762       150.0756        -169804.4995     12238.6682         0.0000         0.0000     29226.3853        -120140.2291       311.8317   -149366.6145   -120038.4444       310.6854           -135.4435      -105.3052    451134.7786         2.0079         2.0543

LDB: ============= START OF LOAD BALANCING ============== 698.176
LDB: ============== END OF LOAD BALANCING =============== 698.178
Info: useSync: 0 useProxySync: 0
LDB: =============== DONE WITH MIGRATION ================ 698.181
LDB: ============= START OF LOAD BALANCING ============== 700.184
LDB: Largest compute 134 load 0.192740 is 14.8% of average load 1.305707
LDB: Average compute 0.024838 is 1.9% of average load 1.305707
LDB: TIME 700.192 LOAD: AVG 1.30571 MAX 1.98688  PROXIES: TOTAL 361 MAXPE 13 MAXPATCH 7 None MEM: 2577.05 MB
LDB: TIME 700.197 LOAD: AVG 1.30571 MAX 1.98688  PROXIES: TOTAL 394 MAXPE 16 MAXPATCH 8 RefineTorusLB MEM: 2577.05 MB
LDB: TIME 700.203 LOAD: AVG 1.30571 MAX 1.34823  PROXIES: TOTAL 389 MAXPE 16 MAXPATCH 7 RefineTorusLB MEM: 2577.05 MB
LDB: ============== END OF LOAD BALANCING =============== 700.213
Info: useSync: 0 useProxySync: 0
LDB: =============== DONE WITH MIGRATION ================ 700.227
PRESSURE: 18200 64.6989 -43.3519 -15.088 -43.3519 184.665 25.2478 -15.088 25.2478 468.155
GPRESSURE: 18200 140.603 -26.4054 3.3356 -41.4972 229.797 41.3409 0.828619 14.2387 426.545
PRESSAVG: 18200 -57.1668 35.3991 60.0462 35.3991 32.9141 12.6919 60.0462 12.6919 -14.1381
GPRESSAVG: 18200 -58.2812 35.1584 64.6549 37.1228 30.8648 18.0757 58.1728 8.03551 -11.3463
ENERGY:   18200      1184.8074      3381.4709      3506.7376       166.5995        -170323.7399     12784.8560         0.0000         0.0000     29170.8812        -120128.3872       311.2395   -149299.2684   -120029.1792       311.0304            239.1730       265.6484    450467.1148       -12.7969       -12.9209

PRESSURE: 18300 -104.825 -78.5172 133.712 -78.5172 139.813 -134.029 133.712 -134.029 -9.8508
GPRESSURE: 18300 -82.1291 -63.2252 143.688 -28.4268 146.875 -141.7 50.324 -122.101 53.1577
PRESSAVG: 18300 -81.6495 25.5953 17.5243 25.5953 22.2411 -30.6879 17.5243 -30.6879 70.4554
GPRESSAVG: 18300 -82.639 23.6794 14.9597 28.8492 23.4668 -32.6615 16.6072 -24.6743 71.0867
ENERGY:   18300      1190.2159      3383.7387      3518.8999       177.9570        -170305.2887     12551.4894         0.0000         0.0000     29185.0694        -120297.9183       311.3909   -149482.9877   -120198.5672       311.5105              8.3791        39.3013    450115.7128         3.6823         3.9715

PRESSURE: 18400 -141.907 -15.5415 49.2776 -15.5415 -99.1962 -150.137 49.2776 -150.137 169.608
GPRESSURE: 18400 -136.281 -64.7658 90.6371 -8.24001 4.6816 -187.449 55.9271 -112.396 153.898
PRESSAVG: 18400 -96.6102 31.3822 49.7701 31.3822 -5.99565 -102.767 49.7701 -102.767 112.353
GPRESSAVG: 18400 -97.1438 36.025 50.0841 21.0882 -0.901746 -102.29 51.5444 -102.307 106.608
ENERGY:   18400      1161.1709      3362.1099      3512.8062       175.6807        -169973.4111     12460.4704         0.0000         0.0000     28964.8917        -120336.2813       309.0417   -149301.1730   -120237.0659       310.9095            -23.8317         7.4330    451102.6799         3.2489         2.8542

PRESSURE: 18500 -297.187 165.362 247.791 165.362 16.8439 -78.0967 247.791 -78.0967 -147.835
GPRESSURE: 18500 -230.463 80.193 219.655 203.701 18.3388 -157.343 260.929 -50.9438 -113.958
PRESSAVG: 18500 -29.9948 77.9878 39.6616 77.9878 12.2114 -12.876 39.6616 -12.876 -8.71588
GPRESSAVG: 18500 -31.6329 76.7107 40.4194 86.5964 10.8896 -11.8433 36.7788 -18.3882 -5.18557
ENERGY:   18500      1166.9870      3298.7178      3528.5632       164.5088        -170099.7884     12326.5412         0.0000         0.0000     29165.7852        -120448.6851       311.1851   -149614.4703   -120350.5221       309.8723           -142.7259      -108.6941    450112.5173        -8.8331        -8.6429

PRESSURE: 18600 -127.601 388.848 64.3731 388.848 15.3072 -212.883 64.3731 -212.883 -166.125
GPRESSURE: 18600 -112.881 509.917 85.6368 311.51 18.7943 -293.39 -7.05296 -173.74 -93.099
PRESSAVG: 18600 -6.42841 104.328 36.4533 104.328 23.3438 -45.8025 36.4533 -45.8025 -2.44329
GPRESSAVG: 18600 -1.5454 102.784 35.8315 99.4377 18.2162 -50.0212 38.9379 -37.4769 -3.04022
ENERGY:   18600      1184.9373      3391.0590      3513.4719       160.9672        -170294.6826     12451.4315         0.0000         0.0000     29062.5667        -120530.2490       310.0838   -149592.8158   -120434.0663       310.2451            -92.8061       -62.3954    449713.5875         4.8240         4.5435

PRESSURE: 18700 357.042 -78.3653 56.7332 -78.3653 246.168 -149.691 56.7332 -149.691 356.172
GPRESSURE: 18700 350.979 -188.387 14.8547 -14.3556 259.642 -191.145 8.11453 -153.504 445.102
PRESSAVG: 18700 -82.5437 80.2157 53.4135 80.2157 76.5633 -29.457 53.4135 -29.457 76.1592
GPRESSAVG: 18700 -88.7385 79.3572 50.4965 83.7027 81.9207 -26.4737 56.5207 -35.0442 76.1775
ENERGY:   18700      1149.6903      3361.8036      3504.2581       150.0424        -170584.8892     12689.1377         0.0000         0.0000     29319.7769        -120410.1803       312.8281   -149729.9572   -120314.3153       310.0254            319.7939       351.9079    447371.7238        23.3930        23.1199

PRESSURE: 18800 -44.9937 31.7143 96.8385 31.7143 -242.517 -50.1989 96.8385 -50.1989 -158.209
GPRESSURE: 18800 -35.2313 50.6721 39.1546 17.8512 -139.245 -134.178 121.086 11.9043 -181.263
PRESSAVG: 18800 -85.9274 -50.8337 63.1251 -50.8337 71.096 -97.738 63.1251 -97.738 22.0436
GPRESSAVG: 18800 -81.6292 -50.8063 67.3983 -55.5347 66.5382 -100.374 63.5267 -95.3341 22.5826
ENERGY:   18800      1158.7461      3281.1138      3453.6703       163.6001        -169853.5740     12413.8513         0.0000         0.0000     29027.7924        -120354.7999       309.7128   -149382.5924   -120255.6731       309.9526           -148.5735      -118.5797    450744.5287         2.4041         2.4972

PRESSURE: 18900 26.8105 153.498 -33.5196 153.498 -120.982 -107.12 -33.5196 -107.12 215.671
GPRESSURE: 18900 121.256 29.217 102.175 84.4513 -200.915 -176.565 -129.296 -112.029 287.13
PRESSAVG: 18900 -46.0883 -5.54089 -22.3986 -5.54089 20.2316 -34.8578 -22.3986 -34.8578 -2.30482
GPRESSAVG: 18900 -45.5097 -4.06021 -23.1517 -1.20203 20.3262 -36.1914 -22.6049 -35.2747 -2.77001
ENERGY:   18900      1114.7544      3275.6250      3490.3727       174.9292        -170382.5750     12588.4208         0.0000         0.0000     29353.9187        -120384.5541       313.1924   -149738.4728   -120288.2829       311.9656             40.4996        69.1569    449224.8729        -9.3872        -9.3178

WRITING COORDINATES TO DCD FILE model_7.dcd AT STEP 19000
WRITING COORDINATES TO RESTART FILE AT STEP 19000
FINISHED WRITING RESTART COORDINATES
WRITING VELOCITIES TO RESTART FILE AT STEP 19000
FINISHED WRITING RESTART VELOCITIES
PRESSURE: 19000 145.619 189.786 105.301 189.786 50.139 -148.651 105.301 -148.651 -161.337
GPRESSURE: 19000 147.144 157.158 142.215 216.495 83.5107 -175.642 127.228 -70.8514 -114.776
PRESSAVG: 19000 103.64 37.8792 5.73137 37.8792 -68.147 -67.1547 5.73137 -67.1547 30.5835
GPRESSAVG: 19000 100.536 38.6392 9.44519 39.0908 -65.6457 -61.786 2.69143 -67.0418 31.7952
TIMING: 19000  CPU: 717.182, 0.043385/step  Wall: 724.461, 0.0435301/step, 120.688 hours remaining, 2577.054688 MB of memory in use.
ETITLE:      TS           BOND          ANGLE          DIHED          IMPRP               ELECT            VDW       BOUNDARY           MISC        KINETIC               TOTAL           TEMP      POTENTIAL         TOTAL3        TEMPAVG            PRESSURE      GPRESSURE         VOLUME       PRESSAVG      GPRESSAVG

ENERGY:   19000      1190.3288      3348.6937      3487.3652       155.5791        -169957.5757     12430.1012         0.0000         0.0000     28781.1044        -120564.4033       307.0808   -149345.5077   -120462.3214       310.8710             11.4737        38.6263    449925.6486        22.0254        22.2284

WRITING EXTENDED SYSTEM TO RESTART FILE AT STEP 19000
PRESSURE: 19100 -188.436 92.9655 -90.5462 92.9655 109.318 -114.7 -90.5462 -114.7 -84.4983
GPRESSURE: 19100 -182.788 36.3209 -153.978 139.544 108.934 -138.627 -33.3473 -138.043 24.0294
PRESSAVG: 19100 -19.9972 13.7659 -69.0192 13.7659 67.3447 -51.1742 -69.0192 -51.1742 -18.4798
GPRESSAVG: 19100 -18.5589 13.0589 -75.348 10.5266 66.9909 -51.8559 -66.4432 -48.008 -18.1085
ENERGY:   19100      1120.4202      3369.4037      3518.6772       154.1642        -170178.6715     12520.9671         0.0000         0.0000     28992.4891        -120502.5501       309.3361   -149495.0392   -120406.0872       308.1154            -54.5390       -16.6082    449902.1374         9.6226        10.1078

PRESSURE: 19200 -126.148 -43.0546 -171.332 -43.0546 -189.582 191.102 -171.332 191.102 149.509
GPRESSURE: 19200 -107.02 -36.6422 -125.817 -95.4723 -163.767 128.968 -174.879 137.619 188.05
PRESSAVG: 19200 -9.74345 7.14173 41.1817 7.14173 -29.7431 -0.716655 41.1817 -0.716655 54.461
GPRESSAVG: 19200 -8.11967 7.20809 41.2575 5.55313 -29.0775 -4.64825 36.9224 -5.03298 52.2365
ENERGY:   19200      1144.4463      3340.8798      3509.7928       168.1461        -169968.6724     12135.5666         0.0000         0.0000     29126.2683        -120543.5725       310.7635   -149669.8408   -120446.5035       309.1218            -55.4071       -27.5789    449895.5334         4.9915         5.0131

PRESSURE: 19300 -68.559 227.62 -4.99841 227.62 -267.305 74.7948 -4.99841 74.7948 153.088
GPRESSURE: 19300 -28.093 213.833 -82.6848 237.25 -232.2 -9.62546 38.8709 91.7852 157.639
PRESSAVG: 19300 33.6241 76.9838 -113.112 76.9838 -70.7267 0.178942 -113.112 0.178942 72.8823
GPRESSAVG: 19300 31.633 78.246 -109.736 79.5743 -69.4547 3.45264 -113.637 0.661453 73.5321
ENERGY:   19300      1127.3509      3339.3838      3516.3418       154.0786        -170288.8363     12541.0813         0.0000         0.0000     29090.3569        -120520.2428       310.3803   -149610.5998   -120419.7899       309.0609            -60.9254       -34.2180    450088.3541        11.9266        11.9035

PRESSURE: 19400 221.436 25.6958 4.01257 25.6958 70.429 -75.0658 4.01257 -75.0658 80.7152
GPRESSURE: 19400 284.384 -14.5375 36.7758 142.188 76.0345 -81.4859 -11.277 -144.61 99.1872
PRESSAVG: 19400 -25.3113 6.24753 -16.9425 6.24753 -37.2436 -57.0339 -16.9425 -57.0339 56.9107
GPRESSAVG: 19400 -23.0275 5.31891 -20.9103 4.58288 -40.0955 -50.8975 -15.2254 -62.1592 56.7957
ENERGY:   19400      1183.2335      3389.3004      3479.7794       153.3319        -170481.8656     12684.2329         0.0000         0.0000     29114.2237        -120477.7638       310.6350   -149591.9875   -120375.6697       309.1818            124.1934       153.2020    449374.1152        -1.8814        -2.1091

PRESSURE: 19500 136.399 -155.256 -30.6996 -155.256 -264.655 -175.218 -30.6996 -175.218 97.1655
GPRESSURE: 19500 194.827 -128.321 -31.1138 -177.693 -232.324 -144.528 -25.4297 -226.967 104.59
PRESSAVG: 19500 -45.6705 -5.51809 -64.014 -5.51809 -106.448 -56.831 -64.014 -56.831 142.213
GPRESSAVG: 19500 -46.9059 -5.61682 -61.6547 -0.903714 -104.209 -62.2395 -61.6756 -54.5866 142.088
ENERGY:   19500      1210.5865      3372.4835      3511.0215       145.0609        -170186.1131     12584.9576         0.0000         0.0000     28896.9534        -120465.0496       308.3168   -149362.0030   -120365.5317       308.7349            -10.3637        22.3642    449950.6095        -3.3018        -3.0090

PRESSURE: 19600 59.1842 -176.925 -268.687 -176.925 171.613 -35.2988 -268.687 -35.2988 196.028
GPRESSURE: 19600 169.136 -208.903 -152.861 -104.5 157.981 27.8772 -295.841 -1.84152 201.564
PRESSAVG: 19600 -6.88445 -58.37 -66.1778 -58.37 -63.7959 -46.125 -66.1778 -46.125 79.1214
GPRESSAVG: 19600 -6.19728 -51.0999 -69.6255 -58.7031 -64.1082 -48.6014 -65.8001 -44.4436 78.6871
ENERGY:   19600      1159.8819      3347.5307      3524.2030       157.9406        -170179.9531     12481.3055         0.0000         0.0000     29081.2163        -120427.8751       310.2828   -149509.0914   -120326.7282       309.4593            142.2750       176.2270    450029.6548         2.8137         2.7939

PRESSURE: 19700 -21.4967 -262.021 -105.482 -262.021 218.636 -69.0879 -105.482 -69.0879 -146.55
GPRESSURE: 19700 -74.6836 -279.798 15.4688 -303.56 354.84 -128.492 -142.193 -3.5719 -143.057
PRESSAVG: 19700 17.8963 -50.9398 -6.39185 -50.9398 -81.5235 -101.071 -6.39185 -101.071 -4.29724
GPRESSAVG: 19700 17.7545 -53.4773 -1.66863 -53.5118 -80.1973 -103.19 -14.3948 -96.1855 -6.18094
ENERGY:   19700      1132.2619      3346.2440      3516.5384       164.4484        -170097.0453     12430.7639         0.0000         0.0000     29075.0475        -120431.7411       310.2170   -149506.7886   -120335.0737       310.0522             16.8632        45.6999    449169.1978       -22.6415       -22.8746

PRESSURE: 19800 192.853 2.85691 83.3101 2.85691 -444.844 139.101 83.3101 139.101 -22.296
GPRESSURE: 19800 276.727 -114.465 32.5899 19.2919 -534.083 33.7101 184.809 40.6508 79.0558
PRESSAVG: 19800 56.6537 -78.7282 28.2956 -78.7282 -8.04111 -20.8197 28.2956 -20.8197 -42.978
GPRESSAVG: 19800 55.2427 -83.8627 30.0752 -79.4027 -8.76408 -17.467 38.1335 -23.5092 -39.7714
ENERGY:   19800      1211.1067      3306.2018      3467.2755       144.5842        -170229.1081     12506.0972         0.0000         0.0000     29163.0040        -120430.8385       311.1554   -149593.8425   -120323.4995       309.8480            -91.4289       -59.4335    449079.2250         1.8782         2.2358

PRESSURE: 19900 120.741 -19.1018 -66.1244 -19.1018 17.3812 -24.6767 -66.1244 -24.6767 -321.923
GPRESSURE: 19900 189.703 -56.8342 -120.592 43.3328 35.5719 11.2131 -21.6802 -15.7074 -324.641
PRESSAVG: 19900 -57.18 -105.358 -53.5422 -105.358 -68.1647 59.7626 -53.5422 59.7626 165.264
GPRESSAVG: 19900 -56.7013 -100.908 -56.9453 -103.997 -69.0054 58.2652 -55.384 56.4242 164.965
ENERGY:   19900      1207.8769      3357.8111      3515.0531       173.5667        -170264.8512     12509.9002         0.0000         0.0000     29011.5967        -120489.0466       309.5400   -149500.6432   -120389.5300       309.8190            -61.2669       -33.1218    449917.0783        13.3065        13.0861

WRITING COORDINATES TO DCD FILE model_7.dcd AT STEP 20000
WRITING COORDINATES TO RESTART FILE AT STEP 20000
FINISHED WRITING RESTART COORDINATES
WRITING VELOCITIES TO RESTART FILE AT STEP 20000
FINISHED WRITING RESTART VELOCITIES
PRESSURE: 20000 -384.026 -47.2515 296.132 -47.2515 -183.651 154.038 296.132 154.038 -115.11
GPRESSURE: 20000 -332.917 -8.44454 279.851 -43.9359 -156.461 94.1406 260.88 112.122 -92.4771
PRESSAVG: 20000 -70.9787 -66.0773 -22.6314 -66.0773 106.84 -19.9368 -22.6314 -19.9368 12.4399
GPRESSAVG: 20000 -69.6339 -67.8124 -27.4192 -65.6293 105.125 -15.9098 -18.5417 -20.5774 11.9332
TIMING: 20000  CPU: 760.769, 0.0435871/step  Wall: 768.197, 0.0437359/step, 121.247 hours remaining, 2577.054688 MB of memory in use.
ETITLE:      TS           BOND          ANGLE          DIHED          IMPRP               ELECT            VDW       BOUNDARY           MISC        KINETIC               TOTAL           TEMP      POTENTIAL         TOTAL3        TEMPAVG            PRESSURE      GPRESSURE         VOLUME       PRESSAVG      GPRESSAVG

ENERGY:   20000      1205.7785      3375.2665      3476.8344       159.0516        -170138.9252     12477.2904         0.0000         0.0000     28997.7832        -120446.9207       309.3926   -149444.7039   -120350.0210       309.1572           -227.5955      -193.9517    450294.1347        16.1003        15.8082

WRITING EXTENDED SYSTEM TO RESTART FILE AT STEP 20000
PRESSURE: 20100 126.539 33.3619 51.1977 33.3619 138.076 -11.3792 51.1977 -11.3792 3.75034
GPRESSURE: 20100 55.8273 76.067 109.788 -36.1916 275.636 42.8761 64.5786 -74.7887 45.599
PRESSAVG: 20100 -63.5392 7.89952 76.5739 7.89952 -20.994 18.0562 76.5739 18.0562 2.19558
GPRESSAVG: 20100 -64.8186 6.66895 80.7845 10.1773 -17.7676 18.2915 72.9232 22.9887 0.333525
ENERGY:   20100      1176.5944      3267.4442      3526.3206       162.7179        -170238.5082     12515.1264         0.0000         0.0000     29079.0531        -120511.2515       310.2597   -149590.3047   -120412.2387       309.7777             89.4550       125.6876    451269.5057       -27.4459       -27.4175

LDB: ============= START OF LOAD BALANCING ============== 786.481
LDB: ============== END OF LOAD BALANCING =============== 786.482
Info: useSync: 0 useProxySync: 0
LDB: =============== DONE WITH MIGRATION ================ 786.486
LDB: ============= START OF LOAD BALANCING ============== 788.888
LDB: Largest compute 134 load 0.201979 is 15.3% of average load 1.319466
LDB: Average compute 0.025128 is 1.9% of average load 1.319466
LDB: TIME 788.896 LOAD: AVG 1.31947 MAX 2.38644  PROXIES: TOTAL 361 MAXPE 13 MAXPATCH 7 None MEM: 2577.05 MB
LDB: TIME 788.901 LOAD: AVG 1.31947 MAX 2.38644  PROXIES: TOTAL 389 MAXPE 16 MAXPATCH 7 RefineTorusLB MEM: 2577.05 MB
LDB: TIME 788.909 LOAD: AVG 1.31947 MAX 1.35607  PROXIES: TOTAL 386 MAXPE 16 MAXPATCH 7 RefineTorusLB MEM: 2577.05 MB
LDB: ============== END OF LOAD BALANCING =============== 788.92
Info: useSync: 0 useProxySync: 0
LDB: =============== DONE WITH MIGRATION ================ 788.933
PRESSURE: 20200 -41.5628 -158.186 -30.2484 -158.186 -215.259 196.884 -30.2484 196.884 68.1031
GPRESSURE: 20200 -12.9021 -150.149 -0.331908 -252.19 -140.738 173.664 -2.32372 115.787 48.5587
PRESSAVG: 20200 34.0719 71.9323 95.8267 71.9323 26.5855 -17.3267 95.8267 -17.3267 -61.2671
GPRESSAVG: 20200 32.4102 72.6476 93.3299 68.2382 25.7929 -23.0646 97.6052 -19.2596 -58.3204
ENERGY:   20200      1130.5267      3389.6363      3487.4711       177.7788        -170182.7243     12390.3486         0.0000         0.0000     29103.4621        -120503.5006       310.5202   -149606.9627   -120404.9570       309.8433            -62.9064       -35.0270    451160.6366        -0.2032        -0.0391

PRESSURE: 20300 -148.5 104.044 136.682 104.044 -256.266 41.4717 136.682 41.4717 -165.218
GPRESSURE: 20300 -56.3614 205.913 114.995 67.3027 -214.69 61.2363 76.7694 35.011 -173.809
PRESSAVG: 20300 32.4364 16.8878 81.23 16.8878 -82.0618 50.3685 81.23 50.3685 46.3049
GPRESSAVG: 20300 33.8119 14.7113 83.5497 21.6298 -81.5247 49.0848 80.2655 51.8729 44.41
ENERGY:   20300      1211.1383      3283.3879      3511.9853       154.6348        -170099.5138     12426.2039         0.0000         0.0000     29012.7000        -120499.4637       309.5518   -149512.1636   -120403.8082       309.2398           -189.9945      -148.2870    451331.0386        -1.1068        -1.1010

PRESSURE: 20400 186.328 75.3282 99.8301 75.3282 65.646 -163.516 99.8301 -163.516 479.06
GPRESSURE: 20400 190.536 79.3899 98.9916 142.185 163.527 -70.3044 136.124 -241.42 470.071
PRESSAVG: 20400 -86.7093 40.4667 67.3123 40.4667 15.9297 21.4922 67.3123 21.4922 13.9584
GPRESSAVG: 20400 -86.7922 44.5387 68.1744 36.6852 15.8197 29.9408 64.4654 18.2476 13.6255
ENERGY:   20400      1133.1667      3319.7288      3500.0914       161.8024        -170655.9776     12796.5982         0.0000         0.0000     29214.2342        -120530.3557       311.7021   -149744.5900   -120434.6397       310.2079            243.6779       274.7114    450527.8578       -18.9404       -19.1157

PRESSURE: 20500 39.5718 121.225 39.4135 121.225 -36.1517 51.5558 39.4135 51.5558 -166.34
GPRESSURE: 20500 17.0852 12.8386 -18.2137 162.8 -16.3748 95.1731 40.37 119.742 -58.3765
PRESSAVG: 20500 -137.78 42.0245 74.8892 42.0245 172.531 13.9254 74.8892 13.9254 -23.0422
GPRESSAVG: 20500 -139.546 39.866 74.3782 43.5833 171.927 8.6351 74.6738 15.5279 -20.8298
ENERGY:   20500      1148.7187      3359.2180      3477.3780       173.5856        -170330.0565     12528.6999         0.0000         0.0000     29188.0656        -120454.3907       311.4228   -149642.4563   -120359.5661       310.0257            -54.3065       -19.2220    451036.1811         3.9027         3.8503

PRESSURE: 20600 154.982 76.6055 -118.525 76.6055 144.58 -71.7149 -118.525 -71.7149 -20.1953
GPRESSURE: 20600 168.258 -0.548751 -195.674 112.405 177.885 -46.5144 -141.515 -61.813 24.6761
PRESSAVG: 20600 -1.08388 94.3193 -53.6062 94.3193 18.2952 34.3721 -53.6062 34.3721 -12.4289
GPRESSAVG: 20600 0.0573404 92.0017 -52.2437 94.529 19.4871 34.1982 -52.1842 34.8782 -15.4596
ENERGY:   20600      1179.9985      3364.5282      3487.8680       155.9834        -170240.7723     12665.2796         0.0000         0.0000     28944.8060        -120442.3087       308.8274   -149387.1147   -120349.3333       309.4358             93.1224       123.6065    450594.8033         1.5942         1.3616

PRESSURE: 20700 61.7506 174.048 -51.9522 174.048 -389.639 -11.464 -51.9522 -11.464 -47.6777
GPRESSURE: 20700 166.411 147.877 -81.5959 115.155 -374.382 -40.8841 -81.2365 -40.8598 -56.1906
PRESSAVG: 20700 30.6976 100.366 -75.8926 100.366 -64.177 21.1434 -75.8926 21.1434 53.5803
GPRESSAVG: 20700 29.8706 103.767 -77.0583 98.5168 -64.9174 22.2701 -74.7075 17.4056 55.6779
ENERGY:   20700      1125.1475      3356.3474      3512.4147       148.4553        -170171.3552     12390.6770         0.0000         0.0000     29104.4459        -120533.8675       310.5307   -149638.3133   -120432.3954       308.8691           -125.1889       -88.0538    451250.3731         6.7003         6.8770

PRESSURE: 20800 11.7991 64.9465 -262.807 64.9465 42.1958 236.585 -262.807 236.585 74.6749
GPRESSURE: 20800 48.1914 79.2765 -251.392 16.4866 46.8151 174.141 -274.427 238.165 123.599
PRESSAVG: 20800 -48.3717 71.1753 -22.2624 71.1753 57.1067 46.8859 -22.2624 46.8859 37.0967
GPRESSAVG: 20800 -48.8484 68.6945 -20.5752 72.1981 54.4042 49.8175 -24.8948 40.4023 39.3202
ENERGY:   20800      1201.4155      3359.8721      3507.2102       155.5914        -170683.2773     12839.0120         0.0000         0.0000     28990.3366        -120629.8396       309.3132   -149620.1762   -120530.9592       309.1045             42.8899        72.8685    449280.4860        15.2772        14.9587

PRESSURE: 20900 143.119 -40.0953 -62.0145 -40.0953 228.63 13.0615 -62.0145 13.0615 69.1823
GPRESSURE: 20900 129.448 -78.0542 -119.351 -90.9419 290.973 56.9943 -32.5896 2.83189 112.186
PRESSAVG: 20900 46.7674 7.05575 61.5145 7.05575 -44.7194 12.3413 61.5145 12.3413 -41.1293
GPRESSAVG: 20900 46.0888 5.94037 60.1517 6.98178 -41.1522 11.2927 64.5964 18.7133 -43.7645
ENERGY:   20900      1160.0502      3298.5469      3515.2741       168.7190        -170206.1953     12614.4146         0.0000         0.0000     28802.6327        -120646.5579       307.3105   -149449.1906   -120551.2477       308.5694            146.9773       177.5358    450082.7351       -13.0271       -12.9426

WRITING COORDINATES TO DCD FILE model_7.dcd AT STEP 21000
WRITING COORDINATES TO RESTART FILE AT STEP 21000
FINISHED WRITING RESTART COORDINATES
WRITING VELOCITIES TO RESTART FILE AT STEP 21000
FINISHED WRITING RESTART VELOCITIES
PRESSURE: 21000 -297.668 171.635 -142.198 171.635 -357.211 65.8038 -142.198 65.8038 -84.0331
GPRESSURE: 21000 -223.92 153.007 -233.126 130.69 -309.774 40.2246 -70.8545 34.375 -80.0489
PRESSAVG: 21000 -119.419 -7.41223 -53.0619 -7.41223 33.4311 43.6574 -53.0619 43.6574 89.0357
GPRESSAVG: 21000 -119.869 -1.88092 -53.0561 -10.6213 31.5644 36.2701 -55.3761 46.5482 90.3802
TIMING: 21000  CPU: 801.663, 0.0408942/step  Wall: 809.17, 0.0409734/step, 113.577 hours remaining, 2577.054688 MB of memory in use.
ETITLE:      TS           BOND          ANGLE          DIHED          IMPRP               ELECT            VDW       BOUNDARY           MISC        KINETIC               TOTAL           TEMP      POTENTIAL         TOTAL3        TEMPAVG            PRESSURE      GPRESSURE         VOLUME       PRESSAVG      GPRESSAVG

ENERGY:   21000      1164.5775      3349.2107      3489.0187       151.0489        -170409.0571     12465.8706         0.0000         0.0000     29213.1159        -120576.2148       311.6901   -149789.3306   -120473.1699       309.6822           -246.3039      -204.5810    450966.3312         1.0160         0.6920

WRITING EXTENDED SYSTEM TO RESTART FILE AT STEP 21000
PRESSURE: 21100 -74.5582 316.467 65.2577 316.467 -219.821 71.1491 65.2577 71.1491 -126.808
GPRESSURE: 21100 -39.9687 248.879 125.849 376.515 -209.688 76.039 -2.25381 128.103 -77.1639
PRESSAVG: 21100 -75.7941 56.429 36.0897 56.429 -69.7598 18.0929 36.0897 18.0929 122.398
GPRESSAVG: 21100 -73.4909 51.634 40.943 58.6082 -70.7255 27.6414 34.2684 13.9823 120.901
ENERGY:   21100      1162.4637      3435.4593      3499.5294       169.2012        -170137.1424     12364.2518         0.0000         0.0000     29016.0137        -120490.2234       309.5871   -149506.2371   -120391.8294       309.3138           -140.3958      -108.9400    450250.7315        -7.7186        -7.7717

PRESSURE: 21200 85.0913 34.4509 -155.687 34.4509 -207.77 66.0255 -155.687 66.0255 191.508
GPRESSURE: 21200 163.584 3.43806 -209.194 138.174 -213.379 97.0411 -62.9781 60.9197 216.639
PRESSAVG: 21200 1.93676 14.3806 13.1428 14.3806 -9.61864 -13.2206 13.1428 -13.2206 20.8122
GPRESSAVG: 21200 1.47197 18.7105 12.642 11.3595 -6.2417 -12.7461 19.8572 -13.0141 17.6273
ENERGY:   21200      1205.1903      3413.9167      3500.1130       149.5660        -170138.1076     12402.8033         0.0000         0.0000     29105.9707        -120360.5477       310.5469   -149466.5184   -120265.6758       310.3171             22.9431        55.6149    449935.4294         4.3768         4.2858

PRESSURE: 21300 9.4798 -13.8062 -89.4226 -13.8062 -217.483 78.37 -89.4226 78.37 57.9652
GPRESSURE: 21300 -2.27943 -133.69 -78.6394 9.31378 -121.293 93.0178 42.3937 92.9681 57.9685
PRESSAVG: 21300 62.93 -5.89932 0.0323773 -5.89932 -34.4829 54.2094 0.0323773 54.2094 -14.2662
GPRESSAVG: 21300 63.3608 -8.00933 -2.30609 -5.879 -35.6297 48.4983 -5.64539 57.7418 -13.4111
ENERGY:   21300      1171.5427      3371.5966      3511.3415       176.8864        -170168.5495     12512.6970         0.0000         0.0000     28982.6193        -120441.8659       309.2308   -149424.4853   -120345.8589       309.1687            -50.0127       -21.8680    450074.7351         4.7270         4.7733

PRESSURE: 21400 -46.7297 8.66838 140.776 8.66838 -114.03 127.136 140.776 127.136 96.4501
GPRESSURE: 21400 8.49593 54.3491 88.1803 -22.439 -91.4964 124.034 118.21 100.408 131.87
PRESSAVG: 21400 13.4802 52.3734 2.96837 52.3734 -68.6847 39.8708 2.96837 39.8708 34.3842
GPRESSAVG: 21400 10.702 52.2599 0.584735 56.1929 -69.8949 41.8732 2.5435 38.9147 39.2326
ENERGY:   21400      1188.0032      3339.1121      3502.6880       148.8652        -170199.3767     12420.9467         0.0000         0.0000     29150.3281        -120449.4335       311.0202   -149599.7616   -120352.0066       309.2481            -21.4364        16.2898    449693.1215        -6.9401        -6.6534

PRESSURE: 21500 -69.6186 -64.2656 157.746 -64.2656 -358.077 -125.081 157.746 -125.081 -355.626
GPRESSURE: 21500 -9.38381 29.2455 116.394 -98.1755 -431.646 7.94371 139.848 -196.751 -242.92
PRESSAVG: 21500 0.687675 -79.7 136.158 -79.7 -34.3143 -2.79141 136.158 -2.79141 63.2623
GPRESSAVG: 21500 3.59942 -79.8574 140.578 -80.2782 -34.1647 -2.5223 139.837 0.0142895 59.8417
ENERGY:   21500      1165.6482      3309.6532      3506.6833       165.0626        -169765.2551     12192.4683         0.0000         0.0000     29057.8134        -120367.9261       310.0331   -149425.7395   -120267.0915       310.2454           -261.1071      -227.9834    450868.2170         9.8786         9.7588

PRESSURE: 21600 310.425 -87.5337 46.115 -87.5337 166.793 -47.5259 46.115 -47.5259 97.4629
GPRESSURE: 21600 261.951 -50.5292 111.584 -101.477 241.444 -155.447 15.5599 -37.9345 144.839
PRESSAVG: 21600 5.40583 -25.6864 17.7991 -25.6864 -114.216 59.0376 17.7991 59.0376 67.6404
GPRESSAVG: 21600 5.20279 -24.4339 16.2556 -27.5145 -113.261 52.9593 15.1562 55.0025 67.1864
ENERGY:   21600      1163.5606      3394.2891      3510.0727       170.3046        -170185.2446     12525.1984         0.0000         0.0000     28941.3761        -120480.4430       308.7908   -149421.8191   -120384.8825       309.8736            191.5602       216.0780    449926.5745       -13.7231       -13.6239

PRESSURE: 21700 116.216 -39.1976 -161.636 -39.1976 -88.0978 -22.0308 -161.636 -22.0308 -44.2513
GPRESSURE: 21700 181.836 -81.7151 -166.061 -94.6448 -92.3649 -8.1147 -112.621 -75.7721 -11.7078
PRESSAVG: 21700 -38.2105 -36.1878 52.3253 -36.1878 -35.6487 18.872 52.3253 18.872 103.988
GPRESSAVG: 21700 -38.1761 -38.0962 56.3213 -37.2093 -37.6553 23.6327 52.354 23.2556 105.904
ENERGY:   21700      1135.1211      3316.9199      3514.6106       160.4839        -170076.1236     12397.3087         0.0000         0.0000     29016.7073        -120534.9721       309.5945   -149551.6793   -120429.5251       309.1926             -5.3778        25.9210    450236.5994        10.0430        10.0242

PRESSURE: 21800 -151.341 -55.7321 -44.763 -55.7321 223.286 -71.1352 -44.763 -71.1352 47.9993
GPRESSURE: 21800 -123.91 -26.193 -121.906 -36.2083 231.628 -104.683 76.0995 -125.707 83.6249
PRESSAVG: 21800 71.1978 75.9539 -25.7454 75.9539 -0.401997 -30.7164 -25.7454 -30.7164 -101.549
GPRESSAVG: 21800 70.6772 75.8007 -29.2277 78.0498 0.851888 -23.9339 -25.3968 -38.5539 -102.538
ENERGY:   21800      1163.1196      3401.0023      3502.0185       153.4959        -170192.5475     12467.4808         0.0000         0.0000     28907.8131        -120597.6173       308.4327   -149505.4303   -120501.8128       308.4092             39.9816        63.7810    449505.3628       -10.2511       -10.3364

PRESSURE: 21900 -160.384 -63.2497 6.46248 -63.2497 137.907 -193.771 6.46249 -193.771 136.955
GPRESSURE: 21900 -78.7364 -110.975 -64.6208 -25.5363 143.266 -63.1453 96.0886 -307.212 139.792
PRESSAVG: 21900 51.1203 44.6557 -4.18234 44.6557 -54.1623 5.39413 -4.18234 5.39413 1.65921
GPRESSAVG: 21900 53.0352 45.2162 0.681344 49.2772 -57.1043 3.88962 -2.93479 8.36301 3.42304
ENERGY:   21900      1114.1798      3405.8599      3494.8720       151.2534        -170185.3984     12419.8557         0.0000         0.0000     29033.2589        -120566.1188       309.7711   -149599.3776   -120463.2530       309.7260             38.1594        68.1074    448793.5489        -0.4609        -0.2154

WRITING COORDINATES TO DCD FILE model_7.dcd AT STEP 22000
WRITING COORDINATES TO RESTART FILE AT STEP 22000
FINISHED WRITING RESTART COORDINATES
WRITING VELOCITIES TO RESTART FILE AT STEP 22000
FINISHED WRITING RESTART VELOCITIES
PRESSURE: 22000 -56.5234 -48.3586 -5.49757 -48.3586 -376.883 -71.8123 -5.49757 -71.8123 15.5503
GPRESSURE: 22000 -44.0744 -33.6285 -0.283632 -75.3168 -339.358 -153.348 -2.51466 -131.963 60.9134
PRESSAVG: 22000 28.3317 -30.3529 3.75478 -30.3529 8.8443 -6.89913 3.75478 -6.89913 -4.14621
GPRESSAVG: 22000 25.6207 -27.0406 -1.3173 -34.8761 13.0841 -11.3434 3.71273 -9.2452 -5.92362
TIMING: 22000  CPU: 842.42, 0.0407571/step  Wall: 850.016, 0.0408458/step, 113.212 hours remaining, 2577.054688 MB of memory in use.
ETITLE:      TS           BOND          ANGLE          DIHED          IMPRP               ELECT            VDW       BOUNDARY           MISC        KINETIC               TOTAL           TEMP      POTENTIAL         TOTAL3        TEMPAVG            PRESSURE      GPRESSURE         VOLUME       PRESSAVG      GPRESSAVG

ENERGY:   22000      1167.5642      3367.7429      3483.9690       159.2747        -170145.6905     12203.8559         0.0000         0.0000     29056.5382        -120706.7456       310.0195   -149763.2837   -120609.7689       310.0169           -139.2854      -107.5063    449538.2834        11.0099        10.9271

WRITING EXTENDED SYSTEM TO RESTART FILE AT STEP 22000
PRESSURE: 22100 205.782 -40.1916 171.346 -40.1916 -54.9617 51.647 171.346 51.647 460.276
GPRESSURE: 22100 265.804 8.34107 158.392 -93.7258 -120.614 -80.7299 233.24 75.8506 541.812
PRESSAVG: 22100 -8.69942 -26.3797 -22.1568 -26.3797 -56.741 -15.541 -22.1568 -15.541 56.0848
GPRESSAVG: 22100 -8.86083 -30.6685 -18.5449 -31.2683 -58.2495 -15.9678 -25.861 -13.0411 57.4717
ENERGY:   22100      1151.4318      3426.7561      3484.0370       157.1869        -170403.2286     12636.7650         0.0000         0.0000     28909.2460        -120637.8058       308.4480   -149547.0517   -120542.9685       308.7424            203.6985       229.0007    448462.1543        -3.1186        -3.2129

LDB: ============= START OF LOAD BALANCING ============== 867.57
LDB: ============== END OF LOAD BALANCING =============== 867.571
Info: useSync: 0 useProxySync: 0
LDB: =============== DONE WITH MIGRATION ================ 867.575
LDB: ============= START OF LOAD BALANCING ============== 869.777
LDB: Largest compute 99 load 0.187678 is 14.4% of average load 1.303686
LDB: Average compute 0.024617 is 1.9% of average load 1.303686
LDB: TIME 869.785 LOAD: AVG 1.30369 MAX 2.18619  PROXIES: TOTAL 361 MAXPE 13 MAXPATCH 7 None MEM: 2577.05 MB
LDB: TIME 869.79 LOAD: AVG 1.30369 MAX 2.18619  PROXIES: TOTAL 386 MAXPE 16 MAXPATCH 7 RefineTorusLB MEM: 2577.05 MB
LDB: TIME 869.799 LOAD: AVG 1.30369 MAX 1.3461  PROXIES: TOTAL 383 MAXPE 16 MAXPATCH 7 RefineTorusLB MEM: 2577.05 MB
LDB: ============== END OF LOAD BALANCING =============== 869.809
Info: useSync: 0 useProxySync: 0
LDB: =============== DONE WITH MIGRATION ================ 869.824
PRESSURE: 22200 206.564 -107.229 34.9977 -107.229 65.1969 66.6778 34.9977 66.6778 -204.892
GPRESSURE: 22200 169.3 -130.06 57.7584 -163.593 165.85 115.377 1.00214 79.9114 -171.082
PRESSAVG: 22200 185.082 -21.7222 -55.734 -21.7222 -50.9725 -63.594 -55.734 -63.594 -90.3907
GPRESSAVG: 22200 184.591 -17.9184 -61.0973 -16.6383 -50.9368 -58.6962 -53.883 -66.8678 -88.5196
ENERGY:   22200      1145.4316      3344.9470      3469.5853       150.1023        -170128.7246     12364.1743         0.0000         0.0000     29182.7400        -120471.7440       311.3660   -149654.4841   -120382.0217       309.9122             22.2897        54.6893    449087.9560        14.5729        15.0447

PRESSURE: 22300 36.9898 102.38 -166.192 102.38 -106.243 139.154 -166.192 139.154 44.0129
GPRESSURE: 22300 87.8659 74.2323 -208.342 64.1887 -20.1273 189.606 -209.564 57.02 0.181227
PRESSAVG: 22300 60.5974 38.3396 -37.0303 38.3396 -29.3236 -4.08597 -37.0303 -4.08597 -33.2534
GPRESSAVG: 22300 59.6452 40.0114 -32.705 36.1235 -29.5827 -6.81621 -35.6524 0.396691 -32.5757
ENERGY:   22300      1147.1657      3396.4483      3463.8137       161.1802        -170330.1866     12521.6663         0.0000         0.0000     29149.3785        -120490.5339       311.0101   -149639.9123   -120388.0001       310.2466             -8.4134        22.6399    449879.7645        -0.6599        -0.8377

PRESSURE: 22400 74.9071 -13.035 30.4125 -13.035 -176.081 -18.3434 30.4125 -18.3434 135.827
GPRESSURE: 22400 158.803 -53.8986 62.8593 -14.2825 -152.568 75.5876 63.7059 -131.639 105.159
PRESSAVG: 22400 14.4213 98.0404 2.98518 98.0404 -84.8285 -4.89605 2.98518 -4.89605 81.4381
GPRESSAVG: 22400 18.9974 92.221 0.182569 102.293 -83.7147 -5.842 1.48578 -5.25566 76.1327
ENERGY:   22400      1191.1044      3370.7904      3498.8981       165.1361        -170270.7397     12689.1249         0.0000         0.0000     28922.1765        -120433.5092       308.5859   -149355.6858   -120335.9136       309.6268             11.5510        37.1313    450734.6725         3.6770         3.8051

PRESSURE: 22500 98.5747 245.405 42.9113 245.405 -145.687 230.081 42.9113 230.081 124.561
GPRESSURE: 22500 139.888 277.603 -27.2142 329.945 -60.6615 228.938 103.935 201.166 68.9363
PRESSAVG: 22500 82.8043 64.1175 -96.142 64.1175 -68.2304 50.5954 -96.142 50.5954 46.9171
GPRESSAVG: 22500 81.0746 64.8626 -95.4191 66.5608 -69.3644 51.0293 -95.6115 52.0368 50.1179
ENERGY:   22500      1175.8642      3419.3206      3502.1890       148.9296        -170389.1302     12715.8045         0.0000         0.0000     29050.3439        -120376.6784       309.9534   -149427.0223   -120273.6494       309.3041             25.8163        49.3877    451129.8268        20.4970        20.6094

PRESSURE: 22600 -136.507 253.503 274.177 253.503 -168.547 -33.9286 274.177 -33.9286 -213.333
GPRESSURE: 22600 -61.5843 149.676 312.251 312.226 -196.717 -43.0829 188.329 -94.3192 -171.005
PRESSAVG: 22600 17.7404 98.6472 -26.8213 98.6472 -1.31381 -35.8452 -26.8213 -35.8452 -55.1958
GPRESSAVG: 22600 15.6602 96.9621 -28.4197 98.0509 -1.65026 -33.4007 -27.1828 -33.713 -52.8144
ENERGY:   22600      1150.8972      3383.3303      3482.8721       158.6380        -169839.0166     12281.5435         0.0000         0.0000     28929.3985        -120452.3370       308.6630   -149381.7355   -120358.7470       309.6655           -172.7957      -143.1020    451113.9136       -12.9231       -12.9348

PRESSURE: 22700 460.001 88.0122 -239.234 88.0122 52.7588 -24.4176 -239.234 -24.4176 -5.07025
GPRESSURE: 22700 439.526 163.446 -160.375 55.1465 123.561 14.6129 -227.886 12.4918 43.1089
PRESSAVG: 22700 97.6551 66.8587 1.03829 66.8587 -9.96473 -97.1676 1.03829 -97.1676 -97.7623
GPRESSAVG: 22700 97.1488 69.7616 6.92522 61.7469 -6.85365 -103.334 -1.26583 -99.0237 -100.196
ENERGY:   22700      1141.9688      3285.8514      3492.9808       177.7492        -170200.8874     12596.2708         0.0000         0.0000     29027.3337        -120478.7326       309.7079   -149506.0663   -120381.0208       309.3653            169.2297       202.0654    450412.0205        -3.3573        -3.3001

PRESSURE: 22800 -283.999 -52.9896 22.7616 -52.9896 -421.58 9.69061 22.7616 9.69061 -177.164
GPRESSURE: 22800 -216.283 -60.4443 -106.202 -1.8086 -425.755 -15.4526 40.2263 -16.183 -125.827
PRESSAVG: 22800 -43.1383 44.3006 -106.672 44.3006 74.3723 7.3578 -106.672 7.3578 -46.1108
GPRESSAVG: 22800 -39.6218 40.6806 -110.592 46.8633 73.5897 15.44 -105.215 5.12326 -49.079
ENERGY:   22800      1208.8283      3357.2138      3453.0996       141.7371        -170095.2555     12346.3735         0.0000         0.0000     29088.5763        -120499.4267       310.3613   -149588.0031   -120402.5451       309.5334           -294.2475      -255.9549    451080.6115        -4.9589        -5.0370

PRESSURE: 22900 30.2519 1.06493 -28.7193 1.06493 15.0012 -71.9159 -28.7193 -71.9159 70.3657
GPRESSURE: 22900 50.4245 -72.1709 -140.391 38.9408 64.0449 -121.846 12.0055 -55.892 115.361
PRESSAVG: 22900 8.57046 -64.9486 -55.9053 -64.9486 13.787 -71.6496 -55.9053 -71.6496 43.074
GPRESSAVG: 22900 9.23463 -60.825 -61.1793 -60.2781 14.2935 -78.3619 -52.114 -71.4905 41.7262
ENERGY:   22900      1151.1895      3349.4428      3489.6617       154.4231        -170043.1733     12473.2257         0.0000         0.0000     28877.3815        -120547.8490       308.1080   -149425.2305   -120457.1246       308.8061             38.5396        76.6100    450428.8971        21.8105        21.7515

WRITING COORDINATES TO DCD FILE model_7.dcd AT STEP 23000
WRITING COORDINATES TO RESTART FILE AT STEP 23000
FINISHED WRITING RESTART COORDINATES
WRITING VELOCITIES TO RESTART FILE AT STEP 23000
FINISHED WRITING RESTART VELOCITIES
PRESSURE: 23000 -146.154 142.798 50.0529 142.798 -221.695 -157.646 50.0529 -157.646 238.955
GPRESSURE: 23000 -125.234 261.098 51.2119 -30.1248 -158.958 -182.234 -44.8195 -60.6419 262.125
PRESSAVG: 23000 -68.674 -23.9973 -153.425 -23.9973 13.9874 -22.0853 -153.425 -22.0853 31.5635
GPRESSAVG: 23000 -71.0554 -22.4141 -150.272 -31.4992 11.8888 -24.3633 -155.581 -21.1651 36.9598
TIMING: 23000  CPU: 880.207, 0.0377866/step  Wall: 887.833, 0.0378171/step, 104.807 hours remaining, 2577.054688 MB of memory in use.
ETITLE:      TS           BOND          ANGLE          DIHED          IMPRP               ELECT            VDW       BOUNDARY           MISC        KINETIC               TOTAL           TEMP      POTENTIAL         TOTAL3        TEMPAVG            PRESSURE      GPRESSURE         VOLUME       PRESSAVG      GPRESSAVG

ENERGY:   23000      1155.5830      3271.8181      3488.0744       167.3462        -169834.2990     12308.2046         0.0000         0.0000     28913.0102        -120530.2626       308.4881   -149443.2728   -120434.3198       309.2847            -42.9647        -7.3557    449690.1194        -7.7077        -7.4023

WRITING EXTENDED SYSTEM TO RESTART FILE AT STEP 23000
PRESSURE: 23100 -56.1413 88.1828 -109.899 88.1828 310.587 24.7247 -109.899 24.7247 3.48671
GPRESSURE: 23100 8.05131 89.2653 -92.7946 44.1566 290.983 -0.839487 -107.612 69.3453 44.913
PRESSAVG: 23100 -45.0907 -13.4999 -103.666 -13.4999 126.676 -1.05291 -103.666 -1.05291 -1.89703
GPRESSAVG: 23100 -46.3436 -13.8137 -104.126 -12.8055 128.141 1.22091 -105.067 -2.30888 -2.04025
ENERGY:   23100      1133.2315      3331.3616      3482.2484       166.9154        -170386.4455     12571.3070         0.0000         0.0000     29140.5807        -120560.8009       310.9162   -149701.3816   -120459.8983       309.5295             85.9775       114.6493    449571.1870        26.5628        26.5856

PRESSURE: 23200 141.899 -184.966 139.726 -184.966 368.382 -144.452 139.726 -144.452 78.5315
GPRESSURE: 23200 186.63 -127.125 199.501 -175.518 440.206 -97.5228 102.406 -54.3021 71.3762
PRESSAVG: 23200 -4.06207 -91.3215 26.603 -91.3215 94.2201 31.4803 26.603 31.4803 -103.879
GPRESSAVG: 23200 -1.56083 -92.8199 28.8643 -91.0995 94.214 35.6163 25.6267 30.2721 -106.523
ENERGY:   23200      1112.6520      3327.1940      3490.4774       156.2707        -169965.8158     12422.6036         0.0000         0.0000     28943.5869        -120513.0312       308.8144   -149456.6181   -120412.4042       308.9178            196.2708       232.7372    450512.4606        -4.5735        -4.6232

PRESSURE: 23300 -50.0658 -176.873 -196.847 -176.873 -171.973 -22.8274 -196.847 -22.8274 138.448
GPRESSURE: 23300 -37.1445 -213.251 -93.9602 -171.898 -144.643 -59.0782 -187.237 -82.6075 210.923
PRESSAVG: 23300 84.1053 -113.035 -32.5605 -113.035 -31.2295 -9.72722 -32.5605 -9.72722 13.5815
GPRESSAVG: 23300 84.0984 -110.8 -34.7084 -111.78 -33.1797 -14.004 -34.0033 -7.8469 16.3512
ENERGY:   23300      1108.5326      3340.5943      3487.5283       154.4455        -170049.2792     12291.1708         0.0000         0.0000     29066.5911        -120600.4167       310.1268   -149667.0078   -120503.1965       309.0908            -27.8637         9.7121    450212.4827        22.1524        22.4233

PRESSURE: 23400 -340.915 211.932 19.7728 211.932 -207.597 -34.0631 19.7728 -34.0631 -469.058
GPRESSURE: 23400 -295.088 131.93 -1.5388 236.582 -200.285 -46.7394 116.016 -62.2525 -454.851
PRESSAVG: 23400 -24.6279 -15.3772 -75.1764 -15.3772 68.2087 -39.6333 -75.1764 -39.6333 -78.5579
GPRESSAVG: 23400 -24.0561 -21.0162 -73.6729 -17.4677 70.2923 -33.9318 -71.4742 -42.1637 -81.0315
ENERGY:   23400      1160.1412      3349.5648      3493.7438       172.2233        -170140.2047     12201.9029         0.0000         0.0000     29052.7994        -120709.8293       309.9796   -149762.6287   -120610.0530       308.6243           -339.1900      -316.7415    450085.4934       -11.6590       -11.5984

PRESSURE: 23500 280.556 80.608 14.3489 80.608 120.127 -302.055 14.3489 -302.055 189.337
GPRESSURE: 23500 372.253 105.767 37.4481 27.3623 150.873 -298.357 -21.7071 -323.853 161.126
PRESSAVG: 23500 -71.486 -1.45399 61.7063 -1.45399 21.7179 -24.9676 61.7063 -24.9676 80.8574
GPRESSAVG: 23500 -70.8455 0.96568 58.6138 0.842058 18.7276 -27.6648 61.5897 -20.0821 83.5663
ENERGY:   23500      1164.6208      3366.7438      3502.1318       163.1424        -170641.2283     12778.6553         0.0000         0.0000     29009.0125        -120656.9217       309.5124   -149665.9342   -120568.4929       308.6306            196.6733       228.0843    449346.6046        10.3631        10.4828

PRESSURE: 23600 -118.177 145.711 -140.665 145.711 -597.756 63.1983 -140.665 63.1983 -151.346
GPRESSURE: 23600 -108.809 108.515 -103.954 308.709 -536.995 29.8027 -214.095 110.17 -119.952
PRESSAVG: 23600 19.7118 -23.6678 -44.3839 -23.6678 -101.168 -62.5621 -44.3839 -62.5621 39.6342
GPRESSAVG: 23600 17.1885 -25.7618 -47.9095 -21.2046 -97.4729 -64.1369 -38.7508 -65.7062 39.1077
ENERGY:   23600      1191.6652      3405.0892      3517.3739       174.3812        -169950.1353     12319.9003         0.0000         0.0000     28719.3440        -120622.3815       306.4218   -149341.7255   -120525.5119       308.8922           -289.0929      -255.2522    450616.9376       -13.9407       -13.7256

PRESSURE: 23700 63.306 55.0651 101.448 55.0651 -86.979 50.8322 101.448 50.8322 -324.392
GPRESSURE: 23700 8.54908 -18.2055 116.63 135.157 -37.2552 110.363 72.4843 42.1115 -249.368
PRESSAVG: 23700 117.158 101.667 34.4147 101.667 -23.9996 52.5878 34.4147 52.5878 -108.841
GPRESSAVG: 23700 119.58 108.829 41.3488 93.7518 -26.7291 55.8646 26.8281 50.9119 -108.876
ENERGY:   23700      1162.2365      3389.8525      3539.6528       155.5017        -170052.0073     12408.4555         0.0000         0.0000     28874.1711        -120522.1371       308.0737   -149396.3082   -120425.4589       308.6290           -116.0216       -92.6913    450589.9457        -5.2277        -5.3414

PRESSURE: 23800 211.994 57.9326 121.588 57.9326 -110.588 -30.2846 121.588 -30.2846 12.8062
GPRESSURE: 23800 243.116 156.627 72.0026 81.3751 -24.3797 -65.2399 144.175 12.7815 -14.5024
PRESSAVG: 23800 48.848 28.741 4.21391 28.741 -2.79966 34.1755 4.21391 34.1755 -35.5868
GPRESSAVG: 23800 48.8717 27.7163 -0.21171 35.7826 -1.31058 30.616 9.895 34.4116 -36.7233
ENERGY:   23800      1147.4223      3360.1785      3521.8249       149.1254        -170169.0056     12627.6498         0.0000         0.0000     28742.7139        -120620.0907       306.6712   -149362.8046   -120523.5976       308.5935             38.0709        68.0779    449957.3582         3.4872         3.6126

PRESSURE: 23900 108.875 71.6103 -68.2553 71.6103 62.4068 -22.5235 -68.2553 -22.5235 -241.793
GPRESSURE: 23900 224.073 128.073 -29.5355 0.508107 52.4377 38.1597 -107.405 -50.9631 -242.422
PRESSAVG: 23900 44.4915 140.823 115.648 140.823 68.5746 8.79348 115.648 8.79348 -110.616
GPRESSAVG: 23900 44.1373 134.083 117.165 139.096 68.3886 10.2038 111.359 8.67076 -109.487
ENERGY:   23900      1187.2713      3247.1825      3508.2433       181.8856        -170298.5187     12540.3843         0.0000         0.0000     28963.6984        -120669.8533       309.0290   -149633.5517   -120576.7701       308.7227            -23.5038        11.3628    450286.5230         0.8168         1.0129

PRESSURE: 24000 380.844 225.19 -180.805 225.19 -262.155 252.054 -180.805 252.054 -450.207
GPRESSURE: 24000 390.194 204.146 -318.123 91.9263 -272.284 211.381 -103.29 174.649 -365.251
PRESSAVG: 24000 34.4782 34.6296 15.8132 34.6296 4.62153 -50.2346 15.8132 -50.2346 -10.6934
GPRESSAVG: 24000 33.875 35.9559 12.689 33.0225 2.97123 -50.0921 15.9093 -51.7953 -9.40819
TIMING: 24000  CPU: 917.652, 0.0374454/step  Wall: 925.402, 0.0375687/step, 104.108 hours remaining, 2577.054688 MB of memory in use.
ETITLE:      TS           BOND          ANGLE          DIHED          IMPRP               ELECT            VDW       BOUNDARY           MISC        KINETIC               TOTAL           TEMP      POTENTIAL         TOTAL3        TEMPAVG            PRESSURE      GPRESSURE         VOLUME       PRESSAVG      GPRESSAVG

ENERGY:   24000      1181.6593      3293.7858      3527.7496       170.8080        -170492.9183     12517.7707         0.0000         0.0000     28930.6500        -120870.4949       308.6763   -149801.1448   -120769.5592       309.1508           -110.5057       -82.4468    451142.3384         9.4688         9.1460

WRITING EXTENDED SYSTEM TO RESTART FILE AT STEP 24000
WRITING COORDINATES TO DCD FILE model_7.dcd AT STEP 24000
WRITING COORDINATES TO RESTART FILE AT STEP 24000
FINISHED WRITING RESTART COORDINATES
WRITING VELOCITIES TO RESTART FILE AT STEP 24000
FINISHED WRITING RESTART VELOCITIES
PRESSURE: 24100 38.8722 252.254 -173.955 252.254 225.323 109.656 -173.955 109.656 213.508
GPRESSURE: 24100 67.0228 354.262 -199.609 107.368 252.047 68.5671 -222.073 96.5408 261.897
PRESSAVG: 24100 61.877 -11.984 -130.502 -11.984 -13.3955 28.9945 -130.502 28.9945 -89.248
GPRESSAVG: 24100 61.1385 -10.9324 -123.616 -9.50649 -13.8094 32.5991 -128.844 27.7639 -88.0695
ENERGY:   24100      1162.6563      3369.9224      3508.3086       167.0681        -170925.9199     12808.8504         0.0000         0.0000     28905.7668        -121003.3473       308.4108   -149909.1141   -120901.0065       307.7597            159.2343       193.6556    449714.3029       -13.5888       -13.5801

LDB: ============= START OF LOAD BALANCING ============== 942.621
LDB: ============== END OF LOAD BALANCING =============== 942.622
Info: useSync: 0 useProxySync: 0
LDB: =============== DONE WITH MIGRATION ================ 942.625
LDB: ============= START OF LOAD BALANCING ============== 944.587
LDB: Largest compute 134 load 0.187661 is 14.7% of average load 1.276660
LDB: Average compute 0.024217 is 1.9% of average load 1.276660
LDB: TIME 944.596 LOAD: AVG 1.27666 MAX 1.94008  PROXIES: TOTAL 361 MAXPE 13 MAXPATCH 7 None MEM: 2577.05 MB
LDB: TIME 944.6 LOAD: AVG 1.27666 MAX 1.94008  PROXIES: TOTAL 383 MAXPE 16 MAXPATCH 7 RefineTorusLB MEM: 2577.05 MB
LDB: TIME 944.608 LOAD: AVG 1.27666 MAX 1.31761  PROXIES: TOTAL 382 MAXPE 16 MAXPATCH 7 RefineTorusLB MEM: 2577.05 MB
LDB: ============== END OF LOAD BALANCING =============== 944.618
Info: useSync: 0 useProxySync: 0
LDB: =============== DONE WITH MIGRATION ================ 944.633
PRESSURE: 24200 -144.89 16.0693 -217.729 16.0693 -157.667 -56.1832 -217.729 -56.1832 -122.281
GPRESSURE: 24200 -111.493 -22.841 -106.874 11.4636 -184.952 -80.1985 -228.538 -49.2948 -52.8836
PRESSAVG: 24200 -24.9786 -18.2135 -79.6989 -18.2135 -43.8158 -27.8532 -79.6989 -27.8532 43.5431
GPRESSAVG: 24200 -22.629 -19.7582 -78.2543 -20.77 -45.3038 -30.3446 -86.7731 -28.541 42.6214
ENERGY:   24200      1146.8606      3363.2092      3504.1268       140.7279        -170319.6804     12461.4588         0.0000         0.0000     28693.7742        -121009.5229       306.1490   -149703.2971   -120908.5897       307.4289           -141.6128      -116.4427    450107.7716        -8.4171        -8.4371

PRESSURE: 24300 78.426 -142.771 29.2795 -142.771 360.679 -31.6949 29.2795 -31.6949 306.046
GPRESSURE: 24300 107.601 -205.307 45.2727 -136.544 339.806 -56.5636 69.348 6.74782 375.161
PRESSAVG: 24300 83.3718 -47.2443 13.1263 -47.2443 -123.713 -18.993 13.1263 -18.993 29.1602
GPRESSAVG: 24300 82.1916 -43.6189 9.25314 -47.1881 -122.466 -16.7267 18.7142 -18.6279 29.8342
ENERGY:   24300      1190.3655      3368.3876      3477.1583       173.0896        -170623.3895     12861.5479         0.0000         0.0000     28555.8121        -120997.0283       304.6770   -149552.8405   -120900.7814       306.8234            248.3839       274.1889    449067.0108        -3.7271        -3.4800

PRESSURE: 24400 16.4356 168.728 -93.9711 168.728 -252.761 -68.0992 -93.9711 -68.0992 -318.805
GPRESSURE: 24400 96.2035 199.578 -97.2213 114.906 -230.564 -66.6715 -22.4556 -130.017 -320.106
PRESSAVG: 24400 -35.2834 85.5526 55.4855 85.5526 -20.891 -41.93 55.4855 -41.93 13.013
GPRESSAVG: 24400 -36.1392 84.1386 53.2973 86.01 -20.1801 -45.6383 60.0817 -40.496 13.6303
ENERGY:   24400      1208.5456      3341.0843      3540.5488       148.0390        -170529.5371     12445.7768         0.0000         0.0000     28845.5062        -121000.0364       307.7679   -149845.5426   -120904.4229       306.7049           -185.0436      -151.4891    449582.3501       -14.3871       -14.2297

PRESSURE: 24500 -183.13 -13.7587 -44.9464 -13.7587 158.064 -82.0942 -44.9464 -82.0942 22.9766
GPRESSURE: 24500 -141.011 40.4914 -42.471 -134.448 150.816 -123.321 8.55578 -53.3972 63.3766
PRESSAVG: 24500 -57.4129 26.1895 42.5777 26.1895 50.5141 -26.8156 42.5777 -26.8156 50.1775
GPRESSAVG: 24500 -56.6758 26.7671 44.0214 26.5682 49.9631 -27.408 36.5397 -25.3121 49.4016
ENERGY:   24500      1114.1677      3323.3529      3527.6352       154.2206        -170368.1479     12332.2748         0.0000         0.0000     28730.8346        -121185.6621       306.5444   -149916.4967   -121094.3836       306.9755             -0.6965        24.3940    449380.7514        14.4262        14.2296

PRESSURE: 24600 -18.4205 -21.5156 -63.8128 -21.5156 185.27 94.1313 -63.8128 94.1313 50.0262
GPRESSURE: 24600 83.6111 13.175 8.04362 7.06256 161.947 98.8808 66.9448 156.503 86.3386
PRESSAVG: 24600 -40.5279 35.2146 83.3018 35.2146 8.63016 38.0168 83.3018 38.0168 45.8341
GPRESSAVG: 24600 -39.5753 34.0337 84.2772 36.191 8.68339 38.9847 86.3418 38.5596 44.81
ENERGY:   24600      1118.7015      3348.3844      3525.5356       176.6237        -170287.0292     12370.5557         0.0000         0.0000     28626.1890        -121121.0394       305.4279   -149747.2283   -121030.4768       306.6518             72.2918       110.6321    449862.4147         4.6455         4.6394

PRESSURE: 24700 -175.535 -7.14022 -7.70207 -7.14022 199.242 251.041 -7.70207 251.041 -56.1663
GPRESSURE: 24700 -165.454 -13.2234 -19.4941 -26.1585 256.589 268.954 -21.8528 114.786 -37.6749
PRESSAVG: 24700 -65.3546 -48.5789 15.7827 -48.5789 95.7525 64.6219 15.7827 64.6219 -55.518
GPRESSAVG: 24700 -67.7996 -50.8225 16.3248 -51.3175 97.0691 64.6148 12.6461 63.0999 -54.674
ENERGY:   24700      1117.2091      3318.2724      3516.5023       143.0789        -170457.1908     12345.1609         0.0000         0.0000     28786.0452        -121230.9220       307.1335   -150016.9672   -121129.7865       306.3162            -10.8200        17.8200    449217.3385        -8.3734        -8.4681

PRESSURE: 24800 -12.9542 -24.9974 61.8626 -24.9974 -329.267 -59.0781 61.8626 -59.0781 -136.104
GPRESSURE: 24800 -2.03173 -63.1636 73.7207 18.022 -245.468 -130.304 137.418 1.79969 -144.359
PRESSAVG: 24800 -10.1957 93.266 39.186 93.266 2.98412 -64.4938 39.186 -64.4938 -8.36389
GPRESSAVG: 24800 -7.32328 95.3716 36.9917 93.0119 5.01186 -62.7047 44.5421 -65.3374 -11.1297
ENERGY:   24800      1152.7552      3327.3628      3520.4514       149.7494        -170512.3591     12479.5942         0.0000         0.0000     28719.3623        -121163.0837       306.4220   -149882.4460   -121066.4827       307.1045           -159.4415      -130.6196    450544.7164        -5.1918        -4.4804

PRESSURE: 24900 -91.5933 -67.9505 -12.7446 -67.9505 -481.852 -34.5015 -12.7446 -34.5015 -175.464
GPRESSURE: 24900 -94.3553 -47.7323 -56.9869 -70.0218 -403.073 34.0126 43.7631 -60.5991 -152.205
PRESSAVG: 24900 -50.9641 -23.4381 -26.1671 -23.4381 21.8997 -34.6076 -26.1671 -34.6076 -23.7085
GPRESSAVG: 24900 -51.8979 -18.963 -25.6957 -24.0851 21.8625 -34.8536 -25.8874 -32.4649 -22.2394
ENERGY:   24900      1199.2733      3298.3317      3508.1364       157.4061        -170453.0400     12380.7242         0.0000         0.0000     28874.5480        -121034.6203       308.0778   -149909.1683   -120931.0523       307.3658           -249.6364      -216.5446    449988.5632       -17.5910       -17.4249

PRESSURE: 25000 -285.825 7.0425 236.061 7.0425 27.7368 -91.2265 236.061 -91.2265 -321.916
GPRESSURE: 25000 -287.58 45.2554 246.121 -27.5749 7.10921 -111.535 236.817 -49.138 -202.141
PRESSAVG: 25000 -73.1911 -68.1851 33.4235 -68.1851 57.1419 -20.6513 33.4235 -20.6513 44.7295
GPRESSAVG: 25000 -74.0595 -73.3541 31.8172 -68.5635 55.9587 -22.7762 32.8275 -17.6601 46.2806
TIMING: 25000  CPU: 955.11, 0.0374577/step  Wall: 962.903, 0.0375015/step, 103.911 hours remaining, 2577.054688 MB of memory in use.
ETITLE:      TS           BOND          ANGLE          DIHED          IMPRP               ELECT            VDW       BOUNDARY           MISC        KINETIC               TOTAL           TEMP      POTENTIAL         TOTAL3        TEMPAVG            PRESSURE      GPRESSURE         VOLUME       PRESSAVG      GPRESSAVG

ENERGY:   25000      1153.9991      3385.1546      3481.7225       153.6699        -170359.8053     12327.3301         0.0000         0.0000     28808.7261        -121049.2030       307.3755   -149857.9291   -120956.5705       308.5939           -193.3348      -160.8707    450431.7339         9.5601         9.3932

WRITING EXTENDED SYSTEM TO RESTART FILE AT STEP 25000
WRITING COORDINATES TO DCD FILE model_7.dcd AT STEP 25000
WRITING COORDINATES TO RESTART FILE AT STEP 25000
FINISHED WRITING RESTART COORDINATES
WRITING VELOCITIES TO RESTART FILE AT STEP 25000
FINISHED WRITING RESTART VELOCITIES
PRESSURE: 25100 101.828 109.839 338.28 109.839 -30.9149 -56.0203 338.28 -56.0203 -16.9087
GPRESSURE: 25100 111.91 90.4353 284.158 105.872 22.1691 -124.573 339.006 -28.9941 15.1224
PRESSAVG: 25100 -73.9954 65.8669 54.7822 65.8669 102.371 -49.9494 54.7822 -49.9494 38.149
GPRESSAVG: 25100 -74.8423 68.4982 52.8409 69.0878 103.083 -48.4041 54.4524 -50.3414 38.4817
ENERGY:   25100      1188.1543      3403.7930      3516.8893       148.8798        -170530.2172     12513.7493         0.0000         0.0000     28773.1131        -120985.6384       306.9955   -149758.7514   -120900.1956       308.0968             18.0013        49.7338    449371.0226        22.1749        22.2407

PRESSURE: 25200 66.1529 252.986 -34.5934 252.986 300.833 -39.6003 -34.5934 -39.6003 331.252
GPRESSURE: 25200 73.1886 241.157 -69.3672 220.348 349.025 -19.1534 -45.5246 -106.594 374.924
PRESSAVG: 25200 -30.9523 44.0798 112.255 44.0798 -13.7138 -28.4394 112.255 -28.4394 20.8516
GPRESSAVG: 25200 -28.8164 44.0637 118.883 44.1615 -13.4115 -27.4464 109.665 -32.0259 17.5991
ENERGY:   25200      1169.0633      3292.4471      3505.4206       162.2324        -170523.5847     12616.3033         0.0000         0.0000     28760.1661        -121017.9518       306.8574   -149778.1180   -120917.5080       307.4766            232.7460       265.7128    447690.1266        -7.9382        -8.2096

PRESSURE: 25300 -485.997 224.085 31.6625 224.085 -185.497 39.1569 31.6625 39.1569 -83.2669
GPRESSURE: 25300 -435.37 203.117 -41.0779 195.222 -104.606 -6.91864 169.23 44.6651 -106.793
PRESSAVG: 25300 -96.0653 58.3468 40.9034 58.3468 95.0949 -2.4508 40.9034 -2.4508 41.4642
GPRESSAVG: 25300 -95.9803 59.0195 36.1064 54.086 91.6537 -0.180957 45.2268 -6.02467 44.5801
ENERGY:   25300      1177.6624      3366.8163      3487.5681       162.8615        -170213.7423     12332.1335         0.0000         0.0000     28787.0474        -120899.6531       307.1442   -149686.7005   -120803.0464       307.5562           -251.5869      -215.5896    448844.3690        13.4979        13.4178

PRESSURE: 25400 33.6643 87.2102 0.52738 87.2102 187.391 -7.81736 0.52738 -7.81736 253.473
GPRESSURE: 25400 78.7198 126.226 -132.112 1.10312 193.234 -144.724 34.4359 92.3788 319.619
PRESSAVG: 25400 -85.5385 -50.1919 86.5344 -50.1919 55.0041 90.2283 86.5344 90.2283 72.7453
GPRESSAVG: 25400 -87.6175 -50.8961 94.0469 -43.0758 55.6214 89.1894 80.4621 92.7807 73.4268
ENERGY:   25400      1131.1660      3295.7094      3494.2507       173.4162        -170358.8928     12537.2832         0.0000         0.0000     28826.9915        -120900.0757       307.5704   -149727.0673   -120806.0102       308.3586            158.1760       197.1911    449041.6068        14.0703        13.8102

PRESSURE: 25500 298.874 135.512 -30.0237 135.512 388.65 321.934 -30.0237 321.934 11.7011
GPRESSURE: 25500 342.536 174.785 -109.022 1.4761 443.852 322.343 -19.193 344.029 23.8635
PRESSAVG: 25500 -32.214 63.3156 27.0504 63.3156 -7.09184 27.8738 27.0504 27.8738 8.23149
GPRESSAVG: 25500 -33.6328 65.4657 22.5602 58.5378 -7.08698 24.2752 26.8799 33.8995 8.53605
ENERGY:   25500      1134.1212      3323.7195      3504.0196       155.8498        -170428.3697     12642.5626         0.0000         0.0000     28928.9210        -120739.1759       308.6579   -149668.0969   -120647.1098       308.1702            233.0750       270.0837    448441.4103       -10.3581       -10.7279

PRESSURE: 25600 -429.131 123.072 -18.918 123.072 17.5262 29.0965 -18.918 29.0965 -460.678
GPRESSURE: 25600 -412.913 43.2224 -44.4147 139.271 41.6477 -78.8578 -71.3935 70.8661 -383.86
PRESSAVG: 25600 -79.5539 68.0808 60.8007 68.0808 62.0495 61.6068 60.8007 61.6068 23.6037
GPRESSAVG: 25600 -81.2501 60.7104 57.1833 72.0932 66.0226 63.4384 63.9137 56.3896 22.222
ENERGY:   25600      1253.6933      3309.4475      3499.3593       161.6662        -169836.6180     12281.2610         0.0000         0.0000     28741.0256        -120590.1651       306.6531   -149331.1907   -120494.6295       308.2897           -290.7611      -251.7083    450632.3507         2.0331         2.3315

PRESSURE: 25700 -61.8442 75.1864 -51.8194 75.1864 -156.765 -43.3749 -51.8194 -43.3749 -178.894
GPRESSURE: 25700 -92.6147 -108.679 -12.6344 147.875 -88.1793 -57.4046 -88.1761 -93.6223 -116.994
PRESSAVG: 25700 12.4921 61.814 41.938 61.814 11.4235 -34.3577 41.938 -34.3577 -31.07
GPRESSAVG: 25700 16.1028 62.6309 47.6003 60.8652 9.85117 -31.2715 41.3121 -34.573 -32.6259
ENERGY:   25700      1191.5305      3361.1853      3508.2443       162.5187        -169886.2333     12171.8227         0.0000         0.0000     28900.4640        -120590.4678       308.3543   -149490.9318   -120495.5157       309.0506           -132.5014       -99.2626    448969.4925        -2.3848        -2.2240

PRESSURE: 25800 178.804 -125.02 -37.6058 -125.02 694.298 79.6916 -37.6058 79.6916 190.834
GPRESSURE: 25800 206.188 -171.953 -74.5411 -37.2283 706.82 102.985 34.2304 57.1321 267.47
PRESSAVG: 25800 -32.1178 16.7718 -18.7901 16.7718 58.0688 3.89102 -18.7901 3.89102 -21.2802
GPRESSAVG: 25800 -34.0988 21.8237 -19.4876 10.2232 57.8087 -3.38123 -14.9396 6.27969 -19.8447
ENERGY:   25800      1128.6637      3334.4129      3502.8475       166.8472        -170499.6213     12715.8926         0.0000         0.0000     29022.0216        -120628.9357       309.6512   -149650.9573   -120524.8244       309.0083            354.6454       393.4928    448216.8702         1.5569         1.2884

PRESSURE: 25900 -104.363 -54.3885 -91.7482 -54.3885 -182.596 184.882 -91.7482 184.882 -312.57
GPRESSURE: 25900 -178.079 -23.6429 -96.3849 -91.4091 -121 106.656 -152.207 213.15 -194.652
PRESSAVG: 25900 81.3881 -46.2524 -37.0283 -46.2524 -22.9222 -42.3793 -37.0283 -42.3793 -10.648
GPRESSAVG: 25900 84.929 -50.0178 -41.3325 -42.4802 -25.0755 -41.2722 -40.1988 -42.9535 -11.817
ENERGY:   25900      1153.3012      3319.1849      3524.0332       165.2247        -170218.8398     12318.3025         0.0000         0.0000     29179.5708        -120559.2224       311.3322   -149738.7932   -120461.0642       310.1528           -199.8431      -164.5769    449283.0165        15.9393        16.0122

WRITING COORDINATES TO DCD FILE model_7.dcd AT STEP 26000
WRITING COORDINATES TO RESTART FILE AT STEP 26000
FINISHED WRITING RESTART COORDINATES
WRITING VELOCITIES TO RESTART FILE AT STEP 26000
FINISHED WRITING RESTART VELOCITIES
PRESSURE: 26000 -188.421 -37.8219 25.5382 -37.8219 124.889 -195.816 25.5382 -195.816 -132.842
GPRESSURE: 26000 -131.874 -127.236 101.194 -108.101 116.478 -119.089 0.617868 -239.738 -93.9589
PRESSAVG: 26000 11.8004 -16.8613 -22.7627 -16.8613 -11.2428 101.575 -22.7627 101.575 0.516196
GPRESSAVG: 26000 10.3481 -16.4078 -23.5303 -15.572 -12.0709 107.469 -19.072 96.458 2.20512
TIMING: 26000  CPU: 991.052, 0.0359421/step  Wall: 998.904, 0.0360005/step, 99.7423 hours remaining, 2577.054688 MB of memory in use.
ETITLE:      TS           BOND          ANGLE          DIHED          IMPRP               ELECT            VDW       BOUNDARY           MISC        KINETIC               TOTAL           TEMP      POTENTIAL         TOTAL3        TEMPAVG            PRESSURE      GPRESSURE         VOLUME       PRESSAVG      GPRESSAVG

ENERGY:   26000      1185.5735      3373.1744      3495.7218       152.0033        -170156.8342     12361.9995         0.0000         0.0000     29075.6903        -120512.6713       310.2239   -149588.3616   -120407.7980       309.8522            -65.4580       -36.4516    449480.1900         0.3579         0.1608

WRITING EXTENDED SYSTEM TO RESTART FILE AT STEP 26000
PRESSURE: 26100 526.531 77.7444 -73.2462 77.7444 -44.255 38.823 -73.2462 38.823 320.486
GPRESSURE: 26100 579.653 183.443 -116.419 -56.5019 -17.504 4.17648 -33.3587 54.238 353.29
PRESSAVG: 26100 -33.2837 -27.4064 -40.1904 -27.4064 22.8548 -24.2188 -40.1904 -24.2188 40.3229
GPRESSAVG: 26100 -33.5763 -20.1753 -34.9337 -32.7504 26.1904 -25.0788 -43.5262 -18.9101 37.2592
ENERGY:   26100      1157.7699      3377.3880      3501.9773       166.4748        -170561.9888     12597.4832         0.0000         0.0000     29155.0270        -120605.8686       311.0703   -149760.8956   -120516.0676       309.6007            267.5875       305.1462    448733.1962         9.9646         9.9578

LDB: ============= START OF LOAD BALANCING ============== 1015.75
LDB: ============== END OF LOAD BALANCING =============== 1015.75
Info: useSync: 0 useProxySync: 0
LDB: =============== DONE WITH MIGRATION ================ 1015.76
LDB: ============= START OF LOAD BALANCING ============== 1017.69
LDB: Largest compute 99 load 0.223177 is 17.5% of average load 1.277981
LDB: Average compute 0.024292 is 1.9% of average load 1.277981
LDB: TIME 1017.7 LOAD: AVG 1.27798 MAX 1.92194  PROXIES: TOTAL 361 MAXPE 13 MAXPATCH 7 None MEM: 2577.05 MB
LDB: TIME 1017.7 LOAD: AVG 1.27798 MAX 1.92194  PROXIES: TOTAL 382 MAXPE 16 MAXPATCH 7 RefineTorusLB MEM: 2577.05 MB
LDB: TIME 1017.71 LOAD: AVG 1.27798 MAX 1.31936  PROXIES: TOTAL 383 MAXPE 16 MAXPATCH 7 RefineTorusLB MEM: 2577.05 MB
LDB: ============== END OF LOAD BALANCING =============== 1017.72
Info: useSync: 0 useProxySync: 0
LDB: =============== DONE WITH MIGRATION ================ 1017.73
PRESSURE: 26200 46.0069 108.914 19.6008 108.914 -466.184 24.8973 19.6008 24.8973 28.3559
GPRESSURE: 26200 -79.8289 121.961 90.0126 41.5436 -349.734 86.3029 -14.7425 31.88 125.752
PRESSAVG: 26200 0.553723 -29.2531 -8.26655 -29.2531 -31.0245 20.545 -8.26655 20.545 46.3353
GPRESSAVG: 26200 2.15108 -37.4542 -6.1583 -23.776 -32.4174 21.6332 -6.24173 17.4628 46.2141
ENERGY:   26200      1180.6177      3356.2305      3523.3296       159.7882        -170124.3949     12394.1495         0.0000         0.0000     29013.9923        -120496.2870       309.5656   -149510.2793   -120399.9384       310.6032           -130.6072      -101.2700    450179.1752         5.2882         5.3159

PRESSURE: 26300 189.029 78.1904 48.1841 78.1904 -199.587 122.539 48.1841 122.539 864.253
GPRESSURE: 26300 210.086 40.0921 75.7779 88.3828 -116.806 34.3956 62.2561 118.786 870.723
PRESSAVG: 26300 43.2188 60.4869 -31.1015 60.4869 -4.37978 9.43946 -31.1015 9.43946 -25.7983
GPRESSAVG: 26300 41.9089 64.1827 -30.6566 57.73 -3.5264 6.02292 -33.5834 14.9985 -25.0843
ENERGY:   26300      1122.6216      3371.8293      3502.7033       150.9092        -170049.9956     12569.8206         0.0000         0.0000     28836.1945        -120495.9171       307.6685   -149332.1116   -120400.4773       310.6631            284.5650       321.3344    448814.9100         4.3469         4.4327

PRESSURE: 26400 -411.319 -200.893 58.0243 -200.893 -259.197 26.0772 58.0243 26.0772 -213.546
GPRESSURE: 26400 -357.224 -238.774 11.1029 -196.069 -218.351 17.1263 -41.97 88.4086 -197.047
PRESSAVG: 26400 -60.6663 73.7079 -36.6467 73.7079 -16.1064 97.4782 -36.6467 97.4782 105.809
GPRESSAVG: 26400 -61.5223 80.0056 -41.2195 70.4033 -15.3587 100.546 -31.1166 94.6587 106.174
ENERGY:   26400      1212.5323      3378.1837      3528.0489       160.8981        -169852.9887     12040.6133         0.0000         0.0000     29012.0622        -120520.6501       309.5450   -149532.7124   -120417.2587       309.6925           -294.6875      -257.5403    449845.5919         9.6786         9.7644

PRESSURE: 26500 -79.0152 -279.941 -18.5842 -279.941 50.4589 81.5964 -18.5842 81.5964 228.329
GPRESSURE: 26500 -21.709 -280.781 -32.3823 -320.441 71.8913 14.0657 -8.17801 48.0655 258.991
PRESSAVG: 26500 -9.45153 -53.6447 -2.27859 -53.6447 16.6461 76.0076 -2.27859 76.0076 22.3794
GPRESSAVG: 26500 -9.65307 -58.0004 -0.711609 -50.4189 15.2114 73.9074 -8.05386 78.393 23.2894
ENERGY:   26500      1136.6510      3399.6040      3527.8865       166.6995        -169903.8782     12392.6940         0.0000         0.0000     28869.5245        -120410.8187       308.0242   -149280.3432   -120312.7222       309.7851             66.5910       103.0576    449171.8694         9.8580         9.6159

PRESSURE: 26600 92.6734 48.4758 113.882 48.4758 184.235 9.699 113.882 9.699 16.4055
GPRESSURE: 26600 84.9584 86.6339 131.681 67.4908 197.17 -0.397156 113.947 39.6235 112.976
PRESSAVG: 26600 40.4805 -46.4189 -44.8262 -46.4189 63.4653 27.0182 -44.8262 27.0182 -61.112
GPRESSAVG: 26600 42.1846 -43.9116 -44.6907 -47.1372 61.7482 28.162 -45.2668 21.3207 -61.1713
ENERGY:   26600      1153.2172      3338.3248      3535.3381       165.2828        -170022.2301     12379.7028         0.0000         0.0000     28938.1425        -120512.2218       308.7563   -149450.3643   -120413.1687       309.3335             97.7713       131.7014    449560.6826        14.2779        14.2538

PRESSURE: 26700 -72.1426 -102.293 39.9294 -102.293 211.121 -30.5739 39.9294 -30.5739 68.2963
GPRESSURE: 26700 -12.9703 -238.274 -112.246 -21.9874 203.345 -44.5569 68.599 -82.8047 111.57
PRESSAVG: 26700 7.64796 -110.384 -48.3291 -110.384 2.24302 14.815 -48.3291 14.815 -15.7957
GPRESSAVG: 26700 6.85738 -111.674 -49.8215 -112.641 4.23497 9.50146 -47.9001 19.6724 -16.1725
ENERGY:   26700      1127.0713      3430.9255      3507.0656       154.9490        -170222.9046     12565.3108         0.0000         0.0000     28991.2979        -120446.2844       309.3234   -149437.5823   -120354.3629       309.4195             69.0914       100.6485    450347.4355        -1.9682        -1.6934

PRESSURE: 26800 16.226 31.9652 67.3693 31.9652 17.2664 43.1761 67.3693 43.1761 60.3045
GPRESSURE: 26800 75.3772 86.2889 102.728 23.6569 69.0675 34.4865 82.5777 143.371 61.4376
PRESSAVG: 26800 -4.18101 -45.9172 -13.9446 -45.9172 8.50678 59.1614 -13.9446 59.1614 -3.71875
GPRESSAVG: 26800 -5.67086 -49.0746 -17.5716 -40.8072 8.74475 62.2196 -9.52234 64.0347 -3.42588
ENERGY:   26800      1118.1449      3327.2756      3503.8203       162.7735        -169758.4819     12191.2991         0.0000         0.0000     28994.9602        -120460.2083       309.3625   -149455.1684   -120362.7904       309.8847             31.2656        68.6274    450625.0429         0.2023        -0.1173

PRESSURE: 26900 19.757 -65.219 -11.2084 -65.219 -250.462 41.2136 -11.2084 41.2136 -184.245
GPRESSURE: 26900 49.3055 -90.4459 6.06574 -26.496 -245.861 34.178 -32.5949 57.5813 -97.4026
PRESSAVG: 26900 -42.3325 -86.6887 43.447 -86.6887 -1.92555 -1.57646 43.447 -1.57646 15.0497
GPRESSAVG: 26900 -45.0901 -88.0261 45.0104 -88.8707 -0.599998 -2.132 40.4153 -3.99361 16.1391
ENERGY:   26900      1180.5207      3355.0778      3543.1859       157.8414        -169958.8284     12284.1701         0.0000         0.0000     29035.0697        -120402.9628       309.7905   -149438.0325   -120307.0334       310.0429           -138.3167       -97.9861    450344.6098        -9.7361        -9.8503

WRITING COORDINATES TO DCD FILE model_7.dcd AT STEP 27000
WRITING COORDINATES TO RESTART FILE AT STEP 27000
FINISHED WRITING RESTART COORDINATES
WRITING VELOCITIES TO RESTART FILE AT STEP 27000
FINISHED WRITING RESTART VELOCITIES
PRESSURE: 27000 241.149 191.733 -68.3605 191.733 53.4991 -167.56 -68.3605 -167.56 23.1429
GPRESSURE: 27000 311.681 130.719 -29.0052 241.642 61.5938 -114.211 -18.4778 -208.168 50.4656
PRESSAVG: 27000 -60.2263 -15.1144 -28.6996 -15.1144 86.0004 -14.374 -28.6996 -14.374 -16.2364
GPRESSAVG: 27000 -56.4008 -14.053 -30.1629 -15.8402 84.7207 -11.0242 -27.4434 -15.6649 -18.4057
TIMING: 27000  CPU: 1030.4, 0.0393461/step  Wall: 1038.29, 0.0393896/step, 109.121 hours remaining, 2577.054688 MB of memory in use.
ETITLE:      TS           BOND          ANGLE          DIHED          IMPRP               ELECT            VDW       BOUNDARY           MISC        KINETIC               TOTAL           TEMP      POTENTIAL         TOTAL3        TEMPAVG            PRESSURE      GPRESSURE         VOLUME       PRESSAVG      GPRESSAVG

ENERGY:   27000      1121.5589      3331.4238      3470.9694       157.3826        -170078.4073     12440.0381         0.0000         0.0000     28986.4168        -120570.6176       309.2713   -149557.0345   -120471.3877       309.8690            105.9305       141.2468    449735.0049         3.1793         3.3047

WRITING EXTENDED SYSTEM TO RESTART FILE AT STEP 27000
PRESSURE: 27100 -153.558 -180.963 -65.5686 -180.963 -210.303 2.02777 -65.5686 2.02777 187.318
GPRESSURE: 27100 -128.058 -179.612 -19.8106 -132.878 -181.53 9.46977 -112.372 61.0716 258.913
PRESSAVG: 27100 18.2909 29.6569 -105.727 29.6569 -60.5496 -23.5588 -105.727 -23.5588 36.7397
GPRESSAVG: 27100 19.2553 28.7682 -104.375 31.8052 -64.5862 -27.1666 -105.674 -24.2184 39.9014
ENERGY:   27100      1161.0818      3369.0973      3521.7305       152.3234        -170180.9800     12456.9805         0.0000         0.0000     29077.7596        -120442.0070       310.2459   -149519.7665   -120346.9842       309.4917            -58.8477       -16.8917    450821.6336        -1.8397        -1.8098

PRESSURE: 27200 -43.1331 53.3018 28.949 53.3018 110.817 168.64 28.949 168.64 96.5377
GPRESSURE: 27200 -4.61103 26.8925 -42.3298 35.2318 178.154 136.645 90.3411 97.897 86.093
PRESSAVG: 27200 -68.5637 -57.2282 -28.1836 -57.2282 -79.3511 2.77062 -28.1836 2.77062 121.477
GPRESSAVG: 27200 -68.3433 -58.4369 -26.3595 -56.9014 -76.2456 1.51398 -28.2447 6.50449 119.308
ENERGY:   27200      1142.5482      3245.0672      3542.0250       170.1545        -169949.3375     12501.8116         0.0000         0.0000     28790.9534        -120556.7775       307.1858   -149347.7310   -120462.8658       309.9280             54.7407        86.5452    451097.6786        -8.8127        -8.4270

PRESSURE: 27300 -272.577 -249.654 126.642 -249.654 -102.033 -75.2902 126.642 -75.2902 -150.556
GPRESSURE: 27300 -265.534 -222.066 116.538 -207.775 -56.264 -176.794 131.344 53.984 -110.379
PRESSAVG: 27300 2.79668 -156.41 70.1225 -156.41 13.273 1.77869 70.1225 1.77869 12.2696
GPRESSAVG: 27300 0.520087 -156.555 68.2454 -157.585 16.5851 3.13174 73.514 0.849022 10.374
ENERGY:   27300      1220.0253      3338.5430      3507.3272       154.9324        -169943.0369     12211.6828         0.0000         0.0000     29027.8038        -120482.7223       309.7129   -149510.5262   -120388.6262       310.1149           -175.0552      -144.0589    450679.7893         9.4465         9.1597

PRESSURE: 27400 -67.0956 -22.0018 215.499 -22.0018 -113.501 -112.597 215.499 -112.597 185.954
GPRESSURE: 27400 -38.0159 -9.44985 237.055 -22.1679 -73.157 -62.2335 75.566 -10.6176 185.704
PRESSAVG: 27400 50.8259 -96.9823 -14.9474 -96.9823 -40.9847 -33.3281 -14.9474 -33.3281 -31.4276
GPRESSAVG: 27400 52.3256 -97.7067 -12.7037 -97.5386 -42.9505 -31.4899 -21.0019 -32.4814 -31.1694
ENERGY:   27400      1128.5819      3368.1445      3519.5952       157.3915        -170150.8923     12488.9692         0.0000         0.0000     28912.1584        -120576.0515       308.4790   -149488.2099   -120476.5869       309.3047              1.7858        24.8435    450752.8443        -7.1955        -7.2648

PRESSURE: 27500 74.1616 157.368 -41.2718 157.368 178.969 12.057 -41.2718 12.057 282.186
GPRESSURE: 27500 44.502 118.807 64.8352 236.324 286.512 27.899 -143.226 -140.596 289.414
PRESSAVG: 27500 6.77721 40.9031 57.5708 40.9031 -28.8385 -4.83658 57.5708 -4.83658 21.2886
GPRESSAVG: 27500 6.33307 46.2365 57.4659 38.6045 -29.7066 -7.34199 60.2048 -8.32057 22.0898
ENERGY:   27500      1148.4485      3331.9674      3536.8972       153.5691        -170344.6951     12661.8598         0.0000         0.0000     28998.3193        -120513.6339       309.3983   -149511.9531   -120417.5684       309.0363            178.4389       206.8091    449780.4755        -0.2576        -0.4279

PRESSURE: 27600 -293.976 -253.275 92.8389 -253.275 363.686 55.8174 92.8389 55.8174 -14.2596
GPRESSURE: 27600 -229.18 -277.572 89.7447 -199.312 357.228 63.2557 137.652 70.801 11.0726
PRESSAVG: 27600 -5.76157 -30.6648 90.0193 -30.6648 37.129 -9.52112 90.0193 -9.52112 -2.7464
GPRESSAVG: 27600 -5.16196 -36.132 89.8128 -25.5212 36.9544 -8.86482 87.8301 -7.1104 -3.40687
ENERGY:   27600      1115.1494      3386.6558      3531.2310       160.7165        -170248.4962     12450.4009         0.0000         0.0000     28974.7918        -120629.5509       309.1473   -149604.3427   -120533.7729       308.1957             18.4837        46.3737    449262.2653         9.5403         9.4618

PRESSURE: 27700 -42.2203 60.6129 39.6102 60.6129 -510.331 29.9802 39.6102 29.9802 -153.187
GPRESSURE: 27700 -7.72253 46.0218 68.5401 -60.1294 -522.863 34.1358 11.7536 37.7578 -72.9151
PRESSAVG: 27700 83.3066 -59.9733 -8.1759 -59.9733 -68.8829 -45.9645 -8.1759 -45.9645 -70.1181
GPRESSAVG: 27700 85.2685 -61.0678 -4.96632 -57.3746 -71.1221 -43.5639 -8.33766 -48.4085 -69.904
ENERGY:   27700      1175.0710      3362.0063      3527.0600       155.3742        -170042.0135     12192.2608         0.0000         0.0000     28899.0593        -120731.1818       308.3393   -149630.2411   -120645.2438       308.8297           -235.2459      -201.1668    449717.2705       -18.5648       -18.5859

PRESSURE: 27800 86.8843 -43.9597 272.294 -43.9597 -81.962 64.4866 272.294 64.4866 -160.205
GPRESSURE: 27800 188.655 10.3207 304.764 -25.1668 -77.4892 74.4986 281.105 98.9017 -193.69
PRESSAVG: 27800 132.222 -16.451 33.468 -16.451 -107.525 -53.8791 33.468 -53.8791 -11.1616
GPRESSAVG: 27800 131.368 -11.3654 31.4457 -22.4064 -108.988 -57.1854 36.0613 -48.3323 -9.93055
ENERGY:   27800      1181.6993      3315.5676      3541.2768       168.7373        -169874.0321     12313.4729         0.0000         0.0000     28697.4035        -120655.8748       306.1877   -149353.2783   -120570.4436       308.1928            -51.7610       -27.5081    449552.7084         4.5120         4.1498

PRESSURE: 27900 21.241 -36.8999 10.4087 -36.8999 -73.7577 48.0965 10.4087 48.0965 294.547
GPRESSURE: 27900 69.1261 -66.1231 -1.45497 -1.40103 -28.9797 156.695 -13.3079 18.0544 293.912
PRESSAVG: 27900 3.21385 50.8109 -46.0758 50.8109 -22.744 56.9358 -46.0758 56.9358 3.30327
GPRESSAVG: 27900 1.07153 50.8812 -41.567 51.6113 -20.6278 59.6288 -45.9822 48.649 4.15455
ENERGY:   27900      1137.8046      3283.1651      3501.9188       155.8439        -170032.9300     12363.6642         0.0000         0.0000     29005.5365        -120584.9968       309.4753   -149590.5333   -120490.4361       308.6157             80.6769       111.3528    449342.7406        -5.4090        -5.1339

WRITING COORDINATES TO DCD FILE model_7.dcd AT STEP 28000
WRITING COORDINATES TO RESTART FILE AT STEP 28000
FINISHED WRITING RESTART COORDINATES
WRITING VELOCITIES TO RESTART FILE AT STEP 28000
FINISHED WRITING RESTART VELOCITIES
PRESSURE: 28000 -349.09 -39.034 13.367 -39.034 -58.5615 -46.0829 13.367 -46.0829 312.647
GPRESSURE: 28000 -293.905 -35.6908 -32.3459 -47.5099 -20.0366 134.782 67.0856 -155.311 311.523
PRESSAVG: 28000 -11.8203 -4.14359 -31.3795 -4.14359 -56.8416 -75.8016 -31.3795 -75.8016 90.0818
GPRESSAVG: 28000 -11.4621 -4.91582 -40.362 -6.90536 -58.3711 -72.8883 -31.3976 -71.9216 90.4086
TIMING: 28000  CPU: 1074.71, 0.0443136/step  Wall: 1082.62, 0.0443261/step, 122.785 hours remaining, 2577.054688 MB of memory in use.
ETITLE:      TS           BOND          ANGLE          DIHED          IMPRP               ELECT            VDW       BOUNDARY           MISC        KINETIC               TOTAL           TEMP      POTENTIAL         TOTAL3        TEMPAVG            PRESSURE      GPRESSURE         VOLUME       PRESSAVG      GPRESSAVG

ENERGY:   28000      1147.7549      3270.3312      3514.5828       166.6940        -169972.9598     12357.2628         0.0000         0.0000     28886.0620        -120630.2721       308.2006   -149516.3340   -120532.5212       308.8469            -31.6683        -0.8063    450451.5279         7.1400         6.8585

WRITING EXTENDED SYSTEM TO RESTART FILE AT STEP 28000
PRESSURE: 28100 8.26381 120.529 -233.183 120.529 31.6859 -255.321 -233.183 -255.321 17.5431
GPRESSURE: 28100 14.6012 105.081 -162.204 27.2513 9.48308 -197.743 -174.892 -251.869 94.9089
PRESSAVG: 28100 65.7269 37.4539 -55.8381 37.4539 -57.5963 29.2569 -55.8381 29.2569 -84.8102
GPRESSAVG: 28100 64.9029 37.5199 -52.3066 36.8652 -56.7146 27.9659 -55.1448 22.5242 -85.2736
ENERGY:   28100      1160.7613      3360.6216      3500.8297       153.0235        -169861.2465     12346.1260         0.0000         0.0000     28824.2100        -120515.6745       307.5407   -149339.8844   -120426.4565       308.9577             19.1643        39.6644    448468.1366       -25.5599       -25.6951

LDB: ============= START OF LOAD BALANCING ============== 1100.17
LDB: ============== END OF LOAD BALANCING =============== 1100.17
Info: useSync: 0 useProxySync: 0
LDB: =============== DONE WITH MIGRATION ================ 1100.17
LDB: ============= START OF LOAD BALANCING ============== 1102.73
LDB: Largest compute 99 load 0.199344 is 15.3% of average load 1.301299
LDB: Average compute 0.024657 is 1.9% of average load 1.301299
LDB: TIME 1102.74 LOAD: AVG 1.3013 MAX 2.54561  PROXIES: TOTAL 361 MAXPE 13 MAXPATCH 7 None MEM: 2577.05 MB
LDB: TIME 1102.75 LOAD: AVG 1.3013 MAX 2.54561  PROXIES: TOTAL 383 MAXPE 16 MAXPATCH 7 RefineTorusLB MEM: 2577.05 MB
LDB: TIME 1102.75 LOAD: AVG 1.3013 MAX 1.34321  PROXIES: TOTAL 383 MAXPE 16 MAXPATCH 7 RefineTorusLB MEM: 2577.05 MB
LDB: ============== END OF LOAD BALANCING =============== 1102.76
Info: useSync: 0 useProxySync: 0
LDB: =============== DONE WITH MIGRATION ================ 1102.78
PRESSURE: 28200 -318.623 0.130735 -100.556 0.130735 -595.153 -164.402 -100.556 -164.402 -216.186
GPRESSURE: 28200 -319.049 21.3065 -161.672 61.8432 -512.199 -180.727 -75.327 -113.314 -207.204
PRESSAVG: 28200 -17.0194 -10.2887 -102.309 -10.2887 4.81264 -42.6283 -102.309 -42.6283 24.5383
GPRESSAVG: 28200 -16.908 -10.0147 -102.417 -4.04262 6.01119 -45.403 -102.012 -35.3711 23.6751
ENERGY:   28200      1238.2462      3330.0949      3494.2347       156.3403        -169967.2229     12059.5580         0.0000         0.0000     29043.2348        -120645.5138       309.8776   -149688.7487   -120545.5640       308.9678           -376.6543      -346.1505    448637.6776         4.1105         4.2594

PRESSURE: 28300 146.715 92.5455 147.139 92.5455 84.01 277.049 147.139 277.049 127.904
GPRESSURE: 28300 170.355 102.712 105.851 80.6921 116.51 280.133 202.947 361.08 159.424
PRESSAVG: 28300 50.2546 -17.9719 -24.7432 -17.9719 -90.5477 55.7497 -24.7432 55.7497 63.1691
GPRESSAVG: 28300 50.7471 -17.6452 -21.9288 -20.4699 -93.1902 56.3389 -26.4291 59.3141 64.3081
ENERGY:   28300      1151.2598      3319.7082      3479.1292       157.2985        -170784.2005     12609.2421         0.0000         0.0000     29352.6786        -120714.8841       313.1792   -150067.5627   -120615.0813       308.8951            119.5430       148.7626    448315.0320         7.6253         7.2883

PRESSURE: 28400 132.287 -7.81013 -203.7 -7.81013 520.394 -68.2772 -203.7 -68.2772 211.399
GPRESSURE: 28400 85.7561 -15.5236 -181.736 -89.0782 635.874 44.9071 -259.033 -153.636 230.127
PRESSAVG: 28400 -57.6411 77.0911 -70.9199 77.0911 28.426 26.9048 -70.9199 26.9048 27.0023
GPRESSAVG: 28400 -58.829 77.3592 -70.1232 79.1401 29.2713 28.7141 -71.2951 17.3676 26.7959
ENERGY:   28400      1151.7412      3339.2270      3493.0092       151.8921        -170187.7626     12564.0676         0.0000         0.0000     28680.2156        -120807.6098       306.0043   -149487.8254   -120711.3345       308.2836            288.0267       317.2522    448661.4995        -0.7376        -0.9206

PRESSURE: 28500 107.955 119.65 -222.821 119.65 -46.7477 128.649 -222.821 128.649 293.401
GPRESSURE: 28500 120.274 9.28925 -180.366 165.703 -17.2048 140.665 -180.039 102.879 357.084
PRESSAVG: 28500 -148.832 2.98342 -61.0774 2.98342 83.8468 52.2044 -61.0774 52.2044 49.5539
GPRESSAVG: 28500 -147.844 -0.0512068 -66.3334 1.66766 84.8744 51.6707 -60.2652 57.5375 48.5847
ENERGY:   28500      1201.3730      3425.7439      3462.5549       145.6798        -170253.5593     12516.6726         0.0000         0.0000     28948.7414        -120552.7937       308.8694   -149501.5351   -120459.4319       308.7959            118.2027       153.3843    448884.8879        -5.1438        -4.7950

PRESSURE: 28600 -45.6557 51.1501 50.3795 51.1501 -190.452 -135.242 50.3795 -135.242 -21.1351
GPRESSURE: 28600 -39.1796 143.261 154.446 -7.47446 -82.3174 -153.867 106.005 -72.1602 -55.3087
PRESSAVG: 28600 -22.3214 33.0674 -20.666 33.0674 34.6408 74.7661 -20.666 74.7661 22.7243
GPRESSAVG: 28600 -23.3192 35.3827 -19.0105 28.9189 34.3869 73.9925 -16.2667 75.6058 23.2039
ENERGY:   28600      1168.6363      3337.6222      3515.0691       174.5590        -169969.6703     12344.2708         0.0000         0.0000     28956.7150        -120472.7980       308.9544   -149429.5130   -120372.0480       309.5103            -85.7477       -58.9352    450119.5212        11.6812        11.4239

PRESSURE: 28700 -23.485 -344.803 -84.4951 -344.803 -552.332 -44.5033 -84.4951 -44.5033 -103.466
GPRESSURE: 28700 -68.4282 -382.384 -105.69 -294.339 -432.847 -16.9248 -151.398 -42.9683 -63.4118
PRESSAVG: 28700 -6.79241 -99.2867 -38.4449 -99.2867 -65.0808 57.0551 -38.4449 57.0551 47.3962
GPRESSAVG: 28700 -8.67012 -100.106 -38.2669 -97.9319 -63.8664 63.0258 -43.2876 56.7318 48.6459
ENERGY:   28700      1161.5135      3275.5175      3516.7401       173.0126        -169839.1999     12258.7744         0.0000         0.0000     28861.8563        -120591.7856       307.9423   -149453.6419   -120487.4200       308.8871           -226.4278      -188.2291    450276.5446        -8.1590        -7.9635

PRESSURE: 28800 40.2533 289.171 -127.951 289.171 -116.047 112.297 -127.951 112.297 -110.948
GPRESSURE: 28800 153.936 243.611 -146.797 297.971 -169.371 218.175 -121.383 -11.171 -77.4861
PRESSAVG: 28800 -32.2424 12.1155 -60.8849 12.1155 30.4833 60.2328 -60.8849 60.2328 -53.8997
GPRESSAVG: 28800 -30.9431 16.4864 -60.2185 10.6282 28.9567 52.5825 -59.0997 59.2299 -54.532
ENERGY:   28800      1124.6900      3346.6283      3485.7672       151.3458        -170130.9006     12455.0134         0.0000         0.0000     28930.0253        -120637.4306       308.6697   -149567.4559   -120538.7643       308.4704            -62.2472       -30.9736    451082.5199       -18.5530       -18.8395

PRESSURE: 28900 -182.145 209.771 -59.5724 209.771 -212.266 96.9678 -59.5724 96.9678 68.1279
GPRESSURE: 28900 -127.397 134.84 0.654902 203.031 -216.677 126.42 -10.0822 9.26469 106.042
PRESSAVG: 28900 -15.4016 94.5444 70.8478 94.5444 17.1232 59.7984 70.8478 59.7984 -5.4409
GPRESSAVG: 28900 -13.8579 86.7111 73.5523 99.5725 16.5302 60.743 69.5946 63.1945 -6.18699
ENERGY:   28900      1174.0351      3260.0693      3504.6321       153.6091        -170146.0114     12467.9510         0.0000         0.0000     28867.4211        -120718.2937       308.0017   -149585.7148   -120617.2572       308.4753           -108.7608       -79.3436    451069.4914        -1.2397        -1.1716

WRITING COORDINATES TO DCD FILE model_7.dcd AT STEP 29000
WRITING COORDINATES TO RESTART FILE AT STEP 29000
FINISHED WRITING RESTART COORDINATES
WRITING VELOCITIES TO RESTART FILE AT STEP 29000
FINISHED WRITING RESTART VELOCITIES
PRESSURE: 29000 269.734 -82.2535 142.429 -82.2535 236.145 -20.1514 142.429 -20.1514 -137.184
GPRESSURE: 29000 263.761 -19.726 87.5988 -18.5685 318.125 -10.7899 181.066 -40.8226 -117.941
PRESSAVG: 29000 9.0587 16.8065 20.5955 16.8065 130.48 -87.565 20.5955 -87.565 -101.462
GPRESSAVG: 29000 7.7013 19.8581 16.5357 17.7474 130.405 -86.6251 26.8386 -89.024 -100.015
TIMING: 29000  CPU: 1115.61, 0.0408987/step  Wall: 1123.62, 0.0410016/step, 113.564 hours remaining, 2577.054688 MB of memory in use.
ETITLE:      TS           BOND          ANGLE          DIHED          IMPRP               ELECT            VDW       BOUNDARY           MISC        KINETIC               TOTAL           TEMP      POTENTIAL         TOTAL3        TEMPAVG            PRESSURE      GPRESSURE         VOLUME       PRESSAVG      GPRESSAVG

ENERGY:   29000      1106.2314      3317.8701      3498.5028       166.2341        -170144.8872     12520.3119         0.0000         0.0000     28784.5833        -120751.1537       307.1179   -149535.7370   -120660.1061       308.4823            122.8982       154.6483    449536.5206        12.6923        12.6974

WRITING EXTENDED SYSTEM TO RESTART FILE AT STEP 29000
PRESSURE: 29100 296.065 -118.857 -19.4062 -118.857 81.0619 115.905 -19.4062 115.905 -218.333
GPRESSURE: 29100 281.131 -179.526 22.447 32.6998 124.514 65.4893 -34.5996 130.769 -152.152
PRESSAVG: 29100 55.1155 91.6297 30.3466 91.6297 10.3893 102.669 30.3466 102.669 -85.4045
GPRESSAVG: 29100 53.3845 92.4765 25.6753 88.5113 8.8008 103.061 21.3174 102.887 -82.8958
ENERGY:   29100      1165.5441      3211.0355      3495.2950       169.2746        -170460.9311     12649.6091         0.0000         0.0000     28938.2327        -120831.9401       308.7572   -149770.1728   -120737.3290       308.5953             52.9312        84.4974    448419.2075        -6.6332        -6.9035

PRESSURE: 29200 -134.865 -5.93898 34.5219 -5.93898 41.9594 -24.7644 34.5219 -24.7644 -96.2159
GPRESSURE: 29200 -4.90146 -151.308 -21.4537 48.5088 11.4543 10.9313 42.0294 -92.8314 -98.7088
PRESSAVG: 29200 60.2366 23.8783 -54.1953 23.8783 -15.3866 1.86453 -54.1953 1.86453 -26.5062
GPRESSAVG: 29200 62.927 23.8791 -47.325 22.2761 -15.324 -3.15399 -50.7414 5.24276 -30.0515
ENERGY:   29200      1138.7613      3340.5645      3504.6392       158.9644        -170480.9606     12473.8821         0.0000         0.0000     28980.6195        -120883.5295       309.2095   -149864.1491   -120789.2827       309.0950            -63.0406       -30.7187    448951.6453         6.1146         5.8505

PRESSURE: 29300 75.8999 -20.6456 2.64451 -20.6456 188.574 -201.279 2.64451 -201.279 84.5803
GPRESSURE: 29300 123.693 23.1919 30.784 23.1881 189.337 -59.602 -84.1699 -238.142 147.678
PRESSAVG: 29300 10.7906 29.5578 28.1386 29.5578 67.0467 25.345 28.1386 25.345 -35.4698
GPRESSAVG: 29300 9.52509 28.2725 28.5928 28.848 68.9491 29.4367 22.5947 21.884 -35.7858
ENERGY:   29300      1116.2836      3342.9425      3491.8981       174.4578        -170326.3786     12441.2233         0.0000         0.0000     28895.4161        -120864.1571       308.3004   -149759.5733   -120763.2451       308.2772            116.3514       153.5692    448719.3166        14.1225        14.2294

PRESSURE: 29400 -108.068 134 19.9338 134 -351.226 -96.8952 19.9338 -96.8952 79.0997
GPRESSURE: 29400 -29.2145 198.263 -97.756 231.381 -322 -110.147 46.262 -152.96 76.885
PRESSAVG: 29400 19.1027 19.9731 -67.8195 19.9731 4.51216 -16.1027 -67.8195 -16.1027 -3.72971
GPRESSAVG: 29400 18.7612 25.8151 -68.9811 21.3601 4.09382 -16.5925 -61.1097 -19.9569 -3.18924
ENERGY:   29400      1170.6415      3308.9724      3532.7084       171.6390        -170349.8728     12551.4741         0.0000         0.0000     29041.2500        -120573.1873       309.8564   -149614.4373   -120472.5132       309.4136           -126.7313       -91.4432    450113.0111         6.6284         6.5553

PRESSURE: 29500 -6.54655 89.4255 149.776 89.4255 -39.8172 204.991 149.776 204.991 163.206
GPRESSURE: 29500 50.9174 151.524 143.422 35.0676 -15.3706 155.064 89.016 133.889 178.24
PRESSAVG: 29500 17.5846 29.3391 -20.0423 29.3391 -23.6511 -8.23114 -20.0423 -8.23114 27.7298
GPRESSAVG: 29500 18.5251 29.2763 -21.7453 26.8204 -25.6139 -4.08374 -17.6096 -6.52444 29.2223
ENERGY:   29500      1208.4360      3353.1499      3487.3712       168.7444        -170508.7777     12714.5046         0.0000         0.0000     29138.6140        -120437.9577       310.8952   -149576.5717   -120350.5217       310.0131             38.9476        71.2624    449324.8560         7.2211         7.3778

PRESSURE: 29600 -514.728 7.86514 -33.9646 7.86514 26.6084 -170.433 -33.9646 -170.433 -50.0184
GPRESSURE: 29600 -506.203 -29.9004 -97.8708 37.3506 85.1935 -118.404 -50.1486 -281.608 -14.2335
PRESSAVG: 29600 -15.5886 70.9891 -51.6107 70.9891 -44.9432 2.8258 -51.6107 2.8258 49.9986
GPRESSAVG: 29600 -18.2926 67.8744 -50.7069 74.8986 -40.7988 -0.219989 -49.8995 3.13472 47.9435
ENERGY:   29600      1184.8320      3297.1935      3502.4947       172.4188        -169907.3334     12291.8931         0.0000         0.0000     29164.9031        -120293.5982       311.1757   -149458.5012   -120192.2160       310.4016           -179.3792      -145.0811    451215.3823        -3.5110        -3.7159

PRESSURE: 29700 -330.107 463.317 -100.492 463.317 -89.7228 -257.504 -100.492 -257.504 -157.464
GPRESSURE: 29700 -262.284 408.197 -130.316 358.968 -46.5576 -288.18 -59.0003 -344.187 -155.611
PRESSAVG: 29700 -74.9608 -29.0422 -13.3496 -29.0422 36.1491 -89.19 -13.3496 -89.19 38.7713
GPRESSAVG: 29700 -72.9934 -28.5814 -16.0751 -30.0977 34.0931 -88.4806 -15.3114 -89.6251 39.6793
ENERGY:   29700      1162.5013      3282.2567      3541.7568       167.9098        -169855.8573     12325.9295         0.0000         0.0000     29009.7089        -120365.7943       309.5199   -149375.5032   -120266.9089       310.3016           -192.4312      -154.8175    450567.4277        -0.0135         0.2597

PRESSURE: 29800 -111.371 -74.545 140.545 -74.545 -434.688 122.151 140.545 122.151 169.806
GPRESSURE: 29800 -53.9114 -61.8666 45.4756 6.32777 -461.825 124.329 168.861 81.1896 218.744
PRESSAVG: 29800 -45.381 46.5041 50.9066 46.5041 2.98142 -74.9721 50.9066 -74.9721 76.0388
GPRESSAVG: 29800 -42.9688 44.0388 53.1116 50.9891 -0.382123 -76.6502 48.071 -66.2458 77.2581
ENERGY:   29800      1188.7867      3225.3967      3524.5754       153.5207        -170074.2630     12293.8114         0.0000         0.0000     29241.4074        -120446.7645       311.9920   -149688.1719   -120342.3088       310.1268           -125.4176       -98.9976    450791.4105        11.2131        11.3024

PRESSURE: 29900 -72.7158 197.141 226.564 197.141 360.375 112.477 226.564 112.477 198.13
GPRESSURE: 29900 -78.3276 234.395 218.368 49.8775 413.467 110.428 262.466 82.5085 230.132
PRESSAVG: 29900 4.46914 -33.3368 36.9355 -33.3368 -0.310064 5.0795 36.9355 5.0795 -13.0313
GPRESSAVG: 29900 1.13271 -29.5907 35.4434 -34.1235 3.8794 6.19453 37.7581 3.36974 -14.1221
ENERGY:   29900      1101.3173      3275.1741      3515.1297       165.3573        -170030.8742     12499.7035         0.0000         0.0000     28909.2135        -120564.9788       308.4476   -149474.1923   -120466.0591       309.3860            161.9298       188.4240    450642.2543        -2.9574        -3.0367

PRESSURE: 30000 -75.2557 142.898 -13.9805 142.898 50.3803 231.889 -13.9805 231.889 34.5111
GPRESSURE: 30000 -42.4519 191.757 -60.7079 66.8642 74.77 159.673 -95.3397 263.642 82.1471
PRESSAVG: 30000 -128.534 -56.3031 13.5811 -56.3031 51.0547 -0.949467 13.5811 -0.949467 37.1045
GPRESSAVG: 30000 -125.632 -57.1232 13.8408 -55.3565 47.9166 -4.87656 16.2198 -2.20229 37.1623
TIMING: 30000  CPU: 1156.32, 0.0407091/step  Wall: 1164.48, 0.040864/step, 113.172 hours remaining, 2577.054688 MB of memory in use.
ETITLE:      TS           BOND          ANGLE          DIHED          IMPRP               ELECT            VDW       BOUNDARY           MISC        KINETIC               TOTAL           TEMP      POTENTIAL         TOTAL3        TEMPAVG            PRESSURE      GPRESSURE         VOLUME       PRESSAVG      GPRESSAVG

ENERGY:   30000      1179.6261      3334.2882      3515.3282       163.0101        -170143.8840     12588.0809         0.0000         0.0000     28885.5205        -120478.0300       308.1948   -149363.5505   -120385.6841       308.2058              3.2119        38.1550    450592.6859       -13.4581       -13.5178

WRITING EXTENDED SYSTEM TO RESTART FILE AT STEP 30000
WRITING COORDINATES TO DCD FILE model_7.dcd AT STEP 30000
WRITING COORDINATES TO RESTART FILE AT STEP 30000
FINISHED WRITING RESTART COORDINATES
WRITING VELOCITIES TO RESTART FILE AT STEP 30000
FINISHED WRITING RESTART VELOCITIES
PRESSURE: 30100 -257.213 -215.169 -125.412 -215.169 -353.735 184.621 -125.412 184.621 -174.151
GPRESSURE: 30100 -194.47 -109.747 -101.276 -207.231 -343.496 100.739 -138.392 221.808 -168.944
PRESSAVG: 30100 -63.764 -35.7998 -14.6722 -35.7998 -60.2011 114.876 -14.6722 114.876 93.8778
GPRESSAVG: 30100 -65.9426 -32.1685 -13.6045 -37.4303 -61.6643 113.988 -14.3797 117.178 96.1632
ENERGY:   30100      1125.7712      3289.6265      3495.2835       156.7662        -169689.4528     12193.5918         0.0000         0.0000     29066.2705        -120362.1432       310.1233   -149428.4136   -120262.0881       309.5049           -261.6996      -235.6368    451808.4692       -10.0291       -10.4812

LDB: ============= START OF LOAD BALANCING ============== 1181.8
LDB: ============== END OF LOAD BALANCING =============== 1181.8
Info: useSync: 0 useProxySync: 0
LDB: =============== DONE WITH MIGRATION ================ 1181.8
LDB: ============= START OF LOAD BALANCING ============== 1183.9
LDB: Largest compute 99 load 0.202509 is 16.1% of average load 1.261542
LDB: Average compute 0.024029 is 1.9% of average load 1.261542
LDB: TIME 1183.91 LOAD: AVG 1.26154 MAX 2.08906  PROXIES: TOTAL 361 MAXPE 13 MAXPATCH 7 None MEM: 2577.05 MB
LDB: TIME 1183.91 LOAD: AVG 1.26154 MAX 2.08906  PROXIES: TOTAL 383 MAXPE 16 MAXPATCH 7 RefineTorusLB MEM: 2577.05 MB
LDB: TIME 1183.92 LOAD: AVG 1.26154 MAX 1.30232  PROXIES: TOTAL 391 MAXPE 16 MAXPATCH 8 RefineTorusLB MEM: 2577.05 MB
LDB: ============== END OF LOAD BALANCING =============== 1183.93
Info: useSync: 0 useProxySync: 0
LDB: =============== DONE WITH MIGRATION ================ 1183.94
PRESSURE: 30200 23.4936 -91.8699 159.522 -91.8699 -156.103 -200.322 159.522 -200.322 -60.3105
GPRESSURE: 30200 24.6301 -52.8859 169.589 -189.204 -61.7157 -219.355 70.1647 -126.76 -59.9969
PRESSAVG: 30200 -64.004 -71.2152 12.9738 -71.2152 69.5904 26.6 12.9738 26.6 27.2357
GPRESSAVG: 30200 -65.1927 -76.179 14.5652 -73.4442 72.2506 31.0474 6.57189 23.7305 25.6328
ENERGY:   30200      1183.2661      3286.3136      3546.0695       171.1355        -170130.6954     12547.2612         0.0000         0.0000     29040.7880        -120355.8614       309.8515   -149396.6494   -120261.6124       310.1624            -64.3065       -32.3608    451058.4397        10.9407        10.8969

PRESSURE: 30300 -8.49425 -194.122 -15.204 -194.122 -160.097 64.5244 -15.204 64.5244 -493.5
GPRESSURE: 30300 39.2241 -162.332 -43.2322 -319.546 -137.076 41.3896 6.78964 54.2535 -463.265
PRESSAVG: 30300 -50.7586 -117.77 69.8315 -117.77 101.919 -32.0564 69.8315 -32.0564 -78.2005
GPRESSAVG: 30300 -50.9837 -114.386 66.7427 -118.126 103.671 -33.9659 72.6468 -31.4101 -79.7184
ENERGY:   30300      1182.8448      3347.2758      3509.2767       161.0544        -169826.7391     12315.6863         0.0000         0.0000     28878.0893        -120432.5118       308.1155   -149310.6011   -120329.3976       310.4874           -220.6971      -187.0389    451152.8157        -9.0135        -9.0104

PRESSURE: 30400 0.135865 94.4719 -238.706 94.4719 77.321 113.895 -238.706 113.895 43.6964
GPRESSURE: 30400 -56.5359 119.97 -120.612 -48.0787 118.266 140.02 -167.344 139.439 135.283
PRESSAVG: 30400 -23.4015 23.9321 16.4761 23.9321 83.0895 70.1547 16.4761 70.1547 -44.7976
GPRESSAVG: 30400 -24.5446 17.8541 20.8755 26.5903 81.1253 73.1172 17.913 69.7231 -42.4435
ENERGY:   30400      1149.3419      3338.1307      3486.6742       157.0273        -169753.8984     12391.2458         0.0000         0.0000     28906.5713        -120324.9072       308.4194   -149231.4785   -120232.3836       308.3662             40.3844        65.6709    451018.3238         4.9635         4.7124

PRESSURE: 30500 -378.074 -3.23145 -47.8854 -3.23145 -97.2018 259.709 -47.8854 259.709 147.448
GPRESSURE: 30500 -313.221 158.624 -74.1507 -22.6526 -90.5523 208.358 -145.811 187.845 152.42
PRESSAVG: 30500 -0.957476 9.95828 -26.6741 9.95828 -41.3332 19.9533 -26.6741 19.9533 16.6291
GPRESSAVG: 30500 2.76075 15.0011 -32.2973 13.334 -42.2525 18.8696 -27.7074 19.1912 14.1778
ENERGY:   30500      1168.6374      3325.6441      3500.2356       166.1796        -169905.5582     12429.3337         0.0000         0.0000     29001.0795        -120314.4484       309.4278   -149315.5279   -120217.5146       308.8627           -109.2759       -83.7845    451619.0340        -8.5539        -8.4380

PRESSURE: 30600 -140.404 12.1056 188.065 12.1056 -231.751 -39.2018 188.065 -39.2018 -384.29
GPRESSURE: 30600 -113.259 19.9468 186.249 6.79215 -183.624 -72.0255 126.878 -78.7739 -364.95
PRESSAVG: 30600 -10.5056 9.65693 7.57994 9.65693 10.2793 -10.6455 7.57994 -10.6455 -19.1513
GPRESSAVG: 30600 -13.7408 5.97516 5.97754 11.9788 13.4413 -11.8966 8.54794 -10.8747 -17.9427
ENERGY:   30600      1199.2668      3329.8034      3482.1925       152.8240        -169880.6419     12316.8377         0.0000         0.0000     29167.0969        -120232.6207       311.1991   -149399.7176   -120138.3616       310.4996           -252.1479      -220.6110    452769.4614        -6.4592        -6.0807

PRESSURE: 30700 -125.193 -141.384 61.1019 -141.384 -135.205 245.622 61.1019 245.622 138.767
GPRESSURE: 30700 -73.0765 -166.832 36.2402 -180.147 -87.1361 225.794 -27.9555 246.316 158.127
PRESSAVG: 30700 -12.7897 4.43267 -31.5662 4.43267 4.37497 12.3003 -31.5662 12.3003 -16.4157
GPRESSAVG: 30700 -12.482 4.85137 -22.759 -0.293197 4.04362 15.1712 -37.2798 14.6327 -16.1486
ENERGY:   30700      1110.6618      3321.1459      3486.4472       173.8275        -169660.2480     12307.7278         0.0000         0.0000     28916.1075        -120344.3302       308.5212   -149260.4378   -120244.5155       310.3692            -40.5435        -0.6953    451997.9927        -8.2768        -8.1956

PRESSURE: 30800 81.9105 234.929 -185.131 234.929 315.632 24.9749 -185.131 24.9749 -4.46206
GPRESSURE: 30800 145.165 156.991 -182.51 230.743 299.99 44.6064 -177.113 73.1199 27.9823
PRESSAVG: 30800 -21.1109 -49.5463 33.9252 -49.5463 70.5627 -1.0233 33.9252 -1.0233 -3.96334
GPRESSAVG: 30800 -20.7819 -43.7388 29.9456 -53.3611 71.1234 3.24264 40.0783 -6.28039 -4.23437
ENERGY:   30800      1133.3060      3348.6100      3497.3534       159.8812        -170251.9134     12568.6204         0.0000         0.0000     29220.5191        -120323.6233       311.7691   -149544.1424   -120228.6123       310.0348            131.0268       157.7124    450827.0717        15.1628        15.3691

PRESSURE: 30900 -72.0108 -151.243 84.2565 -151.243 227.12 58.9421 84.2565 58.9421 -371.105
GPRESSURE: 30900 66.4277 -247.822 45.544 -145.114 192.79 86.2854 108.565 1.35277 -352.739
PRESSAVG: 30900 77.3434 16.3845 24.7016 16.3845 170.165 -14.3422 24.7016 -14.3422 -231.871
GPRESSAVG: 30900 78.0399 17.6042 24.4414 16.7268 169.582 -18.0648 20.7088 -13.0865 -232.708
ENERGY:   30900      1137.6442      3363.3369      3479.4612       154.1014        -169993.7862     12431.3355         0.0000         0.0000     29085.7317        -120342.1753       310.3310   -149427.9070   -120251.3002       310.1660            -71.9986       -31.1738    450431.2917         5.2125         4.9714

WRITING COORDINATES TO DCD FILE model_7.dcd AT STEP 31000
WRITING COORDINATES TO RESTART FILE AT STEP 31000
FINISHED WRITING RESTART COORDINATES
WRITING VELOCITIES TO RESTART FILE AT STEP 31000
FINISHED WRITING RESTART VELOCITIES
PRESSURE: 31000 -189.954 99.4786 -48.3311 99.4786 -360.49 161.451 -48.3311 161.451 53.0806
GPRESSURE: 31000 -164.023 36.5744 24.3467 104.079 -313.083 76.4363 -104.066 180.002 63.8117
PRESSAVG: 31000 8.31526 5.66538 24.6712 5.66538 15.8042 -9.01958 24.6712 -9.01958 -58.2638
GPRESSAVG: 31000 7.90758 -0.274267 23.863 8.14677 16.4398 -16.0999 27.0197 -5.75328 -59.2107
TIMING: 31000  CPU: 1199.52, 0.0432047/step  Wall: 1207.74, 0.043257/step, 119.787 hours remaining, 2577.054688 MB of memory in use.
ETITLE:      TS           BOND          ANGLE          DIHED          IMPRP               ELECT            VDW       BOUNDARY           MISC        KINETIC               TOTAL           TEMP      POTENTIAL         TOTAL3        TEMPAVG            PRESSURE      GPRESSURE         VOLUME       PRESSAVG      GPRESSAVG

ENERGY:   31000      1203.4986      3340.9031      3474.4398       166.4408        -169765.5499     12317.0020         0.0000         0.0000     28942.1076        -120321.1580       308.7986   -149263.2656   -120222.0144       309.7020           -165.7877      -137.7646    450517.8063       -11.3814       -11.6211

WRITING EXTENDED SYSTEM TO RESTART FILE AT STEP 31000
PRESSURE: 31100 102.979 246.721 -145.748 246.721 75.4226 -53.9693 -145.748 -53.9693 312.193
GPRESSURE: 31100 95.7616 288.702 -54.1556 206.557 133.352 -158.721 -167.951 87.8031 341.506
PRESSAVG: 31100 -57.6819 98.4977 25.2598 98.4977 41.8937 34.8221 25.2598 34.8221 77.0084
GPRESSAVG: 31100 -58.2031 102.66 18.3497 98.0043 43.3883 42.1261 25.4259 34.1065 75.9295
ENERGY:   31100      1120.8601      3384.1061      3506.2779       159.7411        -170190.7347     12554.6314         0.0000         0.0000     29038.4097        -120426.7083       309.8261   -149465.1181   -120324.6404       309.8368            163.5315       190.2065    450189.3230        20.4067        20.3716

PRESSURE: 31200 -229.751 11.6928 -57.3422 11.6928 166.92 58.6077 -57.3422 58.6077 181.632
GPRESSURE: 31200 -164.883 87.6874 -55.5798 131.962 190.545 13.4942 -80.4917 25.5097 189.549
PRESSAVG: 31200 -98.3829 66.0649 -6.5256 66.0649 -20.261 -60.3996 -6.5256 -60.3996 112.326
GPRESSAVG: 31200 -97.2554 68.3106 1.13984 65.7092 -19.7798 -60.7962 -5.88478 -60.5125 110.595
ENERGY:   31200      1137.3197      3337.0226      3500.5375       167.6590        -170176.3912     12530.2642         0.0000         0.0000     29016.0584        -120487.5299       309.5876   -149503.5882   -120395.1328       309.2852             39.6002        71.7370    449874.2919        -2.1061        -2.1468

PRESSURE: 31300 -35.5038 -167.556 -66.1207 -167.556 -166.891 204.496 -66.1207 204.496 -260.101
GPRESSURE: 31300 3.07323 -117.824 -86.6918 -275.23 -105.72 125.823 16.0176 316.557 -246.647
PRESSAVG: 31300 24.1053 -8.10264 88.8753 -8.10264 -19.8489 -83.7952 88.8753 -83.7952 -4.89865
GPRESSAVG: 31300 26.2664 -15.0567 86.9927 -4.41989 -22.9974 -87.026 89.0272 -77.5731 -2.47142
ENERGY:   31300      1153.6947      3350.1385      3539.8061       155.1218        -170251.5679     12437.5337         0.0000         0.0000     29043.6132        -120571.6600       309.8816   -149615.2732   -120479.1684       309.5912           -154.1653      -116.4313    452204.5752        -0.2141         0.2659

PRESSURE: 31400 198.26 156.485 -115.055 156.485 -137.156 28.407 -115.055 28.407 78.3162
GPRESSURE: 31400 169.628 177.391 -218.201 211.142 -16.5272 -9.20384 -157.196 7.87239 81.8115
PRESSAVG: 31400 65.0971 7.04027 -98.0303 7.04027 8.87125 40.2507 -98.0303 40.2507 -74.8328
GPRESSAVG: 31400 63.7499 7.59288 -97.8144 7.00598 10.7725 35.4784 -95.8588 37.1042 -75.3681
ENERGY:   31400      1176.7490      3378.1400      3529.7691       147.0622        -170180.0942     12442.0204         0.0000         0.0000     29035.1554        -120471.1981       309.7914   -149506.3534   -120369.3463       309.7299             46.4734        78.3042    451223.8285        -0.2881        -0.2819

PRESSURE: 31500 125.78 -112.875 192.985 -112.875 -104.356 121.511 192.985 121.511 -288.218
GPRESSURE: 31500 139.758 -113.13 179.471 -139.371 -115.349 67.2908 180.623 122.476 -216.042
PRESSAVG: 31500 -38.5963 -57.3762 -36.3558 -57.3762 22.775 -5.49152 -36.3558 -5.49152 26.1877
GPRESSAVG: 31500 -38.4124 -53.0536 -36.2891 -61.4453 20.8351 -2.98377 -39.0303 -12.2369 27.6933
ENERGY:   31500      1163.8237      3272.0778      3550.6040       168.6903        -170206.8112     12351.1167         0.0000         0.0000     29141.2375        -120559.2612       310.9232   -149700.4987   -120452.0515       310.1435            -88.9314       -63.8777    451118.3499         3.4555         3.3720

PRESSURE: 31600 -196.608 -23.4306 -240.064 -23.4306 -367.682 -220.516 -240.064 -220.516 -70.6566
GPRESSURE: 31600 -125.936 49.9774 -221.67 -111.236 -329.249 -290.008 -271.529 -158.724 -81.004
PRESSAVG: 31600 -61.4864 1.15358 39.384 1.15358 -36.4073 -44.5893 39.384 -44.5893 39.2522
GPRESSAVG: 31600 -60.5248 -1.52365 42.7987 1.44248 -34.8919 -43.9007 39.9787 -38.4931 37.6709
ENERGY:   31600      1138.8504      3383.8167      3489.6524       167.9581        -169693.9441     12049.8490         0.0000         0.0000     28994.4373        -120469.3802       309.3569   -149463.8175   -120364.3900       309.4279           -211.6488      -178.7295    450168.2644       -19.5472       -19.2486

PRESSURE: 31700 594.704 -248.67 -117.959 -248.67 -15.2259 -165.903 -117.959 -165.903 240.07
GPRESSURE: 31700 591.513 -308.954 -195.39 -230.175 -1.15664 -214.502 -112.636 -103.79 338.618
PRESSAVG: 31700 -48.4898 49.8885 -35.834 49.8885 -41.9775 -118.42 -35.834 -118.42 75.3919
GPRESSAVG: 31700 -49.7958 49.8233 -34.8435 50.4148 -39.7754 -120.379 -40.809 -115.584 74.8652
ENERGY:   31700      1182.9077      3327.0752      3486.6668       153.9626        -170217.4087     12573.2070         0.0000         0.0000     28946.5553        -120547.0341       308.8460   -149493.5894   -120450.4262       309.1278            273.1827       309.6584    448935.6112        -5.0251        -4.9020

PRESSURE: 31800 -248.592 -69.837 -128.019 -69.837 26.3158 -268.161 -128.019 -268.161 281.253
GPRESSURE: 31800 -227.468 -81.4664 -92.8649 -92.962 19.0971 -254.564 -158.952 -261.648 346.124
PRESSAVG: 31800 3.93238 16.4843 -97.9499 16.4843 -79.7594 -13.9783 -97.9499 -13.9783 90.0414
GPRESSAVG: 31800 1.31012 15.3028 -103.913 19.2215 -81.9116 -7.47706 -92.47 -23.0319 94.9347
ENERGY:   31800      1142.2918      3314.5647      3489.5610       157.7455        -169986.6463     12372.7413         0.0000         0.0000     28891.7729        -120617.9692       308.2615   -149509.7421   -120515.8998       308.6458             19.6590        45.9177    449930.9731         4.7381         4.7777

PRESSURE: 31900 -113.549 121.693 -171.169 121.693 -134.739 -269.944 -171.169 -269.944 -135.555
GPRESSURE: 31900 -78.481 185.251 -185.559 12.3603 -148.703 -187.512 -146.552 -205.07 -50.8925
PRESSAVG: 31900 -76.9339 19.5783 -64.5713 19.5783 79.6625 -74.5165 -64.5713 -74.5165 42.4683
GPRESSAVG: 31900 -74.7505 25.101 -59.705 17.7025 80.4755 -77.5403 -67.837 -69.1221 40.2242
ENERGY:   31900      1158.0458      3338.5190      3505.2682       147.9671        -170199.4719     12385.7337         0.0000         0.0000     29036.2353        -120627.7027       309.8029   -149663.9380   -120526.9710       309.4962           -127.9474       -92.6921    450138.7845        15.0656        15.3164

WRITING COORDINATES TO DCD FILE model_7.dcd AT STEP 32000
WRITING COORDINATES TO RESTART FILE AT STEP 32000
FINISHED WRITING RESTART COORDINATES
WRITING VELOCITIES TO RESTART FILE AT STEP 32000
FINISHED WRITING RESTART VELOCITIES
PRESSURE: 32000 -149.047 98.3521 -85.8403 98.3521 156.329 213.659 -85.8403 213.659 161.37
GPRESSURE: 32000 -128.859 67.0805 -100.355 150.095 167.102 171.406 -65.9519 294.017 218.627
PRESSAVG: 32000 -92.7157 83.0884 -18.9054 83.0884 51.4129 -7.04864 -18.9054 -7.04864 24.6284
GPRESSAVG: 32000 -90.7585 77.4071 -19.2108 85.8116 48.2539 -8.07512 -16.3113 -6.38086 24.9809
TIMING: 32000  CPU: 1249.2, 0.0496785/step  Wall: 1257.44, 0.0496958/step, 137.603 hours remaining, 2577.054688 MB of memory in use.
ETITLE:      TS           BOND          ANGLE          DIHED          IMPRP               ELECT            VDW       BOUNDARY           MISC        KINETIC               TOTAL           TEMP      POTENTIAL         TOTAL3        TEMPAVG            PRESSURE      GPRESSURE         VOLUME       PRESSAVG      GPRESSAVG

ENERGY:   32000      1131.7275      3348.0594      3486.7787       160.9218        -170267.6261     12469.4752         0.0000         0.0000     29123.4039        -120547.2597       310.7329   -149670.6636   -120447.2693       309.2489             56.2174        85.6231    450735.6218        -5.5581        -5.8412

WRITING EXTENDED SYSTEM TO RESTART FILE AT STEP 32000
PRESSURE: 32100 130.86 183.666 22.8067 183.666 272.913 -200.411 22.8067 -200.411 132.415
GPRESSURE: 32100 188.556 116.264 -27.4332 280.704 220.419 -85.4098 53.258 -169.658 223.99
PRESSAVG: 32100 -82.1863 15.2721 -37.9796 15.2721 91.63 35.663 -37.9796 35.663 -20.3626
GPRESSAVG: 32100 -83.7015 22.1691 -37.6524 10.7446 94.3931 36.3412 -38.9468 34.4421 -21.5066
ENERGY:   32100      1155.0909      3300.5072      3466.9373       171.0056        -170325.4911     12771.6575         0.0000         0.0000     28973.6530        -120486.6396       309.1352   -149460.2927   -120383.9340       309.3706            178.7296       210.9884    450510.9276        -3.6396        -3.6050

LDB: ============= START OF LOAD BALANCING ============== 1276.06
LDB: ============== END OF LOAD BALANCING =============== 1276.06
Info: useSync: 0 useProxySync: 0
LDB: =============== DONE WITH MIGRATION ================ 1276.07
LDB: ============= START OF LOAD BALANCING ============== 1278.58
LDB: Largest compute 99 load 0.171923 is 13.4% of average load 1.281289
LDB: Average compute 0.024232 is 1.9% of average load 1.281289
LDB: TIME 1278.59 LOAD: AVG 1.28129 MAX 2.51017  PROXIES: TOTAL 361 MAXPE 13 MAXPATCH 7 None MEM: 2577.05 MB
LDB: TIME 1278.6 LOAD: AVG 1.28129 MAX 2.51017  PROXIES: TOTAL 391 MAXPE 16 MAXPATCH 8 RefineTorusLB MEM: 2577.05 MB
LDB: TIME 1278.6 LOAD: AVG 1.28129 MAX 1.32201  PROXIES: TOTAL 387 MAXPE 16 MAXPATCH 7 RefineTorusLB MEM: 2577.05 MB
LDB: ============== END OF LOAD BALANCING =============== 1278.61
Info: useSync: 0 useProxySync: 0
LDB: =============== DONE WITH MIGRATION ================ 1278.63
PRESSURE: 32200 -143.622 63.5138 -202.319 63.5138 -92.2426 -48.8083 -202.319 -48.8083 -336.425
GPRESSURE: 32200 -182.772 73.9527 -133.093 59.3296 -19.8435 40.9128 -227.01 -74.6259 -280.34
PRESSAVG: 32200 118.212 17.8582 -68.8269 17.8582 -6.50076 36.1044 -68.8269 36.1044 -86.9098
GPRESSAVG: 32200 119.652 17.3912 -73.8475 17.9787 -6.3692 36.7102 -67.57 32.1731 -88.4051
ENERGY:   32200      1180.7695      3322.1871      3524.8189       158.0095        -169747.0165     12128.2404         0.0000         0.0000     28835.3395        -120597.6515       307.6594   -149432.9910   -120503.2431       308.6926           -190.7633      -160.9850    451505.4000         8.2671         8.2925

PRESSURE: 32300 -400.925 -135.115 33.4427 -135.115 254.01 132.576 33.4427 132.576 150.365
GPRESSURE: 32300 -316.899 -61.6818 72.3574 -174.017 297.631 113.439 152.963 7.62331 98.2462
PRESSAVG: 32300 -23.1118 17.5399 -4.32955 17.5399 22.7083 -2.34419 -4.32955 -2.34419 -13.6624
GPRESSAVG: 32300 -23.2507 14.825 -1.61721 20.183 20.6511 -4.37823 -3.11769 0.879093 -10.8521
ENERGY:   32300      1130.7646      3323.3123      3480.0619       152.5125        -169904.4847     12443.6912         0.0000         0.0000     28821.0017        -120553.1405       307.5064   -149374.1422   -120452.8832       309.3423              1.1500        26.3262    452514.4229        -4.6886        -4.4839

PRESSURE: 32400 -239.821 -86.438 -68.966 -86.438 -165.488 213.79 -68.966 213.79 -331.777
GPRESSURE: 32400 -186.654 -149.922 -32.5785 71.8004 -188.754 198.989 -9.42786 273.27 -282.623
PRESSAVG: 32400 -141.16 5.3103 5.5841 5.3103 132.331 15.8766 5.5841 15.8766 -53.5757
GPRESSAVG: 32400 -141.487 6.08731 6.14589 7.60748 132.349 17.417 0.959613 16.4955 -51.5992
ENERGY:   32400      1167.5435      3328.0461      3467.1182       163.3677        -170141.0254     12387.1568         0.0000         0.0000     29056.5353        -120571.2578       310.0195   -149627.7931   -120471.9512       308.8576           -245.6954      -219.3438    451789.5714       -20.8016       -20.2457

PRESSURE: 32500 -194.476 -33.0036 -178.984 -33.0036 80.8804 55.0417 -178.984 55.0417 34.8781
GPRESSURE: 32500 -221.967 -22.3237 -141.836 -55.0685 110.14 185.487 -163.979 -23.824 137.166
PRESSAVG: 32500 64.1451 3.07953 44.8018 3.07953 27.0489 -19.3758 44.8018 -19.3758 -87.8484
GPRESSAVG: 32500 64.9841 3.66281 46.3499 -2.42376 26.8105 -20.4665 46.0967 -17.7138 -87.6268
ENERGY:   32500      1145.4149      3346.1858      3493.0832       165.4461        -170280.9030     12562.3255         0.0000         0.0000     28892.9518        -120675.4958       308.2741   -149568.4476   -120575.3498       309.9205            -26.2393         8.4462    450753.3756         1.1152         1.3893

PRESSURE: 32600 143.09 96.0552 100.779 96.0552 206.24 -64.7421 100.779 -64.7421 213.902
GPRESSURE: 32600 176.523 43.1675 177.014 123.216 275.826 8.86704 -20.913 -124.092 218.519
PRESSAVG: 32600 -104.754 -33.1421 -57.0023 -33.1421 21.3945 4.05498 -57.0023 4.05498 48.2773
GPRESSAVG: 32600 -105.301 -41.872 -63.0088 -29.6515 26.424 4.2874 -57.632 1.17005 44.3001
ENERGY:   32600      1172.9610      3368.8600      3463.8586       148.7073        -170585.8203     12613.5837         0.0000         0.0000     29222.1839        -120595.6659       311.7869   -149817.8498   -120494.7651       310.3321            187.7441       223.6227    449997.6494       -11.6941       -11.5256

PRESSURE: 32700 -138.146 221.865 76.6823 221.865 -293.993 186.79 76.6823 186.79 -222.525
GPRESSURE: 32700 -111.755 252.124 71.014 227.888 -269.065 161.529 78.8045 124.904 -179.996
PRESSAVG: 32700 21.5954 3.5897 -4.94315 3.5897 7.9312 -50.0564 -4.94315 -50.0564 -33.5111
GPRESSAVG: 32700 18.0565 11.7265 -1.08096 3.29159 4.24083 -48.9934 -3.3088 -51.4214 -26.456
ENERGY:   32700      1144.1391      3306.0084      3490.9005       157.2746        -169893.3863     12159.6931         0.0000         0.0000     29146.5255        -120488.8451       310.9796   -149635.3706   -120380.4782       310.3625           -218.2213      -186.9384    449911.4559        -1.3282        -1.3862

PRESSURE: 32800 109.28 -86.5696 -19.8943 -86.5696 15.8329 264.442 -19.8944 264.442 -18.0309
GPRESSURE: 32800 125.444 -121.029 -106.993 -19.3286 75.1423 290.79 53.2587 239.942 18.2976
PRESSAVG: 32800 80.208 -53.1789 0.800158 -53.1789 -99.8132 -10.8184 0.800158 -10.8184 1.55417
GPRESSAVG: 32800 83.618 -53.6519 -2.32805 -54.6567 -98.477 -10.4181 5.06855 -8.58974 -3.45372
ENERGY:   32800      1133.5239      3310.6455      3505.2462       167.2844        -169869.5701     12264.7605         0.0000         0.0000     29050.9289        -120437.1807       309.9597   -149488.1096   -120331.9099       309.8038             35.6940        72.9613    449628.6423        -6.0170        -6.1042

PRESSURE: 32900 96.2291 26.871 -197.455 26.871 -71.0449 -23.2027 -197.455 -23.2027 275.288
GPRESSURE: 32900 76.4549 -21.9136 -160.288 41.3723 -55.0418 -180.977 -220.441 13.1475 348.488
PRESSAVG: 32900 101.662 -37.323 17.39 -37.323 -97.7752 -1.38294 17.39 -1.38294 27.4357
GPRESSAVG: 32900 98.8852 -38.1583 21.8886 -36.7702 -96.2219 -2.45567 12.9209 -0.472983 27.5256
ENERGY:   32900      1129.5569      3216.7761      3488.1806       150.9888        -170207.3012     12344.4293         0.0000         0.0000     29317.5239        -120559.8455       312.8041   -149877.3694   -120457.4821       310.2439            100.1574       123.3004    448429.7786        10.4409        10.0629

WRITING COORDINATES TO DCD FILE model_7.dcd AT STEP 33000
WRITING COORDINATES TO RESTART FILE AT STEP 33000
FINISHED WRITING RESTART COORDINATES
WRITING VELOCITIES TO RESTART FILE AT STEP 33000
FINISHED WRITING RESTART VELOCITIES
PRESSURE: 33000 158.971 -84.8606 47.8302 -84.8606 -7.62526 -128.571 47.8302 -128.571 -129.591
GPRESSURE: 33000 216.218 -51.275 7.96238 -83.976 27.2292 -134.728 -58.053 -122.112 -149.245
PRESSAVG: 33000 28.4086 45.0178 -44.9028 45.0178 1.34886 7.3628 -44.9028 7.3628 -25.4732
GPRESSAVG: 33000 29.3953 45.4306 -45.3701 48.2664 -2.46113 10.7064 -43.7061 8.66405 -24.0436
TIMING: 33000  CPU: 1293.15, 0.0439504/step  Wall: 1301.4, 0.0439659/step, 121.726 hours remaining, 2577.054688 MB of memory in use.
ETITLE:      TS           BOND          ANGLE          DIHED          IMPRP               ELECT            VDW       BOUNDARY           MISC        KINETIC               TOTAL           TEMP      POTENTIAL         TOTAL3        TEMPAVG            PRESSURE      GPRESSURE         VOLUME       PRESSAVG      GPRESSAVG

ENERGY:   33000      1156.2511      3330.5114      3454.6780       185.0380        -170133.4744     12339.4535         0.0000         0.0000     29072.0586        -120595.4838       310.1851   -149667.5424   -120496.7018       309.8837              7.2513        31.4006    450497.5682         1.4281         0.9635

WRITING EXTENDED SYSTEM TO RESTART FILE AT STEP 33000
PRESSURE: 33100 381.18 -29.9005 -20.3792 -29.9005 69.7848 31.5142 -20.3792 31.5142 -176.165
GPRESSURE: 33100 299.494 -75.2828 -46.6806 -3.92845 101.656 -38.3306 -5.78685 35.8917 -29.1697
PRESSAVG: 33100 -50.2172 -12.4911 -38.8436 -12.4911 39.1007 27.1656 -38.8436 27.1656 3.89178
GPRESSAVG: 33100 -50.9342 -14.2635 -39.7584 -15.9832 39.6299 23.3093 -37.979 28.8471 5.02593
ENERGY:   33100      1135.1700      3295.3633      3453.1502       153.7081        -170288.6341     12606.9382         0.0000         0.0000     29056.9206        -120587.3837       310.0236   -149644.3043   -120488.7516       309.6313             91.6002       123.9934    449867.6658        -2.4082        -2.0928

PRESSURE: 33200 195.519 -111.969 -166.26 -111.969 -17.6586 148.115 -166.26 148.115 51.8021
GPRESSURE: 33200 259.167 -38.4639 -120.562 -60.4483 -3.19224 111.705 -142.462 254.766 55.1662
PRESSAVG: 33200 140.748 23.8511 -58.5798 23.8511 -76.9793 79.0171 -58.5798 79.0171 2.13382
GPRESSAVG: 33200 141.616 23.742 -59.74 27.405 -74.3678 76.4498 -59.3853 79.5782 -2.04003
ENERGY:   33200      1115.6991      3363.5797      3449.1117       168.0379        -170245.1646     12590.7315         0.0000         0.0000     29185.1219        -120372.8829       311.3914   -149558.0048   -120281.6457       309.9643             76.5541       103.7138    450658.2054        21.9673        21.7362

PRESSURE: 33300 90.5611 -47.6931 34.8932 -47.6931 -146.138 15.0832 34.8932 15.0832 -161.532
GPRESSURE: 33300 93.6991 -45.1422 -58.3456 -9.05061 -105.127 131.438 101.934 -23.8024 -136.295
PRESSAVG: 33300 -10.8298 -61.9677 96.6255 -61.9677 6.49409 40.1076 96.6255 40.1076 48.7535
GPRESSAVG: 33300 -9.76566 -61.3084 94.1565 -63.221 3.0923 41.6442 98.9341 35.3828 50.111
ENERGY:   33300      1151.1693      3342.4365      3479.5126       156.0826        -169988.9699     12328.8619         0.0000         0.0000     29167.7058        -120363.2013       311.2056   -149530.9071   -120267.0487       309.8733            -72.3697       -49.2408    450504.5862        14.8059        14.4792

PRESSURE: 33400 61.0822 -78.2732 -111.038 -78.2732 -324.926 15.3137 -111.038 15.3137 -21.7482
GPRESSURE: 33400 110.199 -114.843 -104.569 -43.6045 -319.831 -76.9942 -196.651 52.3269 11.1615
PRESSAVG: 33400 -38.6466 -6.00376 19.9793 -6.00376 75.1451 -20.9773 19.9793 -20.9773 -23.6478
GPRESSAVG: 33400 -40.275 -5.60707 22.0389 -9.97987 73.7854 -16.7359 14.0423 -21.463 -19.6599
ENERGY:   33400      1170.8977      3288.7899      3478.7476       158.4888        -170198.3451     12574.1426         0.0000         0.0000     28949.6420        -120577.6366       308.8790   -149527.2785   -120477.9087       310.2500            -95.1974       -66.1571    450886.1136         4.2836         4.6168

PRESSURE: 33500 327.44 35.1925 222.327 35.1925 -195.441 8.17325 222.327 8.17325 457.415
GPRESSURE: 33500 290.493 111.558 208.006 -10.4756 -104.311 -18.9567 233.39 -19.7873 490.248
PRESSAVG: 33500 37.7802 -61.0603 45.2042 -61.0603 -94.6689 23.6276 45.2042 23.6276 101.788
GPRESSAVG: 33500 36.0856 -61.0001 42.9723 -56.0772 -89.8874 17.8436 53.4464 25.5787 98.4053
ENERGY:   33500      1197.7918      3316.1309      3457.6866       145.2304        -169991.3239     12558.5627         0.0000         0.0000     28887.0574        -120428.8640       308.2112   -149315.9214   -120338.2984       308.1653            196.4715       225.4769    450982.7592        14.9665        14.8679

PRESSURE: 33600 -318.904 -75.4334 95.0105 -75.4334 142.186 -106.943 95.0105 -106.943 -127.601
GPRESSURE: 33600 -269.536 -135.392 63.4966 -107.112 172.168 -113.963 118.738 -57.5599 -125.588
PRESSAVG: 33600 -34.5981 -41.0121 -29.0088 -41.0121 12.0567 0.693851 -29.0088 0.693851 52.7732
GPRESSAVG: 33600 -29.4979 -37.4224 -29.4037 -47.1643 8.67656 1.27768 -33.5614 0.815531 52.1141
ENERGY:   33600      1182.8227      3294.1421      3482.1028       162.0705        -170191.5154     12515.3322         0.0000         0.0000     29040.2260        -120514.8191       309.8455   -149555.0451   -120417.6221       310.0123           -101.4394       -74.3185    453113.2963        10.0773        10.4309

PRESSURE: 33700 -222.38 -305.263 43.2678 -305.263 -453.719 53.4833 43.2678 53.4833 7.25843
GPRESSURE: 33700 -238.18 -153.793 -14.0488 -335.475 -389.607 117.479 53.3678 37.0583 60.3899
PRESSAVG: 33700 -69.6839 -6.24198 19.5216 -6.24198 5.28649 31.2613 19.5216 31.2613 36.4822
GPRESSAVG: 33700 -72.4305 -7.95407 23.246 -1.94879 7.34192 38.7603 14.2748 30.6239 37.5265
ENERGY:   33700      1175.0374      3302.3132      3451.1336       160.7691        -170260.6873     12572.0018         0.0000         0.0000     29060.2883        -120539.1438       310.0595   -149599.4321   -120437.2112       309.5438           -222.9470      -189.1323    452766.4859        -9.3051        -9.1874

PRESSURE: 33800 -101.479 -156.442 -23.6694 -156.442 -50.2709 -5.98874 -23.6694 -5.98874 -41.9781
GPRESSURE: 33800 -8.12455 -193.792 36.8695 -225.31 -52.6355 37.817 54.0879 -74.1527 -47.1471
PRESSAVG: 33800 24.8084 1.50589 -15.5285 1.50589 -45.3675 43.2471 -15.5285 43.2471 32.2468
GPRESSAVG: 33800 25.0466 1.66215 -16.0717 1.11818 -43.6565 33.4429 -9.49535 47.4381 29.2237
ENERGY:   33800      1186.6102      3347.3650      3453.4994       172.5943        -170647.4500     12741.3405         0.0000         0.0000     29258.4748        -120487.5657       312.1741   -149746.0405   -120395.1707       310.6048            -64.5761       -35.9690    451012.4065         3.8959         3.5379

PRESSURE: 33900 -9.33609 -113.144 -12.008 -113.144 242.032 42.589 -12.008 42.589 -34.1518
GPRESSURE: 33900 -26.3981 -91.8967 2.69196 -103.797 290.799 -75.9453 38.0756 105.204 35.7354
PRESSAVG: 33900 -71.7318 -54.0232 15.5383 -54.0232 1.79394 46.5402 15.5383 46.5402 63.0619
GPRESSAVG: 33900 -70.1961 -53.6796 16.1882 -55.1627 -1.58035 49.2161 11.2058 44.6292 65.9707
ENERGY:   33900      1204.0489      3297.9446      3473.3178       155.4023        -169947.0989     12493.5732         0.0000         0.0000     28882.5123        -120440.2999       308.1627   -149322.8121   -120344.8573       309.8095             66.1814       100.0453    451379.9274        -2.2920        -1.9352

WRITING COORDINATES TO DCD FILE model_7.dcd AT STEP 34000
WRITING COORDINATES TO RESTART FILE AT STEP 34000
FINISHED WRITING RESTART COORDINATES
WRITING VELOCITIES TO RESTART FILE AT STEP 34000
FINISHED WRITING RESTART VELOCITIES
PRESSURE: 34000 -16.7778 155.141 -71.6313 155.141 38.5493 172.931 -71.6313 172.931 34.2802
GPRESSURE: 34000 -12.5412 46.2098 13.998 85.2531 34.7642 115.109 -147.952 111.588 118.883
PRESSAVG: 34000 -23.7333 -24.5564 32.3623 -24.5564 22.3158 29.5626 32.3623 29.5626 25.7773
GPRESSAVG: 34000 -25.9288 -23.7036 30.176 -27.4692 21.7315 29.8285 35.5408 25.5068 27.2236
TIMING: 34000  CPU: 1337.9, 0.0447516/step  Wall: 1346.17, 0.0447655/step, 123.927 hours remaining, 2577.054688 MB of memory in use.
ETITLE:      TS           BOND          ANGLE          DIHED          IMPRP               ELECT            VDW       BOUNDARY           MISC        KINETIC               TOTAL           TEMP      POTENTIAL         TOTAL3        TEMPAVG            PRESSURE      GPRESSURE         VOLUME       PRESSAVG      GPRESSAVG

ENERGY:   34000      1161.4031      3299.4508      3468.0024       160.7673        -170175.0638     12528.0616         0.0000         0.0000     29161.0060        -120396.3724       311.1341   -149557.3785   -120297.2830       309.3535             18.6839        47.0353    451146.8466         8.1199         7.6754

WRITING EXTENDED SYSTEM TO RESTART FILE AT STEP 34000
PRESSURE: 34100 -143.618 -33.8705 183.676 -33.8705 492.683 -228.878 183.676 -228.878 -57.772
GPRESSURE: 34100 -48.2405 5.71202 128.354 -59.9118 516.448 -284.64 204.193 -211.913 -85.4059
PRESSAVG: 34100 23.0598 49.2274 39.4527 49.2274 -11.1833 33.3286 39.4527 33.3286 -21.4939
GPRESSAVG: 34100 22.0283 49.5059 36.9328 55.4804 -11.5637 37.5751 38.5617 35.9074 -20.6881
ENERGY:   34100      1184.1191      3291.3490      3493.6257       164.3147        -169969.7163     12429.4033         0.0000         0.0000     28943.7797        -120463.1247       308.8164   -149406.9044   -120366.4327       309.9463             97.0975       127.6006    450472.5298        -3.2058        -3.4078

LDB: ============= START OF LOAD BALANCING ============== 1364.24
LDB: ============== END OF LOAD BALANCING =============== 1364.24
Info: useSync: 0 useProxySync: 0
LDB: =============== DONE WITH MIGRATION ================ 1364.25
LDB: ============= START OF LOAD BALANCING ============== 1366.53
LDB: Largest compute 134 load 0.210193 is 16.2% of average load 1.297618
LDB: Average compute 0.024585 is 1.9% of average load 1.297618
LDB: TIME 1366.54 LOAD: AVG 1.29762 MAX 2.27191  PROXIES: TOTAL 361 MAXPE 13 MAXPATCH 7 None MEM: 2577.05 MB
LDB: TIME 1366.55 LOAD: AVG 1.29762 MAX 2.27191  PROXIES: TOTAL 387 MAXPE 16 MAXPATCH 7 RefineTorusLB MEM: 2577.05 MB
LDB: TIME 1366.55 LOAD: AVG 1.29762 MAX 1.33892  PROXIES: TOTAL 386 MAXPE 16 MAXPATCH 7 RefineTorusLB MEM: 2577.05 MB
LDB: ============== END OF LOAD BALANCING =============== 1366.56
Info: useSync: 0 useProxySync: 0
LDB: =============== DONE WITH MIGRATION ================ 1366.57
PRESSURE: 34200 -180.162 157.21 192.06 157.21 -346.382 -156.348 192.06 -156.348 116.737
GPRESSURE: 34200 -156.433 171.314 137.552 181.142 -331.5 -179.175 283.122 -158.64 150.963
PRESSAVG: 34200 -19.7342 70.9677 106.307 70.9677 47.3069 69.4203 106.307 69.4203 5.20209
GPRESSAVG: 34200 -17.8127 68.5481 112.754 69.1707 47.2861 63.731 103.166 66.8759 2.98281
ENERGY:   34200      1185.2834      3397.9306      3457.9888       159.1040        -170123.3979     12472.2441         0.0000         0.0000     29042.1946        -120408.6525       309.8665   -149450.8470   -120304.7182       310.3082           -136.6026      -112.3234    451329.8066        10.9250        10.8188

PRESSURE: 34300 -137.733 35.6623 234.427 35.6623 -100.85 45.1214 234.427 45.1214 119.647
GPRESSURE: 34300 -78.737 -6.58404 186.373 -25.0285 -77.1166 -37.4088 171.161 82.4176 143.261
PRESSAVG: 34300 -11.8919 -39.4884 35.8495 -39.4884 -23.6485 55.4192 35.8495 55.4192 67.1287
GPRESSAVG: 34300 -10.611 -40.0764 30.3926 -40.8566 -23.9329 55.202 40.2918 58.2545 65.9776
ENERGY:   34300      1187.6655      3369.9560      3488.8841       153.3497        -170449.4535     12663.0952         0.0000         0.0000     29033.4095        -120553.0934       309.7727   -149586.5030   -120449.4261       309.5279            -39.6453        -4.1976    450450.7643        10.5294        10.4779

PRESSURE: 34400 -1.0631 -95.4076 -259.679 -95.4076 320.027 43.5492 -259.679 43.5492 85.2726
GPRESSURE: 34400 18.7874 -66.2874 -163.76 -26.7258 344.691 134.251 -153.053 -42.2791 144.847
PRESSAVG: 34400 -84.0725 -16.1354 39.2232 -16.1354 -33.0696 -20.7067 39.2232 -20.7067 143.261
GPRESSAVG: 34400 -83.6527 -15.7892 40.122 -14.1694 -32.7759 -14.8969 40.1988 -26.0551 143.909
ENERGY:   34400      1162.9534      3327.2136      3449.0926       155.2018        -170294.2401     12679.1059         0.0000         0.0000     29043.7067        -120476.9661       309.8826   -149520.6727   -120376.7575       309.2011            134.7454       169.4419    451454.7216         8.7062         9.1600

PRESSURE: 34500 -79.9072 20.8061 4.69501 20.8061 -414.248 -16.5407 4.69501 -16.5407 -247.068
GPRESSURE: 34500 -78.7088 7.43326 -52.773 62.7084 -352.649 -11.3397 -0.00516062 24.175 -205.102
PRESSAVG: 34500 33.8639 -56.2805 -23.8695 -56.2805 82.2113 26.5866 -23.8695 26.5866 -117.157
GPRESSAVG: 34500 32.5878 -56.358 -27.2768 -55.6129 83.1385 22.7769 -24.9622 31.2126 -117.165
ENERGY:   34500      1176.5912      3265.9799      3490.8686       165.4408        -169994.9462     12296.4350         0.0000         0.0000     29117.8069        -120481.8238       310.6732   -149599.6308   -120384.8501       311.2174           -247.0743      -212.1532    450825.4179        -0.3606        -0.4796

PRESSURE: 34600 371.948 156.242 -204.342 156.242 535.619 -100.858 -204.342 -100.858 55.8639
GPRESSURE: 34600 406.754 94.4233 -202.488 171.008 544.798 -224.634 -175.444 -39.4293 88.5867
PRESSAVG: 34600 2.00801 -50.9481 -34.5076 -50.9481 -19.8477 20.9777 -34.5076 20.9777 -19.0277
GPRESSAVG: 34600 0.987358 -51.0421 -32.4163 -53.8576 -19.0987 24.4031 -29.7982 19.5777 -18.9409
ENERGY:   34600      1143.1923      3318.5213      3478.7407       182.9253        -170325.6624     12677.2325         0.0000         0.0000     29014.2934        -120510.7569       309.5688   -149525.0503   -120415.9918       309.7290            321.1438       346.7129    448971.5781       -12.2891       -12.3508

PRESSURE: 34700 -140.214 -204.762 131.695 -204.762 211.224 -120.197 131.695 -120.197 22.5104
GPRESSURE: 34700 -80.504 -256.114 130.14 -113.782 206.033 -82.376 152.718 -226.978 46.6497
PRESSAVG: 34700 -37.8651 -19.736 16.4505 -19.736 -12.9642 -3.50821 16.4505 -3.50821 35.3596
GPRESSAVG: 34700 -34.6515 -19.0789 20.375 -18.1799 -16.4674 -5.56814 8.63797 -1.08192 35.114
ENERGY:   34700      1197.9617      3308.1387      3447.1091       152.5751        -170115.1125     12464.5030         0.0000         0.0000     28946.8490        -120597.9759       308.8492   -149544.8248   -120496.9527       309.2716             31.1733        57.3928    450328.1209        -5.1566        -5.3349

PRESSURE: 34800 295.617 228.499 -22.2638 228.499 228.867 59.2899 -22.2638 59.2899 345.465
GPRESSURE: 34800 298.667 324.943 -14.3687 135.665 276.165 31.0916 51.7866 131.419 413.2
PRESSAVG: 34800 10.9648 -8.67414 6.23847 -8.67414 -75.0309 -6.55316 6.23847 -6.55316 105.184
GPRESSAVG: 34800 9.55096 -12.9454 4.94896 -6.6782 -73.4221 -4.7505 4.65849 -8.78076 104.904
ENERGY:   34800      1183.9624      3436.6475      3443.2865       158.6596        -170410.4921     12706.6680         0.0000         0.0000     28886.0437        -120595.2243       308.2004   -149481.2681   -120494.8677       309.7300            289.9828       329.3439    449261.9631        13.7061        13.6777

PRESSURE: 34900 -22.6466 -163.084 63.4641 -163.084 179.28 -13.6145 63.4641 -13.6145 55.6274
GPRESSURE: 34900 -11.6327 -94.0398 168.989 -113.484 207.386 -125.11 24.3672 -81.9398 92.1261
PRESSAVG: 34900 -34.3881 72.288 24.2499 72.288 8.20988 -4.08975 24.2499 -4.08975 22.1916
GPRESSAVG: 34900 -36.5561 80.7008 21.029 68.0412 9.20578 -5.60535 26.5616 -3.37658 22.8247
ENERGY:   34900      1144.8507      3319.4547      3484.7084       159.6598        -170160.4389     12500.5491         0.0000         0.0000     28906.7703        -120644.4458       308.4216   -149551.2161   -120545.5603       308.8425             70.7537        95.9600    450476.4434        -1.3289        -1.5085

WRITING COORDINATES TO DCD FILE model_7.dcd AT STEP 35000
WRITING COORDINATES TO RESTART FILE AT STEP 35000
FINISHED WRITING RESTART COORDINATES
WRITING VELOCITIES TO RESTART FILE AT STEP 35000
FINISHED WRITING RESTART VELOCITIES
PRESSURE: 35000 27.2839 34.9923 77.6071 34.9923 -194.667 33.6681 77.6071 33.6681 172.814
GPRESSURE: 35000 115.683 -117.376 55.2755 134.864 -130.782 -44.9688 30.672 32.8361 146.072
PRESSAVG: 35000 -62.0095 -53.5621 18.4482 -53.5621 -49.352 -10.0308 18.4482 -10.0308 93.1622
GPRESSAVG: 35000 -63.0388 -57.8733 16.9809 -51.4218 -49.6015 -9.9295 14.485 -7.34212 95.2981
TIMING: 35000  CPU: 1373.75, 0.0358407/step  Wall: 1382.02, 0.0358553/step, 99.2504 hours remaining, 2577.054688 MB of memory in use.
ETITLE:      TS           BOND          ANGLE          DIHED          IMPRP               ELECT            VDW       BOUNDARY           MISC        KINETIC               TOTAL           TEMP      POTENTIAL         TOTAL3        TEMPAVG            PRESSURE      GPRESSURE         VOLUME       PRESSAVG      GPRESSAVG

ENERGY:   35000      1220.8920      3350.1914      3484.9233       154.9867        -169913.6135     12398.9280         0.0000         0.0000     28710.2623        -120593.4299       306.3249   -149303.6922   -120495.2380       308.7947              1.8104        43.6579    449516.3234        -6.0664        -5.7807

WRITING EXTENDED SYSTEM TO RESTART FILE AT STEP 35000
PRESSURE: 35100 -114.296 81.7952 -189.517 81.7952 352.846 89.9221 -189.517 89.9221 -105.2
GPRESSURE: 35100 -70.12 135.764 -136.173 -6.13165 320.274 160.405 -131.293 69.7427 -15.3072
PRESSAVG: 35100 -103.511 19.6684 36.8187 19.6684 101.792 56.0856 36.8187 56.0856 49.3058
GPRESSAVG: 35100 -103.843 16.8499 37.4812 20.5819 101.449 54.1375 45.6899 54.1575 50.0107
ENERGY:   35100      1157.0743      3415.2151      3457.9780       175.5529        -169985.8975     12287.3659         0.0000         0.0000     28882.4568        -120610.2545       308.1621   -149492.7113   -120503.0757       308.5727             44.4502        78.2824    449902.9285        15.8623        15.8722

PRESSURE: 35200 -285.424 -30.4137 -38.9987 -30.4137 124.244 89.1967 -38.9987 89.1967 263.678
GPRESSURE: 35200 -252.707 -1.12861 -66.7824 24.3641 182.897 15.6956 -84.9014 -6.16772 269.809
PRESSAVG: 35200 -78.9873 3.24886 39.1108 3.24886 88.2186 34.9653 39.1108 34.9653 18.601
GPRESSAVG: 35200 -76.034 5.83864 38.9386 5.99455 86.3256 41.3195 34.2673 33.1683 18.1359
ENERGY:   35200      1164.6086      3319.3019      3469.3745       160.5309        -170400.9257     12419.9499         0.0000         0.0000     29232.8660        -120634.2939       311.9008   -149867.1599   -120536.0910       310.3349             34.1658        66.6666    448847.3652         9.2775         9.4758

PRESSURE: 35300 -4.91042 177.594 108.376 177.594 41.9923 -94.0905 108.376 -94.0905 213.75
GPRESSURE: 35300 42.2496 97.4924 88.6231 74.1497 119.749 -91.6942 128.63 -60.3753 202.461
PRESSAVG: 35300 -64.7986 73.827 25.5484 73.827 19.9375 4.57897 25.5484 4.57897 25.1498
GPRESSAVG: 35300 -66.7272 69.6721 25.2175 70.79 22.4185 -4.18096 25.432 10.7523 24.0632
ENERGY:   35300      1161.7907      3285.6877      3428.3324       160.4192        -170360.5436     12597.4932         0.0000         0.0000     29076.4068        -120650.4135       310.2315   -149726.8203   -120551.0598       310.2157             83.6106       121.4864    449581.7344        -6.5705        -6.7485

PRESSURE: 35400 -228.273 173.451 -103.722 173.451 25.489 -46.1903 -103.722 -46.1903 -39.6201
GPRESSURE: 35400 -160.804 154.918 -94.4628 107.788 5.45541 -98.3342 -84.5151 24.373 16.7031
PRESSAVG: 35400 -63.2211 32.813 5.03196 32.813 29.4798 -36.737 5.03196 -36.737 32.931
GPRESSAVG: 35400 -61.824 36.6284 2.32233 33.6121 26.6849 -33.6923 8.36688 -43.371 34.0033
ENERGY:   35400      1198.6105      3354.6814      3462.9461       168.5561        -170191.9836     12411.6667         0.0000         0.0000     29054.5968        -120540.9261       309.9988   -149595.5229   -120440.4808       309.5752            -80.8014       -46.2150    450273.5741        -0.2701        -0.3786

PRESSURE: 35500 -240.86 -93.5156 -96.0685 -93.5156 -299.702 -164.872 -96.0685 -164.872 -159.059
GPRESSURE: 35500 -191.814 -135.918 -187.749 -93.235 -278.741 -174.654 -0.147435 -165.475 -111.01
PRESSAVG: 35500 -101.827 -82.4997 -38.0128 -82.4997 -40.4682 -59.228 -38.0128 -59.228 188.097
GPRESSAVG: 35500 -98.8141 -84.5424 -31.1578 -80.0224 -41.4904 -57.0376 -39.6296 -59.1436 185.752
ENERGY:   35500      1187.6843      3331.7321      3437.7921       159.8129        -170144.2054     12242.1781         0.0000         0.0000     29223.9884        -120561.0175       311.8061   -149785.0059   -120459.8832       310.4291           -233.2068      -193.8550    450393.5278        15.2671        15.1492

PRESSURE: 35600 -30.6008 59.4705 143.079 59.4705 -27.8246 -77.2439 143.079 -77.2439 125.612
GPRESSURE: 35600 14.7609 123.252 97.4677 135.629 26.3068 -84.3705 199.204 -78.9059 140.087
PRESSAVG: 35600 45.988 -112.134 -28.0283 -112.134 6.76793 -98.6247 -28.0283 -98.6247 35.0841
GPRESSAVG: 35600 44.1703 -108.916 -28.7906 -113.488 9.62423 -97.3822 -31.3377 -95.9414 34.7482
ENERGY:   35600      1121.6801      3299.0358      3501.8457       154.7181        -169978.4559     12383.1523         0.0000         0.0000     28884.5857        -120633.4381       308.1849   -149518.0238   -120539.8783       309.4239             22.3956        60.3850    448571.6591        29.2800        29.5143

PRESSURE: 35700 -161.442 -230.659 -54.7707 -230.659 174.363 305.064 -54.7707 305.064 8.99438
GPRESSURE: 35700 -108.856 -213.146 73.3185 -224.01 202.152 301.057 -84.594 248.779 29.7111
PRESSAVG: 35700 -4.09239 -22.4483 -12.107 -22.4483 -64.8616 -62.3322 -12.107 -62.3322 52.5814
GPRESSAVG: 35700 -5.78924 -19.8705 -15.1548 -26.181 -64.9054 -63.1845 -9.46932 -62.5726 54.2698
ENERGY:   35700      1181.8945      3275.8933      3483.8468       164.3563        -170134.8503     12383.3692         0.0000         0.0000     28950.1125        -120695.3777       308.8840   -149645.4902   -120604.2052       308.8024              7.3050        41.0025    448880.4285        -5.4575        -5.4750

PRESSURE: 35800 -111.752 -182.435 -21.0448 -182.435 -243.024 -262.201 -21.0448 -262.201 14.9925
GPRESSURE: 35800 -205.197 -232.601 39.0388 -184.796 -141.877 -234.858 -109.069 -234.256 111.737
PRESSAVG: 35800 -18.6725 -105.591 -41.6003 -105.591 -51.3975 -8.32324 -41.6003 -8.32324 57.4962
GPRESSAVG: 35800 -17.2271 -109.913 -35.2713 -104.941 -49.44 -9.53869 -41.896 -6.7627 54.7822
ENERGY:   35800      1202.7424      3315.6678      3473.1130       153.2206        -170386.4916     12562.3456         0.0000         0.0000     28920.0429        -120759.3592       308.5632   -149679.4021   -120659.1687       309.6365           -113.2613       -78.4457    449725.3005        -4.1913        -3.9616

PRESSURE: 35900 188.848 114.247 -101.445 114.247 29.9483 -130.978 -101.445 -130.978 173.635
GPRESSURE: 35900 182.273 93.5128 -133.066 114.498 124.766 -66.4364 -76.2037 -14.6267 197.039
PRESSAVG: 35900 -47.006 -87.0926 73.8294 -87.0926 -15.1172 -68.844 73.8294 -68.844 75.4716
GPRESSAVG: 35900 -48.3531 -82.4918 69.4986 -84.7766 -17.1118 -70.1931 72.3421 -70.0871 78.584
ENERGY:   35900      1122.7215      3291.9251      3448.7999       156.2365        -170635.9992     12798.2793         0.0000         0.0000     28996.3447        -120821.6922       309.3773   -149818.0369   -120720.6333       309.0950            130.8104       168.0259    450435.1284         4.4495         4.3730

WRITING COORDINATES TO DCD FILE model_7.dcd AT STEP 36000
WRITING COORDINATES TO RESTART FILE AT STEP 36000
FINISHED WRITING RESTART COORDINATES
WRITING VELOCITIES TO RESTART FILE AT STEP 36000
FINISHED WRITING RESTART VELOCITIES
PRESSURE: 36000 38.8584 48.7774 62.986 48.7774 163.882 -7.97168 62.986 -7.97168 70.025
GPRESSURE: 36000 107.463 77.613 132.014 57.535 189.591 -58.8829 6.34695 -36.2849 93.9912
PRESSAVG: 36000 -95.0632 -5.30529 -63.8839 -5.30529 81.3784 -14.1752 -63.8839 -14.1752 9.16292
GPRESSAVG: 36000 -93.7977 -10.5125 -61.0326 -3.50076 81.7115 -11.84 -63.2618 -14.4744 7.64339
TIMING: 36000  CPU: 1410.26, 0.0365171/step  Wall: 1418.55, 0.0365271/step, 101.1 hours remaining, 2577.054688 MB of memory in use.
ETITLE:      TS           BOND          ANGLE          DIHED          IMPRP               ELECT            VDW       BOUNDARY           MISC        KINETIC               TOTAL           TEMP      POTENTIAL         TOTAL3        TEMPAVG            PRESSURE      GPRESSURE         VOLUME       PRESSAVG      GPRESSAVG

ENERGY:   36000      1152.0897      3347.6278      3496.7188       160.1737        -170453.1719     12599.7582         0.0000         0.0000     28829.7333        -120867.0704       307.5996   -149696.8037   -120767.8856       308.8016             90.9219       130.3485    450961.1889        -1.5073        -1.4809

WRITING EXTENDED SYSTEM TO RESTART FILE AT STEP 36000
PRESSURE: 36100 -26.7712 318.071 64.8941 318.071 -49.9837 120.843 64.8941 120.843 -73.0191
GPRESSURE: 36100 -49.5302 336.76 86.9865 264.657 -33.2431 87.6748 92.1555 52.0414 20.8218
PRESSAVG: 36100 -42.6804 -14.1437 5.31374 -14.1437 -17.4073 30.7139 5.31374 30.7139 25.5052
GPRESSAVG: 36100 -46.0629 -14.9314 8.46985 -16.3603 -14.037 32.8469 6.55004 28.8166 25.3816
ENERGY:   36100      1187.0940      3328.0979      3440.0420       166.3767        -170588.0621     12703.7348         0.0000         0.0000     28907.2218        -120855.4948       308.4264   -149762.7167   -120752.2307       308.9545            -49.9247       -20.6505    450664.1956       -11.5275       -11.5727

LDB: ============= START OF LOAD BALANCING ============== 1435.73
LDB: ============== END OF LOAD BALANCING =============== 1435.73
Info: useSync: 0 useProxySync: 0
LDB: =============== DONE WITH MIGRATION ================ 1435.73
LDB: ============= START OF LOAD BALANCING ============== 1437.69
LDB: Largest compute 149 load 0.200737 is 15.5% of average load 1.291980
LDB: Average compute 0.024305 is 1.9% of average load 1.291980
LDB: TIME 1437.7 LOAD: AVG 1.29198 MAX 1.94681  PROXIES: TOTAL 361 MAXPE 13 MAXPATCH 7 None MEM: 2577.05 MB
LDB: TIME 1437.7 LOAD: AVG 1.29198 MAX 1.94681  PROXIES: TOTAL 386 MAXPE 16 MAXPATCH 7 RefineTorusLB MEM: 2577.05 MB
LDB: TIME 1437.71 LOAD: AVG 1.29198 MAX 1.33028  PROXIES: TOTAL 385 MAXPE 16 MAXPATCH 7 RefineTorusLB MEM: 2577.05 MB
LDB: ============== END OF LOAD BALANCING =============== 1437.72
Info: useSync: 0 useProxySync: 0
LDB: =============== DONE WITH MIGRATION ================ 1437.73
PRESSURE: 36200 503.972 -65.6855 155.455 -65.6855 -66.5623 -51.1641 155.455 -51.1641 0.356836
GPRESSURE: 36200 548.192 56.382 144.193 -66.0333 -43.5704 96.9144 100.062 -25.0987 16.2998
PRESSAVG: 36200 -20.8612 17.6345 -81.0279 17.6345 44.7778 -0.865012 -81.0279 -0.865012 44.1851
GPRESSAVG: 36200 -13.5003 17.4746 -89.3434 19.1971 38.896 -3.12556 -79.0886 0.050872 42.6809
ENERGY:   36200      1188.1157      3364.9148      3462.6039       149.0092        -170763.0030     12713.8844         0.0000         0.0000     29015.2855        -120869.1895       309.5794   -149884.4750   -120765.7410       308.9661            145.9220       173.6405    450624.1415        22.7006        22.6922

PRESSURE: 36300 -187.751 -3.59638 -213.653 -3.59638 -102.281 -233.026 -213.653 -233.026 37.3261
GPRESSURE: 36300 -196.054 -2.19589 -197.935 57.2017 -68.3346 -305.536 -177.617 -253.896 120.689
PRESSAVG: 36300 83.4614 10.8234 -3.1819 10.8234 -107.51 28.2762 -3.1819 28.2762 42.8956
GPRESSAVG: 36300 80.7357 16.1036 -1.27137 3.75943 -105.478 26.9156 -5.03607 29.8591 42.5613
ENERGY:   36300      1097.5285      3319.4745      3462.9864       152.7073        -170344.8721     12467.0528         0.0000         0.0000     29001.6068        -120843.5159       309.4334   -149845.1227   -120743.8171       308.6397            -84.2356       -47.8999    449863.4633         6.2824         5.9395

PRESSURE: 36400 -14.0012 -40.4991 276.119 -40.4991 -219.577 -199.648 276.119 -199.648 -59.388
GPRESSURE: 36400 -17.4824 -22.8056 293.05 -48.9711 -149.515 -231.36 298.579 -173.119 -30.7272
PRESSAVG: 36400 58.1186 -3.5832 -4.44594 -3.5832 -159.425 -20.888 -4.44594 -20.888 43.4321
GPRESSAVG: 36400 55.9658 -8.27884 -3.34656 1.7159 -158.84 -19.1722 -5.7506 -23.088 45.54
ENERGY:   36400      1181.0145      3302.9868      3472.2499       152.1745        -170217.6173     12309.7948         0.0000         0.0000     28967.1844        -120832.2123       309.0661   -149799.3968   -120735.2562       309.4643            -97.6554       -65.9083    449414.1185       -19.2914       -19.1113

PRESSURE: 36500 20.9071 141.121 -46.3083 141.121 -44.171 -36.007 -46.3083 -36.007 -255.801
GPRESSURE: 36500 94.0637 144.176 -25.3681 110.965 -41.3343 -79.2938 11.4043 2.55159 -225.991
PRESSAVG: 36500 13.9712 -50.1565 35.2557 -50.1565 16.8557 -13.6746 35.2557 -13.6746 -58.3404
GPRESSAVG: 36500 15.839 -51.1525 37.4645 -49.404 17.9392 -15.1862 37.3486 -14.3447 -61.3063
ENERGY:   36500      1148.1777      3298.6705      3452.5823       151.7276        -170236.4525     12499.7719         0.0000         0.0000     28799.1614        -120886.3611       307.2734   -149685.5225   -120799.2127       308.4336            -93.0217       -57.7537    450832.9016        -9.1712        -9.1760

PRESSURE: 36600 -33.7158 -39.0094 -41.7719 -39.0094 -235.407 -7.82596 -41.7719 -7.82596 184.937
GPRESSURE: 36600 45.5599 -11.4221 -57.4395 -64.6301 -254.697 121.708 -6.8745 -49.5172 217.931
PRESSAVG: 36600 107.24 -35.0236 -36.4879 -35.0236 -55.9425 14.9225 -36.4879 14.9225 -2.87218
GPRESSAVG: 36600 107.371 -34.9103 -39.2993 -33.2681 -55.151 14.2526 -36.1269 16.4107 -5.33394
ENERGY:   36600      1180.3225      3261.1833      3473.6915       157.0853        -170319.4663     12465.6245         0.0000         0.0000     28817.3832        -120964.1761       307.4678   -149781.5592   -120860.7713       308.3821            -28.0618         2.9313    448985.7175        16.1418        15.6285

PRESSURE: 36700 53.0284 -118.852 -13.7124 -118.852 -82.5053 -128.277 -13.7124 -128.277 92.5265
GPRESSURE: 36700 103.882 -62.107 -89.7043 -133.689 -66.8453 -63.8959 -1.48469 -119.831 107.382
PRESSAVG: 36700 47.3436 34.3903 -64.1613 34.3903 3.4312 -83.6498 -64.1613 -83.6498 -14.1442
GPRESSAVG: 36700 46.5517 33.6105 -63.3536 34.3318 -0.509684 -79.2384 -66.8983 -82.8346 -10.8729
ENERGY:   36700      1121.9162      3294.1346      3493.0980       161.4669        -170360.5217     12491.8965         0.0000         0.0000     28936.1946        -120861.8149       308.7355   -149798.0095   -120762.6651       308.7443             21.0165        48.1397    449107.2657        12.2102        11.7231

PRESSURE: 36800 -126.236 -103.091 6.79273 -103.091 -121.444 65.1056 6.79273 65.1056 -115.422
GPRESSURE: 36800 -103.817 -63.1146 5.34167 -149.533 -95.4558 -18.1615 -43.4607 146.94 -57.867
PRESSAVG: 36800 -35.6023 27.0008 -31.5202 27.0008 55.4088 -13.8181 -31.5202 -13.8181 -25.3361
GPRESSAVG: 36800 -36.1198 30.0741 -27.8791 23.2616 55.8469 -15.4577 -33.9655 -15.1524 -25.5582
ENERGY:   36800      1160.5758      3255.8868      3492.0780       152.2577        -170114.9653     12447.0175         0.0000         0.0000     28749.3937        -120857.7558       306.7424   -149607.1495   -120755.0299       308.9988           -121.0340       -85.7132    450361.4492        -1.8432        -1.9437

PRESSURE: 36900 -339.831 71.016 -131.073 71.016 -182.801 60.811 -131.073 60.811 -268.582
GPRESSURE: 36900 -262.537 98.6146 -155.678 61.4656 -189.722 -25.4167 -105.68 138.904 -235.261
PRESSAVG: 36900 -32.9057 8.7381 -73.3596 8.7381 131.815 -27.7093 -73.3596 -27.7093 -50.4565
GPRESSAVG: 36900 -35.9985 5.3281 -75.5189 14.1713 133.196 -28.6511 -74.2285 -28.8207 -48.9591
ENERGY:   36900      1132.5291      3298.9840      3444.2903       159.9798        -169868.6564     12316.4874         0.0000         0.0000     28721.2491        -120795.1368       306.4421   -149516.3858   -120696.1515       308.6848           -263.7381      -229.1733    451250.1751        16.1510        16.0796

PRESSURE: 37000 -126.98 -72.503 -140.439 -72.503 -158.662 48.3941 -140.439 48.3941 21.524
GPRESSURE: 37000 -109.592 -158.557 -66.9664 43.9487 -130.156 66.2316 -116.629 80.5165 90.1006
PRESSAVG: 37000 -0.937144 -74.6074 -35.2126 -74.6074 -7.34175 -41.6165 -35.2126 -41.6165 1.16316
GPRESSAVG: 37000 -0.900898 -70.978 -33.1678 -79.3125 -7.19349 -42.8537 -32.2423 -37.5926 1.29151
TIMING: 37000  CPU: 1448.97, 0.0387091/step  Wall: 1457.27, 0.0387225/step, 107.166 hours remaining, 2577.054688 MB of memory in use.
ETITLE:      TS           BOND          ANGLE          DIHED          IMPRP               ELECT            VDW       BOUNDARY           MISC        KINETIC               TOTAL           TEMP      POTENTIAL         TOTAL3        TEMPAVG            PRESSURE      GPRESSURE         VOLUME       PRESSAVG      GPRESSAVG

ENERGY:   37000      1141.3838      3221.5569      3464.4789       157.2899        -170397.7120     12503.0134         0.0000         0.0000     28981.4164        -120928.5726       309.2180   -149909.9890   -120826.2618       308.3103            -88.0395       -49.8825    451129.8470        -2.3719        -2.2676

WRITING EXTENDED SYSTEM TO RESTART FILE AT STEP 37000
WRITING COORDINATES TO DCD FILE model_7.dcd AT STEP 37000
WRITING COORDINATES TO RESTART FILE AT STEP 37000
FINISHED WRITING RESTART COORDINATES
WRITING VELOCITIES TO RESTART FILE AT STEP 37000
FINISHED WRITING RESTART VELOCITIES
PRESSURE: 37100 -202.187 -67.6608 113.079 -67.6608 -51.3796 -79.7003 113.079 -79.7003 -318.265
GPRESSURE: 37100 -202.761 -50.0157 105.618 -130.159 -46.0039 2.54298 115.463 21.7581 -207.755
PRESSAVG: 37100 -18.7523 -69.4185 35.9963 -69.4185 25.6463 -69.6639 35.9963 -69.6639 38.1703
GPRESSAVG: 37100 -17.6127 -70.6787 33.2999 -69.5061 23.4944 -70.3788 37.7691 -67.1453 38.2122
ENERGY:   37100      1177.3611      3280.9138      3494.0669       164.4568        -170323.5945     12347.3592         0.0000         0.0000     28896.5520        -120962.8847       308.3125   -149859.4367   -120856.1969       309.1614           -190.6104      -152.1731    450526.3748        15.0214        14.6980

PRESSURE: 37200 108.231 96.4846 -44.1357 96.4846 -262.433 54.1779 -44.1357 54.1779 69.0303
GPRESSURE: 37200 71.6026 118.921 -102.816 80.1212 -215.939 47.787 -79.1429 -1.48534 158.865
PRESSAVG: 37200 62.4424 -57.2893 83.3296 -57.2893 -36.5291 19.0414 83.3296 19.0414 -31.1851
GPRESSAVG: 37200 63.3588 -56.1765 80.5342 -56.9998 -37.1545 18.4761 84.0601 14.4856 -31.5855
ENERGY:   37200      1171.5142      3325.1749      3475.8457       149.1918        -170414.8793     12458.2206         0.0000         0.0000     28910.9618        -120923.9702       308.4663   -149834.9320   -120832.6448       308.4337            -28.3904         4.8430    449150.5995        -1.7573        -1.7937

PRESSURE: 37300 -334.546 71.3537 116.243 71.3537 -42.2203 -125.723 116.243 -125.723 113.714
GPRESSURE: 37300 -206.85 163.806 125.494 51.5868 -62.0071 -94.0579 109.493 -163.574 129.803
PRESSAVG: 37300 -31.3143 15.7307 42.0331 15.7307 -76.5891 -58.2654 42.0331 -58.2654 105.112
GPRESSAVG: 37300 -30.8595 17.0838 40.3017 15.161 -75.8342 -55.8074 43.1324 -58.8568 103.82
ENERGY:   37300      1152.9059      3279.6827      3471.4291       156.8194        -170500.4338     12420.7875         0.0000         0.0000     29055.9307        -120962.8785       310.0130   -150018.8092   -120868.4012       308.9845            -87.6840       -46.3516    449376.3292        -0.9306        -0.9578

PRESSURE: 37400 -158.902 -220.581 -4.09782 -220.581 -103.165 -222.761 -4.09782 -222.761 -482.858
GPRESSURE: 37400 -132.405 -215.604 101.817 -272.363 -86.0454 -195.872 -125.865 -158.273 -408.433
PRESSAVG: 37400 -55.4896 80.9658 1.62568 80.9658 5.6021 -92.6532 1.62568 -92.6532 91.3301
GPRESSAVG: 37400 -58.172 79.3494 3.33104 80.464 7.35034 -91.5089 2.75175 -88.3812 91.2299
ENERGY:   37400      1177.8281      3263.6281      3449.5596       157.5594        -170299.4969     12259.0007         0.0000         0.0000     29120.5648        -120871.3563       310.7026   -149991.9211   -120772.4327       309.0453           -248.3085      -208.9611    448916.2298        13.8142        13.4694

PRESSURE: 37500 -286.48 139.498 256.903 139.498 13.2938 -46.6621 256.903 -46.6621 -155.551
GPRESSURE: 37500 -284.578 144.13 228.877 177.928 39.8868 -33.7716 279.452 -97.513 -108.272
PRESSAVG: 37500 -12.0274 47.749 56.8179 47.749 11.9386 -45.8021 56.8179 -45.8021 -13.4235
GPRESSAVG: 37500 -11.0325 50.0095 54.9399 48.0983 10.2339 -43.0722 55.4575 -51.9601 -12.3591
ENERGY:   37500      1176.5259      3345.8935      3478.9108       175.6298        -170104.1780     12274.4161         0.0000         0.0000     28773.9424        -120878.8595       307.0043   -149652.8019   -120783.0270       308.8758           -142.9122      -117.6542    450213.5339        -4.5041        -4.3859

PRESSURE: 37600 559.597 1.106 -56.4441 1.106 95.8466 138.131 -56.4441 138.131 163.653
GPRESSURE: 37600 599.026 51.7986 -9.47796 -29.591 119.696 188.346 -11.542 147.138 182.045
PRESSAVG: 37600 -78.248 -21.6281 39.2487 -21.6281 59.6766 93.9853 39.2487 93.9853 -4.71683
GPRESSAVG: 37600 -80.1155 -25.0764 41.0749 -16.8144 57.9794 90.6194 38.9903 96.0604 -0.854896
ENERGY:   37600      1148.3643      3357.1868      3453.2673       157.0703        -170444.7096     12578.1970         0.0000         0.0000     28969.8544        -120780.7695       309.0946   -149750.6239   -120679.9350       309.5043            273.0324       300.2556    448580.6662        -7.7628        -7.6637

PRESSURE: 37700 -305.56 -211.363 100.671 -211.363 272.713 123.751 100.671 123.751 -242.005
GPRESSURE: 37700 -309.45 -286.061 152.502 -83.4159 272.262 87.0744 161.253 127.433 -172.483
PRESSAVG: 37700 -49.0961 -12.2178 104.035 -12.2178 54.4387 130.813 104.035 130.813 -39.3653
GPRESSAVG: 37700 -48.3806 -14.1724 100.698 -11.8102 54.9372 129.012 102.157 131.033 -41.3176
ENERGY:   37700      1144.1403      3343.7150      3467.9456       154.6518        -170101.1691     12321.4192         0.0000         0.0000     28876.3452        -120792.9520       308.0969   -149669.2972   -120699.8788       309.2822            -91.6172       -69.8903    450123.2784       -11.3409       -11.5870

PRESSURE: 37800 -38.1403 77.2069 -5.46588 77.2069 -98.7914 7.95553 -5.46588 7.95553 -356.369
GPRESSURE: 37800 -87.6067 3.28713 -14.3607 138.025 -25.1292 14.4174 8.8713 65.7354 -298.243
PRESSAVG: 37800 -138.173 -47.477 72.8896 -47.477 156.48 -50.1132 72.8896 -50.1132 -45.5109
GPRESSAVG: 37800 -137.584 -40.5975 74.0697 -52.7604 159.668 -46.3666 75.1 -51.5921 -49.4465
ENERGY:   37800      1168.4654      3322.1364      3455.3175       145.3530        -170031.7910     12172.9375         0.0000         0.0000     28937.4742        -120830.1070       308.7492   -149767.5812   -120726.2965       308.6900           -164.4334      -136.9929    450468.5169        -9.0680        -9.1206

PRESSURE: 37900 -12.6197 -11.1878 93.046 -11.1878 -305.312 33.2376 93.046 33.2376 -358.804
GPRESSURE: 37900 -1.25018 16.3043 78.2292 -45.6176 -277.359 -18.769 159.942 21.1156 -303.279
PRESSAVG: 37900 51.6546 -48.1674 43.1597 -48.1674 -75.6771 45.1762 43.1597 45.1762 -19.6729
GPRESSAVG: 37900 50.4412 -51.6172 41.3228 -48.8379 -77.152 43.5014 41.5087 48.6846 -17.9968
ENERGY:   37900      1156.2439      3276.6309      3486.8457       146.5492        -169797.6049     12148.4377         0.0000         0.0000     28945.6558        -120637.2416       308.8364   -149582.8974   -120544.9418       308.6827           -225.5788      -193.9625    450811.0163       -14.5651       -14.9025

WRITING COORDINATES TO DCD FILE model_7.dcd AT STEP 38000
WRITING COORDINATES TO RESTART FILE AT STEP 38000
FINISHED WRITING RESTART COORDINATES
WRITING VELOCITIES TO RESTART FILE AT STEP 38000
FINISHED WRITING RESTART VELOCITIES
PRESSURE: 38000 -91.7888 31.5016 261.237 31.5016 -232.099 69.4154 261.237 69.4154 -121.866
GPRESSURE: 38000 -50.4673 -47.4892 214.493 45.5243 -242.422 107.954 308.309 13.7663 -55.0918
PRESSAVG: 38000 -23.467 -15.8576 -24.4424 -15.8576 -38.7579 -65.5739 -24.4424 -65.5739 79.7482
GPRESSAVG: 38000 -23.6284 -17.3111 -21.6511 -13.9377 -39.2557 -62.5513 -28.2669 -70.6365 80.6316
TIMING: 38000  CPU: 1491.46, 0.0424896/step  Wall: 1499.78, 0.0425057/step, 117.624 hours remaining, 2577.054688 MB of memory in use.
ETITLE:      TS           BOND          ANGLE          DIHED          IMPRP               ELECT            VDW       BOUNDARY           MISC        KINETIC               TOTAL           TEMP      POTENTIAL         TOTAL3        TEMPAVG            PRESSURE      GPRESSURE         VOLUME       PRESSAVG      GPRESSAVG

ENERGY:   38000      1167.9513      3321.8266      3455.2517       155.4162        -169946.6851     12268.1762         0.0000         0.0000     28957.9487        -120620.1144       308.9676   -149578.0631   -120523.4411       309.3885           -148.5843      -115.9936    450526.3303         5.8411         5.9158

WRITING EXTENDED SYSTEM TO RESTART FILE AT STEP 38000
PRESSURE: 38100 69.4459 -136.641 -112.696 -136.641 -128.84 9.35334 -112.696 9.35334 -64.0663
GPRESSURE: 38100 104.366 -88.4566 -162.408 -166.408 -99.1975 -20.956 -113.11 7.43914 -27.2671
PRESSAVG: 38100 38.0586 -25.2411 -0.392448 -25.2411 -41.8074 -26.7765 -0.392448 -26.7765 -29.9441
GPRESSAVG: 38100 38.5377 -26.8848 0.314853 -27.1333 -43.5248 -29.8711 5.49608 -24.6887 -28.2875
ENERGY:   38100      1146.5570      3335.7325      3471.8993       161.3238        -170147.6816     12520.2339         0.0000         0.0000     28866.3409        -120645.5941       307.9902   -149511.9350   -120550.3626       309.5872            -41.1535        -7.3662    449771.7919       -11.2309       -11.0915

LDB: ============= START OF LOAD BALANCING ============== 1517.39
LDB: ============== END OF LOAD BALANCING =============== 1517.39
Info: useSync: 0 useProxySync: 0
LDB: =============== DONE WITH MIGRATION ================ 1517.39
LDB: ============= START OF LOAD BALANCING ============== 1519.52
[truncated: 81,104,065 more chars]
