# Supplementary material for: Prediction of Structure and Molecular Interaction with DNA of BvrR, a Virulence-Associated Regulatory Protein of Brucella
Source: Molecules. 2019 Aug 29;24(17):3137. doi: 10.3390/molecules24173137 (PMC6749498; doi:10.3390/molecules24173137)
Supplement: Supplementary file 1 [file molecules-24-03137-s001.zip › molecules-545148-revised-1-SM - final/Supplemental Information S11/Docked pose 7 MD simulation/model7_ionized.pdb]

CRYST1   60.152   91.679   89.687  90.00  90.00  90.00 P 1           1
ATOM      1  N   MET A   1      61.844  66.605  38.624  1.00  0.00      AP1  N
ATOM      2  HT1 MET A   1      62.704  66.112  38.492  1.00  0.00      AP1  H
ATOM      3  HT2 MET A   1      62.030  67.561  38.849  1.00  0.00      AP1  H
ATOM      4  HT3 MET A   1      61.290  66.552  37.793  1.00  0.00      AP1  H
ATOM      5  CA  MET A   1      61.106  65.990  39.730  1.00  0.00      AP1  C
ATOM      6  HA  MET A   1      60.847  65.083  39.503  1.00  0.00      AP1  H
ATOM      7  CB  MET A   1      62.048  65.946  40.952  1.00  0.00      AP1  C
ATOM      8  HB1 MET A   1      62.054  66.881  41.308  1.00  0.00      AP1   
ATOM      9  HB2 MET A   1      62.916  65.632  40.654  1.00  0.00      AP1  H
ATOM     10  CG  MET A   1      61.602  65.072  42.137  1.00  0.00      AP1  C
ATOM     11  HG1 MET A   1      60.711  65.440  42.402  1.00  0.00      AP1   
ATOM     12  HG2 MET A   1      62.281  65.131  42.827  1.00  0.00      AP1  H
ATOM     13  SD  MET A   1      61.293  63.313  41.800  1.00  0.00      AP1  S
ATOM     14  CE  MET A   1      60.856  62.798  43.480  1.00  0.00      AP1  C
ATOM     15  HE1 MET A   1      60.653  61.850  43.485  1.00  0.00      AP1  H
ATOM     16  HE2 MET A   1      61.601  62.972  44.076  1.00  0.00      AP1  H
ATOM     17  HE3 MET A   1      60.080  63.296  43.780  1.00  0.00      AP1  H
ATOM     18  C   MET A   1      59.767  66.691  39.999  1.00  0.00      AP1  C
ATOM     19  O   MET A   1      59.188  66.563  41.078  1.00  0.00      AP1  O
ATOM     20  N   LYS A   2      59.292  67.479  39.022  1.00  0.00      AP1  N
ATOM     21  HN  LYS A   2      59.788  67.580  38.161  1.00  0.00      AP1  H
ATOM     22  CA  LYS A   2      58.043  68.243  39.114  1.00  0.00      AP1  C
ATOM     23  HA  LYS A   2      58.038  68.737  39.949  1.00  0.00      AP1  H
ATOM     24  CB  LYS A   2      57.969  69.275  37.972  1.00  0.00      AP1  C
ATOM     25  HB1 LYS A   2      57.069  69.710  38.013  1.00  0.00      AP1   
ATOM     26  HB2 LYS A   2      58.090  68.824  37.122  1.00  0.00      AP1  H
ATOM     27  CG  LYS A   2      59.028  70.377  38.119  1.00  0.00      AP1  C
ATOM     28  HG1 LYS A   2      59.907  69.989  37.843  1.00  0.00      AP1   
ATOM     29  HG2 LYS A   2      59.058  70.672  39.042  1.00  0.00      AP1  H
ATOM     30  CD  LYS A   2      58.748  71.584  37.207  1.00  0.00      AP1  C
ATOM     31  HD1 LYS A   2      58.174  71.251  36.459  1.00  0.00      AP1   
ATOM     32  HD2 LYS A   2      59.592  71.937  36.884  1.00  0.00      AP1  H
ATOM     33  CE  LYS A   2      57.964  72.716  37.894  1.00  0.00      AP1  C
ATOM     34  HE1 LYS A   2      57.961  73.488  37.258  1.00  0.00      AP1   
ATOM     35  HE2 LYS A   2      58.401  72.939  38.731  1.00  0.00      AP1  H
ATOM     36  NZ  LYS A   2      56.544  72.386  38.167  1.00  0.00      AP1  N
ATOM     37  HZ1 LYS A   2      56.149  73.078  38.563  1.00  0.00      AP1  H
ATOM     38  HZ2 LYS A   2      56.128  72.206  37.401  1.00  0.00      AP1  H
ATOM     39  HZ3 LYS A   2      56.502  71.675  38.701  1.00  0.00      AP1  H
ATOM     40  C   LYS A   2      56.824  67.327  39.178  1.00  0.00      AP1  C
ATOM     41  O   LYS A   2      56.949  66.113  39.144  1.00  0.00      AP1  O
ATOM     42  N   GLU A   3      55.626  67.893  39.195  1.00  0.00      AP1  N
ATOM     43  HN  GLU A   3      55.521  68.874  39.332  1.00  0.00      AP1  H
ATOM     44  CA  GLU A   3      54.357  67.175  39.021  1.00  0.00      AP1  C
ATOM     45  HA  GLU A   3      54.272  66.588  39.788  1.00  0.00      AP1  H
ATOM     46  CB  GLU A   3      53.188  68.181  39.003  1.00  0.00      AP1   
ATOM     47  HB1 GLU A   3      53.283  68.707  39.848  1.00  0.00      AP1   
ATOM     48  HB2 GLU A   3      52.358  67.682  38.944  1.00  0.00      AP1  H
ATOM     49  CG  GLU A   3      53.203  69.230  37.870  1.00  0.00      AP1  C
ATOM     50  HG1 GLU A   3      52.340  69.731  37.944  1.00  0.00      AP1   
ATOM     51  HG2 GLU A   3      53.294  68.769  37.021  1.00  0.00      AP1  H
ATOM     52  CD  GLU A   3      54.319  70.284  37.981  1.00  0.00      AP1  C
ATOM     53  OE1 GLU A   3      54.768  70.824  36.944  1.00  0.00      AP1  O
ATOM     54  OE2 GLU A   3      54.841  70.554  39.089  1.00  0.00      AP1  O
ATOM     55  C   GLU A   3      54.307  66.204  37.816  1.00  0.00      AP1  C
ATOM     56  O   GLU A   3      53.460  65.318  37.781  1.00  0.00      AP1  O
ATOM     57  N   ALA A   4      55.284  66.284  36.906  1.00  0.00      AP1  N
ATOM     58  HN  ALA A   4      55.646  67.163  36.596  1.00  0.00      AP1  H
ATOM     59  CA  ALA A   4      55.894  65.105  36.298  1.00  0.00      AP1  C
ATOM     60  HA  ALA A   4      55.710  64.319  36.836  1.00  0.00      AP1  H
ATOM     61  CB  ALA A   4      55.283  64.906  34.904  1.00  0.00      AP1  C
ATOM     62  HB1 ALA A   4      55.678  64.125  34.486  1.00  0.00      AP1  H
ATOM     63  HB2 ALA A   4      54.325  64.778  34.986  1.00  0.00      AP1  H
ATOM     64  HB3 ALA A   4      55.459  65.689  34.359  1.00  0.00      AP1  H
ATOM     65  C   ALA A   4      57.429  65.243  36.247  1.00  0.00      AP1  C
ATOM     66  O   ALA A   4      57.995  66.312  36.484  1.00  0.00      AP1  O
ATOM     67  N   SER A   5      58.105  64.122  35.990  1.00  0.00      AP1  N
ATOM     68  HN  SER A   5      57.703  63.408  35.417  1.00  0.00      AP1  H
ATOM     69  CA  SER A   5      59.461  63.806  36.491  1.00  0.00      AP1  C
ATOM     70  HA  SER A   5      59.752  63.039  35.974  1.00  0.00      AP1  H
ATOM     71  CB  SER A   5      60.511  64.884  36.199  1.00  0.00      AP1  C
ATOM     72  HB1 SER A   5      61.420  64.501  36.362  1.00  0.00      AP1   
ATOM     73  HB2 SER A   5      60.376  65.644  36.786  1.00  0.00      AP1  H
ATOM     74  OG  SER A   5      60.425  65.297  34.850  1.00  0.00      AP1  O
ATOM     75  HG1 SER A   5      61.003  65.888  34.700  1.00  0.00      AP1  H
ATOM     76  C   SER A   5      59.443  63.386  37.957  1.00  0.00      AP1  C
ATOM     77  O   SER A   5      60.311  62.623  38.370  1.00  0.00      AP1  O
ATOM     78  N   ALA A   6      58.393  63.743  38.705  1.00  0.00      AP1  N
ATOM     79  HN  ALA A   6      57.854  64.556  38.486  1.00  0.00      AP1  H
ATOM     80  CA  ALA A   6      57.954  63.000  39.873  1.00  0.00      AP1  C
ATOM     81  HA  ALA A   6      58.630  63.141  40.554  1.00  0.00      AP1  H
ATOM     82  CB  ALA A   6      56.621  63.523  40.425  1.00  0.00      AP1  C
ATOM     83  HB1 ALA A   6      56.365  63.001  41.202  1.00  0.00      AP1  H
ATOM     84  HB2 ALA A   6      56.719  64.454  40.680  1.00  0.00      AP1  H
ATOM     85  HB3 ALA A   6      55.935  63.445  39.743  1.00  0.00      AP1  H
ATOM     86  C   ALA A   6      57.870  61.499  39.597  1.00  0.00      AP1  C
ATOM     87  O   ALA A   6      56.934  60.989  38.986  1.00  0.00      AP1  O
ATOM     88  N   THR A   7      58.861  60.770  40.096  1.00  0.00      AP1  N
ATOM     89  HN  THR A   7      59.670  61.174  40.523  1.00  0.00      AP1  H
ATOM     90  CA  THR A   7      58.863  59.309  40.068  1.00  0.00      AP1  C
ATOM     91  HA  THR A   7      57.961  58.977  39.940  1.00  0.00      AP1  H
ATOM     92  CB  THR A   7      59.644  58.787  38.843  1.00  0.00      AP1  C
ATOM     93  HB  THR A   7      59.263  59.273  38.095  1.00  0.00      AP1  H
ATOM     94  OG1 THR A   7      59.479  57.388  38.725  1.00  0.00      AP1  O
ATOM     95  HG1 THR A   7      59.905  57.111  38.056  1.00  0.00      AP1  H
ATOM     96  CG2 THR A   7      61.145  59.085  38.834  1.00  0.00      AP1  C
ATOM     97 HG21 THR A   7      61.543  58.719  38.029  1.00  0.00      AP1  H
ATOM     98 HG22 THR A   7      61.285  60.045  38.855  1.00  0.00      AP1  H
ATOM     99 HG23 THR A   7      61.560  58.681  39.612  1.00  0.00      AP1  H
ATOM    100  C   THR A   7      59.285  58.739  41.416  1.00  0.00      AP1  C
ATOM    101  O   THR A   7      60.126  57.839  41.504  1.00  0.00      AP1  O
ATOM    102  N   GLN A   8      58.695  59.320  42.470  1.00  0.00      AP1  N
ATOM    103  HN  GLN A   8      58.012  60.031  42.314  1.00  0.00      AP1  H
ATOM    104  CA  GLN A   8      58.946  59.021  43.879  1.00  0.00      AP1  C
ATOM    105  HA  GLN A   8      59.780  59.449  44.129  1.00  0.00      AP1  H
ATOM    106  CB  GLN A   8      57.851  59.616  44.778  1.00  0.00      AP1  C
ATOM    107  HB1 GLN A   8      57.902  59.152  45.662  1.00  0.00      AP1   
ATOM    108  HB2 GLN A   8      56.985  59.474  44.366  1.00  0.00      AP1  H
ATOM    109  CG  GLN A   8      58.054  61.116  45.029  1.00  0.00      AP1  C
ATOM    110  HG1 GLN A   8      57.915  61.595  44.162  1.00  0.00      AP1   
ATOM    111  HG2 GLN A   8      58.954  61.271  45.357  1.00  0.00      AP1  H
ATOM    112  CD  GLN A   8      57.045  61.660  46.034  1.00  0.00      AP1  C
ATOM    113  OE1 GLN A   8      55.841  61.607  45.841  1.00  0.00      AP1  O
ATOM    114  NE2 GLN A   8      57.485  62.180  47.157  1.00  0.00      AP1  N
ATOM    115 HE21 GLN A   8      58.330  62.225  47.308  1.00  0.00      AP1  H
ATOM    116 HE22 GLN A   8      56.928  62.476  47.741  1.00  0.00      AP1  H
ATOM    117  C   GLN A   8      59.138  57.543  44.107  1.00  0.00      AP1  C
ATOM    118  O   GLN A   8      58.241  56.745  43.868  1.00  0.00      AP1  O
ATOM    119  N   THR A   9      60.372  57.213  44.463  1.00  0.00      AP1  N
ATOM    120  HN  THR A   9      61.062  57.901  44.686  1.00  0.00      AP1  H
ATOM    121  CA  THR A   9      60.840  55.845  44.564  1.00  0.00      AP1  C
ATOM    122  HA  THR A   9      60.357  55.253  43.966  1.00  0.00      AP1  H
ATOM    123  CB  THR A   9      62.316  55.811  44.169  1.00  0.00      AP1  C
ATOM    124  HB  THR A   9      62.796  56.462  44.705  1.00  0.00      AP1  H
ATOM    125  OG1 THR A   9      62.419  56.114  42.785  1.00  0.00      AP1  O
ATOM    126  HG1 THR A   9      63.227  56.100  42.554  1.00  0.00      AP1  H
ATOM    127  CG2 THR A   9      62.930  54.444  44.426  1.00  0.00      AP1  C
ATOM    128 HG21 THR A   9      63.864  54.455  44.166  1.00  0.00      AP1  H
ATOM    129 HG22 THR A   9      62.860  54.230  45.369  1.00  0.00      AP1  H
ATOM    130 HG23 THR A   9      62.458  53.774  43.907  1.00  0.00      AP1  H
ATOM    131  C   THR A   9      60.606  55.351  46.002  1.00  0.00      AP1  C
ATOM    132  O   THR A   9      60.770  56.059  47.002  1.00  0.00      AP1  O
ATOM    133  N   ILE A  10      60.263  54.085  46.111  1.00  0.00      AP1  N
ATOM    134  HN  ILE A  10      60.164  53.511  45.301  1.00  0.00      AP1  H
ATOM    135  CA  ILE A  10      60.001  53.403  47.354  1.00  0.00      AP1  C
ATOM    136  HA  ILE A  10      60.244  53.964  48.107  1.00  0.00      AP1  H
ATOM    137  CB  ILE A  10      58.498  53.081  47.527  1.00  0.00      AP1  C
ATOM    138  HB  ILE A  10      58.293  52.369  46.901  1.00  0.00      AP1  H
ATOM    139  CG2 ILE A  10      58.260  52.636  48.975  1.00  0.00      AP1  C
ATOM    140 HG21 ILE A  10      57.320  52.430  49.100  1.00  0.00      AP1  H
ATOM    141 HG22 ILE A  10      58.791  51.847  49.163  1.00  0.00      AP1  H
ATOM    142 HG23 ILE A  10      58.517  53.350  49.579  1.00  0.00      AP1  H
ATOM    143  CG1 ILE A  10      57.526  54.208  47.122  1.00  0.00      AP1  C
ATOM    144 HG11 ILE A  10      56.614  53.816  47.246  1.00  0.00      AP1   
ATOM    145 HG12 ILE A  10      57.728  54.466  46.209  1.00  0.00      AP1  H
ATOM    146  CD  ILE A  10      57.528  55.470  47.984  1.00  0.00      AP1  C
ATOM    147  HD1 ILE A  10      56.750  56.181  47.630  1.00  0.00      AP1   
ATOM    148  HD2 ILE A  10      57.313  55.220  49.045  1.00  0.00      AP1   
ATOM    149  HD3 ILE A  10      58.511  55.984  47.935  1.00  0.00      AP1   
ATOM    150  C   ILE A  10      60.824  52.125  47.321  1.00  0.00      AP1  C
ATOM    151  O   ILE A  10      60.577  51.224  46.523  1.00  0.00      AP1  O
ATOM    152  N   ALA A  11      61.810  52.053  48.196  1.00  0.00      AP1  N
ATOM    153  HN  ALA A  11      62.263  52.849  48.596  1.00  0.00      AP1  H
ATOM    154  CA  ALA A  11      62.302  50.780  48.635  1.00  0.00      AP1  C
ATOM    155  HA  ALA A  11      62.459  50.221  47.858  1.00  0.00      AP1  H
ATOM    156  CB  ALA A  11      63.641  50.948  49.357  1.00  0.00      AP1  C
ATOM    157  HB1 ALA A  11      63.963  50.081  49.649  1.00  0.00      AP1  H
ATOM    158  HB2 ALA A  11      64.287  51.346  48.753  1.00  0.00      AP1  H
ATOM    159  HB3 ALA A  11      63.523  51.525  50.128  1.00  0.00      AP1  H
ATOM    160  C   ALA A  11      61.270  50.058  49.487  1.00  0.00      AP1  C
ATOM    161  O   ALA A  11      60.776  50.565  50.494  1.00  0.00      AP1  O
ATOM    162  N   LEU A  12      61.002  48.834  49.071  1.00  0.00      AP1  N
ATOM    163  HN  LEU A  12      61.186  48.576  48.125  1.00  0.00      AP1  H
ATOM    164  CA  LEU A  12      60.445  47.778  49.874  1.00  0.00      AP1  C
ATOM    165  HA  LEU A  12      59.983  48.155  50.639  1.00  0.00      AP1  H
ATOM    166  CB  LEU A  12      59.456  46.962  49.022  1.00  0.00      AP1  C
ATOM    167  HB1 LEU A  12      59.918  46.106  48.789  1.00  0.00      AP1   
ATOM    168  HB2 LEU A  12      59.225  47.474  48.231  1.00  0.00      AP1  H
ATOM    169  CG  LEU A  12      58.170  46.580  49.759  1.00  0.00      AP1  C
ATOM    170  HG  LEU A  12      57.765  45.868  49.239  1.00  0.00      AP1  H
ATOM    171  CD1 LEU A  12      58.361  45.987  51.158  1.00  0.00      AP1  C
ATOM    172 HD11 LEU A  12      57.495  45.778  51.542  1.00  0.00      AP1  H
ATOM    173 HD12 LEU A  12      58.891  45.177  51.097  1.00  0.00      AP1  H
ATOM    174 HD13 LEU A  12      58.818  46.630  51.723  1.00  0.00      AP1  H
ATOM    175  CD2 LEU A  12      57.280  47.821  49.851  1.00  0.00      AP1  C
ATOM    176 HD21 LEU A  12      56.459  47.597  50.316  1.00  0.00      AP1  H
ATOM    177 HD22 LEU A  12      57.746  48.519  50.337  1.00  0.00      AP1  H
ATOM    178 HD23 LEU A  12      57.070  48.136  48.958  1.00  0.00      AP1  H
ATOM    179  C   LEU A  12      61.555  46.879  50.340  1.00  0.00      AP1  C
ATOM    180  O   LEU A  12      62.396  46.470  49.526  1.00  0.00      AP1  O
ATOM    181  N   VAL A  13      61.505  46.508  51.616  1.00  0.00      AP1  N
ATOM    182  HN  VAL A  13      60.923  46.879  52.335  1.00  0.00      AP1  H
ATOM    183  CA  VAL A  13      62.388  45.438  52.050  1.00  0.00      AP1  C
ATOM    184  HA  VAL A  13      62.754  44.966  51.286  1.00  0.00      AP1  H
ATOM    185  CB  VAL A  13      63.601  45.997  52.807  1.00  0.00      AP1  C
ATOM    186  HB  VAL A  13      63.277  46.352  53.650  1.00  0.00      AP1  H
ATOM    187  CG1 VAL A  13      64.626  44.888  53.072  1.00  0.00      AP1  C
ATOM    188 HG11 VAL A  13      65.385  45.256  53.550  1.00  0.00      AP1  H
ATOM    189 HG12 VAL A  13      64.216  44.189  53.606  1.00  0.00      AP1  H
ATOM    190 HG13 VAL A  13      64.926  44.516  52.228  1.00  0.00      AP1  H
ATOM    191  CG2 VAL A  13      64.280  47.132  52.021  1.00  0.00      AP1  C
ATOM    192 HG21 VAL A  13      65.041  47.464  52.523  1.00  0.00      AP1  H
ATOM    193 HG22 VAL A  13      64.582  46.796  51.163  1.00  0.00      AP1  H
ATOM    194 HG23 VAL A  13      63.646  47.853  51.881  1.00  0.00      AP1  H
ATOM    195  C   VAL A  13      61.579  44.471  52.871  1.00  0.00      AP1  C
ATOM    196  O   VAL A  13      61.145  44.805  53.971  1.00  0.00      AP1  O
ATOM    197  N   ASP A  14      61.314  43.305  52.289  1.00  0.00      AP1  N
ATOM    198  HN  ASP A  14      61.580  43.029  51.369  1.00  0.00      AP1  H
ATOM    199  CA  ASP A  14      60.564  42.270  53.000  1.00  0.00      AP1  C
ATOM    200  HA  ASP A  14      60.769  42.358  53.944  1.00  0.00      AP1  H
ATOM    201  CB  ASP A  14      59.034  42.465  52.864  1.00  0.00      AP1   
ATOM    202  HB1 ASP A  14      58.766  42.007  52.016  1.00  0.00      AP1   
ATOM    203  HB2 ASP A  14      58.840  43.415  52.844  1.00  0.00      AP1  H
ATOM    204  CG  ASP A  14      58.209  41.814  53.987  1.00  0.00      AP1  C
ATOM    205  OD1 ASP A  14      58.738  41.035  54.817  1.00  0.00      AP1  O
ATOM    206  OD2 ASP A  14      57.001  42.120  54.094  1.00  0.00      AP1  O
ATOM    207  C   ASP A  14      61.003  40.882  52.565  1.00  0.00      AP1  C
ATOM    208  O   ASP A  14      61.180  40.614  51.376  1.00  0.00      AP1  O
ATOM    209  N   ASP A  15      61.174  40.004  53.548  1.00  0.00      AP1  N
ATOM    210  HN  ASP A  15      61.081  40.222  54.516  1.00  0.00      AP1  H
ATOM    211  CA  ASP A  15      61.520  38.612  53.311  1.00  0.00      AP1  C
ATOM    212  HA  ASP A  15      62.198  38.567  52.619  1.00  0.00      AP1  H
ATOM    213  CB  ASP A  15      62.078  38.001  54.601  1.00  0.00      AP1   
ATOM    214  HB1 ASP A  15      61.313  37.795  55.210  1.00  0.00      AP1   
ATOM    215  HB2 ASP A  15      62.675  38.633  55.031  1.00  0.00      AP1  H
ATOM    216  CG  ASP A  15      62.826  36.703  54.308  1.00  0.00      AP1  C
ATOM    217  OD1 ASP A  15      63.884  36.803  53.646  1.00  0.00      AP1  O
ATOM    218  OD2 ASP A  15      62.390  35.638  54.796  1.00  0.00      AP1  O
ATOM    219  C   ASP A  15      60.303  37.824  52.816  1.00  0.00      AP1  C
ATOM    220  O   ASP A  15      60.432  36.967  51.938  1.00  0.00      AP1  O
ATOM    221  N   ASP A  16      59.094  38.169  53.290  1.00  0.00      AP1  N
ATOM    222  HN  ASP A  16      58.910  38.818  54.024  1.00  0.00      AP1  H
ATOM    223  CA  ASP A  16      57.882  37.584  52.732  1.00  0.00      AP1  C
ATOM    224  HA  ASP A  16      58.082  36.635  52.703  1.00  0.00      AP1  H
ATOM    225  CB  ASP A  16      56.621  37.715  53.606  1.00  0.00      AP1   
ATOM    226  HB1 ASP A  16      56.435  38.684  53.769  1.00  0.00      AP1   
ATOM    227  HB2 ASP A  16      56.761  37.275  54.459  1.00  0.00      AP1  H
ATOM    228  CG  ASP A  16      55.413  37.083  52.877  1.00  0.00      AP1  C
ATOM    229  OD1 ASP A  16      55.602  36.118  52.094  1.00  0.00      AP1  O
ATOM    230  OD2 ASP A  16      54.282  37.597  52.994  1.00  0.00      AP1  O
ATOM    231  C   ASP A  16      57.599  38.087  51.319  1.00  0.00      AP1  C
ATOM    232  O   ASP A  16      56.904  39.077  51.120  1.00  0.00      AP1  O
ATOM    233  N   ARG A  17      58.047  37.319  50.325  1.00  0.00      AP1  N
ATOM    234  HN  ARG A  17      58.693  36.602  50.577  1.00  0.00      AP1  H
ATOM    235  CA  ARG A  17      57.691  37.416  48.900  1.00  0.00      AP1  C
ATOM    236  HA  ARG A  17      58.223  38.136  48.526  1.00  0.00      AP1  H
ATOM    237  CB  ARG A  17      57.967  36.024  48.287  1.00  0.00      AP1  C
ATOM    238  HB1 ARG A  17      57.242  35.427  48.631  1.00  0.00      AP1   
ATOM    239  HB2 ARG A  17      58.853  35.738  48.558  1.00  0.00      AP1  H
ATOM    240  CG  ARG A  17      57.877  35.950  46.749  1.00  0.00      AP1  C
ATOM    241  HG1 ARG A  17      58.763  36.237  46.384  1.00  0.00      AP1   
ATOM    242  HG2 ARG A  17      57.169  36.537  46.442  1.00  0.00      AP1  H
ATOM    243  CD  ARG A  17      57.610  34.523  46.238  1.00  0.00      AP1  C
ATOM    244  HD1 ARG A  17      58.161  33.896  46.789  1.00  0.00      AP1   
ATOM    245  HD2 ARG A  17      57.859  34.465  45.302  1.00  0.00      AP1  H
ATOM    246  NE  ARG A  17      56.188  34.126  46.395  1.00  0.00      AP1  N
ATOM    247  HE  ARG A  17      55.800  34.388  47.116  1.00  0.00      AP1  H
ATOM    248  CZ  ARG A  17      55.445  33.418  45.560  1.00  0.00      AP1  C
ATOM    249  NH1 ARG A  17      55.914  32.891  44.461  1.00  0.00      AP1  N
ATOM    250 HH11 ARG A  17      56.741  32.997  44.252  1.00  0.00      AP1  H
ATOM    251 HH12 ARG A  17      55.395  32.438  43.946  1.00  0.00      AP1  H
ATOM    252  NH2 ARG A  17      54.186  33.224  45.823  1.00  0.00      AP1  N
ATOM    253 HH21 ARG A  17      53.840  33.555  46.537  1.00  0.00      AP1  H
ATOM    254 HH22 ARG A  17      53.700  32.764  45.283  1.00  0.00      AP1  H
ATOM    255  C   ARG A  17      56.245  37.807  48.590  1.00  0.00      AP1  C
ATOM    256  O   ARG A  17      56.003  38.458  47.577  1.00  0.00      AP1  O
ATOM    257  N   ASN A  18      55.274  37.356  49.377  1.00  0.00      AP1  N
ATOM    258  HN  ASN A  18      55.461  36.916  50.254  1.00  0.00      AP1  H
ATOM    259  CA  ASN A  18      53.853  37.459  49.040  1.00  0.00      AP1  C
ATOM    260  HA  ASN A  18      53.699  37.396  48.084  1.00  0.00      AP1  H
ATOM    261  CB  ASN A  18      53.137  36.278  49.714  1.00  0.00      AP1  C
ATOM    262  HB1 ASN A  18      52.195  36.249  49.381  1.00  0.00      AP1   
ATOM    263  HB2 ASN A  18      53.140  36.400  50.676  1.00  0.00      AP1  H
ATOM    264  CG  ASN A  18      53.810  34.960  49.362  1.00  0.00      AP1  C
ATOM    265  OD1 ASN A  18      53.728  34.463  48.245  1.00  0.00      AP1  O
ATOM    266  ND2 ASN A  18      54.584  34.392  50.252  1.00  0.00      AP1  N
ATOM    267 HD21 ASN A  18      55.024  33.682  50.048  1.00  0.00      AP1  H
ATOM    268 HD22 ASN A  18      54.652  34.729  51.040  1.00  0.00      AP1  H
ATOM    269  C   ASN A  18      53.305  38.841  49.428  1.00  0.00      AP1  C
ATOM    270  O   ASN A  18      52.767  39.569  48.573  1.00  0.00      AP1  O
ATOM    271  N   ILE A  19      53.561  39.251  50.678  1.00  0.00      AP1  N
ATOM    272  HN  ILE A  19      53.854  38.640  51.410  1.00  0.00      AP1  H
ATOM    273  CA  ILE A  19      53.431  40.651  51.082  1.00  0.00      AP1  C
ATOM    274  HA  ILE A  19      52.496  40.895  51.002  1.00  0.00      AP1  H
ATOM    275  CB  ILE A  19      53.786  40.873  52.573  1.00  0.00      AP1  C
ATOM    276  HB  ILE A  19      54.619  40.401  52.728  1.00  0.00      AP1  H
ATOM    277  CG2 ILE A  19      53.998  42.366  52.894  1.00  0.00      AP1  C
ATOM    278 HG21 ILE A  19      54.218  42.467  53.833  1.00  0.00      AP1  H
ATOM    279 HG22 ILE A  19      54.724  42.714  52.353  1.00  0.00      AP1  H
ATOM    280 HG23 ILE A  19      53.185  42.858  52.698  1.00  0.00      AP1  H
ATOM    281  CG1 ILE A  19      52.702  40.289  53.514  1.00  0.00      AP1  C
ATOM    282 HG11 ILE A  19      53.075  40.398  54.435  1.00  0.00      AP1   
ATOM    283 HG12 ILE A  19      52.544  39.367  53.257  1.00  0.00      AP1  H
ATOM    284  CD  ILE A  19      51.348  41.016  53.547  1.00  0.00      AP1  C
ATOM    285  HD1 ILE A  19      50.675  40.544  54.296  1.00  0.00      AP1   
ATOM    286  HD2 ILE A  19      51.483  42.084  53.824  1.00  0.00      AP1   
ATOM    287  HD3 ILE A  19      50.847  40.970  52.557  1.00  0.00      AP1   
ATOM    288  C   ILE A  19      54.216  41.559  50.146  1.00  0.00      AP1  C
ATOM    289  O   ILE A  19      53.605  42.467  49.595  1.00  0.00      AP1  O
ATOM    290  N   LEU A  20      55.497  41.273  49.899  1.00  0.00      AP1  N
ATOM    291  HN  LEU A  20      55.910  40.476  50.334  1.00  0.00      AP1  H
ATOM    292  CA  LEU A  20      56.406  42.022  49.028  1.00  0.00      AP1  C
ATOM    293  HA  LEU A  20      56.559  42.889  49.436  1.00  0.00      AP1  H
ATOM    294  CB  LEU A  20      57.741  41.262  48.904  1.00  0.00      AP1  C
ATOM    295  HB1 LEU A  20      57.544  40.442  48.366  1.00  0.00      AP1   
ATOM    296  HB2 LEU A  20      58.064  41.054  49.795  1.00  0.00      AP1  H
ATOM    297  CG  LEU A  20      58.849  42.018  48.141  1.00  0.00      AP1  C
ATOM    298  HG  LEU A  20      58.427  42.544  47.444  1.00  0.00      AP1  H
ATOM    299  CD1 LEU A  20      59.619  42.956  49.065  1.00  0.00      AP1  C
ATOM    300 HD11 LEU A  20      60.307  43.416  48.559  1.00  0.00      AP1  H
ATOM    301 HD12 LEU A  20      59.009  43.607  49.447  1.00  0.00      AP1  H
ATOM    302 HD13 LEU A  20      60.031  42.443  49.777  1.00  0.00      AP1  H
ATOM    303  CD2 LEU A  20      59.828  41.013  47.542  1.00  0.00      AP1  C
ATOM    304 HD21 LEU A  20      60.525  41.487  47.062  1.00  0.00      AP1  H
ATOM    305 HD22 LEU A  20      60.226  40.486  48.252  1.00  0.00      AP1  H
ATOM    306 HD23 LEU A  20      59.356  40.426  46.930  1.00  0.00      AP1  H
ATOM    307  C   LEU A  20      55.807  42.297  47.648  1.00  0.00      AP1  C
ATOM    308  O   LEU A  20      55.731  43.452  47.238  1.00  0.00      AP1  O
ATOM    309  N   THR A  21      55.354  41.270  46.928  1.00  0.00      AP1  N
ATOM    310  HN  THR A  21      55.385  40.313  47.216  1.00  0.00      AP1  H
ATOM    311  CA  THR A  21      54.754  41.482  45.608  1.00  0.00      AP1  C
ATOM    312  HA  THR A  21      55.376  42.052  45.130  1.00  0.00      AP1  H
ATOM    313  CB  THR A  21      54.636  40.185  44.797  1.00  0.00      AP1  C
ATOM    314  HB  THR A  21      55.446  39.696  45.011  1.00  0.00      AP1  H
ATOM    315  OG1 THR A  21      54.514  40.496  43.429  1.00  0.00      AP1  O
ATOM    316  HG1 THR A  21      54.451  39.786  42.985  1.00  0.00      AP1  H
ATOM    317  CG2 THR A  21      53.469  39.269  45.161  1.00  0.00      AP1  C
ATOM    318 HG21 THR A  21      53.485  38.483  44.593  1.00  0.00      AP1  H
ATOM    319 HG22 THR A  21      53.547  38.999  46.089  1.00  0.00      AP1  H
ATOM    320 HG23 THR A  21      52.633  39.743  45.032  1.00  0.00      AP1  H
ATOM    321  C   THR A  21      53.434  42.253  45.662  1.00  0.00      AP1  C
ATOM    322  O   THR A  21      53.158  43.051  44.760  1.00  0.00      AP1  O
ATOM    323  N   SER A  22      52.638  42.063  46.721  1.00  0.00      AP1  N
ATOM    324  HN  SER A  22      52.841  41.440  47.476  1.00  0.00      AP1  H
ATOM    325  CA  SER A  22      51.360  42.782  46.859  1.00  0.00      AP1  C
ATOM    326  HA  SER A  22      50.900  42.713  46.008  1.00  0.00      AP1  H
ATOM    327  CB  SER A  22      50.537  42.132  47.974  1.00  0.00      AP1  C
ATOM    328  HB1 SER A  22      49.628  42.550  47.987  1.00  0.00      AP1   
ATOM    329  HB2 SER A  22      50.969  42.278  48.830  1.00  0.00      AP1  H
ATOM    330  OG  SER A  22      50.395  40.742  47.738  1.00  0.00      AP1  O
ATOM    331  HG1 SER A  22      49.943  40.397  48.357  1.00  0.00      AP1  H
ATOM    332  C   SER A  22      51.524  44.282  47.127  1.00  0.00      AP1  C
ATOM    333  O   SER A  22      50.827  45.115  46.543  1.00  0.00      AP1  O
ATOM    334  N   VAL A  23      52.490  44.638  47.975  1.00  0.00      AP1  N
ATOM    335  HN  VAL A  23      53.019  43.973  48.496  1.00  0.00      AP1  H
ATOM    336  CA  VAL A  23      52.862  46.030  48.219  1.00  0.00      AP1  C
ATOM    337  HA  VAL A  23      52.033  46.525  48.308  1.00  0.00      AP1  H
ATOM    338  CB  VAL A  23      53.585  46.217  49.554  1.00  0.00      AP1  C
ATOM    339  HB  VAL A  23      53.014  45.815  50.227  1.00  0.00      AP1  H
ATOM    340  CG1 VAL A  23      54.935  45.521  49.592  1.00  0.00      AP1  C
ATOM    341 HG11 VAL A  23      55.351  45.669  50.455  1.00  0.00      AP1  H
ATOM    342 HG12 VAL A  23      54.813  44.569  49.451  1.00  0.00      AP1  H
ATOM    343 HG13 VAL A  23      55.504  45.880  48.893  1.00  0.00      AP1  H
ATOM    344  CG2 VAL A  23      53.797  47.700  49.849  1.00  0.00      AP1  C
ATOM    345 HG21 VAL A  23      54.256  47.799  50.698  1.00  0.00      AP1  H
ATOM    346 HG22 VAL A  23      54.332  48.097  49.144  1.00  0.00      AP1  H
ATOM    347 HG23 VAL A  23      52.938  48.148  49.893  1.00  0.00      AP1  H
ATOM    348  C   VAL A  23      53.566  46.676  47.033  1.00  0.00      AP1  C
ATOM    349  O   VAL A  23      53.275  47.837  46.748  1.00  0.00      AP1  O
ATOM    350  N   SER A  24      54.394  45.916  46.304  1.00  0.00      AP1  N
ATOM    351  HN  SER A  24      54.676  45.001  46.593  1.00  0.00      AP1  H
ATOM    352  CA  SER A  24      54.963  46.343  45.024  1.00  0.00      AP1  C
ATOM    353  HA  SER A  24      55.567  47.082  45.196  1.00  0.00      AP1  H
ATOM    354  CB  SER A  24      55.810  45.246  44.370  1.00  0.00      AP1  C
ATOM    355  HB1 SER A  24      55.195  44.566  43.970  1.00  0.00      AP1   
ATOM    356  HB2 SER A  24      56.371  44.823  45.039  1.00  0.00      AP1  H
ATOM    357  OG  SER A  24      56.615  45.781  43.342  1.00  0.00      AP1  O
ATOM    358  HG1 SER A  24      57.072  45.167  42.996  1.00  0.00      AP1  H
ATOM    359  C   SER A  24      53.853  46.829  44.096  1.00  0.00      AP1  C
ATOM    360  O   SER A  24      53.738  48.037  43.862  1.00  0.00      AP1  O
ATOM    361  N   ILE A  25      52.945  45.913  43.726  1.00  0.00      AP1  N
ATOM    362  HN  ILE A  25      52.922  44.976  44.069  1.00  0.00      AP1  H
ATOM    363  CA  ILE A  25      51.889  46.225  42.764  1.00  0.00      AP1  C
ATOM    364  HA  ILE A  25      52.302  46.602  41.972  1.00  0.00      AP1  H
ATOM    365  CB  ILE A  25      51.168  44.929  42.311  1.00  0.00      AP1  C
ATOM    366  HB  ILE A  25      51.802  44.225  42.520  1.00  0.00      AP1  H
ATOM    367  CG2 ILE A  25      49.894  44.597  43.107  1.00  0.00      AP1  C
ATOM    368 HG21 ILE A  25      49.503  43.777  42.766  1.00  0.00      AP1  H
ATOM    369 HG22 ILE A  25      50.118  44.482  44.044  1.00  0.00      AP1  H
ATOM    370 HG23 ILE A  25      49.256  45.322  43.014  1.00  0.00      AP1  H
ATOM    371  CG1 ILE A  25      50.905  44.885  40.788  1.00  0.00      AP1  C
ATOM    372 HG11 ILE A  25      50.371  44.052  40.645  1.00  0.00      AP1   
ATOM    373 HG12 ILE A  25      51.762  44.892  40.334  1.00  0.00      AP1  H
ATOM    374  CD  ILE A  25      50.043  46.008  40.197  1.00  0.00      AP1  C
ATOM    375  HD1 ILE A  25      49.878  45.837  39.111  1.00  0.00      AP1   
ATOM    376  HD2 ILE A  25      49.052  46.046  40.698  1.00  0.00      AP1   
ATOM    377  HD3 ILE A  25      50.537  46.995  40.317  1.00  0.00      AP1   
ATOM    378  C   ILE A  25      50.947  47.340  43.249  1.00  0.00      AP1  C
ATOM    379  O   ILE A  25      50.497  48.165  42.458  1.00  0.00      AP1  O
ATOM    380  N   ALA A  26      50.678  47.425  44.559  1.00  0.00      AP1  N
ATOM    381  HN  ALA A  26      51.019  46.765  45.228  1.00  0.00      AP1  H
ATOM    382  CA  ALA A  26      49.854  48.506  45.106  1.00  0.00      AP1  C
ATOM    383  HA  ALA A  26      49.038  48.553  44.583  1.00  0.00      AP1  H
ATOM    384  CB  ALA A  26      49.528  48.184  46.570  1.00  0.00      AP1  C
ATOM    385  HB1 ALA A  26      48.982  48.893  46.944  1.00  0.00      AP1  H
ATOM    386  HB2 ALA A  26      49.044  47.345  46.617  1.00  0.00      AP1  H
ATOM    387  HB3 ALA A  26      50.352  48.110  47.076  1.00  0.00      AP1  H
ATOM    388  C   ALA A  26      50.502  49.901  44.971  1.00  0.00      AP1  C
ATOM    389  O   ALA A  26      49.851  50.859  44.545  1.00  0.00      AP1  O
ATOM    390  N   LEU A  27      51.787  50.016  45.315  1.00  0.00      AP1  N
ATOM    391  HN  LEU A  27      52.344  49.244  45.615  1.00  0.00      AP1  H
ATOM    392  CA  LEU A  27      52.497  51.290  45.283  1.00  0.00      AP1  C
ATOM    393  HA  LEU A  27      51.928  51.960  45.694  1.00  0.00      AP1  H
ATOM    394  CB  LEU A  27      53.790  51.191  46.095  1.00  0.00      AP1  C
ATOM    395  HB1 LEU A  27      54.304  52.034  45.937  1.00  0.00      AP1   
ATOM    396  HB2 LEU A  27      54.293  50.415  45.801  1.00  0.00      AP1  H
ATOM    397  CG  LEU A  27      53.540  51.087  47.607  1.00  0.00      AP1  C
ATOM    398  HG  LEU A  27      52.921  50.352  47.743  1.00  0.00      AP1  H
ATOM    399  CD1 LEU A  27      54.878  50.864  48.300  1.00  0.00      AP1  C
ATOM    400 HD11 LEU A  27      54.739  50.796  49.258  1.00  0.00      AP1  H
ATOM    401 HD12 LEU A  27      55.279  50.044  47.973  1.00  0.00      AP1  H
ATOM    402 HD13 LEU A  27      55.469  51.610  48.112  1.00  0.00      AP1  H
ATOM    403  CD2 LEU A  27      52.901  52.343  48.208  1.00  0.00      AP1  C
ATOM    404 HD21 LEU A  27      52.769  52.215  49.160  1.00  0.00      AP1  H
ATOM    405 HD22 LEU A  27      53.484  53.104  48.062  1.00  0.00      AP1  H
ATOM    406 HD23 LEU A  27      52.045  52.506  47.783  1.00  0.00      AP1  H
ATOM    407  C   LEU A  27      52.755  51.781  43.847  1.00  0.00      AP1  C
ATOM    408  O   LEU A  27      52.557  52.967  43.526  1.00  0.00      AP1  O
ATOM    409  N   GLU A  28      53.113  50.858  42.952  1.00  0.00      AP1  N
ATOM    410  HN  GLU A  28      53.333  49.907  43.152  1.00  0.00      AP1  H
ATOM    411  CA  GLU A  28      53.211  51.204  41.539  1.00  0.00      AP1  C
ATOM    412  HA  GLU A  28      53.669  52.058  41.484  1.00  0.00      AP1  H
ATOM    413  CB  GLU A  28      54.137  50.243  40.767  1.00  0.00      AP1   
ATOM    414  HB1 GLU A  28      54.984  50.228  41.298  1.00  0.00      AP1   
ATOM    415  HB2 GLU A  28      54.235  50.582  39.863  1.00  0.00      AP1  H
ATOM    416  CG  GLU A  28      53.709  48.772  40.679  1.00  0.00      AP1  C
ATOM    417  HG1 GLU A  28      53.147  48.658  39.860  1.00  0.00      AP1   
ATOM    418  HG2 GLU A  28      53.195  48.534  41.466  1.00  0.00      AP1  H
ATOM    419  CD  GLU A  28      54.935  47.840  40.559  1.00  0.00      AP1  C
ATOM    420  OE1 GLU A  28      55.710  48.068  39.602  1.00  0.00      AP1  O
ATOM    421  OE2 GLU A  28      55.105  46.925  41.410  1.00  0.00      AP1  O
ATOM    422  C   GLU A  28      51.863  51.542  40.882  1.00  0.00      AP1  C
ATOM    423  O   GLU A  28      51.811  52.472  40.075  1.00  0.00      AP1  O
ATOM    424  N   SER A  29      50.756  50.947  41.339  1.00  0.00      AP1  N
ATOM    425  HN  SER A  29      50.800  50.154  41.946  1.00  0.00      AP1  H
ATOM    426  CA  SER A  29      49.386  51.380  41.010  1.00  0.00      AP1  C
ATOM    427  HA  SER A  29      49.385  51.555  40.056  1.00  0.00      AP1  H
ATOM    428  CB  SER A  29      48.412  50.262  41.408  1.00  0.00      AP1  C
ATOM    429  HB1 SER A  29      48.410  50.183  42.405  1.00  0.00      AP1   
ATOM    430  HB2 SER A  29      48.699  49.422  41.016  1.00  0.00      AP1  H
ATOM    431  OG  SER A  29      47.100  50.564  40.980  1.00  0.00      AP1  O
ATOM    432  HG1 SER A  29      46.582  49.942  41.205  1.00  0.00      AP1  H
ATOM    433  C   SER A  29      48.933  52.696  41.666  1.00  0.00      AP1  C
ATOM    434  O   SER A  29      47.898  53.237  41.275  1.00  0.00      AP1  O
ATOM    435  N   GLU A  30      49.687  53.230  42.628  1.00  0.00      AP1  N
ATOM    436  HN  GLU A  30      50.400  52.706  43.085  1.00  0.00      AP1  H
ATOM    437  CA  GLU A  30      49.557  54.618  43.113  1.00  0.00      AP1  C
ATOM    438  HA  GLU A  30      48.659  54.926  42.912  1.00  0.00      AP1  H
ATOM    439  CB  GLU A  30      49.790  54.636  44.635  1.00  0.00      AP1   
ATOM    440  HB1 GLU A  30      50.335  55.448  44.846  1.00  0.00      AP1   
ATOM    441  HB2 GLU A  30      50.260  53.829  44.897  1.00  0.00      AP1  H
ATOM    442  CG  GLU A  30      48.477  54.741  45.430  1.00  0.00      AP1  C
ATOM    443  HG1 GLU A  30      48.580  54.170  46.244  1.00  0.00      AP1   
ATOM    444  HG2 GLU A  30      47.744  54.433  44.875  1.00  0.00      AP1  H
ATOM    445  CD  GLU A  30      48.178  56.166  45.914  1.00  0.00      AP1  C
ATOM    446  OE1 GLU A  30      49.073  56.812  46.503  1.00  0.00      AP1  O
ATOM    447  OE2 GLU A  30      47.022  56.647  45.840  1.00  0.00      AP1  O
ATOM    448  C   GLU A  30      50.491  55.592  42.395  1.00  0.00      AP1  C
ATOM    449  O   GLU A  30      50.376  56.805  42.571  1.00  0.00      AP1  O
ATOM    450  N   GLY A  31      51.393  55.078  41.556  1.00  0.00      AP1  N
ATOM    451  HN  GLY A  31      51.532  54.091  41.492  1.00  0.00      AP1  H
ATOM    452  CA  GLY A  31      52.235  55.893  40.680  1.00  0.00      AP1  C
ATOM    453  HA1 GLY A  31      51.909  56.919  40.784  1.00  0.00      AP1   
ATOM    454  HA2 GLY A  31      52.135  55.592  39.763  1.00  0.00      AP1  H
ATOM    455  C   GLY A  31      53.694  55.823  41.077  1.00  0.00      AP1  C
ATOM    456  O   GLY A  31      54.561  56.144  40.259  1.00  0.00      AP1  O
ATOM    457  N   TYR A  32      53.981  55.388  42.302  1.00  0.00      AP1  N
ATOM    458  HN  TYR A  32      53.277  55.035  42.915  1.00  0.00      AP1  H
ATOM    459  CA  TYR A  32      55.322  55.384  42.858  1.00  0.00      AP1  C
ATOM    460  HA  TYR A  32      55.760  56.240  42.728  1.00  0.00      AP1  H
ATOM    461  CB  TYR A  32      55.210  55.130  44.366  1.00  0.00      AP1  C
ATOM    462  HB1 TYR A  32      56.137  55.168  44.740  1.00  0.00      AP1   
ATOM    463  HB2 TYR A  32      54.806  54.260  44.512  1.00  0.00      AP1  H
ATOM    464  CG  TYR A  32      54.392  56.188  45.093  1.00  0.00      AP1  C
ATOM    465  CD1 TYR A  32      53.268  55.845  45.872  1.00  0.00      AP1  C
ATOM    466  HD1 TYR A  32      53.027  54.953  45.974  1.00  0.00      AP1  H
ATOM    467  CE1 TYR A  32      52.508  56.858  46.498  1.00  0.00      AP1  C
ATOM    468  HE1 TYR A  32      51.774  56.629  47.021  1.00  0.00      AP1  H
ATOM    469  CZ  TYR A  32      52.858  58.216  46.333  1.00  0.00      AP1  C
ATOM    470  OH  TYR A  32      52.161  59.214  46.942  1.00  0.00      AP1  O
ATOM    471  HH  TYR A  32      52.500  59.956  46.740  1.00  0.00      AP1  H
ATOM    472  CD2 TYR A  32      54.736  57.542  44.932  1.00  0.00      AP1  C
ATOM    473  HD2 TYR A  32      55.479  57.769  44.421  1.00  0.00      AP1  H
ATOM    474  CE2 TYR A  32      53.971  58.556  45.534  1.00  0.00      AP1  C
ATOM    475  HE2 TYR A  32      54.198  59.449  45.406  1.00  0.00      AP1  H
ATOM    476  C   TYR A  32      56.194  54.358  42.134  1.00  0.00      AP1  C
ATOM    477  O   TYR A  32      55.730  53.284  41.762  1.00  0.00      AP1  O
ATOM    478  N   ARG A  33      57.467  54.672  41.881  1.00  0.00      AP1  N
ATOM    479  HN  ARG A  33      57.851  55.584  42.004  1.00  0.00      AP1  H
ATOM    480  CA  ARG A  33      58.381  53.632  41.391  1.00  0.00      AP1  C
ATOM    481  HA  ARG A  33      57.952  53.107  40.697  1.00  0.00      AP1  H
ATOM    482  CB  ARG A  33      59.639  54.239  40.744  1.00  0.00      AP1  C
ATOM    483  HB1 ARG A  33      60.376  54.180  41.417  1.00  0.00      AP1   
ATOM    484  HB2 ARG A  33      59.461  55.162  40.503  1.00  0.00      AP1  H
ATOM    485  CG  ARG A  33      60.099  53.467  39.490  1.00  0.00      AP1  C
ATOM    486  HG1 ARG A  33      60.295  52.535  39.794  1.00  0.00      AP1   
ATOM    487  HG2 ARG A  33      60.880  53.909  39.122  1.00  0.00      AP1  H
ATOM    488  CD  ARG A  33      59.032  53.341  38.380  1.00  0.00      AP1  C
ATOM    489  HD1 ARG A  33      58.359  52.662  38.673  1.00  0.00      AP1   
ATOM    490  HD2 ARG A  33      59.455  53.057  37.554  1.00  0.00      AP1  H
ATOM    491  NE  ARG A  33      58.325  54.620  38.159  1.00  0.00      AP1  N
ATOM    492  HE  ARG A  33      58.758  55.228  37.731  1.00  0.00      AP1  H
ATOM    493  CZ  ARG A  33      57.100  54.931  38.547  1.00  0.00      AP1  C
ATOM    494  NH1 ARG A  33      56.208  54.059  38.928  1.00  0.00      AP1  N
ATOM    495 HH11 ARG A  33      56.402  53.221  38.937  1.00  0.00      AP1  H
ATOM    496 HH12 ARG A  33      55.426  54.322  39.170  1.00  0.00      AP1  H
ATOM    497  NH2 ARG A  33      56.748  56.180  38.591  1.00  0.00      AP1  N
ATOM    498 HH21 ARG A  33      57.309  56.793  38.369  1.00  0.00      AP1  H
ATOM    499 HH22 ARG A  33      55.954  56.394  38.842  1.00  0.00      AP1  H
ATOM    500  C   ARG A  33      58.739  52.761  42.579  1.00  0.00      AP1  C
ATOM    501  O   ARG A  33      58.900  53.295  43.672  1.00  0.00      AP1  O
ATOM    502  N   VAL A  34      58.898  51.465  42.386  1.00  0.00      AP1  N
ATOM    503  HN  VAL A  34      58.811  51.013  41.502  1.00  0.00      AP1  H
ATOM    504  CA  VAL A  34      59.224  50.570  43.491  1.00  0.00      AP1  C
ATOM    505  HA  VAL A  34      59.405  51.102  44.282  1.00  0.00      AP1  H
ATOM    506  CB  VAL A  34      58.043  49.642  43.849  1.00  0.00      AP1  C
ATOM    507  HB  VAL A  34      57.927  49.054  43.086  1.00  0.00      AP1  H
ATOM    508  CG1 VAL A  34      58.340  48.834  45.122  1.00  0.00      AP1  C
ATOM    509 HG11 VAL A  34      57.585  48.260  45.325  1.00  0.00      AP1  H
ATOM    510 HG12 VAL A  34      59.131  48.290  44.983  1.00  0.00      AP1  H
ATOM    511 HG13 VAL A  34      58.492  49.441  45.863  1.00  0.00      AP1  H
ATOM    512  CG2 VAL A  34      56.751  50.430  44.105  1.00  0.00      AP1  C
ATOM    513 HG21 VAL A  34      56.035  49.814  44.326  1.00  0.00      AP1  H
ATOM    514 HG22 VAL A  34      56.888  51.045  44.843  1.00  0.00      AP1  H
ATOM    515 HG23 VAL A  34      56.513  50.929  43.308  1.00  0.00      AP1  H
ATOM    516  C   VAL A  34      60.455  49.766  43.121  1.00  0.00      AP1  C
ATOM    517  O   VAL A  34      60.589  49.297  41.992  1.00  0.00      AP1  O
ATOM    518  N   GLU A  35      61.316  49.562  44.110  1.00  0.00      AP1  N
ATOM    519  HN  GLU A  35      61.310  50.101  44.947  1.00  0.00      AP1  H
ATOM    520  CA  GLU A  35      62.347  48.539  44.073  1.00  0.00      AP1  C
ATOM    521  HA  GLU A  35      62.228  48.011  43.268  1.00  0.00      AP1  H
ATOM    522  CB  GLU A  35      63.759  49.149  43.987  1.00  0.00      AP1   
ATOM    523  HB1 GLU A  35      64.395  48.433  44.276  1.00  0.00      AP1   
ATOM    524  HB2 GLU A  35      63.799  49.928  44.564  1.00  0.00      AP1  H
ATOM    525  CG  GLU A  35      64.185  49.561  42.565  1.00  0.00      AP1  C
ATOM    526  HG1 GLU A  35      63.735  48.908  41.955  1.00  0.00      AP1   
ATOM    527  HG2 GLU A  35      65.153  49.533  42.516  1.00  0.00      AP1  H
ATOM    528  CD  GLU A  35      63.717  50.947  42.094  1.00  0.00      AP1  C
ATOM    529  OE1 GLU A  35      64.064  51.342  40.955  1.00  0.00      AP1  O
ATOM    530  OE2 GLU A  35      63.148  51.736  42.873  1.00  0.00      AP1  O
ATOM    531  C   GLU A  35      62.205  47.633  45.282  1.00  0.00      AP1  C
ATOM    532  O   GLU A  35      61.732  48.045  46.335  1.00  0.00      AP1  O
ATOM    533  N   THR A  36      62.579  46.373  45.131  1.00  0.00      AP1  N
ATOM    534  HN  THR A  36      63.176  46.067  44.390  1.00  0.00      AP1  H
ATOM    535  CA  THR A  36      62.153  45.308  46.037  1.00  0.00      AP1  C
ATOM    536  HA  THR A  36      61.772  45.696  46.840  1.00  0.00      AP1  H
ATOM    537  CB  THR A  36      61.065  44.431  45.386  1.00  0.00      AP1  C
ATOM    538  HB  THR A  36      61.195  43.554  45.780  1.00  0.00      AP1  H
ATOM    539  OG1 THR A  36      61.185  44.383  43.980  1.00  0.00      AP1  O
ATOM    540  HG1 THR A  36      60.578  43.896  43.663  1.00  0.00      AP1  H
ATOM    541  CG2 THR A  36      59.659  44.960  45.657  1.00  0.00      AP1  C
ATOM    542 HG21 THR A  36      59.008  44.381  45.231  1.00  0.00      AP1  H
ATOM    543 HG22 THR A  36      59.499  44.978  46.613  1.00  0.00      AP1  H
ATOM    544 HG23 THR A  36      59.576  45.858  45.299  1.00  0.00      AP1  H
ATOM    545  C   THR A  36      63.367  44.468  46.380  1.00  0.00      AP1  C
ATOM    546  O   THR A  36      63.992  43.854  45.516  1.00  0.00      AP1  O
ATOM    547  N   TYR A  37      63.703  44.458  47.666  1.00  0.00      AP1  N
ATOM    548  HN  TYR A  37      63.187  44.960  48.358  1.00  0.00      AP1  H
ATOM    549  CA  TYR A  37      64.847  43.719  48.182  1.00  0.00      AP1  C
ATOM    550  HA  TYR A  37      65.253  43.200  47.470  1.00  0.00      AP1  H
ATOM    551  CB  TYR A  37      65.891  44.709  48.724  1.00  0.00      AP1  C
ATOM    552  HB1 TYR A  37      66.650  44.158  49.070  1.00  0.00      AP1   
ATOM    553  HB2 TYR A  37      65.481  45.245  49.421  1.00  0.00      AP1  H
ATOM    554  CG  TYR A  37      66.479  45.636  47.674  1.00  0.00      AP1  C
ATOM    555  CD1 TYR A  37      65.894  46.893  47.417  1.00  0.00      AP1  C
ATOM    556  HD1 TYR A  37      65.145  47.163  47.898  1.00  0.00      AP1  H
ATOM    557  CE1 TYR A  37      66.440  47.743  46.433  1.00  0.00      AP1  C
ATOM    558  HE1 TYR A  37      66.059  48.576  46.273  1.00  0.00      AP1  H
ATOM    559  CZ  TYR A  37      67.567  47.326  45.691  1.00  0.00      AP1  C
ATOM    560  OH  TYR A  37      68.103  48.130  44.732  1.00  0.00      AP1  O
ATOM    561  HH  TYR A  37      68.764  47.747  44.382  1.00  0.00      AP1  H
ATOM    562  CD2 TYR A  37      67.610  45.228  46.943  1.00  0.00      AP1  C
ATOM    563  HD2 TYR A  37      67.999  44.400  47.113  1.00  0.00      AP1  H
ATOM    564  CE2 TYR A  37      68.155  46.070  45.954  1.00  0.00      AP1  C
ATOM    565  HE2 TYR A  37      68.903  45.798  45.474  1.00  0.00      AP1  H
ATOM    566  C   TYR A  37      64.387  42.748  49.280  1.00  0.00      AP1  C
ATOM    567  O   TYR A  37      63.483  43.029  50.077  1.00  0.00      AP1  O
ATOM    568  N   THR A  38      65.062  41.602  49.337  1.00  0.00      AP1  N
ATOM    569  HN  THR A  38      65.884  41.456  48.787  1.00  0.00      AP1  H
ATOM    570  CA  THR A  38      64.691  40.459  50.185  1.00  0.00      AP1  C
ATOM    571  HA  THR A  38      63.948  40.745  50.739  1.00  0.00      AP1  H
ATOM    572  CB  THR A  38      64.209  39.267  49.340  1.00  0.00      AP1  C
ATOM    573  HB  THR A  38      63.944  38.571  49.962  1.00  0.00      AP1  H
ATOM    574  OG1 THR A  38      65.252  38.849  48.492  1.00  0.00      AP1  O
ATOM    575  HG1 THR A  38      64.993  38.197  48.030  1.00  0.00      AP1  H
ATOM    576  CG2 THR A  38      63.008  39.612  48.461  1.00  0.00      AP1  C
ATOM    577 HG21 THR A  38      62.745  38.830  47.951  1.00  0.00      AP1  H
ATOM    578 HG22 THR A  38      62.268  39.897  49.020  1.00  0.00      AP1  H
ATOM    579 HG23 THR A  38      63.247  40.329  47.853  1.00  0.00      AP1  H
ATOM    580  C   THR A  38      65.817  40.058  51.132  1.00  0.00      AP1  C
ATOM    581  O   THR A  38      66.070  38.885  51.374  1.00  0.00      AP1  O
ATOM    582  N   ASP A  39      66.583  41.049  51.586  1.00  0.00      AP1  N
ATOM    583  HN  ASP A  39      66.420  41.995  51.319  1.00  0.00      AP1  H
ATOM    584  CA  ASP A  39      67.715  40.901  52.494  1.00  0.00      AP1  C
ATOM    585  HA  ASP A  39      67.441  40.432  53.297  1.00  0.00      AP1  H
ATOM    586  CB  ASP A  39      68.823  40.072  51.799  1.00  0.00      AP1   
ATOM    587  HB1 ASP A  39      68.607  40.100  50.823  1.00  0.00      AP1   
ATOM    588  HB2 ASP A  39      68.812  39.175  52.168  1.00  0.00      AP1  H
ATOM    589  CG  ASP A  39      70.242  40.628  51.920  1.00  0.00      AP1  C
ATOM    590  OD1 ASP A  39      70.870  40.511  52.992  1.00  0.00      AP1  O
ATOM    591  OD2 ASP A  39      70.806  41.073  50.897  1.00  0.00      AP1  O
ATOM    592  C   ASP A  39      68.229  42.288  52.905  1.00  0.00      AP1  C
ATOM    593  O   ASP A  39      68.331  43.213  52.088  1.00  0.00      AP1  O
ATOM    594  N   GLY A  40      68.600  42.419  54.179  1.00  0.00      AP1  N
ATOM    595  HN  GLY A  40      68.523  41.671  54.837  1.00  0.00      AP1  H
ATOM    596  CA  GLY A  40      69.146  43.667  54.704  1.00  0.00      AP1  C
ATOM    597  HA1 GLY A  40      69.466  43.456  55.715  1.00  0.00      AP1   
ATOM    598  HA2 GLY A  40      68.449  44.342  54.698  1.00  0.00      AP1  H
ATOM    599  C   GLY A  40      70.364  44.200  53.919  1.00  0.00      AP1  C
ATOM    600  O   GLY A  40      70.433  45.380  53.547  1.00  0.00      AP1  O
ATOM    601  N   ALA A  41      71.327  43.325  53.615  1.00  0.00      AP1  N
ATOM    602  HN  ALA A  41      71.247  42.347  53.805  1.00  0.00      AP1  H
ATOM    603  CA  ALA A  41      72.574  43.740  52.978  1.00  0.00      AP1  C
ATOM    604  HA  ALA A  41      72.996  44.409  53.540  1.00  0.00      AP1  H
ATOM    605  CB  ALA A  41      73.511  42.531  52.861  1.00  0.00      AP1  C
ATOM    606  HB1 ALA A  41      74.340  42.804  52.438  1.00  0.00      AP1  H
ATOM    607  HB2 ALA A  41      73.700  42.181  53.746  1.00  0.00      AP1  H
ATOM    608  HB3 ALA A  41      73.086  41.843  52.325  1.00  0.00      AP1  H
ATOM    609  C   ALA A  41      72.347  44.447  51.616  1.00  0.00      AP1  C
ATOM    610  O   ALA A  41      72.773  45.593  51.364  1.00  0.00      AP1  O
ATOM    611  N   SER A  42      71.590  43.769  50.753  1.00  0.00      AP1  N
ATOM    612  HN  SER A  42      71.257  42.844  50.934  1.00  0.00      AP1  H
ATOM    613  CA  SER A  42      71.176  44.312  49.464  1.00  0.00      AP1  C
ATOM    614  HA  SER A  42      71.996  44.665  49.086  1.00  0.00      AP1  H
ATOM    615  CB  SER A  42      70.658  43.239  48.503  1.00  0.00      AP1  C
ATOM    616  HB1 SER A  42      71.410  42.603  48.329  1.00  0.00      AP1   
ATOM    617  HB2 SER A  42      70.366  43.661  47.680  1.00  0.00      AP1  H
ATOM    618  OG  SER A  42      69.595  42.495  49.047  1.00  0.00      AP1  O
ATOM    619  HG1 SER A  42      69.341  41.920  48.490  1.00  0.00      AP1  H
ATOM    620  C   SER A  42      70.231  45.504  49.548  1.00  0.00      AP1  C
ATOM    621  O   SER A  42      70.248  46.316  48.626  1.00  0.00      AP1  O
ATOM    622  N   ALA A  43      69.501  45.716  50.646  1.00  0.00      AP1  N
ATOM    623  HN  ALA A  43      69.354  45.049  51.376  1.00  0.00      AP1  H
ATOM    624  CA  ALA A  43      68.845  47.014  50.837  1.00  0.00      AP1  C
ATOM    625  HA  ALA A  43      68.460  47.263  49.982  1.00  0.00      AP1  H
ATOM    626  CB  ALA A  43      67.775  46.846  51.907  1.00  0.00      AP1  C
ATOM    627  HB1 ALA A  43      67.326  47.693  52.052  1.00  0.00      AP1  H
ATOM    628  HB2 ALA A  43      67.129  46.183  51.617  1.00  0.00      AP1  H
ATOM    629  HB3 ALA A  43      68.188  46.554  52.735  1.00  0.00      AP1  H
ATOM    630  C   ALA A  43      69.774  48.191  51.153  1.00  0.00      AP1  C
ATOM    631  O   ALA A  43      69.464  49.309  50.736  1.00  0.00      AP1  O
ATOM    632  N   LEU A  44      70.903  47.974  51.843  1.00  0.00      AP1  N
ATOM    633  HN  LEU A  44      71.161  47.103  52.256  1.00  0.00      AP1  H
ATOM    634  CA  LEU A  44      71.889  49.062  52.049  1.00  0.00      AP1  C
ATOM    635  HA  LEU A  44      71.440  49.829  52.438  1.00  0.00      AP1  H
ATOM    636  CB  LEU A  44      72.977  48.543  53.012  1.00  0.00      AP1  C
ATOM    637  HB1 LEU A  44      73.553  47.927  52.474  1.00  0.00      AP1   
ATOM    638  HB2 LEU A  44      72.546  48.093  53.755  1.00  0.00      AP1  H
ATOM    639  CG  LEU A  44      73.915  49.628  53.569  1.00  0.00      AP1  C
ATOM    640  HG  LEU A  44      74.214  50.148  52.807  1.00  0.00      AP1  H
ATOM    641  CD1 LEU A  44      73.206  50.551  54.565  1.00  0.00      AP1  C
ATOM    642 HD11 LEU A  44      73.831  51.218  54.890  1.00  0.00      AP1  H
ATOM    643 HD12 LEU A  44      72.463  50.993  54.125  1.00  0.00      AP1  H
ATOM    644 HD13 LEU A  44      72.874  50.028  55.312  1.00  0.00      AP1  H
ATOM    645  CD2 LEU A  44      75.096  48.988  54.297  1.00  0.00      AP1  C
ATOM    646 HD21 LEU A  44      75.678  49.683  54.642  1.00  0.00      AP1  H
ATOM    647 HD22 LEU A  44      74.768  48.446  55.032  1.00  0.00      AP1  H
ATOM    648 HD23 LEU A  44      75.592  48.428  53.679  1.00  0.00      AP1  H
ATOM    649  C   LEU A  44      72.484  49.577  50.738  1.00  0.00      AP1  C
ATOM    650  O   LEU A  44      72.540  50.801  50.506  1.00  0.00      AP1  O
ATOM    651  N   ASP A  45      72.872  48.632  49.870  1.00  0.00      AP1  N
ATOM    652  HN  ASP A  45      72.792  47.642  49.949  1.00  0.00      AP1  H
ATOM    653  CA  ASP A  45      73.509  49.058  48.613  1.00  0.00      AP1  C
ATOM    654  HA  ASP A  45      73.789  49.986  48.650  1.00  0.00      AP1  H
ATOM    655  CB  ASP A  45      74.892  48.431  48.431  1.00  0.00      AP1   
ATOM    656  HB1 ASP A  45      75.165  48.520  47.473  1.00  0.00      AP1   
ATOM    657  HB2 ASP A  45      74.862  47.490  48.665  1.00  0.00      AP1  H
ATOM    658  CG  ASP A  45      75.931  49.166  49.323  1.00  0.00      AP1  C
ATOM    659  OD1 ASP A  45      75.552  49.893  50.287  1.00  0.00      AP1  O
ATOM    660  OD2 ASP A  45      77.129  49.071  48.996  1.00  0.00      AP1  O
ATOM    661  C   ASP A  45      72.534  49.311  47.448  1.00  0.00      AP1  C
ATOM    662  O   ASP A  45      72.843  50.090  46.548  1.00  0.00      AP1  O
ATOM    663  N   GLY A  46      71.267  48.909  47.600  1.00  0.00      AP1  N
ATOM    664  HN  GLY A  46      71.055  48.170  48.238  1.00  0.00      AP1  H
ATOM    665  CA  GLY A  46      70.119  49.480  46.885  1.00  0.00      AP1  C
ATOM    666  HA1 GLY A  46      69.261  48.897  47.192  1.00  0.00      AP1   
ATOM    667  HA2 GLY A  46      70.272  49.390  45.931  1.00  0.00      AP1  H
ATOM    668  C   GLY A  46      69.830  50.948  47.198  1.00  0.00      AP1  C
ATOM    669  O   GLY A  46      69.788  51.790  46.298  1.00  0.00      AP1  O
ATOM    670  N   LEU A  47      69.710  51.278  48.488  1.00  0.00      AP1  N
ATOM    671  HN  LEU A  47      69.666  50.581  49.201  1.00  0.00      AP1  H
ATOM    672  CA  LEU A  47      69.632  52.656  48.987  1.00  0.00      AP1  C
ATOM    673  HA  LEU A  47      68.794  53.066  48.721  1.00  0.00      AP1  H
ATOM    674  CB  LEU A  47      69.719  52.597  50.529  1.00  0.00      AP1  C
ATOM    675  HB1 LEU A  47      70.339  51.835  50.719  1.00  0.00      AP1   
ATOM    676  HB2 LEU A  47      68.821  52.479  50.877  1.00  0.00      AP1  H
ATOM    677  CG  LEU A  47      70.354  53.808  51.245  1.00  0.00      AP1  C
ATOM    678  HG  LEU A  47      71.168  54.062  50.782  1.00  0.00      AP1  H
ATOM    679  CD1 LEU A  47      69.420  55.012  51.220  1.00  0.00      AP1  C
ATOM    680 HD11 LEU A  47      69.841  55.758  51.675  1.00  0.00      AP1  H
ATOM    681 HD12 LEU A  47      69.234  55.258  50.300  1.00  0.00      AP1  H
ATOM    682 HD13 LEU A  47      68.590  54.787  51.668  1.00  0.00      AP1  H
ATOM    683  CD2 LEU A  47      70.679  53.414  52.682  1.00  0.00      AP1  C
ATOM    684 HD21 LEU A  47      71.079  54.168  53.142  1.00  0.00      AP1  H
ATOM    685 HD22 LEU A  47      69.864  53.153  53.138  1.00  0.00      AP1  H
ATOM    686 HD23 LEU A  47      71.301  52.670  52.681  1.00  0.00      AP1  H
ATOM    687  C   LEU A  47      70.729  53.526  48.387  1.00  0.00      AP1  C
ATOM    688  O   LEU A  47      70.445  54.624  47.921  1.00  0.00      AP1  O
ATOM    689  N   MET A  48      71.975  53.048  48.400  1.00  0.00      AP1  N
ATOM    690  HN  MET A  48      72.258  52.162  48.761  1.00  0.00      AP1  H
ATOM    691  CA  MET A  48      73.068  53.853  47.848  1.00  0.00      AP1  C
ATOM    692  HA  MET A  48      72.951  54.761  48.168  1.00  0.00      AP1  H
ATOM    693  CB  MET A  48      74.386  53.240  48.322  1.00  0.00      AP1  C
ATOM    694  HB1 MET A  48      74.568  52.445  47.744  1.00  0.00      AP1   
ATOM    695  HB2 MET A  48      74.301  52.982  49.253  1.00  0.00      AP1  H
ATOM    696  CG  MET A  48      75.575  54.193  48.170  1.00  0.00      AP1  C
ATOM    697  HG1 MET A  48      75.280  55.081  48.523  1.00  0.00      AP1   
ATOM    698  HG2 MET A  48      75.821  54.243  47.233  1.00  0.00      AP1  H
ATOM    699  SD  MET A  48      77.031  53.704  49.137  1.00  0.00      AP1  S
ATOM    700  CE  MET A  48      77.540  52.218  48.227  1.00  0.00      AP1  C
ATOM    701  HE1 MET A  48      78.330  51.838  48.643  1.00  0.00      AP1  H
ATOM    702  HE2 MET A  48      76.822  51.566  48.243  1.00  0.00      AP1  H
ATOM    703  HE3 MET A  48      77.741  52.454  47.308  1.00  0.00      AP1  H
ATOM    704  C   MET A  48      73.064  53.957  46.315  1.00  0.00      AP1  C
ATOM    705  O   MET A  48      73.472  54.984  45.779  1.00  0.00      AP1  O
ATOM    706  N   ALA A  49      72.609  52.922  45.606  1.00  0.00      AP1  N
ATOM    707  HN  ALA A  49      72.250  52.105  46.057  1.00  0.00      AP1  H
ATOM    708  CA  ALA A  49      72.594  52.890  44.146  1.00  0.00      AP1  C
ATOM    709  HA  ALA A  49      73.388  53.363  43.851  1.00  0.00      AP1  H
ATOM    710  CB  ALA A  49      72.600  51.424  43.696  1.00  0.00      AP1  C
ATOM    711  HB1 ALA A  49      72.590  51.383  42.727  1.00  0.00      AP1  H
ATOM    712  HB2 ALA A  49      73.399  50.986  44.030  1.00  0.00      AP1  H
ATOM    713  HB3 ALA A  49      71.815  50.975  44.046  1.00  0.00      AP1  H
ATOM    714  C   ALA A  49      71.432  53.641  43.488  1.00  0.00      AP1  C
ATOM    715  O   ALA A  49      71.507  53.958  42.300  1.00  0.00      AP1  O
ATOM    716  N   ARG A  50      70.359  53.920  44.234  1.00  0.00      AP1  N
ATOM    717  HN  ARG A  50      70.384  53.761  45.218  1.00  0.00      AP1  H
ATOM    718  CA  ARG A  50      69.108  54.461  43.684  1.00  0.00      AP1  C
ATOM    719  HA  ARG A  50      69.342  54.872  42.837  1.00  0.00      AP1  H
ATOM    720  CB  ARG A  50      68.114  53.270  43.545  1.00  0.00      AP1  C
ATOM    721  HB1 ARG A  50      67.195  53.653  43.643  1.00  0.00      AP1   
ATOM    722  HB2 ARG A  50      68.310  52.616  44.234  1.00  0.00      AP1  H
ATOM    723  CG  ARG A  50      68.154  52.577  42.175  1.00  0.00      AP1  C
ATOM    724  HG1 ARG A  50      67.658  51.713  42.268  1.00  0.00      AP1   
ATOM    725  HG2 ARG A  50      69.078  52.427  41.922  1.00  0.00      AP1  H
ATOM    726  CD  ARG A  50      67.453  53.382  41.069  1.00  0.00      AP1  C
ATOM    727  HD1 ARG A  50      67.712  52.974  40.194  1.00  0.00      AP1   
ATOM    728  HD2 ARG A  50      67.738  54.308  41.118  1.00  0.00      AP1  H
ATOM    729  NE  ARG A  50      65.978  53.321  41.165  1.00  0.00      AP1  N
ATOM    730  HE  ARG A  50      65.625  52.561  40.971  1.00  0.00      AP1  H
ATOM    731  CZ  ARG A  50      65.131  54.269  41.507  1.00  0.00      AP1  C
ATOM    732  NH1 ARG A  50      65.489  55.415  42.007  1.00  0.00      AP1  N
ATOM    733 HH11 ARG A  50      66.322  55.588  42.131  1.00  0.00      AP1  H
ATOM    734 HH12 ARG A  50      64.893  55.999  42.213  1.00  0.00      AP1  H
ATOM    735  NH2 ARG A  50      63.860  54.057  41.389  1.00  0.00      AP1  N
ATOM    736 HH21 ARG A  50      63.576  53.303  41.090  1.00  0.00      AP1  H
ATOM    737 HH22 ARG A  50      63.299  54.671  41.610  1.00  0.00      AP1  H
ATOM    738  C   ARG A  50      68.450  55.610  44.450  1.00  0.00      AP1  C
ATOM    739  O   ARG A  50      67.360  55.976  44.010  1.00  0.00      AP1  O
ATOM    740  N   PRO A  51      69.047  56.172  45.522  1.00  0.00      AP1  N
ATOM    741  CD  PRO A  51      70.415  56.676  45.459  1.00  0.00      AP1  C
ATOM    742  HD1 PRO A  51      71.072  55.947  45.650  1.00  0.00      AP1   
ATOM    743  HD2 PRO A  51      70.617  57.012  44.572  1.00  0.00      AP1  H
ATOM    744  CA  PRO A  51      68.378  56.841  46.640  1.00  0.00      AP1  C
ATOM    745  HA  PRO A  51      68.476  56.313  47.448  1.00  0.00      AP1  H
ATOM    746  CB  PRO A  51      69.070  58.199  46.746  1.00  0.00      AP1  C
ATOM    747  HB1 PRO A  51      68.989  58.669  47.752  1.00  0.00      AP1   
ATOM    748  HB2 PRO A  51      68.747  58.830  46.084  1.00  0.00      AP1  H
ATOM    749  CG  PRO A  51      70.523  57.794  46.501  1.00  0.00      AP1  C
ATOM    750  HG1 PRO A  51      71.004  57.462  47.442  1.00  0.00      AP1   
ATOM    751  HG2 PRO A  51      71.050  58.539  46.172  1.00  0.00      AP1  H
ATOM    752  C   PRO A  51      66.848  56.912  46.582  1.00  0.00      AP1  C
ATOM    753  O   PRO A  51      66.277  57.878  46.066  1.00  0.00      AP1  O
ATOM    754  N   PRO A  52      66.165  55.864  47.073  1.00  0.00      AP1  N
ATOM    755  CD  PRO A  52      66.726  54.610  47.545  1.00  0.00      AP1  C
ATOM    756  HD1 PRO A  52      67.393  54.240  46.899  1.00  0.00      AP1   
ATOM    757  HD2 PRO A  52      67.202  54.733  48.381  1.00  0.00      AP1  H
ATOM    758  CA  PRO A  52      64.729  55.902  47.292  1.00  0.00      AP1  C
ATOM    759  HA  PRO A  52      64.260  55.945  46.444  1.00  0.00      AP1  H
ATOM    760  CB  PRO A  52      64.405  54.629  48.084  1.00  0.00      AP1  C
ATOM    761  HB1 PRO A  52      63.437  54.174  47.777  1.00  0.00      AP1   
ATOM    762  HB2 PRO A  52      64.375  54.802  49.038  1.00  0.00      AP1  H
ATOM    763  CG  PRO A  52      65.540  53.674  47.723  1.00  0.00      AP1  C
ATOM    764  HG1 PRO A  52      65.303  53.098  46.807  1.00  0.00      AP1   
ATOM    765  HG2 PRO A  52      65.698  53.022  48.424  1.00  0.00      AP1  H
ATOM    766  C   PRO A  52      64.278  57.138  48.057  1.00  0.00      AP1  C
ATOM    767  O   PRO A  52      64.992  57.665  48.904  1.00  0.00      AP1  O
ATOM    768  N   ASN A  53      63.040  57.552  47.822  1.00  0.00      AP1  N
ATOM    769  HN  ASN A  53      62.503  57.251  47.035  1.00  0.00      AP1  H
ATOM    770  CA  ASN A  53      62.357  58.483  48.694  1.00  0.00      AP1  C
ATOM    771  HA  ASN A  53      62.984  59.193  48.904  1.00  0.00      AP1  H
ATOM    772  CB  ASN A  53      61.158  59.129  47.977  1.00  0.00      AP1  C
ATOM    773  HB1 ASN A  53      60.384  58.504  48.082  1.00  0.00      AP1   
ATOM    774  HB2 ASN A  53      61.381  59.262  47.042  1.00  0.00      AP1  H
ATOM    775  CG  ASN A  53      60.739  60.463  48.583  1.00  0.00      AP1  C
ATOM    776  OD1 ASN A  53      60.083  61.259  47.927  1.00  0.00      AP1  O
ATOM    777  ND2 ASN A  53      61.063  60.758  49.822  1.00  0.00      AP1  N
ATOM    778 HD21 ASN A  53      60.814  61.506  50.165  1.00  0.00      AP1  H
ATOM    779 HD22 ASN A  53      61.524  60.203  50.290  1.00  0.00      AP1  H
ATOM    780  C   ASN A  53      61.986  57.875  50.041  1.00  0.00      AP1  C
ATOM    781  O   ASN A  53      62.144  58.542  51.057  1.00  0.00      AP1  O
ATOM    782  N   LEU A  54      61.523  56.628  50.060  1.00  0.00      AP1  N
ATOM    783  HN  LEU A  54      61.431  56.053  49.249  1.00  0.00      AP1  H
ATOM    784  CA  LEU A  54      61.096  55.976  51.320  1.00  0.00      AP1  C
ATOM    785  HA  LEU A  54      61.363  56.445  52.126  1.00  0.00      AP1  H
ATOM    786  CB  LEU A  54      59.568  55.912  51.214  1.00  0.00      AP1  C
ATOM    787  HB1 LEU A  54      59.377  55.337  50.418  1.00  0.00      AP1   
ATOM    788  HB2 LEU A  54      59.228  56.816  51.122  1.00  0.00      AP1  H
ATOM    789  CG  LEU A  54      58.853  55.243  52.385  1.00  0.00      AP1  C
ATOM    790  HG  LEU A  54      59.218  54.352  52.498  1.00  0.00      AP1  H
ATOM    791  CD1 LEU A  54      59.052  56.032  53.665  1.00  0.00      AP1  C
ATOM    792 HD11 LEU A  54      58.590  55.589  54.394  1.00  0.00      AP1  H
ATOM    793 HD12 LEU A  54      59.999  56.086  53.868  1.00  0.00      AP1  H
ATOM    794 HD13 LEU A  54      58.695  56.927  53.553  1.00  0.00      AP1  H
ATOM    795  CD2 LEU A  54      57.367  55.198  52.090  1.00  0.00      AP1  C
ATOM    796 HD21 LEU A  54      56.903  54.774  52.829  1.00  0.00      AP1  H
ATOM    797 HD22 LEU A  54      57.032  56.101  51.974  1.00  0.00      AP1  H
ATOM    798 HD23 LEU A  54      57.213  54.690  51.278  1.00  0.00      AP1  H
ATOM    799  C   LEU A  54      61.737  54.588  51.388  1.00  0.00      AP1  C
ATOM    800  O   LEU A  54      62.038  54.028  50.342  1.00  0.00      AP1  O
ATOM    801  N   ALA A  55      61.909  53.988  52.564  1.00  0.00      AP1  N
ATOM    802  HN  ALA A  55      61.768  54.452  53.438  1.00  0.00      AP1  H
ATOM    803  CA  ALA A  55      62.323  52.583  52.656  1.00  0.00      AP1  C
ATOM    804  HA  ALA A  55      62.100  52.103  51.843  1.00  0.00      AP1  H
ATOM    805  CB  ALA A  55      63.846  52.541  52.820  1.00  0.00      AP1  C
ATOM    806  HB1 ALA A  55      64.140  51.619  52.883  1.00  0.00      AP1  H
ATOM    807  HB2 ALA A  55      64.266  52.962  52.054  1.00  0.00      AP1  H
ATOM    808  HB3 ALA A  55      64.098  53.016  53.628  1.00  0.00      AP1  H
ATOM    809  C   ALA A  55      61.549  51.846  53.765  1.00  0.00      AP1  C
ATOM    810  O   ALA A  55      61.917  51.991  54.925  1.00  0.00      AP1  O
ATOM    811  N   ILE A  56      60.464  51.163  53.368  1.00  0.00      AP1  N
ATOM    812  HN  ILE A  56      60.299  51.361  52.404  1.00  0.00      AP1  H
ATOM    813  CA  ILE A  56      59.487  50.227  53.971  1.00  0.00      AP1  C
ATOM    814  HA  ILE A  56      59.122  50.650  54.764  1.00  0.00      AP1  H
ATOM    815  CB  ILE A  56      58.334  49.962  52.959  1.00  0.00      AP1  C
ATOM    816  HB  ILE A  56      58.725  49.444  52.238  1.00  0.00      AP1  H
ATOM    817  CG2 ILE A  56      57.172  49.146  53.573  1.00  0.00      AP1  C
ATOM    818 HG21 ILE A  56      56.483  49.009  52.904  1.00  0.00      AP1  H
ATOM    819 HG22 ILE A  56      57.504  48.286  53.875  1.00  0.00      AP1  H
ATOM    820 HG23 ILE A  56      56.799  49.630  54.326  1.00  0.00      AP1  H
ATOM    821  CG1 ILE A  56      57.758  51.303  52.424  1.00  0.00      AP1  C
ATOM    822 HG11 ILE A  56      58.463  51.674  51.820  1.00  0.00      AP1   
ATOM    823 HG12 ILE A  56      57.561  51.876  53.182  1.00  0.00      AP1  H
ATOM    824  CD  ILE A  56      56.497  51.192  51.560  1.00  0.00      AP1  C
ATOM    825  HD1 ILE A  56      56.200  52.194  51.181  1.00  0.00      AP1   
ATOM    826  HD2 ILE A  56      56.678  50.529  50.687  1.00  0.00      AP1   
ATOM    827  HD3 ILE A  56      55.648  50.780  52.145  1.00  0.00      AP1   
ATOM    828  C   ILE A  56      60.126  48.919  54.489  1.00  0.00      AP1  C
ATOM    829  O   ILE A  56      59.871  47.837  53.971  1.00  0.00      AP1  O
ATOM    830  N   PHE A  57      61.001  49.004  55.485  1.00  0.00      AP1  N
ATOM    831  HN  PHE A  57      61.277  49.875  55.889  1.00  0.00      AP1  H
ATOM    832  CA  PHE A  57      61.641  47.828  56.081  1.00  0.00      AP1  C
ATOM    833  HA  PHE A  57      61.889  47.274  55.324  1.00  0.00      AP1  H
ATOM    834  CB  PHE A  57      62.837  48.280  56.943  1.00  0.00      AP1  C
ATOM    835  HB1 PHE A  57      63.070  47.513  57.540  1.00  0.00      AP1   
ATOM    836  HB2 PHE A  57      62.580  49.064  57.453  1.00  0.00      AP1  H
ATOM    837  CG  PHE A  57      64.066  48.598  56.144  1.00  0.00      AP1  C
ATOM    838  CD1 PHE A  57      64.313  49.912  55.723  1.00  0.00      AP1  C
ATOM    839  HD1 PHE A  57      63.758  50.604  56.002  1.00  0.00      AP1  H
ATOM    840  CE1 PHE A  57      65.399  50.177  54.880  1.00  0.00      AP1  C
ATOM    841  HE1 PHE A  57      65.553  51.045  54.582  1.00  0.00      AP1  H
ATOM    842  CZ  PHE A  57      66.255  49.142  54.483  1.00  0.00      AP1  C
ATOM    843  HZ  PHE A  57      66.967  49.318  53.911  1.00  0.00      AP1  H
ATOM    844  CD2 PHE A  57      64.938  47.560  55.781  1.00  0.00      AP1  C
ATOM    845  HD2 PHE A  57      64.789  46.695  56.088  1.00  0.00      AP1  H
ATOM    846  CE2 PHE A  57      66.033  47.836  54.954  1.00  0.00      AP1  C
ATOM    847  HE2 PHE A  57      66.616  47.152  54.715  1.00  0.00      AP1  H
ATOM    848  C   PHE A  57      60.754  47.003  56.990  1.00  0.00      AP1  C
ATOM    849  O   PHE A  57      60.379  47.576  57.993  1.00  0.00      AP1  O
ATOM    850  N   ASP A  58      60.536  45.704  56.735  1.00  0.00      AP1  N
ATOM    851  HN  ASP A  58      60.537  45.330  55.811  1.00  0.00      AP1  H
ATOM    852  CA  ASP A  58      60.275  44.694  57.759  1.00  0.00      AP1  C
ATOM    853  HA  ASP A  58      59.457  45.010  58.174  1.00  0.00      AP1  H
ATOM    854  CB  ASP A  58      59.924  43.300  57.249  1.00  0.00      AP1   
ATOM    855  HB1 ASP A  58      60.747  42.783  57.014  1.00  0.00      AP1   
ATOM    856  HB2 ASP A  58      59.391  43.351  56.440  1.00  0.00      AP1  H
ATOM    857  CG  ASP A  58      59.141  42.615  58.381  1.00  0.00      AP1  C
ATOM    858  OD1 ASP A  58      57.967  43.000  58.585  1.00  0.00      AP1  O
ATOM    859  OD2 ASP A  58      59.699  41.772  59.113  1.00  0.00      AP1  O
ATOM    860  C   ASP A  58      61.373  44.642  58.830  1.00  0.00      AP1  C
ATOM    861  O   ASP A  58      62.568  44.719  58.526  1.00  0.00      AP1  O
ATOM    862  N   ILE A  59      60.982  44.452  60.094  1.00  0.00      AP1  N
ATOM    863  HN  ILE A  59      60.029  44.451  60.389  1.00  0.00      AP1  H
ATOM    864  CA  ILE A  59      61.948  44.224  61.177  1.00  0.00      AP1  C
ATOM    865  HA  ILE A  59      62.610  44.914  61.013  1.00  0.00      AP1  H
ATOM    866  CB  ILE A  59      61.352  44.427  62.591  1.00  0.00      AP1  C
ATOM    867  HB  ILE A  59      61.944  44.013  63.238  1.00  0.00      AP1  H
ATOM    868  CG2 ILE A  59      61.252  45.933  62.872  1.00  0.00      AP1  C
ATOM    869 HG21 ILE A  59      60.879  46.073  63.756  1.00  0.00      AP1  H
ATOM    870 HG22 ILE A  59      62.136  46.330  62.827  1.00  0.00      AP1  H
ATOM    871 HG23 ILE A  59      60.678  46.348  62.210  1.00  0.00      AP1  H
ATOM    872  CG1 ILE A  59      59.992  43.721  62.772  1.00  0.00      AP1  C
ATOM    873 HG11 ILE A  59      60.088  42.811  62.368  1.00  0.00      AP1   
ATOM    874 HG12 ILE A  59      59.305  44.244  62.329  1.00  0.00      AP1  H
ATOM    875  CD  ILE A  59      59.588  43.509  64.235  1.00  0.00      AP1  C
ATOM    876  HD1 ILE A  59      58.631  42.946  64.293  1.00  0.00      AP1   
ATOM    877  HD2 ILE A  59      60.366  42.929  64.776  1.00  0.00      AP1   
ATOM    878  HD3 ILE A  59      59.447  44.480  64.754  1.00  0.00      AP1   
ATOM    879  C   ILE A  59      62.672  42.871  61.124  1.00  0.00      AP1  C
ATOM    880  O   ILE A  59      63.823  42.787  61.560  1.00  0.00      AP1  O
ATOM    881  N   LYS A  60      62.041  41.806  60.615  1.00  0.00      AP1  N
ATOM    882  HN  LYS A  60      61.249  41.902  60.013  1.00  0.00      AP1  H
ATOM    883  CA  LYS A  60      62.451  40.418  60.892  1.00  0.00      AP1  C
ATOM    884  HA  LYS A  60      63.046  40.472  61.656  1.00  0.00      AP1  H
ATOM    885  CB  LYS A  60      61.220  39.561  61.286  1.00  0.00      AP1  C
ATOM    886  HB1 LYS A  60      61.486  38.610  61.128  1.00  0.00      AP1   
ATOM    887  HB2 LYS A  60      60.465  39.835  60.742  1.00  0.00      AP1  H
ATOM    888  CG  LYS A  60      60.812  39.644  62.773  1.00  0.00      AP1  C
ATOM    889  HG1 LYS A  60      60.072  38.985  62.908  1.00  0.00      AP1   
ATOM    890  HG2 LYS A  60      60.524  40.548  62.972  1.00  0.00      AP1  H
ATOM    891  CD  LYS A  60      61.945  39.252  63.744  1.00  0.00      AP1  C
ATOM    892  HD1 LYS A  60      62.435  40.095  63.967  1.00  0.00      AP1   
ATOM    893  HD2 LYS A  60      62.521  38.604  63.310  1.00  0.00      AP1  H
ATOM    894  CE  LYS A  60      61.450  38.665  65.076  1.00  0.00      AP1  C
ATOM    895  HE1 LYS A  60      62.260  38.457  65.625  1.00  0.00      AP1   
ATOM    896  HE2 LYS A  60      60.931  37.865  64.897  1.00  0.00      AP1  H
ATOM    897  NZ  LYS A  60      60.629  39.610  65.858  1.00  0.00      AP1  N
ATOM    898  HZ1 LYS A  60      60.370  39.222  66.616  1.00  0.00      AP1  H
ATOM    899  HZ2 LYS A  60      61.109  40.336  66.046  1.00  0.00      AP1  H
ATOM    900  HZ3 LYS A  60      59.912  39.843  65.384  1.00  0.00      AP1  H
ATOM    901  C   LYS A  60      63.367  39.755  59.857  1.00  0.00      AP1  C
ATOM    902  O   LYS A  60      63.477  38.532  59.809  1.00  0.00      AP1  O
ATOM    903  N   MET A  61      64.061  40.560  59.063  1.00  0.00      AP1  N
ATOM    904  HN  MET A  61      64.035  41.551  59.179  1.00  0.00      AP1  H
ATOM    905  CA  MET A  61      64.913  40.102  57.966  1.00  0.00      AP1  C
ATOM    906  HA  MET A  61      64.320  39.627  57.363  1.00  0.00      AP1  H
ATOM    907  CB  MET A  61      65.580  41.320  57.299  1.00  0.00      AP1  C
ATOM    908  HB1 MET A  61      66.069  40.965  56.502  1.00  0.00      AP1   
ATOM    909  HB2 MET A  61      66.172  41.741  57.942  1.00  0.00      AP1  H
ATOM    910  CG  MET A  61      64.605  42.378  56.763  1.00  0.00      AP1  C
ATOM    911  HG1 MET A  61      65.175  43.017  56.246  1.00  0.00      AP1   
ATOM    912  HG2 MET A  61      64.148  42.780  57.519  1.00  0.00      AP1  H
ATOM    913  SD  MET A  61      63.352  41.805  55.583  1.00  0.00      AP1  S
ATOM    914  CE  MET A  61      64.387  41.204  54.220  1.00  0.00      AP1  C
ATOM    915  HE1 MET A  61      63.821  40.864  53.510  1.00  0.00      AP1  H
ATOM    916  HE2 MET A  61      64.929  41.933  53.880  1.00  0.00      AP1  H
ATOM    917  HE3 MET A  61      64.965  40.494  54.541  1.00  0.00      AP1  H
ATOM    918  C   MET A  61      66.011  39.101  58.361  1.00  0.00      AP1  C
ATOM    919  O   MET A  61      66.677  39.266  59.392  1.00  0.00      AP1  O
ATOM    920  N   PRO A  62      66.287  38.116  57.485  1.00  0.00      AP1  N
ATOM    921  CD  PRO A  62      65.480  37.674  56.350  1.00  0.00      AP1  C
ATOM    922  HD1 PRO A  62      64.613  37.283  56.658  1.00  0.00      AP1   
ATOM    923  HD2 PRO A  62      65.259  38.421  55.772  1.00  0.00      AP1  H
ATOM    924  CA  PRO A  62      67.527  37.369  57.529  1.00  0.00      AP1  C
ATOM    925  HA  PRO A  62      67.769  37.133  58.438  1.00  0.00      AP1  H
ATOM    926  CB  PRO A  62      67.277  36.128  56.668  1.00  0.00      AP1  C
ATOM    927  HB1 PRO A  62      66.789  35.303  57.234  1.00  0.00      AP1   
ATOM    928  HB2 PRO A  62      68.099  35.790  56.278  1.00  0.00      AP1  H
ATOM    929  CG  PRO A  62      66.314  36.635  55.601  1.00  0.00      AP1  C
ATOM    930  HG1 PRO A  62      65.704  35.807  55.189  1.00  0.00      AP1   
ATOM    931  HG2 PRO A  62      66.786  37.028  54.850  1.00  0.00      AP1  H
ATOM    932  C   PRO A  62      68.713  38.196  57.003  1.00  0.00      AP1  C
ATOM    933  O   PRO A  62      68.578  39.216  56.325  1.00  0.00      AP1  O
ATOM    934  N   ARG A  63      69.914  37.694  57.308  1.00  0.00      AP1  N
ATOM    935  HN  ARG A  63      69.892  36.861  57.856  1.00  0.00      AP1  H
ATOM    936  CA  ARG A  63      71.249  38.211  56.940  1.00  0.00      AP1  C
ATOM    937  HA  ARG A  63      71.835  37.497  57.237  1.00  0.00      AP1  H
ATOM    938  CB  ARG A  63      71.433  38.392  55.420  1.00  0.00      AP1  C
ATOM    939  HB1 ARG A  63      72.415  38.510  55.270  1.00  0.00      AP1   
ATOM    940  HB2 ARG A  63      70.920  39.164  55.134  1.00  0.00      AP1  H
ATOM    941  CG  ARG A  63      71.012  37.175  54.572  1.00  0.00      AP1  C
ATOM    942  HG1 ARG A  63      70.110  37.385  54.196  1.00  0.00      AP1   
ATOM    943  HG2 ARG A  63      70.991  36.388  55.139  1.00  0.00      AP1  H
ATOM    944  CD  ARG A  63      71.938  36.903  53.373  1.00  0.00      AP1  C
ATOM    945  HD1 ARG A  63      71.535  36.143  52.862  1.00  0.00      AP1   
ATOM    946  HD2 ARG A  63      72.824  36.682  53.701  1.00  0.00      AP1  H
ATOM    947  NE  ARG A  63      72.041  38.040  52.438  1.00  0.00      AP1  N
ATOM    948  HE  ARG A  63      71.582  38.741  52.632  1.00  0.00      AP1  H
ATOM    949  CZ  ARG A  63      72.766  38.095  51.332  1.00  0.00      AP1  C
ATOM    950  NH1 ARG A  63      73.507  37.092  50.948  1.00  0.00      AP1  N
ATOM    951 HH11 ARG A  63      73.533  36.372  51.417  1.00  0.00      AP1  H
ATOM    952 HH12 ARG A  63      73.970  37.151  50.225  1.00  0.00      AP1  H
ATOM    953  NH2 ARG A  63      72.772  39.158  50.582  1.00  0.00      AP1  N
ATOM    954 HH21 ARG A  63      72.299  39.842  50.802  1.00  0.00      AP1  H
ATOM    955 HH22 ARG A  63      73.249  39.177  49.867  1.00  0.00      AP1  H
ATOM    956  C   ARG A  63      71.719  39.453  57.698  1.00  0.00      AP1  C
ATOM    957  O   ARG A  63      72.900  39.538  58.009  1.00  0.00      AP1  O
ATOM    958  N   MET A  64      70.811  40.352  58.046  1.00  0.00      AP1  N
ATOM    959  HN  MET A  64      69.895  40.299  57.653  1.00  0.00      AP1  H
ATOM    960  CA  MET A  64      71.004  41.464  58.982  1.00  0.00      AP1  C
ATOM    961  HA  MET A  64      71.590  41.184  59.702  1.00  0.00      AP1  H
ATOM    962  CB  MET A  64      71.632  42.681  58.264  1.00  0.00      AP1  C
ATOM    963  HB1 MET A  64      71.245  43.494  58.698  1.00  0.00      AP1   
ATOM    964  HB2 MET A  64      71.417  42.631  57.319  1.00  0.00      AP1  H
ATOM    965  CG  MET A  64      73.155  42.794  58.419  1.00  0.00      AP1  C
ATOM    966  HG1 MET A  64      73.491  43.127  57.538  1.00  0.00      AP1   
ATOM    967  HG2 MET A  64      73.505  41.921  58.656  1.00  0.00      AP1  H
ATOM    968  SD  MET A  64      73.735  44.001  59.651  1.00  0.00      AP1  S
ATOM    969  CE  MET A  64      73.102  43.265  61.187  1.00  0.00      AP1  C
ATOM    970  HE1 MET A  64      73.349  43.825  61.940  1.00  0.00      AP1  H
ATOM    971  HE2 MET A  64      72.136  43.196  61.139  1.00  0.00      AP1  H
ATOM    972  HE3 MET A  64      73.483  42.381  61.303  1.00  0.00      AP1  H
ATOM    973  C   MET A  64      69.626  41.879  59.485  1.00  0.00      AP1  C
ATOM    974  O   MET A  64      68.704  42.001  58.676  1.00  0.00      AP1  O
ATOM    975  N   ASP A  65      69.482  42.092  60.791  1.00  0.00      AP1  N
ATOM    976  HN  ASP A  65      70.196  42.020  61.482  1.00  0.00      AP1  H
ATOM    977  CA  ASP A  65      68.189  42.471  61.347  1.00  0.00      AP1  C
ATOM    978  HA  ASP A  65      67.526  41.866  60.980  1.00  0.00      AP1  H
ATOM    979  CB  ASP A  65      68.172  42.290  62.864  1.00  0.00      AP1   
ATOM    980  HB1 ASP A  65      68.548  41.390  63.086  1.00  0.00      AP1   
ATOM    981  HB2 ASP A  65      67.261  42.344  63.193  1.00  0.00      AP1  H
ATOM    982  CG  ASP A  65      69.024  43.354  63.528  1.00  0.00      AP1  C
ATOM    983  OD1 ASP A  65      68.432  44.401  63.874  1.00  0.00      AP1  O
ATOM    984  OD2 ASP A  65      70.255  43.143  63.576  1.00  0.00      AP1  O
ATOM    985  C   ASP A  65      67.744  43.875  60.906  1.00  0.00      AP1  C
ATOM    986  O   ASP A  65      68.550  44.747  60.553  1.00  0.00      AP1  O
ATOM    987  N   GLY A  66      66.430  44.097  60.910  1.00  0.00      AP1  N
ATOM    988  HN  GLY A  66      65.763  43.420  61.219  1.00  0.00      AP1  H
ATOM    989  CA  GLY A  66      65.876  45.363  60.456  1.00  0.00      AP1  C
ATOM    990  HA1 GLY A  66      64.801  45.242  60.457  1.00  0.00      AP1   
ATOM    991  HA2 GLY A  66      66.200  45.545  59.560  1.00  0.00      AP1  H
ATOM    992  C   GLY A  66      66.218  46.541  61.352  1.00  0.00      AP1  C
ATOM    993  O   GLY A  66      66.301  47.655  60.857  1.00  0.00      AP1  O
ATOM    994  N   MET A  67      66.486  46.329  62.640  1.00  0.00      AP1  N
ATOM    995  HN  MET A  67      66.433  45.428  63.066  1.00  0.00      AP1  H
ATOM    996  CA  MET A  67      66.884  47.406  63.550  1.00  0.00      AP1  C
ATOM    997  HA  MET A  67      66.341  48.188  63.364  1.00  0.00      AP1  H
ATOM    998  CB  MET A  67      66.621  46.974  65.002  1.00  0.00      AP1  C
ATOM    999  HB1 MET A  67      66.905  47.714  65.611  1.00  0.00      AP1   
ATOM   1000  HB2 MET A  67      67.132  46.175  65.205  1.00  0.00      AP1  H
ATOM   1001  CG  MET A  67      65.122  46.704  65.224  1.00  0.00      AP1  C
ATOM   1002  HG1 MET A  67      64.848  46.083  64.489  1.00  0.00      AP1   
ATOM   1003  HG2 MET A  67      64.650  47.551  65.202  1.00  0.00      AP1  H
ATOM   1004  SD  MET A  67      64.703  45.854  66.764  1.00  0.00      AP1  S
ATOM   1005  CE  MET A  67      65.190  44.153  66.364  1.00  0.00      AP1  C
ATOM   1006  HE1 MET A  67      65.013  43.578  67.125  1.00  0.00      AP1  H
ATOM   1007  HE2 MET A  67      64.681  43.842  65.599  1.00  0.00      AP1  H
ATOM   1008  HE3 MET A  67      66.137  44.128  66.153  1.00  0.00      AP1  H
ATOM   1009  C   MET A  67      68.332  47.861  63.316  1.00  0.00      AP1  C
ATOM   1010  O   MET A  67      68.624  49.062  63.331  1.00  0.00      AP1  O
ATOM   1011  N   GLU A  68      69.235  46.940  62.998  1.00  0.00      AP1  N
ATOM   1012  HN  GLU A  68      69.062  45.961  63.061  1.00  0.00      AP1  H
ATOM   1013  CA  GLU A  68      70.574  47.276  62.523  1.00  0.00      AP1  C
ATOM   1014  HA  GLU A  68      70.936  47.951  63.118  1.00  0.00      AP1  H
ATOM   1015  CB  GLU A  68      71.468  46.025  62.574  1.00  0.00      AP1   
ATOM   1016  HB1 GLU A  68      72.231  46.188  61.949  1.00  0.00      AP1   
ATOM   1017  HB2 GLU A  68      70.947  45.252  62.305  1.00  0.00      AP1  H
ATOM   1018  CG  GLU A  68      72.079  45.760  63.971  1.00  0.00      AP1  C
ATOM   1019  HG1 GLU A  68      72.314  44.789  64.018  1.00  0.00      AP1   
ATOM   1020  HG2 GLU A  68      71.430  45.989  64.654  1.00  0.00      AP1  H
ATOM   1021  CD  GLU A  68      73.368  46.560  64.206  1.00  0.00      AP1  C
ATOM   1022  OE1 GLU A  68      74.477  46.050  63.942  1.00  0.00      AP1  O
ATOM   1023  OE2 GLU A  68      73.325  47.791  64.438  1.00  0.00      AP1  O
ATOM   1024  C   GLU A  68      70.578  47.922  61.138  1.00  0.00      AP1  C
ATOM   1025  O   GLU A  68      71.390  48.839  60.915  1.00  0.00      AP1  O
ATOM   1026  N   LEU A  69      69.680  47.520  60.219  1.00  0.00      AP1  N
ATOM   1027  HN  LEU A  69      69.065  46.737  60.294  1.00  0.00      AP1  H
ATOM   1028  CA  LEU A  69      69.551  48.269  58.968  1.00  0.00      AP1  C
ATOM   1029  HA  LEU A  69      70.475  48.424  58.718  1.00  0.00      AP1  H
ATOM   1030  CB  LEU A  69      69.020  47.480  57.765  1.00  0.00      AP1  C
ATOM   1031  HB1 LEU A  69      68.105  47.792  57.508  1.00  0.00      AP1   
ATOM   1032  HB2 LEU A  69      68.944  46.537  57.978  1.00  0.00      AP1  H
ATOM   1033  CG  LEU A  69      70.026  47.704  56.611  1.00  0.00      AP1  C
ATOM   1034  HG  LEU A  69      70.372  48.603  56.725  1.00  0.00      AP1  H
ATOM   1035  CD1 LEU A  69      71.181  46.702  56.678  1.00  0.00      AP1  C
ATOM   1036 HD11 LEU A  69      71.794  46.865  55.945  1.00  0.00      AP1  H
ATOM   1037 HD12 LEU A  69      71.650  46.805  57.521  1.00  0.00      AP1  H
ATOM   1038 HD13 LEU A  69      70.831  45.800  56.611  1.00  0.00      AP1  H
ATOM   1039  CD2 LEU A  69      69.369  47.615  55.255  1.00  0.00      AP1  C
ATOM   1040 HD21 LEU A  69      70.033  47.761  54.563  1.00  0.00      AP1  H
ATOM   1041 HD22 LEU A  69      68.974  46.736  55.143  1.00  0.00      AP1  H
ATOM   1042 HD23 LEU A  69      68.677  48.291  55.186  1.00  0.00      AP1  H
ATOM   1043  C   LEU A  69      68.966  49.681  59.126  1.00  0.00      AP1  C
ATOM   1044  O   LEU A  69      69.441  50.606  58.463  1.00  0.00      AP1  O
ATOM   1045  N   LEU A  70      68.050  49.873  60.075  1.00  0.00      AP1  N
ATOM   1046  HN  LEU A  70      67.635  49.109  60.565  1.00  0.00      AP1  H
ATOM   1047  CA  LEU A  70      67.565  51.189  60.492  1.00  0.00      AP1  C
ATOM   1048  HA  LEU A  70      67.206  51.640  59.712  1.00  0.00      AP1  H
ATOM   1049  CB  LEU A  70      66.424  51.029  61.520  1.00  0.00      AP1  C
ATOM   1050  HB1 LEU A  70      66.256  51.945  61.883  1.00  0.00      AP1   
ATOM   1051  HB2 LEU A  70      66.708  50.398  62.200  1.00  0.00      AP1  H
ATOM   1052  CG  LEU A  70      65.072  50.552  60.942  1.00  0.00      AP1  C
ATOM   1053  HG  LEU A  70      65.235  49.751  60.420  1.00  0.00      AP1  H
ATOM   1054  CD1 LEU A  70      64.101  50.236  62.085  1.00  0.00      AP1  C
ATOM   1055 HD11 LEU A  70      63.254  49.937  61.717  1.00  0.00      AP1  H
ATOM   1056 HD12 LEU A  70      64.475  49.537  62.644  1.00  0.00      AP1  H
ATOM   1057 HD13 LEU A  70      63.958  51.034  62.618  1.00  0.00      AP1  H
ATOM   1058  CD2 LEU A  70      64.461  51.597  60.019  1.00  0.00      AP1  C
ATOM   1059 HD21 LEU A  70      63.616  51.269  59.673  1.00  0.00      AP1  H
ATOM   1060 HD22 LEU A  70      64.311  52.418  60.514  1.00  0.00      AP1  H
ATOM   1061 HD23 LEU A  70      65.066  51.771  59.281  1.00  0.00      AP1  H
ATOM   1062  C   LEU A  70      68.686  52.089  60.999  1.00  0.00      AP1  C
ATOM   1063  O   LEU A  70      68.857  53.184  60.459  1.00  0.00      AP1  O
ATOM   1064  N   ARG A  71      69.501  51.611  61.951  1.00  0.00      AP1  N
ATOM   1065  HN  ARG A  71      69.297  50.739  62.389  1.00  0.00      AP1  H
ATOM   1066  CA  ARG A  71      70.720  52.314  62.407  1.00  0.00      AP1  C
ATOM   1067  HA  ARG A  71      70.491  53.139  62.862  1.00  0.00      AP1  H
ATOM   1068  CB  ARG A  71      71.449  51.375  63.373  1.00  0.00      AP1  C
ATOM   1069  HB1 ARG A  71      71.749  50.592  62.828  1.00  0.00      AP1   
ATOM   1070  HB2 ARG A  71      70.837  51.120  64.081  1.00  0.00      AP1  H
ATOM   1071  CG  ARG A  71      72.716  51.965  64.006  1.00  0.00      AP1  C
ATOM   1072  HG1 ARG A  71      72.486  52.648  64.699  1.00  0.00      AP1   
ATOM   1073  HG2 ARG A  71      73.257  52.416  63.339  1.00  0.00      AP1  H
ATOM   1074  CD  ARG A  71      73.478  50.794  64.624  1.00  0.00      AP1  C
ATOM   1075  HD1 ARG A  71      73.754  50.199  63.869  1.00  0.00      AP1   
ATOM   1076  HD2 ARG A  71      72.896  50.333  65.249  1.00  0.00      AP1  H
ATOM   1077  NE  ARG A  71      74.709  51.193  65.322  1.00  0.00      AP1  N
ATOM   1078  HE  ARG A  71      74.906  52.030  65.355  1.00  0.00      AP1  H
ATOM   1079  CZ  ARG A  71      75.529  50.333  65.901  1.00  0.00      AP1  C
ATOM   1080  NH1 ARG A  71      75.345  49.043  65.859  1.00  0.00      AP1  N
ATOM   1081 HH11 ARG A  71      74.667  48.719  65.441  1.00  0.00      AP1  H
ATOM   1082 HH12 ARG A  71      75.902  48.516  66.249  1.00  0.00      AP1  H
ATOM   1083  NH2 ARG A  71      76.576  50.761  66.548  1.00  0.00      AP1  N
ATOM   1084 HH21 ARG A  71      76.735  51.605  66.599  1.00  0.00      AP1  H
ATOM   1085 HH22 ARG A  71      77.108  50.200  66.924  1.00  0.00      AP1  H
ATOM   1086  C   ARG A  71      71.605  52.736  61.219  1.00  0.00      AP1  C
ATOM   1087  O   ARG A  71      72.003  53.898  61.094  1.00  0.00      AP1  O
ATOM   1088  N   ARG A  72      71.905  51.785  60.324  1.00  0.00      AP1  N
ATOM   1089  HN  ARG A  72      71.478  50.886  60.392  1.00  0.00      AP1  H
ATOM   1090  CA  ARG A  72      72.857  51.986  59.207  1.00  0.00      AP1  C
ATOM   1091  HA  ARG A  72      73.654  52.333  59.637  1.00  0.00      AP1  H
ATOM   1092  CB  ARG A  72      73.118  50.654  58.477  1.00  0.00      AP1  C
ATOM   1093  HB1 ARG A  72      73.535  50.875  57.595  1.00  0.00      AP1   
ATOM   1094  HB2 ARG A  72      72.277  50.186  58.357  1.00  0.00      AP1  H
ATOM   1095  CG  ARG A  72      74.095  49.749  59.227  1.00  0.00      AP1  C
ATOM   1096  HG1 ARG A  72      73.941  49.857  60.209  1.00  0.00      AP1   
ATOM   1097  HG2 ARG A  72      75.007  50.002  59.015  1.00  0.00      AP1  H
ATOM   1098  CD  ARG A  72      73.861  48.272  58.850  1.00  0.00      AP1  C
ATOM   1099  HD1 ARG A  72      74.120  48.179  57.889  1.00  0.00      AP1   
ATOM   1100  HD2 ARG A  72      72.927  48.055  58.997  1.00  0.00      AP1  H
ATOM   1101  NE  ARG A  72      74.699  47.316  59.605  1.00  0.00      AP1  N
ATOM   1102  HE  ARG A  72      75.189  46.782  59.142  1.00  0.00      AP1  H
ATOM   1103  CZ  ARG A  72      74.772  47.199  60.919  1.00  0.00      AP1  C
ATOM   1104  NH1 ARG A  72      74.082  47.946  61.725  1.00  0.00      AP1  N
ATOM   1105 HH11 ARG A  72      73.552  48.545  61.409  1.00  0.00      AP1  H
ATOM   1106 HH12 ARG A  72      74.155  47.842  62.576  1.00  0.00      AP1  H
ATOM   1107  NH2 ARG A  72      75.530  46.301  61.468  1.00  0.00      AP1  N
ATOM   1108 HH21 ARG A  72      75.994  45.771  60.975  1.00  0.00      AP1  H
ATOM   1109 HH22 ARG A  72      75.568  46.236  62.325  1.00  0.00      AP1  H
ATOM   1110  C   ARG A  72      72.434  53.014  58.160  1.00  0.00      AP1  C
ATOM   1111  O   ARG A  72      73.165  53.958  57.844  1.00  0.00      AP1  O
ATOM   1112  N   LEU A  73      71.251  52.808  57.590  1.00  0.00      AP1  N
ATOM   1113  HN  LEU A  73      70.702  51.996  57.779  1.00  0.00      AP1  H
ATOM   1114  CA  LEU A  73      70.642  53.736  56.642  1.00  0.00      AP1  C
ATOM   1115  HA  LEU A  73      71.169  53.845  55.835  1.00  0.00      AP1  H
ATOM   1116  CB  LEU A  73      69.261  53.149  56.280  1.00  0.00      AP1  C
ATOM   1117  HB1 LEU A  73      68.793  53.031  57.156  1.00  0.00      AP1   
ATOM   1118  HB2 LEU A  73      69.402  52.322  55.793  1.00  0.00      AP1  H
ATOM   1119  CG  LEU A  73      68.323  54.045  55.445  1.00  0.00      AP1  C
ATOM   1120  HG  LEU A  73      68.898  54.498  54.808  1.00  0.00      AP1  H
ATOM   1121  CD1 LEU A  73      67.250  53.178  54.789  1.00  0.00      AP1  C
ATOM   1122 HD11 LEU A  73      66.658  53.738  54.263  1.00  0.00      AP1  H
ATOM   1123 HD12 LEU A  73      67.672  52.522  54.212  1.00  0.00      AP1  H
ATOM   1124 HD13 LEU A  73      66.738  52.722  55.475  1.00  0.00      AP1  H
ATOM   1125  CD2 LEU A  73      67.571  55.097  56.267  1.00  0.00      AP1  C
ATOM   1126 HD21 LEU A  73      67.003  55.621  55.681  1.00  0.00      AP1  H
ATOM   1127 HD22 LEU A  73      67.024  54.655  56.936  1.00  0.00      AP1  H
ATOM   1128 HD23 LEU A  73      68.209  55.681  56.706  1.00  0.00      AP1  H
ATOM   1129  C   LEU A  73      70.533  55.102  57.286  1.00  0.00      AP1  C
ATOM   1130  O   LEU A  73      70.896  56.069  56.640  1.00  0.00      AP1  O
ATOM   1131  N   ARG A  74      70.149  55.170  58.567  1.00  0.00      AP1  N
ATOM   1132  HN  ARG A  74      69.890  54.344  59.062  1.00  0.00      AP1  H
ATOM   1133  CA  ARG A  74      70.084  56.427  59.309  1.00  0.00      AP1  C
ATOM   1134  HA  ARG A  74      69.625  57.073  58.750  1.00  0.00      AP1  H
ATOM   1135  CB  ARG A  74      69.284  56.172  60.601  1.00  0.00      AP1  C
ATOM   1136  HB1 ARG A  74      69.901  55.660  61.198  1.00  0.00      AP1   
ATOM   1137  HB2 ARG A  74      68.477  55.685  60.370  1.00  0.00      AP1  H
ATOM   1138  CG  ARG A  74      68.885  57.415  61.400  1.00  0.00      AP1  C
ATOM   1139  HG1 ARG A  74      69.735  57.863  61.675  1.00  0.00      AP1   
ATOM   1140  HG2 ARG A  74      68.357  57.140  62.166  1.00  0.00      AP1  H
ATOM   1141  CD  ARG A  74      68.090  58.445  60.592  1.00  0.00      AP1  C
ATOM   1142  HD1 ARG A  74      68.586  58.581  59.735  1.00  0.00      AP1   
ATOM   1143  HD2 ARG A  74      68.025  59.265  61.105  1.00  0.00      AP1  H
ATOM   1144  NE  ARG A  74      66.725  57.998  60.226  1.00  0.00      AP1  N
ATOM   1145  HE  ARG A  74      66.207  57.771  60.873  1.00  0.00      AP1  H
ATOM   1146  CZ  ARG A  74      66.222  57.913  59.003  1.00  0.00      AP1  C
ATOM   1147  NH1 ARG A  74      66.911  58.014  57.905  1.00  0.00      AP1  N
ATOM   1148 HH11 ARG A  74      67.760  58.146  57.941  1.00  0.00      AP1  H
ATOM   1149 HH12 ARG A  74      66.518  57.949  57.143  1.00  0.00      AP1  H
ATOM   1150  NH2 ARG A  74      64.959  57.716  58.814  1.00  0.00      AP1  N
ATOM   1151 HH21 ARG A  74      64.430  57.638  59.488  1.00  0.00      AP1  H
ATOM   1152 HH22 ARG A  74      64.647  57.663  58.014  1.00  0.00      AP1  H
ATOM   1153  C   ARG A  74      71.416  57.143  59.542  1.00  0.00      AP1  C
ATOM   1154  O   ARG A  74      71.420  58.357  59.724  1.00  0.00      AP1  O
ATOM   1155  N   GLN A  75      72.536  56.428  59.463  1.00  0.00      AP1  N
ATOM   1156  HN  GLN A  75      72.525  55.430  59.479  1.00  0.00      AP1  H
ATOM   1157  CA  GLN A  75      73.877  57.020  59.346  1.00  0.00      AP1  C
ATOM   1158  HA  GLN A  75      73.900  57.862  59.828  1.00  0.00      AP1  H
ATOM   1159  CB  GLN A  75      74.860  55.991  59.951  1.00  0.00      AP1  C
ATOM   1160  HB1 GLN A  75      74.972  55.281  59.256  1.00  0.00      AP1   
ATOM   1161  HB2 GLN A  75      74.483  55.655  60.779  1.00  0.00      AP1  H
ATOM   1162  CG  GLN A  75      76.275  56.520  60.237  1.00  0.00      AP1  C
ATOM   1163  HG1 GLN A  75      76.174  57.323  60.824  1.00  0.00      AP1   
ATOM   1164  HG2 GLN A  75      76.704  56.747  59.397  1.00  0.00      AP1  H
ATOM   1165  CD  GLN A  75      77.156  55.518  60.996  1.00  0.00      AP1  C
ATOM   1166  OE1 GLN A  75      76.837  54.358  61.209  1.00  0.00      AP1  O
ATOM   1167  NE2 GLN A  75      78.315  55.934  61.459  1.00  0.00      AP1  N
ATOM   1168 HE21 GLN A  75      78.566  56.746  61.324  1.00  0.00      AP1  H
ATOM   1169 HE22 GLN A  75      78.822  55.394  61.896  1.00  0.00      AP1  H
ATOM   1170  C   GLN A  75      74.268  57.428  57.913  1.00  0.00      AP1  C
ATOM   1171  O   GLN A  75      75.140  58.279  57.755  1.00  0.00      AP1  O
ATOM   1172  N   LYS A  76      73.649  56.850  56.868  1.00  0.00      AP1  N
ATOM   1173  HN  LYS A  76      72.933  56.168  57.007  1.00  0.00      AP1  H
ATOM   1174  CA  LYS A  76      73.960  57.159  55.446  1.00  0.00      AP1  C
ATOM   1175  HA  LYS A  76      74.813  57.619  55.412  1.00  0.00      AP1  H
ATOM   1176  CB  LYS A  76      74.044  55.799  54.684  1.00  0.00      AP1  C
ATOM   1177  HB1 LYS A  76      73.097  55.506  54.554  1.00  0.00      AP1   
ATOM   1178  HB2 LYS A  76      74.567  55.180  55.218  1.00  0.00      AP1  H
ATOM   1179  CG  LYS A  76      74.657  55.859  53.263  1.00  0.00      AP1  C
ATOM   1180  HG1 LYS A  76      75.378  56.549  53.326  1.00  0.00      AP1   
ATOM   1181  HG2 LYS A  76      73.948  56.078  52.638  1.00  0.00      AP1  H
ATOM   1182  CD  LYS A  76      75.376  54.580  52.748  1.00  0.00      AP1  C
ATOM   1183  HD1 LYS A  76      75.832  54.210  53.558  1.00  0.00      AP1   
ATOM   1184  HD2 LYS A  76      75.971  54.842  52.028  1.00  0.00      AP1  H
ATOM   1185  CE  LYS A  76      74.498  53.414  52.238  1.00  0.00      AP1  C
ATOM   1186  HE1 LYS A  76      73.875  53.785  51.550  1.00  0.00      AP1   
ATOM   1187  HE2 LYS A  76      74.003  53.036  52.982  1.00  0.00      AP1  H
ATOM   1188  NZ  LYS A  76      75.305  52.335  51.580  1.00  0.00      AP1  N
ATOM   1189  HZ1 LYS A  76      74.763  51.686  51.302  1.00  0.00      AP1  H
ATOM   1190  HZ2 LYS A  76      75.742  52.674  50.883  1.00  0.00      AP1  H
ATOM   1191  HZ3 LYS A  76      75.889  52.003  52.164  1.00  0.00      AP1  H
ATOM   1192  C   LYS A  76      73.046  58.193  54.774  1.00  0.00      AP1  C
ATOM   1193  O   LYS A  76      73.399  58.717  53.719  1.00  0.00      AP1  O
ATOM   1194  N   SER A  77      71.896  58.493  55.372  1.00  0.00      AP1  N
ATOM   1195  HN  SER A  77      71.666  57.997  56.209  1.00  0.00      AP1  H
ATOM   1196  CA  SER A  77      70.891  59.478  54.962  1.00  0.00      AP1  C
ATOM   1197  HA  SER A  77      71.338  60.336  54.887  1.00  0.00      AP1  H
ATOM   1198  CB  SER A  77      70.273  59.084  53.620  1.00  0.00      AP1  C
ATOM   1199  HB1 SER A  77      69.396  59.553  53.517  1.00  0.00      AP1   
ATOM   1200  HB2 SER A  77      70.125  58.126  53.593  1.00  0.00      AP1  H
ATOM   1201  OG  SER A  77      71.120  59.468  52.566  1.00  0.00      AP1  O
ATOM   1202  HG1 SER A  77      70.774  59.247  51.833  1.00  0.00      AP1  H
ATOM   1203  C   SER A  77      69.773  59.566  55.987  1.00  0.00      AP1  C
ATOM   1204  O   SER A  77      69.476  58.628  56.728  1.00  0.00      AP1  O
ATOM   1205  N   ASP A  78      69.065  60.679  55.951  1.00  0.00      AP1  N
ATOM   1206  HN  ASP A  78      69.334  61.444  55.371  1.00  0.00      AP1  H
ATOM   1207  CA  ASP A  78      67.855  60.942  56.708  1.00  0.00      AP1  C
ATOM   1208  HA  ASP A  78      67.821  60.330  57.460  1.00  0.00      AP1  H
ATOM   1209  CB  ASP A  78      67.905  62.371  57.261  1.00  0.00      AP1   
ATOM   1210  HB1 ASP A  78      68.761  62.449  57.772  1.00  0.00      AP1   
ATOM   1211  HB2 ASP A  78      67.130  62.516  57.827  1.00  0.00      AP1  H
ATOM   1212  CG  ASP A  78      67.941  63.454  56.185  1.00  0.00      AP1  C
ATOM   1213  OD1 ASP A  78      68.480  63.178  55.087  1.00  0.00      AP1  O
ATOM   1214  OD2 ASP A  78      67.450  64.550  56.514  1.00  0.00      AP1  O
ATOM   1215  C   ASP A  78      66.576  60.626  55.932  1.00  0.00      AP1  C
ATOM   1216  O   ASP A  78      65.487  60.958  56.408  1.00  0.00      AP1  O
ATOM   1217  N   LEU A  79      66.700  59.903  54.803  1.00  0.00      AP1  N
ATOM   1218  HN  LEU A  79      67.572  59.635  54.398  1.00  0.00      AP1  H
ATOM   1219  CA  LEU A  79      65.528  59.443  54.063  1.00  0.00      AP1  C
ATOM   1220  HA  LEU A  79      65.131  60.250  53.699  1.00  0.00      AP1  H
ATOM   1221  CB  LEU A  79      65.813  58.620  52.792  1.00  0.00      AP1  C
ATOM   1222  HB1 LEU A  79      66.642  59.017  52.399  1.00  0.00      AP1   
ATOM   1223  HB2 LEU A  79      65.041  58.682  52.208  1.00  0.00      AP1  H
ATOM   1224  CG  LEU A  79      66.138  57.132  53.011  1.00  0.00      AP1  C
ATOM   1225  HG  LEU A  79      65.581  56.801  53.733  1.00  0.00      AP1  H
ATOM   1226  CD1 LEU A  79      65.857  56.325  51.746  1.00  0.00      AP1  C
ATOM   1227 HD11 LEU A  79      66.068  55.391  51.904  1.00  0.00      AP1  H
ATOM   1228 HD12 LEU A  79      64.920  56.409  51.510  1.00  0.00      AP1  H
ATOM   1229 HD13 LEU A  79      66.405  56.661  51.019  1.00  0.00      AP1  H
ATOM   1230  CD2 LEU A  79      67.611  56.984  53.358  1.00  0.00      AP1  C
ATOM   1231 HD21 LEU A  79      67.818  56.047  53.497  1.00  0.00      AP1  H
ATOM   1232 HD22 LEU A  79      68.151  57.330  52.631  1.00  0.00      AP1  H
ATOM   1233 HD23 LEU A  79      67.804  57.481  54.168  1.00  0.00      AP1  H
ATOM   1234  C   LEU A  79      64.516  58.804  54.980  1.00  0.00      AP1  C
ATOM   1235  O   LEU A  79      64.906  58.042  55.893  1.00  0.00      AP1  O
ATOM   1236  N   PRO A  80      63.220  59.098  54.802  1.00  0.00      AP1  N
ATOM   1237  CD  PRO A  80      62.603  60.051  53.891  1.00  0.00      AP1  C
ATOM   1238  HD1 PRO A  80      62.769  60.994  54.180  1.00  0.00      AP1   
ATOM   1239  HD2 PRO A  80      62.976  59.973  52.999  1.00  0.00      AP1  H
ATOM   1240  CA  PRO A  80      62.234  58.449  55.607  1.00  0.00      AP1  C
ATOM   1241  HA  PRO A  80      62.373  58.572  56.559  1.00  0.00      AP1  H
ATOM   1242  CB  PRO A  80      60.885  59.083  55.260  1.00  0.00      AP1  C
ATOM   1243  HB1 PRO A  80      60.595  59.876  55.985  1.00  0.00      AP1   
ATOM   1244  HB2 PRO A  80      60.179  58.419  55.232  1.00  0.00      AP1  H
ATOM   1245  CG  PRO A  80      61.107  59.716  53.894  1.00  0.00      AP1  C
ATOM   1246  HG1 PRO A  80      60.464  60.609  53.764  1.00  0.00      AP1   
ATOM   1247  HG2 PRO A  80      60.877  59.106  53.176  1.00  0.00      AP1  H
ATOM   1248  C   PRO A  80      62.317  56.965  55.395  1.00  0.00      AP1  C
ATOM   1249  O   PRO A  80      62.289  56.453  54.270  1.00  0.00      AP1  O
ATOM   1250  N   VAL A  81      62.427  56.270  56.502  1.00  0.00      AP1  N
ATOM   1251  HN  VAL A  81      62.792  56.567  57.381  1.00  0.00      AP1  H
ATOM   1252  CA  VAL A  81      61.969  54.895  56.477  1.00  0.00      AP1  C
ATOM   1253  HA  VAL A  81      62.208  54.497  55.625  1.00  0.00      AP1  H
ATOM   1254  CB  VAL A  81      62.668  54.001  57.500  1.00  0.00      AP1  C
ATOM   1255  HB  VAL A  81      62.327  53.099  57.399  1.00  0.00      AP1  H
ATOM   1256  CG1 VAL A  81      64.180  54.025  57.241  1.00  0.00      AP1  C
ATOM   1257 HG11 VAL A  81      64.628  53.459  57.888  1.00  0.00      AP1  H
ATOM   1258 HG12 VAL A  81      64.360  53.698  56.346  1.00  0.00      AP1  H
ATOM   1259 HG13 VAL A  81      64.508  54.934  57.325  1.00  0.00      AP1  H
ATOM   1260  CG2 VAL A  81      62.376  54.441  58.929  1.00  0.00      AP1  C
ATOM   1261 HG21 VAL A  81      62.835  53.853  59.549  1.00  0.00      AP1  H
ATOM   1262 HG22 VAL A  81      62.687  55.351  59.057  1.00  0.00      AP1  H
ATOM   1263 HG23 VAL A  81      61.421  54.400  59.092  1.00  0.00      AP1  H
ATOM   1264  C   VAL A  81      60.456  54.902  56.632  1.00  0.00      AP1  C
ATOM   1265  O   VAL A  81      59.888  55.813  57.216  1.00  0.00      AP1  O
ATOM   1266  N   ILE A  82      59.833  53.828  56.156  1.00  0.00      AP1  N
ATOM   1267  HN  ILE A  82      60.101  53.299  55.354  1.00  0.00      AP1  H
ATOM   1268  CA  ILE A  82      58.648  53.334  56.824  1.00  0.00      AP1  C
ATOM   1269  HA  ILE A  82      58.348  53.861  57.581  1.00  0.00      AP1  H
ATOM   1270  CB  ILE A  82      57.340  53.424  56.013  1.00  0.00      AP1  C
ATOM   1271  HB  ILE A  82      57.566  53.460  55.070  1.00  0.00      AP1  H
ATOM   1272  CG2 ILE A  82      56.416  52.197  56.168  1.00  0.00      AP1  C
ATOM   1273 HG21 ILE A  82      55.617  52.323  55.632  1.00  0.00      AP1  H
ATOM   1274 HG22 ILE A  82      56.882  51.401  55.869  1.00  0.00      AP1  H
ATOM   1275 HG23 ILE A  82      56.167  52.095  57.100  1.00  0.00      AP1  H
ATOM   1276  CG1 ILE A  82      56.599  54.690  56.516  1.00  0.00      AP1  C
ATOM   1277 HG11 ILE A  82      57.228  55.451  56.355  1.00  0.00      AP1   
ATOM   1278 HG12 ILE A  82      56.381  54.566  57.453  1.00  0.00      AP1  H
ATOM   1279  CD  ILE A  82      55.320  55.050  55.766  1.00  0.00      AP1  C
ATOM   1280  HD1 ILE A  82      54.896  55.999  56.160  1.00  0.00      AP1   
ATOM   1281  HD2 ILE A  82      55.526  55.185  54.682  1.00  0.00      AP1   
ATOM   1282  HD3 ILE A  82      54.553  54.256  55.883  1.00  0.00      AP1   
ATOM   1283  C   ILE A  82      59.136  51.950  57.205  1.00  0.00      AP1  C
ATOM   1284  O   ILE A  82      59.968  51.371  56.513  1.00  0.00      AP1  O
ATOM   1285  N   PHE A  83      58.703  51.434  58.327  1.00  0.00      AP1  N
ATOM   1286  HN  PHE A  83      58.118  51.892  58.994  1.00  0.00      AP1  H
ATOM   1287  CA  PHE A  83      59.070  50.098  58.679  1.00  0.00      AP1  C
ATOM   1288  HA  PHE A  83      59.572  49.657  57.976  1.00  0.00      AP1  H
ATOM   1289  CB  PHE A  83      60.099  50.070  59.837  1.00  0.00      AP1  C
ATOM   1290  HB1 PHE A  83      60.702  50.831  59.597  1.00  0.00      AP1   
ATOM   1291  HB2 PHE A  83      60.473  49.175  59.858  1.00  0.00      AP1  H
ATOM   1292  CG  PHE A  83      59.707  50.418  61.267  1.00  0.00      AP1  C
ATOM   1293  CD1 PHE A  83      59.367  51.732  61.624  1.00  0.00      AP1  C
ATOM   1294  HD1 PHE A  83      59.264  52.378  60.963  1.00  0.00      AP1  H
ATOM   1295  CE1 PHE A  83      59.181  52.080  62.977  1.00  0.00      AP1  C
ATOM   1296  HE1 PHE A  83      58.943  52.950  63.204  1.00  0.00      AP1  H
ATOM   1297  CZ  PHE A  83      59.354  51.114  63.985  1.00  0.00      AP1  C
ATOM   1298  HZ  PHE A  83      59.253  51.349  64.879  1.00  0.00      AP1  H
ATOM   1299  CD2 PHE A  83      59.859  49.454  62.282  1.00  0.00      AP1  C
ATOM   1300  HD2 PHE A  83      60.081  48.580  62.055  1.00  0.00      AP1  H
ATOM   1301  CE2 PHE A  83      59.680  49.794  63.635  1.00  0.00      AP1  C
ATOM   1302  HE2 PHE A  83      59.777  49.147  64.296  1.00  0.00      AP1  H
ATOM   1303  C   PHE A  83      57.801  49.276  58.828  1.00  0.00      AP1  C
ATOM   1304  O   PHE A  83      56.998  49.545  59.730  1.00  0.00      AP1  O
ATOM   1305  N   LEU A  84      57.609  48.349  57.863  1.00  0.00      AP1  N
ATOM   1306  HN  LEU A  84      57.978  48.401  56.937  1.00  0.00      AP1  H
ATOM   1307  CA  LEU A  84      56.812  47.155  58.125  1.00  0.00      AP1  C
ATOM   1308  HA  LEU A  84      55.896  47.446  58.256  1.00  0.00      AP1  H
ATOM   1309  CB  LEU A  84      56.868  46.188  56.921  1.00  0.00      AP1  C
ATOM   1310  HB1 LEU A  84      56.701  45.273  57.289  1.00  0.00      AP1   
ATOM   1311  HB2 LEU A  84      57.739  46.263  56.501  1.00  0.00      AP1  H
ATOM   1312  CG  LEU A  84      55.786  46.427  55.859  1.00  0.00      AP1  C
ATOM   1313  HG  LEU A  84      55.794  47.380  55.681  1.00  0.00      AP1  H
ATOM   1314  CD1 LEU A  84      56.092  45.613  54.597  1.00  0.00      AP1  C
ATOM   1315 HD11 LEU A  84      55.402  45.772  53.934  1.00  0.00      AP1  H
ATOM   1316 HD12 LEU A  84      56.952  45.882  54.239  1.00  0.00      AP1  H
ATOM   1317 HD13 LEU A  84      56.115  44.669  54.818  1.00  0.00      AP1  H
ATOM   1318  CD2 LEU A  84      54.389  46.017  56.334  1.00  0.00      AP1  C
ATOM   1319 HD21 LEU A  84      53.744  46.187  55.629  1.00  0.00      AP1  H
ATOM   1320 HD22 LEU A  84      54.386  45.072  56.553  1.00  0.00      AP1  H
ATOM   1321 HD23 LEU A  84      54.151  46.532  57.121  1.00  0.00      AP1  H
ATOM   1322  C   LEU A  84      57.255  46.436  59.403  1.00  0.00      AP1  C
ATOM   1323  O   LEU A  84      58.454  46.311  59.665  1.00  0.00      AP1  O
ATOM   1324  N   THR A  85      56.280  45.892  60.143  1.00  0.00      AP1  N
ATOM   1325  HN  THR A  85      55.310  46.051  59.961  1.00  0.00      AP1  H
ATOM   1326  CA  THR A  85      56.542  45.011  61.291  1.00  0.00      AP1  C
ATOM   1327  HA  THR A  85      57.450  44.692  61.174  1.00  0.00      AP1  H
ATOM   1328  CB  THR A  85      56.454  45.785  62.629  1.00  0.00      AP1  C
ATOM   1329  HB  THR A  85      56.755  45.150  63.297  1.00  0.00      AP1  H
ATOM   1330  OG1 THR A  85      55.139  46.213  62.885  1.00  0.00      AP1  O
ATOM   1331  HG1 THR A  85      55.106  46.582  63.639  1.00  0.00      AP1  H
ATOM   1332  CG2 THR A  85      57.352  47.020  62.687  1.00  0.00      AP1  C
ATOM   1333 HG21 THR A  85      57.249  47.455  63.548  1.00  0.00      AP1  H
ATOM   1334 HG22 THR A  85      58.277  46.753  62.569  1.00  0.00      AP1  H
ATOM   1335 HG23 THR A  85      57.101  47.636  61.981  1.00  0.00      AP1  H
ATOM   1336  C   THR A  85      55.654  43.780  61.325  1.00  0.00      AP1  C
ATOM   1337  O   THR A  85      54.781  43.596  60.494  1.00  0.00      AP1  O
ATOM   1338  N   SER A  86      55.892  42.893  62.283  1.00  0.00      AP1  N
ATOM   1339  HN  SER A  86      56.628  43.060  62.939  1.00  0.00      AP1  H
ATOM   1340  CA  SER A  86      55.165  41.635  62.501  1.00  0.00      AP1  C
ATOM   1341  HA  SER A  86      54.916  41.202  61.669  1.00  0.00      AP1  H
ATOM   1342  CB  SER A  86      56.146  40.818  63.357  1.00  0.00      AP1  C
ATOM   1343  HB1 SER A  86      56.196  41.294  64.235  1.00  0.00      AP1   
ATOM   1344  HB2 SER A  86      56.997  40.778  62.894  1.00  0.00      AP1  H
ATOM   1345  OG  SER A  86      55.743  39.505  63.662  1.00  0.00      AP1  O
ATOM   1346  HG1 SER A  86      56.333  39.132  64.129  1.00  0.00      AP1  H
ATOM   1347  C   SER A  86      53.830  41.844  63.235  1.00  0.00      AP1  C
ATOM   1348  O   SER A  86      53.382  42.975  63.447  1.00  0.00      AP1  O
ATOM   1349  N   LYS A  87      53.226  40.746  63.696  1.00  0.00      AP1  N
ATOM   1350  HN  LYS A  87      53.319  39.855  63.255  1.00  0.00      AP1  H
ATOM   1351  CA  LYS A  87      52.377  40.763  64.888  1.00  0.00      AP1  C
ATOM   1352  HA  LYS A  87      51.884  41.598  64.896  1.00  0.00      AP1  H
ATOM   1353  CB  LYS A  87      51.389  39.583  64.862  1.00  0.00      AP1  C
ATOM   1354  HB1 LYS A  87      51.068  39.472  65.802  1.00  0.00      AP1   
ATOM   1355  HB2 LYS A  87      51.852  38.798  64.530  1.00  0.00      AP1  H
ATOM   1356  CG  LYS A  87      50.131  39.809  64.008  1.00  0.00      AP1  C
ATOM   1357  HG1 LYS A  87      49.795  38.897  63.772  1.00  0.00      AP1   
ATOM   1358  HG2 LYS A  87      50.376  40.334  63.230  1.00  0.00      AP1  H
ATOM   1359  CD  LYS A  87      48.962  40.515  64.729  1.00  0.00      AP1  C
ATOM   1360  HD1 LYS A  87      49.207  40.483  65.698  1.00  0.00      AP1   
ATOM   1361  HD2 LYS A  87      48.144  40.045  64.505  1.00  0.00      AP1  H
ATOM   1362  CE  LYS A  87      48.749  42.008  64.434  1.00  0.00      AP1  C
ATOM   1363  HE1 LYS A  87      47.826  42.235  64.746  1.00  0.00      AP1   
ATOM   1364  HE2 LYS A  87      48.853  42.159  63.481  1.00  0.00      AP1  H
ATOM   1365  NZ  LYS A  87      49.676  42.896  65.165  1.00  0.00      AP1  N
ATOM   1366  HZ1 LYS A  87      49.504  43.743  64.954  1.00  0.00      AP1  H
ATOM   1367  HZ2 LYS A  87      49.568  42.781  66.041  1.00  0.00      AP1  H
ATOM   1368  HZ3 LYS A  87      50.515  42.699  64.941  1.00  0.00      AP1  H
ATOM   1369  C   LYS A  87      53.238  40.654  66.147  1.00  0.00      AP1  C
ATOM   1370  O   LYS A  87      53.988  39.702  66.318  1.00  0.00      AP1  O
ATOM   1371  N   ASP A  88      53.073  41.633  67.027  1.00  0.00      AP1  N
ATOM   1372  HN  ASP A  88      52.900  42.573  66.744  1.00  0.00      AP1  H
ATOM   1373  CA  ASP A  88      53.121  41.475  68.486  1.00  0.00      AP1  C
ATOM   1374  HA  ASP A  88      53.018  42.352  68.888  1.00  0.00      AP1  H
ATOM   1375  CB  ASP A  88      51.911  40.625  68.941  1.00  0.00      AP1   
ATOM   1376  HB1 ASP A  88      51.808  40.785  69.923  1.00  0.00      AP1   
ATOM   1377  HB2 ASP A  88      52.090  39.693  68.738  1.00  0.00      AP1  H
ATOM   1378  CG  ASP A  88      50.561  41.029  68.289  1.00  0.00      AP1  C
ATOM   1379  OD1 ASP A  88      50.466  42.094  67.621  1.00  0.00      AP1  O
ATOM   1380  OD2 ASP A  88      49.610  40.228  68.364  1.00  0.00      AP1  O
ATOM   1381  C   ASP A  88      54.496  41.146  69.102  1.00  0.00      AP1  C
ATOM   1382  O   ASP A  88      54.635  41.049  70.319  1.00  0.00      AP1  O
ATOM   1383  N   ASP A  89      55.543  41.173  68.272  1.00  0.00      AP1  N
ATOM   1384  HN  ASP A  89      55.446  40.889  67.322  1.00  0.00      AP1  H
ATOM   1385  CA  ASP A  89      56.911  41.597  68.607  1.00  0.00      AP1  C
ATOM   1386  HA  ASP A  89      57.228  41.060  69.350  1.00  0.00      AP1  H
ATOM   1387  CB  ASP A  89      57.800  41.395  67.366  1.00  0.00      AP1   
ATOM   1388  HB1 ASP A  89      58.721  41.645  67.665  1.00  0.00      AP1   
ATOM   1389  HB2 ASP A  89      57.452  41.950  66.651  1.00  0.00      AP1  H
ATOM   1390  CG  ASP A  89      57.931  39.966  66.839  1.00  0.00      AP1  C
ATOM   1391  OD1 ASP A  89      58.536  39.130  67.547  1.00  0.00      AP1  O
ATOM   1392  OD2 ASP A  89      57.749  39.776  65.611  1.00  0.00      AP1  O
ATOM   1393  C   ASP A  89      56.968  43.084  69.061  1.00  0.00      AP1  C
ATOM   1394  O   ASP A  89      57.785  43.879  68.578  1.00  0.00      AP1  O
ATOM   1395  N   GLU A  90      56.068  43.502  69.957  1.00  0.00      AP1  N
ATOM   1396  HN  GLU A  90      55.424  42.877  70.389  1.00  0.00      AP1  H
ATOM   1397  CA  GLU A  90      55.931  44.900  70.395  1.00  0.00      AP1  C
ATOM   1398  HA  GLU A  90      55.649  45.430  69.633  1.00  0.00      AP1  H
ATOM   1399  CB  GLU A  90      54.834  45.021  71.470  1.00  0.00      AP1   
ATOM   1400  HB1 GLU A  90      54.966  44.219  72.053  1.00  0.00      AP1   
ATOM   1401  HB2 GLU A  90      53.976  45.057  71.019  1.00  0.00      AP1  H
ATOM   1402  CG  GLU A  90      54.913  46.220  72.439  1.00  0.00      AP1  C
ATOM   1403  HG1 GLU A  90      55.842  46.177  72.808  1.00  0.00      AP1   
ATOM   1404  HG2 GLU A  90      54.205  46.119  73.095  1.00  0.00      AP1  H
ATOM   1405  CD  GLU A  90      54.808  47.639  71.845  1.00  0.00      AP1  C
ATOM   1406  OE1 GLU A  90      54.894  48.597  72.643  1.00  0.00      AP1  O
ATOM   1407  OE2 GLU A  90      54.605  47.840  70.628  1.00  0.00      AP1  O
ATOM   1408  C   GLU A  90      57.274  45.505  70.837  1.00  0.00      AP1  C
ATOM   1409  O   GLU A  90      57.636  46.616  70.444  1.00  0.00      AP1  O
ATOM   1410  N   ILE A  91      58.071  44.731  71.581  1.00  0.00      AP1  N
ATOM   1411  HN  ILE A  91      57.809  43.826  71.911  1.00  0.00      AP1  H
ATOM   1412  CA  ILE A  91      59.415  45.150  71.982  1.00  0.00      AP1  C
ATOM   1413  HA  ILE A  91      59.294  45.963  72.497  1.00  0.00      AP1  H
ATOM   1414  CB  ILE A  91      60.094  44.118  72.916  1.00  0.00      AP1  C
ATOM   1415  HB  ILE A  91      61.017  44.391  73.038  1.00  0.00      AP1  H
ATOM   1416  CG2 ILE A  91      59.364  44.118  74.273  1.00  0.00      AP1  C
ATOM   1417 HG21 ILE A  91      59.782  43.474  74.866  1.00  0.00      AP1  H
ATOM   1418 HG22 ILE A  91      59.416  45.002  74.669  1.00  0.00      AP1  H
ATOM   1419 HG23 ILE A  91      58.434  43.878  74.140  1.00  0.00      AP1  H
ATOM   1420  CG1 ILE A  91      60.184  42.695  72.312  1.00  0.00      AP1  C
ATOM   1421 HG11 ILE A  91      60.711  42.777  71.466  1.00  0.00      AP1   
ATOM   1422 HG12 ILE A  91      59.286  42.366  72.149  1.00  0.00      AP1  H
ATOM   1423  CD  ILE A  91      60.930  41.687  73.196  1.00  0.00      AP1  C
ATOM   1424  HD1 ILE A  91      61.009  40.706  72.680  1.00  0.00      AP1   
ATOM   1425  HD2 ILE A  91      61.958  42.046  73.419  1.00  0.00      AP1   
ATOM   1426  HD3 ILE A  91      60.396  41.528  74.157  1.00  0.00      AP1   
ATOM   1427  C   ILE A  91      60.309  45.540  70.800  1.00  0.00      AP1  C
ATOM   1428  O   ILE A  91      60.929  46.613  70.830  1.00  0.00      AP1  O
ATOM   1429  N   ASP A  92      60.319  44.718  69.747  1.00  0.00      AP1  N
ATOM   1430  HN  ASP A  92      59.825  43.854  69.700  1.00  0.00      AP1  H
ATOM   1431  CA  ASP A  92      61.072  45.010  68.532  1.00  0.00      AP1  C
ATOM   1432  HA  ASP A  92      61.992  45.115  68.819  1.00  0.00      AP1  H
ATOM   1433  CB  ASP A  92      61.055  43.870  67.505  1.00  0.00      AP1   
ATOM   1434  HB1 ASP A  92      61.409  44.251  66.651  1.00  0.00      AP1   
ATOM   1435  HB2 ASP A  92      60.145  43.548  67.409  1.00  0.00      AP1  H
ATOM   1436  CG  ASP A  92      61.961  42.693  67.863  1.00  0.00      AP1  C
ATOM   1437  OD1 ASP A  92      62.854  42.859  68.719  1.00  0.00      AP1  O
ATOM   1438  OD2 ASP A  92      61.783  41.631  67.223  1.00  0.00      AP1  O
ATOM   1439  C   ASP A  92      60.589  46.298  67.882  1.00  0.00      AP1  C
ATOM   1440  O   ASP A  92      61.408  47.146  67.496  1.00  0.00      AP1  O
ATOM   1441  N   GLU A  93      59.266  46.502  67.870  1.00  0.00      AP1  N
ATOM   1442  HN  GLU A  93      58.576  45.853  68.178  1.00  0.00      AP1  H
ATOM   1443  CA  GLU A  93      58.718  47.761  67.377  1.00  0.00      AP1  C
ATOM   1444  HA  GLU A  93      58.997  47.874  66.455  1.00  0.00      AP1  H
ATOM   1445  CB  GLU A  93      57.190  47.732  67.324  1.00  0.00      AP1   
ATOM   1446  HB1 GLU A  93      56.828  47.896  68.242  1.00  0.00      AP1   
ATOM   1447  HB2 GLU A  93      56.885  46.864  67.017  1.00  0.00      AP1  H
ATOM   1448  CG  GLU A  93      56.682  48.829  66.383  1.00  0.00      AP1  C
ATOM   1449  HG1 GLU A  93      57.278  48.874  65.581  1.00  0.00      AP1   
ATOM   1450  HG2 GLU A  93      56.699  49.688  66.834  1.00  0.00      AP1  H
ATOM   1451  CD  GLU A  93      55.262  48.504  65.933  1.00  0.00      AP1  C
ATOM   1452  OE1 GLU A  93      54.334  48.876  66.686  1.00  0.00      AP1  O
ATOM   1453  OE2 GLU A  93      55.109  47.879  64.855  1.00  0.00      AP1  O
ATOM   1454  C   GLU A  93      59.309  48.964  68.118  1.00  0.00      AP1  C
ATOM   1455  O   GLU A  93      59.856  49.891  67.500  1.00  0.00      AP1  O
ATOM   1456  N   LEU A  94      59.359  48.874  69.447  1.00  0.00      AP1  N
ATOM   1457  HN  LEU A  94      59.034  48.082  69.960  1.00  0.00      AP1  H
ATOM   1458  CA  LEU A  94      59.902  49.943  70.276  1.00  0.00      AP1  C
ATOM   1459  HA  LEU A  94      59.539  50.797  69.992  1.00  0.00      AP1  H
ATOM   1460  CB  LEU A  94      59.471  49.661  71.728  1.00  0.00      AP1  C
ATOM   1461  HB1 LEU A  94      60.018  48.875  72.018  1.00  0.00      AP1   
ATOM   1462  HB2 LEU A  94      58.516  49.493  71.735  1.00  0.00      AP1  H
ATOM   1463  CG  LEU A  94      59.776  50.766  72.754  1.00  0.00      AP1  C
ATOM   1464  HG  LEU A  94      60.741  50.861  72.774  1.00  0.00      AP1  H
ATOM   1465  CD1 LEU A  94      59.189  52.131  72.384  1.00  0.00      AP1  C
ATOM   1466 HD11 LEU A  94      59.417  52.778  73.069  1.00  0.00      AP1  H
ATOM   1467 HD12 LEU A  94      59.553  52.420  71.533  1.00  0.00      AP1  H
ATOM   1468 HD13 LEU A  94      58.224  52.061  72.315  1.00  0.00      AP1  H
ATOM   1469  CD2 LEU A  94      59.207  50.358  74.113  1.00  0.00      AP1  C
ATOM   1470 HD21 LEU A  94      59.396  51.051  74.765  1.00  0.00      AP1  H
ATOM   1471 HD22 LEU A  94      58.247  50.237  74.039  1.00  0.00      AP1  H
ATOM   1472 HD23 LEU A  94      59.616  49.526  74.399  1.00  0.00      AP1  H
ATOM   1473  C   LEU A  94      61.410  50.151  70.101  1.00  0.00      AP1  C
ATOM   1474  O   LEU A  94      61.917  51.254  70.338  1.00  0.00      AP1  O
ATOM   1475  N   PHE A  95      62.163  49.129  69.686  1.00  0.00      AP1  N
ATOM   1476  HN  PHE A  95      61.835  48.188  69.624  1.00  0.00      AP1  H
ATOM   1477  CA  PHE A  95      63.560  49.313  69.280  1.00  0.00      AP1  C
ATOM   1478  HA  PHE A  95      63.969  49.917  69.919  1.00  0.00      AP1  H
ATOM   1479  CB  PHE A  95      64.310  47.977  69.330  1.00  0.00      AP1  C
ATOM   1480  HB1 PHE A  95      65.060  48.031  68.671  1.00  0.00      AP1   
ATOM   1481  HB2 PHE A  95      63.699  47.259  69.102  1.00  0.00      AP1  H
ATOM   1482  CG  PHE A  95      64.921  47.700  70.688  1.00  0.00      AP1  C
ATOM   1483  CD1 PHE A  95      66.141  48.310  71.038  1.00  0.00      AP1  C
ATOM   1484  HD1 PHE A  95      66.586  48.844  70.420  1.00  0.00      AP1  H
ATOM   1485  CE1 PHE A  95      66.688  48.115  72.319  1.00  0.00      AP1  C
ATOM   1486  HE1 PHE A  95      67.497  48.514  72.545  1.00  0.00      AP1  H
ATOM   1487  CZ  PHE A  95      66.011  47.317  73.257  1.00  0.00      AP1  C
ATOM   1488  HZ  PHE A  95      66.365  47.200  74.109  1.00  0.00      AP1  H
ATOM   1489  CD2 PHE A  95      64.260  46.879  71.620  1.00  0.00      AP1  C
ATOM   1490  HD2 PHE A  95      63.465  46.457  71.385  1.00  0.00      AP1  H
ATOM   1491  CE2 PHE A  95      64.799  46.696  72.907  1.00  0.00      AP1  C
ATOM   1492  HE2 PHE A  95      64.353  46.164  73.526  1.00  0.00      AP1  H
ATOM   1493  C   PHE A  95      63.702  49.999  67.929  1.00  0.00      AP1  C
ATOM   1494  O   PHE A  95      64.585  50.841  67.834  1.00  0.00      AP1  O
ATOM   1495  N   GLY A  96      62.855  49.764  66.926  1.00  0.00      AP1  N
ATOM   1496  HN  GLY A  96      62.094  49.117  66.949  1.00  0.00      AP1  H
ATOM   1497  CA  GLY A  96      63.025  50.503  65.663  1.00  0.00      AP1  C
ATOM   1498  HA1 GLY A  96      62.374  50.038  64.936  1.00  0.00      AP1   
ATOM   1499  HA2 GLY A  96      63.951  50.446  65.381  1.00  0.00      AP1  H
ATOM   1500  C   GLY A  96      62.625  51.973  65.785  1.00  0.00      AP1  C
ATOM   1501  O   GLY A  96      63.364  52.888  65.384  1.00  0.00      AP1  O
ATOM   1502  N   LEU A  97      61.503  52.196  66.477  1.00  0.00      AP1  N
ATOM   1503  HN  LEU A  97      60.902  51.465  66.793  1.00  0.00      AP1  H
ATOM   1504  CA  LEU A  97      61.055  53.534  66.833  1.00  0.00      AP1  C
ATOM   1505  HA  LEU A  97      60.865  54.049  66.033  1.00  0.00      AP1  H
ATOM   1506  CB  LEU A  97      59.734  53.454  67.624  1.00  0.00      AP1  C
ATOM   1507  HB1 LEU A  97      59.981  53.530  68.590  1.00  0.00      AP1   
ATOM   1508  HB2 LEU A  97      59.299  52.611  67.420  1.00  0.00      AP1  H
ATOM   1509  CG  LEU A  97      58.746  54.604  67.339  1.00  0.00      AP1  C
ATOM   1510  HG  LEU A  97      58.411  54.481  66.437  1.00  0.00      AP1  H
ATOM   1511  CD1 LEU A  97      57.637  54.535  68.391  1.00  0.00      AP1  C
ATOM   1512 HD11 LEU A  97      56.999  55.249  68.236  1.00  0.00      AP1  H
ATOM   1513 HD12 LEU A  97      57.185  53.679  68.329  1.00  0.00      AP1  H
ATOM   1514 HD13 LEU A  97      58.023  54.633  69.275  1.00  0.00      AP1  H
ATOM   1515  CD2 LEU A  97      59.376  55.998  67.355  1.00  0.00      AP1  C
ATOM   1516 HD21 LEU A  97      58.695  56.663  67.168  1.00  0.00      AP1  H
ATOM   1517 HD22 LEU A  97      59.763  56.168  68.228  1.00  0.00      AP1  H
ATOM   1518 HD23 LEU A  97      60.070  56.048  66.679  1.00  0.00      AP1  H
ATOM   1519  C   LEU A  97      62.168  54.281  67.570  1.00  0.00      AP1  C
ATOM   1520  O   LEU A  97      62.681  55.279  67.054  1.00  0.00      AP1  O
ATOM   1521  N   LYS A  98      62.656  53.748  68.709  1.00  0.00      AP1  N
ATOM   1522  HN  LYS A  98      62.326  52.904  69.130  1.00  0.00      AP1  H
ATOM   1523  CA  LYS A  98      63.756  54.416  69.427  1.00  0.00      AP1  C
ATOM   1524  HA  LYS A  98      63.504  55.352  69.455  1.00  0.00      AP1  H
ATOM   1525  CB  LYS A  98      63.854  53.995  70.903  1.00  0.00      AP1  C
ATOM   1526  HB1 LYS A  98      62.913  53.818  71.191  1.00  0.00      AP1   
ATOM   1527  HB2 LYS A  98      64.282  54.712  71.397  1.00  0.00      AP1  H
ATOM   1528  CG  LYS A  98      64.614  52.695  71.183  1.00  0.00      AP1  C
ATOM   1529  HG1 LYS A  98      65.588  52.848  71.019  1.00  0.00      AP1   
ATOM   1530  HG2 LYS A  98      64.299  51.994  70.591  1.00  0.00      AP1  H
ATOM   1531  CD  LYS A  98      64.416  52.270  72.652  1.00  0.00      AP1  C
ATOM   1532  HD1 LYS A  98      63.443  52.362  72.862  1.00  0.00      AP1   
ATOM   1533  HD2 LYS A  98      64.949  52.843  73.226  1.00  0.00      AP1  H
ATOM   1534  CE  LYS A  98      64.802  50.807  72.899  1.00  0.00      AP1  C
ATOM   1535  HE1 LYS A  98      64.997  50.703  73.874  1.00  0.00      AP1   
ATOM   1536  HE2 LYS A  98      65.586  50.587  72.372  1.00  0.00      AP1  H
ATOM   1537  NZ  LYS A  98      63.698  49.875  72.556  1.00  0.00      AP1  N
ATOM   1538  HZ1 LYS A  98      63.957  49.038  72.711  1.00  0.00      AP1  H
ATOM   1539  HZ2 LYS A  98      62.985  50.062  73.055  1.00  0.00      AP1  H
ATOM   1540  HZ3 LYS A  98      63.489  49.966  71.696  1.00  0.00      AP1  H
ATOM   1541  C   LYS A  98      65.091  54.468  68.669  1.00  0.00      AP1  C
ATOM   1542  O   LYS A  98      65.909  55.323  69.000  1.00  0.00      AP1  O
ATOM   1543  N   MET A  99      65.290  53.666  67.619  1.00  0.00      AP1  N
ATOM   1544  HN  MET A  99      64.651  52.938  67.380  1.00  0.00      AP1  H
ATOM   1545  CA  MET A  99      66.448  53.772  66.726  1.00  0.00      AP1  C
ATOM   1546  HA  MET A  99      67.219  53.824  67.312  1.00  0.00      AP1  H
ATOM   1547  CB  MET A  99      66.631  52.534  65.823  1.00  0.00      AP1  C
ATOM   1548  HB1 MET A  99      67.175  52.837  65.041  1.00  0.00      AP1   
ATOM   1549  HB2 MET A  99      65.756  52.208  65.560  1.00  0.00      AP1  H
ATOM   1550  CG  MET A  99      67.411  51.384  66.468  1.00  0.00      AP1  C
ATOM   1551  HG1 MET A  99      67.353  50.619  65.827  1.00  0.00      AP1   
ATOM   1552  HG2 MET A  99      67.011  51.182  67.328  1.00  0.00      AP1  H
ATOM   1553  SD  MET A  99      69.179  51.699  66.712  1.00  0.00      AP1  S
ATOM   1554  CE  MET A  99      69.766  49.984  66.816  1.00  0.00      AP1  C
ATOM   1555  HE1 MET A  99      70.727  49.978  66.951  1.00  0.00      AP1  H
ATOM   1556  HE2 MET A  99      69.333  49.538  67.561  1.00  0.00      AP1  H
ATOM   1557  HE3 MET A  99      69.553  49.518  65.992  1.00  0.00      AP1  H
ATOM   1558  C   MET A  99      66.392  55.028  65.872  1.00  0.00      AP1  C
ATOM   1559  O   MET A  99      67.393  55.737  65.737  1.00  0.00      AP1  O
ATOM   1560  N   GLY A 100      65.203  55.347  65.368  1.00  0.00      AP1  N
ATOM   1561  HN  GLY A 100      64.383  54.816  65.579  1.00  0.00      AP1  H
ATOM   1562  CA  GLY A 100      65.005  56.489  64.474  1.00  0.00      AP1  C
ATOM   1563  HA1 GLY A 100      65.985  56.877  64.231  1.00  0.00      AP1   
ATOM   1564  HA2 GLY A 100      64.471  57.162  64.925  1.00  0.00      AP1  H
ATOM   1565  C   GLY A 100      64.327  56.093  63.185  1.00  0.00      AP1  C
ATOM   1566  O   GLY A 100      64.676  56.619  62.122  1.00  0.00      AP1  O
ATOM   1567  N   ALA A 101      63.394  55.148  63.312  1.00  0.00      AP1  N
ATOM   1568  HN  ALA A 101      63.307  54.597  64.142  1.00  0.00      AP1  H
ATOM   1569  CA  ALA A 101      62.447  54.850  62.272  1.00  0.00      AP1  C
ATOM   1570  HA  ALA A 101      62.821  55.054  61.400  1.00  0.00      AP1  H
ATOM   1571  CB  ALA A 101      62.138  53.363  62.345  1.00  0.00      AP1  C
ATOM   1572  HB1 ALA A 101      61.499  53.131  61.653  1.00  0.00      AP1  H
ATOM   1573  HB2 ALA A 101      62.954  52.856  62.214  1.00  0.00      AP1  H
ATOM   1574  HB3 ALA A 101      61.763  53.153  63.214  1.00  0.00      AP1  H
ATOM   1575  C   ALA A 101      61.201  55.725  62.380  1.00  0.00      AP1  C
ATOM   1576  O   ALA A 101      60.616  55.891  63.450  1.00  0.00      AP1  O
ATOM   1577  N   ASP A 102      60.861  56.354  61.259  1.00  0.00      AP1  N
ATOM   1578  HN  ASP A 102      61.225  56.127  60.360  1.00  0.00      AP1  H
ATOM   1579  CA  ASP A 102      59.909  57.455  61.224  1.00  0.00      AP1  C
ATOM   1580  HA  ASP A 102      60.054  58.011  62.005  1.00  0.00      AP1  H
ATOM   1581  CB  ASP A 102      60.187  58.338  59.998  1.00  0.00      AP1   
ATOM   1582  HB1 ASP A 102      59.480  59.043  59.944  1.00  0.00      AP1   
ATOM   1583  HB2 ASP A 102      60.165  57.798  59.192  1.00  0.00      AP1  H
ATOM   1584  CG  ASP A 102      61.560  59.026  60.129  1.00  0.00      AP1  C
ATOM   1585  OD1 ASP A 102      61.620  60.222  60.519  1.00  0.00      AP1  O
ATOM   1586  OD2 ASP A 102      62.578  58.348  59.854  1.00  0.00      AP1  O
ATOM   1587  C   ASP A 102      58.448  57.041  61.439  1.00  0.00      AP1  C
ATOM   1588  O   ASP A 102      57.754  57.739  62.179  1.00  0.00      AP1  O
ATOM   1589  N   ASP A 103      58.024  55.877  60.931  1.00  0.00      AP1  N
ATOM   1590  HN  ASP A 103      58.516  55.366  60.231  1.00  0.00      AP1  H
ATOM   1591  CA  ASP A 103      56.782  55.221  61.351  1.00  0.00      AP1  C
ATOM   1592  HA  ASP A 103      56.748  55.295  62.318  1.00  0.00      AP1  H
ATOM   1593  CB  ASP A 103      55.580  55.918  60.701  1.00  0.00      AP1   
ATOM   1594  HB1 ASP A 103      55.687  55.812  59.712  1.00  0.00      AP1   
ATOM   1595  HB2 ASP A 103      55.577  56.851  60.965  1.00  0.00      AP1  H
ATOM   1596  CG  ASP A 103      54.229  55.294  61.065  1.00  0.00      AP1  C
ATOM   1597  OD1 ASP A 103      54.035  54.878  62.234  1.00  0.00      AP1  O
ATOM   1598  OD2 ASP A 103      53.362  55.198  60.165  1.00  0.00      AP1  O
ATOM   1599  C   ASP A 103      56.735  53.727  61.001  1.00  0.00      AP1  C
ATOM   1600  O   ASP A 103      57.143  53.291  59.930  1.00  0.00      AP1  O
ATOM   1601  N   PHE A 104      56.195  52.957  61.938  1.00  0.00      AP1  N
ATOM   1602  HN  PHE A 104      55.966  53.405  62.801  1.00  0.00      AP1  H
ATOM   1603  CA  PHE A 104      55.886  51.556  61.896  1.00  0.00      AP1  C
ATOM   1604  HA  PHE A 104      56.588  51.101  61.406  1.00  0.00      AP1  H
ATOM   1605  CB  PHE A 104      55.828  50.992  63.333  1.00  0.00      AP1  C
ATOM   1606  HB1 PHE A 104      56.770  51.063  63.662  1.00  0.00      AP1   
ATOM   1607  HB2 PHE A 104      55.476  50.089  63.284  1.00  0.00      AP1  H
ATOM   1608  CG  PHE A 104      55.012  51.755  64.369  1.00  0.00      AP1  C
ATOM   1609  CD1 PHE A 104      55.516  52.939  64.947  1.00  0.00      AP1  C
ATOM   1610  HD1 PHE A 104      56.332  53.282  64.661  1.00  0.00      AP1  H
ATOM   1611  CE1 PHE A 104      54.794  53.605  65.953  1.00  0.00      AP1  C
ATOM   1612  HE1 PHE A 104      55.119  54.400  66.311  1.00  0.00      AP1  H
ATOM   1613  CZ  PHE A 104      53.580  53.069  66.418  1.00  0.00      AP1  C
ATOM   1614  HZ  PHE A 104      53.100  53.509  67.082  1.00  0.00      AP1  H
ATOM   1615  CD2 PHE A 104      53.796  51.225  64.841  1.00  0.00      AP1  C
ATOM   1616  HD2 PHE A 104      53.455  50.446  64.465  1.00  0.00      AP1  H
ATOM   1617  CE2 PHE A 104      53.095  51.867  65.877  1.00  0.00      AP1  C
ATOM   1618  HE2 PHE A 104      52.308  51.495  66.205  1.00  0.00      AP1  H
ATOM   1619  C   PHE A 104      54.577  51.296  61.157  1.00  0.00      AP1  C
ATOM   1620  O   PHE A 104      53.765  52.185  60.918  1.00  0.00      AP1  O
ATOM   1621  N   ILE A 105      54.313  50.029  60.873  1.00  0.00      AP1  N
ATOM   1622  HN  ILE A 105      54.989  49.304  60.990  1.00  0.00      AP1  H
ATOM   1623  CA  ILE A 105      53.029  49.571  60.369  1.00  0.00      AP1  C
ATOM   1624  HA  ILE A 105      52.308  49.978  60.874  1.00  0.00      AP1  H
ATOM   1625  CB  ILE A 105      52.791  50.034  58.900  1.00  0.00      AP1  C
ATOM   1626  HB  ILE A 105      52.706  50.995  58.997  1.00  0.00      AP1  H
ATOM   1627  CG2 ILE A 105      53.962  49.767  57.938  1.00  0.00      AP1  C
ATOM   1628 HG21 ILE A 105      53.731  50.084  57.051  1.00  0.00      AP1  H
ATOM   1629 HG22 ILE A 105      54.752  50.234  58.252  1.00  0.00      AP1  H
ATOM   1630 HG23 ILE A 105      54.142  48.814  57.904  1.00  0.00      AP1  H
ATOM   1631  CG1 ILE A 105      51.496  49.470  58.280  1.00  0.00      AP1  C
ATOM   1632 HG11 ILE A 105      51.571  48.473  58.305  1.00  0.00      AP1   
ATOM   1633 HG12 ILE A 105      51.412  49.797  57.371  1.00  0.00      AP1  H
ATOM   1634  CD  ILE A 105      50.232  49.841  59.065  1.00  0.00      AP1  C
ATOM   1635  HD1 ILE A 105      49.339  49.362  58.608  1.00  0.00      AP1   
ATOM   1636  HD2 ILE A 105      50.310  49.497  60.119  1.00  0.00      AP1   
ATOM   1637  HD3 ILE A 105      50.071  50.939  59.064  1.00  0.00      AP1   
ATOM   1638  C   ILE A 105      52.937  48.052  60.562  1.00  0.00      AP1  C
ATOM   1639  O   ILE A 105      53.574  47.262  59.858  1.00  0.00      AP1  O
ATOM   1640  N   THR A 106      52.149  47.659  61.565  1.00  0.00      AP1  N
ATOM   1641  HN  THR A 106      51.624  48.299  62.125  1.00  0.00      AP1  H
ATOM   1642  CA  THR A 106      51.980  46.257  61.939  1.00  0.00      AP1  C
ATOM   1643  HA  THR A 106      52.874  45.887  62.005  1.00  0.00      AP1  H
ATOM   1644  CB  THR A 106      51.357  46.091  63.337  1.00  0.00      AP1  C
ATOM   1645  HB  THR A 106      51.940  46.617  63.906  1.00  0.00      AP1  H
ATOM   1646  OG1 THR A 106      51.318  44.736  63.733  1.00  0.00      AP1  O
ATOM   1647  HG1 THR A 106      50.975  44.677  64.498  1.00  0.00      AP1  H
ATOM   1648  CG2 THR A 106      49.933  46.626  63.468  1.00  0.00      AP1  C
ATOM   1649 HG21 THR A 106      49.616  46.484  64.374  1.00  0.00      AP1  H
ATOM   1650 HG22 THR A 106      49.924  47.575  63.268  1.00  0.00      AP1  H
ATOM   1651 HG23 THR A 106      49.353  46.160  62.846  1.00  0.00      AP1  H
ATOM   1652  C   THR A 106      51.297  45.426  60.864  1.00  0.00      AP1  C
ATOM   1653  O   THR A 106      50.201  45.728  60.412  1.00  0.00      AP1  O
ATOM   1654  N   LYS A 107      51.965  44.346  60.457  1.00  0.00      AP1  N
ATOM   1655  HN  LYS A 107      52.930  44.221  60.684  1.00  0.00      AP1  H
ATOM   1656  CA  LYS A 107      51.382  43.294  59.680  1.00  0.00      AP1  C
ATOM   1657  HA  LYS A 107      51.068  43.740  58.878  1.00  0.00      AP1  H
ATOM   1658  CB  LYS A 107      52.370  42.198  59.249  1.00  0.00      AP1  C
ATOM   1659  HB1 LYS A 107      51.826  41.414  58.948  1.00  0.00      AP1   
ATOM   1660  HB2 LYS A 107      52.935  41.966  60.002  1.00  0.00      AP1  H
ATOM   1661  CG  LYS A 107      53.251  42.612  58.071  1.00  0.00      AP1  C
ATOM   1662  HG1 LYS A 107      53.609  43.527  58.258  1.00  0.00      AP1   
ATOM   1663  HG2 LYS A 107      52.722  42.621  57.258  1.00  0.00      AP1  H
ATOM   1664  CD  LYS A 107      54.461  41.649  57.895  1.00  0.00      AP1  C
ATOM   1665  HD1 LYS A 107      54.104  40.728  57.739  1.00  0.00      AP1   
ATOM   1666  HD2 LYS A 107      55.007  41.664  58.697  1.00  0.00      AP1  H
ATOM   1667  CE  LYS A 107      55.313  42.035  56.691  1.00  0.00      AP1  C
ATOM   1668  HE1 LYS A 107      55.409  43.030  56.693  1.00  0.00      AP1   
ATOM   1669  HE2 LYS A 107      54.875  41.738  55.878  1.00  0.00      AP1  H
ATOM   1670  NZ  LYS A 107      56.664  41.455  56.759  1.00  0.00      AP1  N
ATOM   1671  HZ1 LYS A 107      57.130  41.702  56.042  1.00  0.00      AP1  H
ATOM   1672  HZ2 LYS A 107      57.075  41.745  57.493  1.00  0.00      AP1  H
ATOM   1673  HZ3 LYS A 107      56.605  40.567  56.783  1.00  0.00      AP1  H
ATOM   1674  C   LYS A 107      50.144  42.579  60.472  1.00  0.00      AP1  C
ATOM   1675  O   LYS A 107      50.408  42.354  61.627  1.00  0.00      AP1  O
ATOM   1676  N   PRO A 108      48.940  42.112  59.952  1.00  0.00      AP1  N
ATOM   1677  CD  PRO A 108      48.253  41.086  60.757  1.00  0.00      AP1  C
ATOM   1678  HD1 PRO A 108      48.901  40.378  61.039  1.00  0.00      AP1   
ATOM   1679  HD2 PRO A 108      47.880  41.479  61.561  1.00  0.00      AP1  H
ATOM   1680  CA  PRO A 108      47.921  42.441  58.838  1.00  0.00      AP1  C
ATOM   1681  HA  PRO A 108      48.236  42.158  57.965  1.00  0.00      AP1  H
ATOM   1682  CB  PRO A 108      46.655  41.695  59.129  1.00  0.00      AP1  C
ATOM   1683  HB1 PRO A 108      46.133  41.354  58.207  1.00  0.00      AP1   
ATOM   1684  HB2 PRO A 108      46.037  42.227  59.654  1.00  0.00      AP1  H
ATOM   1685  CG  PRO A 108      47.149  40.478  59.899  1.00  0.00      AP1  C
ATOM   1686  HG1 PRO A 108      47.517  39.682  59.222  1.00  0.00      AP1   
ATOM   1687  HG2 PRO A 108      46.448  40.077  60.437  1.00  0.00      AP1  H
ATOM   1688  C   PRO A 108      47.728  43.962  58.757  1.00  0.00      AP1  C
ATOM   1689  O   PRO A 108      47.206  44.586  59.676  1.00  0.00      AP1  O
ATOM   1690  N   PHE A 109      48.106  44.527  57.614  1.00  0.00      AP1  N
ATOM   1691  HN  PHE A 109      48.598  44.017  56.910  1.00  0.00      AP1  H
ATOM   1692  CA  PHE A 109      47.846  45.918  57.279  1.00  0.00      AP1  C
ATOM   1693  HA  PHE A 109      47.372  46.353  58.005  1.00  0.00      AP1  H
ATOM   1694  CB  PHE A 109      49.178  46.665  57.069  1.00  0.00      AP1  C
ATOM   1695  HB1 PHE A 109      49.757  46.414  57.845  1.00  0.00      AP1   
ATOM   1696  HB2 PHE A 109      48.995  47.617  57.027  1.00  0.00      AP1  H
ATOM   1697  CG  PHE A 109      49.956  46.266  55.825  1.00  0.00      AP1  C
ATOM   1698  CD1 PHE A 109      49.738  46.945  54.612  1.00  0.00      AP1  C
ATOM   1699  HD1 PHE A 109      49.125  47.644  54.581  1.00  0.00      AP1  H
ATOM   1700  CE1 PHE A 109      50.434  46.580  53.448  1.00  0.00      AP1  C
ATOM   1701  HE1 PHE A 109      50.286  47.038  52.652  1.00  0.00      AP1  H
ATOM   1702  CZ  PHE A 109      51.355  45.520  53.490  1.00  0.00      AP1  C
ATOM   1703  HZ  PHE A 109      51.813  45.269  52.720  1.00  0.00      AP1  H
ATOM   1704  CD2 PHE A 109      50.893  45.217  55.868  1.00  0.00      AP1  C
ATOM   1705  HD2 PHE A 109      51.057  44.773  56.669  1.00  0.00      AP1  H
ATOM   1706  CE2 PHE A 109      51.582  44.839  54.699  1.00  0.00      AP1  C
ATOM   1707  HE2 PHE A 109      52.190  44.136  54.727  1.00  0.00      AP1  H
ATOM   1708  C   PHE A 109      46.978  45.972  56.022  1.00  0.00      AP1  C
ATOM   1709  O   PHE A 109      47.067  45.104  55.152  1.00  0.00      AP1  O
ATOM   1710  N   SER A 110      46.154  47.014  55.912  1.00  0.00      AP1  N
ATOM   1711  HN  SER A 110      45.968  47.655  56.656  1.00  0.00      AP1  H
ATOM   1712  CA  SER A 110      45.441  47.312  54.675  1.00  0.00      AP1  C
ATOM   1713  HA  SER A 110      45.232  46.482  54.219  1.00  0.00      AP1  H
ATOM   1714  CB  SER A 110      44.142  48.063  54.998  1.00  0.00      AP1  C
ATOM   1715  HB1 SER A 110      44.371  48.845  55.578  1.00  0.00      AP1   
ATOM   1716  HB2 SER A 110      43.532  47.471  55.465  1.00  0.00      AP1  H
ATOM   1717  OG  SER A 110      43.521  48.554  53.821  1.00  0.00      AP1  O
ATOM   1718  HG1 SER A 110      42.814  48.958  54.025  1.00  0.00      AP1  H
ATOM   1719  C   SER A 110      46.311  48.178  53.779  1.00  0.00      AP1  C
ATOM   1720  O   SER A 110      46.981  49.110  54.229  1.00  0.00      AP1  O
ATOM   1721  N   GLN A 111      46.304  47.878  52.489  1.00  0.00      AP1  N
ATOM   1722  HN  GLN A 111      45.701  47.186  52.098  1.00  0.00      AP1  H
ATOM   1723  CA  GLN A 111      47.177  48.532  51.524  1.00  0.00      AP1  C
ATOM   1724  HA  GLN A 111      48.078  48.536  51.884  1.00  0.00      AP1  H
ATOM   1725  CB  GLN A 111      47.198  47.741  50.198  1.00  0.00      AP1  C
ATOM   1726  HB1 GLN A 111      47.747  48.275  49.554  1.00  0.00      AP1   
ATOM   1727  HB2 GLN A 111      46.287  47.626  49.886  1.00  0.00      AP1  H
ATOM   1728  CG  GLN A 111      47.870  46.353  50.308  1.00  0.00      AP1  C
ATOM   1729  HG1 GLN A 111      48.806  46.503  50.626  1.00  0.00      AP1   
ATOM   1730  HG2 GLN A 111      47.860  45.924  49.438  1.00  0.00      AP1  H
ATOM   1731  CD  GLN A 111      47.189  45.440  51.324  1.00  0.00      AP1  C
ATOM   1732  OE1 GLN A 111      45.975  45.299  51.341  1.00  0.00      AP1  O
ATOM   1733  NE2 GLN A 111      47.896  44.922  52.302  1.00  0.00      AP1  N
ATOM   1734 HE21 GLN A 111      48.751  45.010  52.308  1.00  0.00      AP1  H
ATOM   1735 HE22 GLN A 111      47.504  44.494  52.937  1.00  0.00      AP1  H
ATOM   1736  C   GLN A 111      46.793  49.996  51.312  1.00  0.00      AP1  C
ATOM   1737  O   GLN A 111      47.668  50.784  50.971  1.00  0.00      AP1  O
ATOM   1738  N   ARG A 112      45.542  50.388  51.614  1.00  0.00      AP1  N
ATOM   1739  HN  ARG A 112      44.809  49.730  51.772  1.00  0.00      AP1  H
ATOM   1740  CA  ARG A 112      45.188  51.809  51.727  1.00  0.00      AP1  C
ATOM   1741  HA  ARG A 112      45.523  52.243  50.927  1.00  0.00      AP1  H
ATOM   1742  CB  ARG A 112      43.664  52.023  51.767  1.00  0.00      AP1  C
ATOM   1743  HB1 ARG A 112      43.354  51.976  52.717  1.00  0.00      AP1   
ATOM   1744  HB2 ARG A 112      43.219  51.330  51.255  1.00  0.00      AP1  H
ATOM   1745  CG  ARG A 112      43.312  53.409  51.192  1.00  0.00      AP1  C
ATOM   1746  HG1 ARG A 112      43.300  53.318  50.196  1.00  0.00      AP1   
ATOM   1747  HG2 ARG A 112      43.980  54.051  51.480  1.00  0.00      AP1  H
ATOM   1748  CD  ARG A 112      41.923  53.906  51.615  1.00  0.00      AP1  C
ATOM   1749  HD1 ARG A 112      41.282  53.140  51.580  1.00  0.00      AP1   
ATOM   1750  HD2 ARG A 112      41.623  54.601  51.009  1.00  0.00      AP1  H
ATOM   1751  NE  ARG A 112      41.965  54.426  52.992  1.00  0.00      AP1  N
ATOM   1752  HE  ARG A 112      42.590  54.105  53.488  1.00  0.00      AP1  H
ATOM   1753  CZ  ARG A 112      41.183  55.311  53.572  1.00  0.00      AP1  C
ATOM   1754  NH1 ARG A 112      40.094  55.735  52.996  1.00  0.00      AP1  N
ATOM   1755 HH11 ARG A 112      39.873  55.436  52.220  1.00  0.00      AP1  H
ATOM   1756 HH12 ARG A 112      39.596  56.314  53.391  1.00  0.00      AP1  H
ATOM   1757  NH2 ARG A 112      41.498  55.791  54.737  1.00  0.00      AP1  N
ATOM   1758 HH21 ARG A 112      42.218  55.530  55.129  1.00  0.00      AP1  H
ATOM   1759 HH22 ARG A 112      40.987  56.369  55.116  1.00  0.00      AP1  H
ATOM   1760  C   ARG A 112      45.856  52.459  52.926  1.00  0.00      AP1  C
ATOM   1761  O   ARG A 112      46.465  53.490  52.739  1.00  0.00      AP1  O
ATOM   1762  N   LEU A 113      45.859  51.832  54.105  1.00  0.00      AP1  N
ATOM   1763  HN  LEU A 113      45.390  50.967  54.274  1.00  0.00      AP1  H
ATOM   1764  CA  LEU A 113      46.567  52.374  55.274  1.00  0.00      AP1  C
ATOM   1765  HA  LEU A 113      46.225  53.259  55.474  1.00  0.00      AP1  H
ATOM   1766  CB  LEU A 113      46.299  51.472  56.497  1.00  0.00      AP1  C
ATOM   1767  HB1 LEU A 113      46.697  50.582  56.275  1.00  0.00      AP1   
ATOM   1768  HB2 LEU A 113      45.341  51.428  56.645  1.00  0.00      AP1  H
ATOM   1769  CG  LEU A 113      46.978  51.925  57.802  1.00  0.00      AP1  C
ATOM   1770  HG  LEU A 113      47.929  51.973  57.617  1.00  0.00      AP1  H
ATOM   1771  CD1 LEU A 113      46.501  53.302  58.264  1.00  0.00      AP1  C
ATOM   1772 HD11 LEU A 113      46.955  53.543  59.087  1.00  0.00      AP1  H
ATOM   1773 HD12 LEU A 113      46.701  53.960  57.580  1.00  0.00      AP1  H
ATOM   1774 HD13 LEU A 113      45.544  53.278  58.419  1.00  0.00      AP1  H
ATOM   1775  CD2 LEU A 113      46.678  50.925  58.919  1.00  0.00      AP1  C
ATOM   1776 HD21 LEU A 113      47.108  51.216  59.738  1.00  0.00      AP1  H
ATOM   1777 HD22 LEU A 113      45.719  50.873  59.059  1.00  0.00      AP1  H
ATOM   1778 HD23 LEU A 113      47.016  50.050  58.670  1.00  0.00      AP1  H
ATOM   1779  C   LEU A 113      48.062  52.567  54.992  1.00  0.00      AP1  C
ATOM   1780  O   LEU A 113      48.640  53.603  55.333  1.00  0.00      AP1  O
ATOM   1781  N   LEU A 114      48.681  51.587  54.319  1.00  0.00      AP1  N
ATOM   1782  HN  LEU A 114      48.251  50.726  54.055  1.00  0.00      AP1  H
ATOM   1783  CA  LEU A 114      50.075  51.711  53.910  1.00  0.00      AP1  C
ATOM   1784  HA  LEU A 114      50.581  51.939  54.705  1.00  0.00      AP1  H
ATOM   1785  CB  LEU A 114      50.632  50.381  53.392  1.00  0.00      AP1  C
ATOM   1786  HB1 LEU A 114      50.146  50.163  52.546  1.00  0.00      AP1   
ATOM   1787  HB2 LEU A 114      50.490  49.693  54.061  1.00  0.00      AP1  H
ATOM   1788  CG  LEU A 114      52.137  50.457  53.052  1.00  0.00      AP1  C
ATOM   1789  HG  LEU A 114      52.218  51.068  52.303  1.00  0.00      AP1  H
ATOM   1790  CD1 LEU A 114      52.991  50.978  54.210  1.00  0.00      AP1  C
ATOM   1791 HD11 LEU A 114      53.922  51.004  53.940  1.00  0.00      AP1  H
ATOM   1792 HD12 LEU A 114      52.700  51.871  54.451  1.00  0.00      AP1  H
ATOM   1793 HD13 LEU A 114      52.893  50.390  54.975  1.00  0.00      AP1  H
ATOM   1794  CD2 LEU A 114      52.644  49.056  52.739  1.00  0.00      AP1  C
ATOM   1795 HD21 LEU A 114      53.589  49.094  52.524  1.00  0.00      AP1  H
ATOM   1796 HD22 LEU A 114      52.511  48.484  53.511  1.00  0.00      AP1  H
ATOM   1797 HD23 LEU A 114      52.155  48.696  51.982  1.00  0.00      AP1  H
ATOM   1798  C   LEU A 114      50.300  52.861  52.928  1.00  0.00      AP1  C
ATOM   1799  O   LEU A 114      51.159  53.695  53.183  1.00  0.00      AP1  O
ATOM   1800  N   VAL A 115      49.515  52.946  51.857  1.00  0.00      AP1  N
ATOM   1801  HN  VAL A 115      48.846  52.240  51.638  1.00  0.00      AP1  H
ATOM   1802  CA  VAL A 115      49.551  54.064  50.907  1.00  0.00      AP1  C
ATOM   1803  HA  VAL A 115      50.432  54.084  50.501  1.00  0.00      AP1  H
ATOM   1804  CB  VAL A 115      48.463  53.839  49.832  1.00  0.00      AP1  C
ATOM   1805  HB  VAL A 115      47.689  53.503  50.311  1.00  0.00      AP1  H
ATOM   1806  CG1 VAL A 115      48.009  55.109  49.107  1.00  0.00      AP1  C
ATOM   1807 HG11 VAL A 115      47.329  54.883  48.453  1.00  0.00      AP1  H
ATOM   1808 HG12 VAL A 115      47.642  55.736  49.750  1.00  0.00      AP1  H
ATOM   1809 HG13 VAL A 115      48.767  55.514  48.658  1.00  0.00      AP1  H
ATOM   1810  CG2 VAL A 115      48.974  52.837  48.789  1.00  0.00      AP1  C
ATOM   1811 HG21 VAL A 115      48.292  52.696  48.114  1.00  0.00      AP1  H
ATOM   1812 HG22 VAL A 115      49.775  53.187  48.369  1.00  0.00      AP1  H
ATOM   1813 HG23 VAL A 115      49.179  51.994  49.223  1.00  0.00      AP1  H
ATOM   1814  C   VAL A 115      49.357  55.418  51.581  1.00  0.00      AP1  C
ATOM   1815  O   VAL A 115      50.039  56.367  51.235  1.00  0.00      AP1  O
ATOM   1816  N   GLU A 116      48.467  55.530  52.555  1.00  0.00      AP1  N
ATOM   1817  HN  GLU A 116      47.901  54.757  52.829  1.00  0.00      AP1  H
ATOM   1818  CA  GLU A 116      48.216  56.745  53.313  1.00  0.00      AP1  C
ATOM   1819  HA  GLU A 116      48.006  57.448  52.678  1.00  0.00      AP1  H
ATOM   1820  CB  GLU A 116      47.033  56.528  54.283  1.00  0.00      AP1   
ATOM   1821  HB1 GLU A 116      47.009  57.332  54.876  1.00  0.00      AP1   
ATOM   1822  HB2 GLU A 116      47.183  55.707  54.777  1.00  0.00      AP1  H
ATOM   1823  CG  GLU A 116      45.656  56.454  53.611  1.00  0.00      AP1  C
ATOM   1824  HG1 GLU A 116      45.733  55.863  52.808  1.00  0.00      AP1   
ATOM   1825  HG2 GLU A 116      45.377  57.343  53.343  1.00  0.00      AP1  H
ATOM   1826  CD  GLU A 116      44.603  55.845  54.554  1.00  0.00      AP1  C
ATOM   1827  OE1 GLU A 116      44.025  56.577  55.380  1.00  0.00      AP1  O
ATOM   1828  OE2 GLU A 116      44.244  54.651  54.426  1.00  0.00      AP1  O
ATOM   1829  C   GLU A 116      49.443  57.159  54.123  1.00  0.00      AP1  C
ATOM   1830  O   GLU A 116      49.785  58.337  54.155  1.00  0.00      AP1  O
ATOM   1831  N   ARG A 117      50.131  56.200  54.754  1.00  0.00      AP1  N
ATOM   1832  HN  ARG A 117      49.863  55.243  54.666  1.00  0.00      AP1  H
ATOM   1833  CA  ARG A 117      51.304  56.484  55.602  1.00  0.00      AP1  C
ATOM   1834  HA  ARG A 117      51.112  57.288  56.109  1.00  0.00      AP1  H
ATOM   1835  CB  ARG A 117      51.523  55.315  56.583  1.00  0.00      AP1  C
ATOM   1836  HB1 ARG A 117      52.371  55.477  57.087  1.00  0.00      AP1   
ATOM   1837  HB2 ARG A 117      51.594  54.482  56.091  1.00  0.00      AP1  H
ATOM   1838  CG  ARG A 117      50.360  55.227  57.593  1.00  0.00      AP1  C
ATOM   1839  HG1 ARG A 117      49.513  55.326  57.071  1.00  0.00      AP1   
ATOM   1840  HG2 ARG A 117      50.457  55.934  58.250  1.00  0.00      AP1  H
ATOM   1841  CD  ARG A 117      50.283  53.877  58.317  1.00  0.00      AP1  C
ATOM   1842  HD1 ARG A 117      50.673  53.185  57.709  1.00  0.00      AP1   
ATOM   1843  HD2 ARG A 117      49.356  53.673  58.518  1.00  0.00      AP1  H
ATOM   1844  NE  ARG A 117      51.066  53.865  59.563  1.00  0.00      AP1  N
ATOM   1845  HE  ARG A 117      51.899  54.062  59.476  1.00  0.00      AP1  H
ATOM   1846  CZ  ARG A 117      50.676  53.597  60.791  1.00  0.00      AP1  C
ATOM   1847  NH1 ARG A 117      49.450  53.248  61.077  1.00  0.00      AP1  N
ATOM   1848 HH11 ARG A 117      48.863  53.186  60.451  1.00  0.00      AP1  H
ATOM   1849 HH12 ARG A 117      49.230  53.080  61.891  1.00  0.00      AP1  H
ATOM   1850  NH2 ARG A 117      51.524  53.705  61.761  1.00  0.00      AP1  N
ATOM   1851 HH21 ARG A 117      52.333  53.950  61.600  1.00  0.00      AP1  H
ATOM   1852 HH22 ARG A 117      51.279  53.532  62.567  1.00  0.00      AP1  H
ATOM   1853  C   ARG A 117      52.558  56.834  54.819  1.00  0.00      AP1  C
ATOM   1854  O   ARG A 117      53.281  57.760  55.190  1.00  0.00      AP1  O
ATOM   1855  N   VAL A 118      52.736  56.158  53.688  1.00  0.00      AP1  N
ATOM   1856  HN  VAL A 118      52.173  55.351  53.529  1.00  0.00      AP1  H
ATOM   1857  CA  VAL A 118      53.683  56.457  52.612  1.00  0.00      AP1  C
ATOM   1858  HA  VAL A 118      54.597  56.431  52.937  1.00  0.00      AP1  H
ATOM   1859  CB  VAL A 118      53.497  55.384  51.516  1.00  0.00      AP1  C
ATOM   1860  HB  VAL A 118      52.544  55.379  51.337  1.00  0.00      AP1  H
ATOM   1861  CG1 VAL A 118      54.220  55.699  50.206  1.00  0.00      AP1  C
ATOM   1862 HG11 VAL A 118      54.060  54.986  49.568  1.00  0.00      AP1  H
ATOM   1863 HG12 VAL A 118      53.887  56.536  49.846  1.00  0.00      AP1  H
ATOM   1864 HG13 VAL A 118      55.173  55.775  50.372  1.00  0.00      AP1  H
ATOM   1865  CG2 VAL A 118      53.974  54.008  52.003  1.00  0.00      AP1  C
ATOM   1866 HG21 VAL A 118      53.847  53.353  51.299  1.00  0.00      AP1  H
ATOM   1867 HG22 VAL A 118      54.915  54.055  52.235  1.00  0.00      AP1  H
ATOM   1868 HG23 VAL A 118      53.462  53.746  52.784  1.00  0.00      AP1  H
ATOM   1869  C   VAL A 118      53.461  57.858  52.081  1.00  0.00      AP1  C
ATOM   1870  O   VAL A 118      54.359  58.676  52.134  1.00  0.00      AP1  O
ATOM   1871  N   LYS A 119      52.249  58.187  51.650  1.00  0.00      AP1  N
ATOM   1872  HN  LYS A 119      51.505  57.523  51.701  1.00  0.00      AP1  H
ATOM   1873  CA  LYS A 119      51.885  59.483  51.085  1.00  0.00      AP1  C
ATOM   1874  HA  LYS A 119      52.521  59.712  50.390  1.00  0.00      AP1  H
ATOM   1875  CB  LYS A 119      50.470  59.356  50.504  1.00  0.00      AP1  C
ATOM   1876  HB1 LYS A 119      49.850  59.252  51.282  1.00  0.00      AP1   
ATOM   1877  HB2 LYS A 119      50.441  58.587  49.913  1.00  0.00      AP1  H
ATOM   1878  CG  LYS A 119      49.998  60.599  49.729  1.00  0.00      AP1  C
ATOM   1879  HG1 LYS A 119      50.690  60.815  49.041  1.00  0.00      AP1   
ATOM   1880  HG2 LYS A 119      49.893  61.343  50.343  1.00  0.00      AP1  H
ATOM   1881  CD  LYS A 119      48.669  60.343  49.000  1.00  0.00      AP1  C
ATOM   1882  HD1 LYS A 119      48.357  61.204  48.598  1.00  0.00      AP1   
ATOM   1883  HD2 LYS A 119      48.006  60.020  49.630  1.00  0.00      AP1  H
ATOM   1884  CE  LYS A 119      48.855  59.319  47.874  1.00  0.00      AP1  C
ATOM   1885  HE1 LYS A 119      49.245  58.496  48.287  1.00  0.00      AP1   
ATOM   1886  HE2 LYS A 119      49.448  59.690  47.202  1.00  0.00      AP1  H
ATOM   1887  NZ  LYS A 119      47.583  58.923  47.233  1.00  0.00      AP1  N
ATOM   1888  HZ1 LYS A 119      47.746  58.330  46.590  1.00  0.00      AP1  H
ATOM   1889  HZ2 LYS A 119      47.044  58.559  47.841  1.00  0.00      AP1  H
ATOM   1890  HZ3 LYS A 119      47.191  59.641  46.882  1.00  0.00      AP1  H
ATOM   1891  C   LYS A 119      51.983  60.621  52.077  1.00  0.00      AP1  C
ATOM   1892  O   LYS A 119      52.367  61.708  51.670  1.00  0.00      AP1  O
ATOM   1893  N   ALA A 120      51.714  60.373  53.352  1.00  0.00      AP1  N
ATOM   1894  HN  ALA A 120      51.273  59.516  53.615  1.00  0.00      AP1  H
ATOM   1895  CA  ALA A 120      52.018  61.277  54.443  1.00  0.00      AP1  C
ATOM   1896  HA  ALA A 120      51.603  62.139  54.283  1.00  0.00      AP1  H
ATOM   1897  CB  ALA A 120      51.442  60.704  55.741  1.00  0.00      AP1  C
ATOM   1898  HB1 ALA A 120      51.642  61.304  56.476  1.00  0.00      AP1  H
ATOM   1899  HB2 ALA A 120      50.481  60.608  55.654  1.00  0.00      AP1  H
ATOM   1900  HB3 ALA A 120      51.838  59.836  55.916  1.00  0.00      AP1  H
ATOM   1901  C   ALA A 120      53.513  61.539  54.532  1.00  0.00      AP1  C
ATOM   1902  O   ALA A 120      53.924  62.682  54.411  1.00  0.00      AP1  O
ATOM   1903  N   VAL A 121      54.358  60.515  54.636  1.00  0.00      AP1  N
ATOM   1904  HN  VAL A 121      54.092  59.556  54.594  1.00  0.00      AP1  H
ATOM   1905  CA  VAL A 121      55.800  60.738  54.828  1.00  0.00      AP1  C
ATOM   1906  HA  VAL A 121      55.894  61.508  55.411  1.00  0.00      AP1  H
ATOM   1907  CB  VAL A 121      56.423  59.522  55.539  1.00  0.00      AP1  C
ATOM   1908  HB  VAL A 121      55.756  59.222  56.176  1.00  0.00      AP1  H
ATOM   1909  CG1 VAL A 121      56.703  58.359  54.595  1.00  0.00      AP1  C
ATOM   1910 HG11 VAL A 121      57.093  57.624  55.094  1.00  0.00      AP1  H
ATOM   1911 HG12 VAL A 121      55.873  58.067  54.186  1.00  0.00      AP1  H
ATOM   1912 HG13 VAL A 121      57.321  58.644  53.904  1.00  0.00      AP1  H
ATOM   1913  CG2 VAL A 121      57.692  59.901  56.304  1.00  0.00      AP1  C
ATOM   1914 HG21 VAL A 121      58.056  59.113  56.738  1.00  0.00      AP1  H
ATOM   1915 HG22 VAL A 121      58.347  60.261  55.686  1.00  0.00      AP1  H
ATOM   1916 HG23 VAL A 121      57.479  60.569  56.974  1.00  0.00      AP1  H
ATOM   1917  C   VAL A 121      56.563  61.209  53.587  1.00  0.00      AP1  C
ATOM   1918  O   VAL A 121      57.629  61.798  53.713  1.00  0.00      AP1  O
ATOM   1919  N   LEU A 122      55.975  61.050  52.403  1.00  0.00      AP1  N
ATOM   1920  HN  LEU A 122      55.160  60.477  52.345  1.00  0.00      AP1  H
ATOM   1921  CA  LEU A 122      56.391  61.633  51.130  1.00  0.00      AP1  C
ATOM   1922  HA  LEU A 122      57.357  61.592  51.047  1.00  0.00      AP1  H
ATOM   1923  CB  LEU A 122      55.741  60.829  49.984  1.00  0.00      AP1  C
ATOM   1924  HB1 LEU A 122      55.986  61.329  49.153  1.00  0.00      AP1   
ATOM   1925  HB2 LEU A 122      54.788  60.779  50.155  1.00  0.00      AP1  H
ATOM   1926  CG  LEU A 122      56.261  59.393  49.745  1.00  0.00      AP1  C
ATOM   1927  HG  LEU A 122      56.229  58.941  50.602  1.00  0.00      AP1  H
ATOM   1928  CD1 LEU A 122      55.378  58.755  48.676  1.00  0.00      AP1  C
ATOM   1929 HD11 LEU A 122      55.681  57.850  48.504  1.00  0.00      AP1  H
ATOM   1930 HD12 LEU A 122      54.459  58.735  48.985  1.00  0.00      AP1  H
ATOM   1931 HD13 LEU A 122      55.432  59.275  47.859  1.00  0.00      AP1  H
ATOM   1932  CD2 LEU A 122      57.704  59.307  49.264  1.00  0.00      AP1  C
ATOM   1933 HD21 LEU A 122      57.949  58.377  49.140  1.00  0.00      AP1  H
ATOM   1934 HD22 LEU A 122      57.793  59.780  48.422  1.00  0.00      AP1  H
ATOM   1935 HD23 LEU A 122      58.290  59.710  49.924  1.00  0.00      AP1  H
ATOM   1936  C   LEU A 122      55.981  63.086  51.062  1.00  0.00      AP1  C
ATOM   1937  O   LEU A 122      56.859  63.935  51.042  1.00  0.00      AP1  O
ATOM   1938  N   ARG A 123      54.679  63.397  51.090  1.00  0.00      AP1  N
ATOM   1939  HN  ARG A 123      53.988  62.682  51.168  1.00  0.00      AP1  H
ATOM   1940  CA  ARG A 123      54.192  64.776  51.010  1.00  0.00      AP1  C
ATOM   1941  HA  ARG A 123      54.471  65.147  50.158  1.00  0.00      AP1  H
ATOM   1942  CB  ARG A 123      52.644  64.862  50.992  1.00  0.00      AP1  C
ATOM   1943  HB1 ARG A 123      52.342  64.073  50.456  1.00  0.00      AP1   
ATOM   1944  HB2 ARG A 123      52.391  65.715  50.605  1.00  0.00      AP1  H
ATOM   1945  CG  ARG A 123      51.937  64.719  52.357  1.00  0.00      AP1  C
ATOM   1946  HG1 ARG A 123      52.066  65.579  52.850  1.00  0.00      AP1   
ATOM   1947  HG2 ARG A 123      52.329  63.977  52.844  1.00  0.00      AP1  H
ATOM   1948  CD  ARG A 123      50.420  64.491  52.221  1.00  0.00      AP1  C
ATOM   1949  HD1 ARG A 123      50.271  63.821  51.494  1.00  0.00      AP1   
ATOM   1950  HD2 ARG A 123      49.984  65.328  51.996  1.00  0.00      AP1  H
ATOM   1951  NE  ARG A 123      49.841  63.951  53.468  1.00  0.00      AP1  N
ATOM   1952  HE  ARG A 123      50.260  64.133  54.197  1.00  0.00      AP1  H
ATOM   1953  CZ  ARG A 123      48.745  63.216  53.582  1.00  0.00      AP1  C
ATOM   1954  NH1 ARG A 123      47.824  63.213  52.666  1.00  0.00      AP1  N
ATOM   1955 HH11 ARG A 123      47.917  63.697  51.961  1.00  0.00      AP1  H
ATOM   1956 HH12 ARG A 123      47.122  62.727  52.764  1.00  0.00      AP1  H
ATOM   1957  NH2 ARG A 123      48.509  62.484  54.627  1.00  0.00      AP1  N
ATOM   1958 HH21 ARG A 123      49.074  62.465  55.275  1.00  0.00      AP1  H
ATOM   1959 HH22 ARG A 123      47.788  62.018  54.671  1.00  0.00      AP1  H
ATOM   1960  C   ARG A 123      54.815  65.605  52.096  1.00  0.00      AP1  C
ATOM   1961  O   ARG A 123      55.305  66.629  51.712  1.00  0.00      AP1  O
ATOM   1962  N   ARG A 124      54.972  65.166  53.349  1.00  0.00      AP1  N
ATOM   1963  HN  ARG A 124      54.626  64.265  53.601  1.00  0.00      AP1  H
ATOM   1964  CA  ARG A 124      55.637  65.939  54.410  1.00  0.00      AP1  C
ATOM   1965  HA  ARG A 124      55.661  66.836  54.041  1.00  0.00      AP1  H
ATOM   1966  CB  ARG A 124      54.812  66.008  55.723  1.00  0.00      AP1  C
ATOM   1967  HB1 ARG A 124      53.879  66.033  55.363  1.00  0.00      AP1   
ATOM   1968  HB2 ARG A 124      55.154  66.766  56.222  1.00  0.00      AP1  H
ATOM   1969  CG  ARG A 124      54.713  64.833  56.726  1.00  0.00      AP1  C
ATOM   1970  HG1 ARG A 124      54.224  64.115  56.231  1.00  0.00      AP1   
ATOM   1971  HG2 ARG A 124      54.255  65.151  57.520  1.00  0.00      AP1  H
ATOM   1972  CD  ARG A 124      56.036  64.179  57.166  1.00  0.00      AP1  C
ATOM   1973  HD1 ARG A 124      56.661  64.912  57.436  1.00  0.00      AP1   
ATOM   1974  HD2 ARG A 124      56.405  63.671  56.427  1.00  0.00      AP1  H
ATOM   1975  NE  ARG A 124      55.860  63.290  58.331  1.00  0.00      AP1  N
ATOM   1976  HE  ARG A 124      55.051  63.122  58.569  1.00  0.00      AP1  H
ATOM   1977  CZ  ARG A 124      56.818  62.726  59.045  1.00  0.00      AP1  C
ATOM   1978  NH1 ARG A 124      58.051  62.725  58.636  1.00  0.00      AP1  N
ATOM   1979 HH11 ARG A 124      58.256  63.096  57.888  1.00  0.00      AP1  H
ATOM   1980 HH12 ARG A 124      58.662  62.353  59.113  1.00  0.00      AP1  H
ATOM   1981  NH2 ARG A 124      56.592  62.184  60.208  1.00  0.00      AP1  N
ATOM   1982 HH21 ARG A 124      55.797  62.185  60.536  1.00  0.00      AP1  H
ATOM   1983 HH22 ARG A 124      57.238  61.825  60.648  1.00  0.00      AP1  H
ATOM   1984  C   ARG A 124      57.127  65.618  54.655  1.00  0.00      AP1  C
ATOM   1985  O   ARG A 124      57.667  66.163  55.607  1.00  0.00      AP1  O
ATOM   1986  N   VAL A 125      57.801  64.779  53.854  1.00  0.00      AP1  N
ATOM   1987  HN  VAL A 125      57.433  63.980  53.385  1.00  0.00      AP1  H
ATOM   1988  CA  VAL A 125      59.248  65.023  53.609  1.00  0.00      AP1  C
ATOM   1989  HA  VAL A 125      59.561  65.403  54.445  1.00  0.00      AP1  H
ATOM   1990  CB  VAL A 125      60.114  63.751  53.377  1.00  0.00      AP1  C
ATOM   1991  HB  VAL A 125      59.788  63.177  54.088  1.00  0.00      AP1  H
ATOM   1992  CG1 VAL A 125      59.935  63.080  52.015  1.00  0.00      AP1  C
ATOM   1993 HG11 VAL A 125      60.510  62.301  51.960  1.00  0.00      AP1  H
ATOM   1994 HG12 VAL A 125      59.010  62.807  51.907  1.00  0.00      AP1  H
ATOM   1995 HG13 VAL A 125      60.171  63.706  51.312  1.00  0.00      AP1  H
ATOM   1996  CG2 VAL A 125      61.630  64.010  53.476  1.00  0.00      AP1  C
ATOM   1997 HG21 VAL A 125      62.111  63.182  53.322  1.00  0.00      AP1  H
ATOM   1998 HG22 VAL A 125      61.891  64.663  52.808  1.00  0.00      AP1  H
ATOM   1999 HG23 VAL A 125      61.844  64.348  54.360  1.00  0.00      AP1  H
ATOM   2000  C   VAL A 125      59.466  66.016  52.465  1.00  0.00      AP1  C
ATOM   2001  O   VAL A 125      60.547  66.536  52.217  1.00  0.00      AP1  O
ATOM   2002  N   ALA A 126      58.381  66.299  51.766  1.00  0.00      AP1  N
ATOM   2003  HN  ALA A 126      57.679  65.602  51.623  1.00  0.00      AP1  H
ATOM   2004  CA  ALA A 126      58.115  67.562  51.175  1.00  0.00      AP1  C
ATOM   2005  HA  ALA A 126      58.886  68.131  51.025  1.00  0.00      AP1  H
ATOM   2006  CB  ALA A 126      57.491  67.226  49.793  1.00  0.00      AP1  C
ATOM   2007  HB1 ALA A 126      57.280  68.049  49.324  1.00  0.00      AP1  H
ATOM   2008  HB2 ALA A 126      58.123  66.709  49.269  1.00  0.00      AP1  H
ATOM   2009  HB3 ALA A 126      56.680  66.710  49.921  1.00  0.00      AP1  H
ATOM   2010  C   ALA A 126      57.212  68.379  52.156  1.00  0.00      AP1  C
ATOM   2011  O   ALA A 126      57.364  68.253  53.356  1.00  0.00      AP1  O
ATOM   2012  N   ALA A 127      56.263  69.169  51.649  1.00  0.00      AP1  N
ATOM   2013  HN  ALA A 127      56.353  69.301  50.662  1.00  0.00      AP1  H
ATOM   2014  CA  ALA A 127      55.131  69.864  52.278  1.00  0.00      AP1  C
ATOM   2015  HA  ALA A 127      55.142  70.579  51.622  1.00  0.00      AP1  H
ATOM   2016  CB  ALA A 127      53.855  69.008  52.322  1.00  0.00      AP1  C
ATOM   2017  HB1 ALA A 127      53.142  69.511  52.745  1.00  0.00      AP1  H
ATOM   2018  HB2 ALA A 127      53.592  68.772  51.419  1.00  0.00      AP1  H
ATOM   2019  HB3 ALA A 127      54.025  68.200  52.830  1.00  0.00      AP1  H
ATOM   2020  C   ALA A 127      55.213  70.751  53.537  1.00  0.00      AP1  C
ATOM   2021  O   ALA A 127      54.406  71.678  53.662  1.00  0.00      AP1  O
ATOM   2022  N   ARG A 128      56.120  70.539  54.476  1.00  0.00      AP1  N
ATOM   2023  HN  ARG A 128      56.335  69.630  54.824  1.00  0.00      AP1  H
ATOM   2024  CA  ARG A 128      56.867  71.663  55.060  1.00  0.00      AP1  C
ATOM   2025  HA  ARG A 128      56.358  72.477  54.920  1.00  0.00      AP1  H
ATOM   2026  CB  ARG A 128      57.013  71.471  56.582  1.00  0.00      AP1  C
ATOM   2027  HB1 ARG A 128      57.063  72.402  56.943  1.00  0.00      AP1   
ATOM   2028  HB2 ARG A 128      57.800  70.926  56.738  1.00  0.00      AP1  H
ATOM   2029  CG  ARG A 128      55.832  70.831  57.352  1.00  0.00      AP1  C
ATOM   2030  HG1 ARG A 128      56.040  71.060  58.303  1.00  0.00      AP1   
ATOM   2031  HG2 ARG A 128      55.813  69.890  57.117  1.00  0.00      AP1  H
ATOM   2032  CD  ARG A 128      54.396  71.374  57.177  1.00  0.00      AP1  C
ATOM   2033  HD1 ARG A 128      54.472  72.277  56.755  1.00  0.00      AP1   
ATOM   2034  HD2 ARG A 128      53.968  71.427  58.046  1.00  0.00      AP1  H
ATOM   2035  NE  ARG A 128      53.565  70.540  56.276  1.00  0.00      AP1  N
ATOM   2036  HE  ARG A 128      53.490  70.821  55.467  1.00  0.00      AP1  H
ATOM   2037  CZ  ARG A 128      52.921  69.411  56.563  1.00  0.00      AP1  C
ATOM   2038  NH1 ARG A 128      52.719  68.963  57.769  1.00  0.00      AP1  N
ATOM   2039 HH11 ARG A 128      53.010  69.406  58.446  1.00  0.00      AP1  H
ATOM   2040 HH12 ARG A 128      52.294  68.225  57.888  1.00  0.00      AP1  H
ATOM   2041  NH2 ARG A 128      52.439  68.665  55.608  1.00  0.00      AP1  N
ATOM   2042 HH21 ARG A 128      52.536  68.901  54.787  1.00  0.00      AP1  H
ATOM   2043 HH22 ARG A 128      52.024  67.937  55.799  1.00  0.00      AP1  H
ATOM   2044  C   ARG A 128      58.196  71.901  54.351  1.00  0.00      AP1  C
ATOM   2045  O   ARG A 128      58.847  72.895  54.602  1.00  0.00      AP1  O
ATOM   2046  N   ASP A 129      58.423  71.038  53.354  1.00  0.00      AP1  N
ATOM   2047  HN  ASP A 129      57.802  70.259  53.391  1.00  0.00      AP1  H
ATOM   2048  CA  ASP A 129      59.349  70.969  52.244  1.00  0.00      AP1  C
ATOM   2049  HA  ASP A 129      59.950  71.725  52.149  1.00  0.00      AP1  H
ATOM   2050  CB  ASP A 129      60.243  69.757  52.514  1.00  0.00      AP1   
ATOM   2051  HB1 ASP A 129      60.843  69.612  51.727  1.00  0.00      AP1   
ATOM   2052  HB2 ASP A 129      59.698  68.965  52.643  1.00  0.00      AP1  H
ATOM   2053  CG  ASP A 129      61.078  70.004  53.724  1.00  0.00      AP1  C
ATOM   2054  OD1 ASP A 129      62.058  70.746  53.533  1.00  0.00      AP1  O
ATOM   2055  OD2 ASP A 129      60.718  69.496  54.809  1.00  0.00      AP1  O
ATOM   2056  C   ASP A 129      58.536  70.993  50.923  1.00  0.00      AP1  C
ATOM   2057  O   ASP A 129      57.536  71.712  50.825  1.00  0.00      AP1  O
ATOM   2058  N   GLY A 130      58.913  70.246  49.912  1.00  0.00      AP1  N
ATOM   2059  HN  GLY A 130      59.695  69.679  50.168  1.00  0.00      AP1  H
ATOM   2060  CA  GLY A 130      58.432  70.082  48.526  1.00  0.00      AP1  C
ATOM   2061  HA1 GLY A 130      58.386  69.002  48.491  1.00  0.00      AP1   
ATOM   2062  HA2 GLY A 130      59.152  70.417  47.969  1.00  0.00      AP1  H
ATOM   2063  C   GLY A 130      57.140  70.637  47.885  1.00  0.00      AP1  C
ATOM   2064  O   GLY A 130      57.126  70.753  46.662  1.00  0.00      AP1  O
ATOM   2065  N   THR A 131      56.096  71.024  48.601  1.00  0.00      AP1  N
ATOM   2066  HN  THR A 131      55.910  70.679  49.521  1.00  0.00      AP1  H
ATOM   2067  CA  THR A 131      55.115  71.993  48.113  1.00  0.00      AP1  C
ATOM   2068  HA  THR A 131      54.749  71.620  47.296  1.00  0.00      AP1  H
ATOM   2069  CB  THR A 131      53.967  72.162  49.133  1.00  0.00      AP1  C
ATOM   2070  HB  THR A 131      54.369  72.621  49.887  1.00  0.00      AP1  H
ATOM   2071  OG1 THR A 131      53.436  70.890  49.451  1.00  0.00      AP1  O
ATOM   2072  HG1 THR A 131      52.812  70.978  50.007  1.00  0.00      AP1  H
ATOM   2073  CG2 THR A 131      52.788  72.996  48.638  1.00  0.00      AP1  C
ATOM   2074 HG21 THR A 131      52.116  73.052  49.335  1.00  0.00      AP1  H
ATOM   2075 HG22 THR A 131      53.095  73.888  48.412  1.00  0.00      AP1  H
ATOM   2076 HG23 THR A 131      52.403  72.578  47.852  1.00  0.00      AP1  H
ATOM   2077  C   THR A 131      55.705  73.322  47.678  1.00  0.00      AP1  C
ATOM   2078  O   THR A 131      55.067  74.005  46.886  1.00  0.00      AP1  O
ATOM   2079  N   ALA A 132      56.916  73.683  48.127  1.00  0.00      AP1  N
ATOM   2080  HN  ALA A 132      57.502  73.138  48.726  1.00  0.00      AP1  H
ATOM   2081  CA  ALA A 132      57.466  74.992  47.723  1.00  0.00      AP1  C
ATOM   2082  HA  ALA A 132      57.280  75.001  46.771  1.00  0.00      AP1  H
ATOM   2083  CB  ALA A 132      56.731  76.150  48.409  1.00  0.00      AP1  C
ATOM   2084  HB1 ALA A 132      57.116  76.993  48.122  1.00  0.00      AP1  H
ATOM   2085  HB2 ALA A 132      55.792  76.125  48.168  1.00  0.00      AP1  H
ATOM   2086  HB3 ALA A 132      56.820  76.065  49.371  1.00  0.00      AP1  H
ATOM   2087  C   ALA A 132      58.976  75.182  47.720  1.00  0.00      AP1  C
ATOM   2088  O   ALA A 132      59.654  74.730  46.794  1.00  0.00      AP1  O
ATOM   2089  N   LYS A 133      59.501  75.945  48.683  1.00  0.00      AP1  N
ATOM   2090  HN  LYS A 133      58.934  76.279  49.435  1.00  0.00      AP1  H
ATOM   2091  CA  LYS A 133      60.897  76.352  48.734  1.00  0.00      AP1  C
ATOM   2092  HA  LYS A 133      61.066  76.868  47.931  1.00  0.00      AP1  H
ATOM   2093  CB  LYS A 133      61.171  77.343  49.877  1.00  0.00      AP1  C
ATOM   2094  HB1 LYS A 133      62.158  77.453  49.992  1.00  0.00      AP1   
ATOM   2095  HB2 LYS A 133      60.801  77.006  50.708  1.00  0.00      AP1  H
ATOM   2096  CG  LYS A 133      60.547  78.689  49.533  1.00  0.00      AP1  C
ATOM   2097  HG1 LYS A 133      60.733  79.265  50.329  1.00  0.00      AP1   
ATOM   2098  HG2 LYS A 133      59.605  78.546  49.353  1.00  0.00      AP1  H
ATOM   2099  CD  LYS A 133      61.155  79.469  48.331  1.00  0.00      AP1  C
ATOM   2100  HD1 LYS A 133      60.777  80.394  48.364  1.00  0.00      AP1   
ATOM   2101  HD2 LYS A 133      60.917  79.016  47.507  1.00  0.00      AP1  H
ATOM   2102  CE  LYS A 133      62.694  79.610  48.402  1.00  0.00      AP1  C
ATOM   2103  HE1 LYS A 133      62.937  79.590  49.372  1.00  0.00      AP1   
ATOM   2104  HE2 LYS A 133      62.952  80.444  47.980  1.00  0.00      AP1  H
ATOM   2105  NZ  LYS A 133      63.430  78.504  47.763  1.00  0.00      AP1  N
ATOM   2106  HZ1 LYS A 133      64.305  78.646  47.839  1.00  0.00      AP1  H
ATOM   2107  HZ2 LYS A 133      63.219  77.737  48.162  1.00  0.00      AP1  H
ATOM   2108  HZ3 LYS A 133      63.211  78.460  46.902  1.00  0.00      AP1  H
ATOM   2109  C   LYS A 133      61.926  75.184  48.551  1.00  0.00      AP1  C
ATOM   2110  O   LYS A 133      62.970  75.667  48.076  1.00  0.00      AP1  O
ATOM   2111  N   PRO A 134      61.816  73.774  48.703  1.00  0.00      AP1  N
ATOM   2112  CD  PRO A 134      62.981  72.988  48.359  1.00  0.00      AP1  C
ATOM   2113  HD1 PRO A 134      62.858  72.518  47.485  1.00  0.00      AP1   
ATOM   2114  HD2 PRO A 134      63.763  73.553  48.258  1.00  0.00      AP1  H
ATOM   2115  CA  PRO A 134      60.862  72.802  49.387  1.00  0.00      AP1  C
ATOM   2116  HA  PRO A 134      60.124  72.458  48.859  1.00  0.00      AP1  H
ATOM   2117  CB  PRO A 134      61.732  71.602  49.798  1.00  0.00      AP1  C
ATOM   2118  HB1 PRO A 134      61.473  70.695  49.207  1.00  0.00      AP1   
ATOM   2119  HB2 PRO A 134      61.619  71.399  50.740  1.00  0.00      AP1  H
ATOM   2120  CG  PRO A 134      63.169  71.996  49.497  1.00  0.00      AP1  C
ATOM   2121  HG1 PRO A 134      63.786  71.122  49.210  1.00  0.00      AP1   
ATOM   2122  HG2 PRO A 134      63.605  72.399  50.264  1.00  0.00      AP1  H
ATOM   2123  C   PRO A 134      60.281  73.613  50.575  1.00  0.00      AP1  C
ATOM   2124  O   PRO A 134      61.049  74.039  51.426  1.00  0.00      AP1  O
ATOM   2125  N   ALA A 135      58.959  73.925  50.591  1.00  0.00      AP1  N
ATOM   2126  HN  ALA A 135      58.442  73.811  49.743  1.00  0.00      AP1  H
ATOM   2127  CA  ALA A 135      58.184  74.424  51.744  1.00  0.00      AP1  C
ATOM   2128  HA  ALA A 135      58.428  73.815  52.458  1.00  0.00      AP1  H
ATOM   2129  CB  ALA A 135      58.588  75.832  52.109  1.00  0.00      AP1  C
ATOM   2130  HB1 ALA A 135      58.064  76.133  52.868  1.00  0.00      AP1  H
ATOM   2131  HB2 ALA A 135      59.530  75.849  52.340  1.00  0.00      AP1  H
ATOM   2132  HB3 ALA A 135      58.430  76.420  51.354  1.00  0.00      AP1  H
ATOM   2133  C   ALA A 135      56.663  74.286  51.665  1.00  0.00      AP1  C
ATOM   2134  O   ALA A 135      56.079  74.227  50.578  1.00  0.00      AP1  O
ATOM   2135  N   GLY A 136      55.948  74.482  52.757  1.00  0.00      AP1  N
ATOM   2136  HN  GLY A 136      56.219  74.191  53.674  1.00  0.00      AP1  H
ATOM   2137  CA  GLY A 136      54.658  75.171  52.666  1.00  0.00      AP1  C
ATOM   2138  HA1 GLY A 136      54.112  75.029  53.589  1.00  0.00      AP1   
ATOM   2139  HA2 GLY A 136      54.147  74.839  51.911  1.00  0.00      AP1  H
ATOM   2140  C   GLY A 136      54.941  76.668  52.508  1.00  0.00      AP1  C
ATOM   2141  O   GLY A 136      54.802  77.452  53.444  1.00  0.00      AP1  O
ATOM   2142  N   GLN A 137      55.468  76.998  51.330  1.00  0.00      AP1  N
ATOM   2143  HN  GLN A 137      55.553  76.252  50.672  1.00  0.00      AP1  H
ATOM   2144  CA  GLN A 137      55.947  78.293  50.842  1.00  0.00      AP1  C
ATOM   2145  HA  GLN A 137      56.378  78.033  50.013  1.00  0.00      AP1  H
ATOM   2146  CB  GLN A 137      54.746  79.252  50.684  1.00  0.00      AP1  C
ATOM   2147  HB1 GLN A 137      55.105  80.090  50.274  1.00  0.00      AP1   
ATOM   2148  HB2 GLN A 137      54.356  79.412  51.557  1.00  0.00      AP1  H
ATOM   2149  CG  GLN A 137      53.647  78.737  49.734  1.00  0.00      AP1  C
ATOM   2150  HG1 GLN A 137      53.256  77.919  50.155  1.00  0.00      AP1   
ATOM   2151  HG2 GLN A 137      54.042  78.535  48.871  1.00  0.00      AP1  H
ATOM   2152  CD  GLN A 137      52.502  79.733  49.540  1.00  0.00      AP1  C
ATOM   2153  OE1 GLN A 137      52.450  80.808  50.107  1.00  0.00      AP1  O
ATOM   2154  NE2 GLN A 137      51.526  79.418  48.716  1.00  0.00      AP1  N
ATOM   2155 HE21 GLN A 137      51.539  78.664  48.303  1.00  0.00      AP1  H
ATOM   2156 HE22 GLN A 137      50.875  79.966  48.591  1.00  0.00      AP1  H
ATOM   2157  C   GLN A 137      57.083  79.031  51.555  1.00  0.00      AP1  C
ATOM   2158  O   GLN A 137      57.802  79.780  50.895  1.00  0.00      AP1  O
ATOM   2159  N   GLN A 138      57.276  78.864  52.853  1.00  0.00      AP1  N
ATOM   2160  HN  GLN A 138      56.756  78.211  53.400  1.00  0.00      AP1  H
ATOM   2161  CA  GLN A 138      58.273  79.625  53.605  1.00  0.00      AP1  C
ATOM   2162  HA  GLN A 138      58.079  80.567  53.480  1.00  0.00      AP1  H
ATOM   2163  CB  GLN A 138      58.187  79.201  55.078  1.00  0.00      AP1  C
ATOM   2164  HB1 GLN A 138      58.900  79.705  55.565  1.00  0.00      AP1   
ATOM   2165  HB2 GLN A 138      58.320  78.242  55.138  1.00  0.00      AP1  H
ATOM   2166  CG  GLN A 138      56.853  79.563  55.750  1.00  0.00      AP1  C
ATOM   2167  HG1 GLN A 138      56.153  79.660  55.043  1.00  0.00      AP1   
ATOM   2168  HG2 GLN A 138      56.942  80.402  56.229  1.00  0.00      AP1  H
ATOM   2169  CD  GLN A 138      56.429  78.462  56.711  1.00  0.00      AP1  C
ATOM   2170  OE1 GLN A 138      56.989  78.282  57.783  1.00  0.00      AP1  O
ATOM   2171  NE2 GLN A 138      55.456  77.653  56.346  1.00  0.00      AP1  N
ATOM   2172 HE21 GLN A 138      55.057  77.773  55.594  1.00  0.00      AP1  H
ATOM   2173 HE22 GLN A 138      55.220  77.005  56.860  1.00  0.00      AP1  H
ATOM   2174  C   GLN A 138      59.707  79.381  53.116  1.00  0.00      AP1  C
ATOM   2175  O   GLN A 138      60.142  78.248  52.986  1.00  0.00      AP1  O
ATOM   2176  N   ALA A 139      60.478  80.449  52.903  1.00  0.00      AP1  N
ATOM   2177  HN  ALA A 139      60.130  81.383  52.980  1.00  0.00      AP1  H
ATOM   2178  CA  ALA A 139      61.899  80.332  52.539  1.00  0.00      AP1  C
ATOM   2179  HA  ALA A 139      62.043  79.432  52.206  1.00  0.00      AP1  H
ATOM   2180  CB  ALA A 139      62.185  81.428  51.491  1.00  0.00      AP1  C
ATOM   2181  HB1 ALA A 139      63.116  81.385  51.223  1.00  0.00      AP1  H
ATOM   2182  HB2 ALA A 139      61.619  81.290  50.715  1.00  0.00      AP1  H
ATOM   2183  HB3 ALA A 139      61.999  82.299  51.875  1.00  0.00      AP1  H
ATOM   2184  C   ALA A 139      62.872  80.497  53.706  1.00  0.00      AP1  C
ATOM   2185  O   ALA A 139      64.088  80.544  53.506  1.00  0.00      AP1  O
ATOM   2186  N   LYS A 140      62.332  80.725  54.904  1.00  0.00      AP1  N
ATOM   2187  HN  LYS A 140      61.404  80.446  55.146  1.00  0.00      AP1  H
ATOM   2188  CA  LYS A 140      63.067  81.407  55.959  1.00  0.00      AP1  C
ATOM   2189  HA  LYS A 140      63.808  81.876  55.544  1.00  0.00      AP1  H
ATOM   2190  CB  LYS A 140      62.167  82.463  56.654  1.00  0.00      AP1  C
ATOM   2191  HB1 LYS A 140      61.776  82.039  57.471  1.00  0.00      AP1   
ATOM   2192  HB2 LYS A 140      61.464  82.739  56.045  1.00  0.00      AP1  H
ATOM   2193  CG  LYS A 140      62.970  83.704  57.107  1.00  0.00      AP1  C
ATOM   2194  HG1 LYS A 140      63.158  84.222  56.273  1.00  0.00      AP1   
ATOM   2195  HG2 LYS A 140      63.774  83.402  57.558  1.00  0.00      AP1  H
ATOM   2196  CD  LYS A 140      62.223  84.678  58.040  1.00  0.00      AP1  C
ATOM   2197  HD1 LYS A 140      61.293  84.747  57.679  1.00  0.00      AP1   
ATOM   2198  HD2 LYS A 140      62.689  85.529  58.037  1.00  0.00      AP1  H
ATOM   2199  CE  LYS A 140      62.078  84.201  59.497  1.00  0.00      AP1  C
ATOM   2200  HE1 LYS A 140      61.635  83.305  59.474  1.00  0.00      AP1   
ATOM   2201  HE2 LYS A 140      61.542  84.841  59.991  1.00  0.00      AP1  H
ATOM   2202  NZ  LYS A 140      63.386  84.029  60.179  1.00  0.00      AP1  N
ATOM   2203  HZ1 LYS A 140      63.251  83.754  61.015  1.00  0.00      AP1  H
ATOM   2204  HZ2 LYS A 140      63.872  83.424  59.742  1.00  0.00      AP1  H
ATOM   2205  HZ3 LYS A 140      63.820  84.806  60.189  1.00  0.00      AP1  H
ATOM   2206  C   LYS A 140      63.700  80.448  56.943  1.00  0.00      AP1  C
ATOM   2207  O   LYS A 140      63.211  79.342  57.183  1.00  0.00      AP1  O
ATOM   2208  N   SER A 141      64.717  80.971  57.616  1.00  0.00      AP1  N
ATOM   2209  HN  SER A 141      65.331  81.673  57.255  1.00  0.00      AP1  H
ATOM   2210  CA  SER A 141      65.024  80.553  58.965  1.00  0.00      AP1  C
ATOM   2211  HA  SER A 141      65.328  79.633  58.929  1.00  0.00      AP1  H
ATOM   2212  CB  SER A 141      66.154  81.410  59.541  1.00  0.00      AP1  C
ATOM   2213  HB1 SER A 141      67.003  81.210  59.052  1.00  0.00      AP1   
ATOM   2214  HB2 SER A 141      66.283  81.205  60.480  1.00  0.00      AP1  H
ATOM   2215  OG  SER A 141      65.832  82.780  59.381  1.00  0.00      AP1  O
ATOM   2216  HG1 SER A 141      66.450  83.252  59.698  1.00  0.00      AP1  H
ATOM   2217  C   SER A 141      63.786  80.558  59.870  1.00  0.00      AP1  C
ATOM   2218  O   SER A 141      62.807  81.273  59.637  1.00  0.00      AP1  O
ATOM   2219  N   LEU A 142      63.863  79.811  60.957  1.00  0.00      AP1  N
ATOM   2220  HN  LEU A 142      64.512  79.059  61.050  1.00  0.00      AP1  H
ATOM   2221  CA  LEU A 142      63.008  80.014  62.124  1.00  0.00      AP1  C
ATOM   2222  HA  LEU A 142      62.496  80.837  62.085  1.00  0.00      AP1  H
ATOM   2223  CB  LEU A 142      61.979  78.858  62.214  1.00  0.00      AP1  C
ATOM   2224  HB1 LEU A 142      62.354  78.230  62.896  1.00  0.00      AP1   
ATOM   2225  HB2 LEU A 142      61.883  78.468  61.331  1.00  0.00      AP1  H
ATOM   2226  CG  LEU A 142      60.575  79.222  62.735  1.00  0.00      AP1  C
ATOM   2227  HG  LEU A 142      60.159  78.378  62.972  1.00  0.00      AP1  H
ATOM   2228  CD1 LEU A 142      60.599  80.097  63.987  1.00  0.00      AP1  C
ATOM   2229 HD11 LEU A 142      59.690  80.291  64.264  1.00  0.00      AP1  H
ATOM   2230 HD12 LEU A 142      61.061  79.629  64.700  1.00  0.00      AP1  H
ATOM   2231 HD13 LEU A 142      61.061  80.927  63.793  1.00  0.00      AP1  H
ATOM   2232  CD2 LEU A 142      59.764  79.937  61.654  1.00  0.00      AP1  C
ATOM   2233 HD21 LEU A 142      58.885  80.157  62.001  1.00  0.00      AP1  H
ATOM   2234 HD22 LEU A 142      60.221  80.751  61.392  1.00  0.00      AP1  H
ATOM   2235 HD23 LEU A 142      59.670  79.357  60.882  1.00  0.00      AP1  H
ATOM   2236  C   LEU A 142      63.955  80.028  63.313  1.00  0.00      AP1  C
ATOM   2237  O   LEU A 142      64.868  79.208  63.359  1.00  0.00      AP1  O
ATOM   2238  N   GLU A 143      63.751  80.901  64.278  1.00  0.00      AP1  N
ATOM   2239  HN  GLU A 143      62.910  81.431  64.342  1.00  0.00      AP1  H
ATOM   2240  CA  GLU A 143      64.708  81.182  65.334  1.00  0.00      AP1  C
ATOM   2241  HA  GLU A 143      65.423  80.527  65.315  1.00  0.00      AP1  H
ATOM   2242  CB  GLU A 143      65.335  82.582  65.149  1.00  0.00      AP1   
ATOM   2243  HB1 GLU A 143      66.009  82.674  65.882  1.00  0.00      AP1   
ATOM   2244  HB2 GLU A 143      64.627  83.244  65.195  1.00  0.00      AP1  H
ATOM   2245  CG  GLU A 143      66.116  82.795  63.842  1.00  0.00      AP1  C
ATOM   2246  HG1 GLU A 143      66.464  81.895  63.579  1.00  0.00      AP1   
ATOM   2247  HG2 GLU A 143      66.825  83.437  64.005  1.00  0.00      AP1  H
ATOM   2248  CD  GLU A 143      65.271  83.287  62.654  1.00  0.00      AP1  C
ATOM   2249  OE1 GLU A 143      64.045  83.042  62.578  1.00  0.00      AP1  O
ATOM   2250  OE2 GLU A 143      65.839  83.849  61.689  1.00  0.00      AP1  O
ATOM   2251  C   GLU A 143      63.953  81.145  66.650  1.00  0.00      AP1  C
ATOM   2252  O   GLU A 143      63.011  81.910  66.846  1.00  0.00      AP1  O
ATOM   2253  N   ARG A 144      64.333  80.199  67.508  1.00  0.00      AP1  N
ATOM   2254  HN  ARG A 144      65.113  79.614  67.299  1.00  0.00      AP1  H
ATOM   2255  CA  ARG A 144      63.655  79.958  68.776  1.00  0.00      AP1  C
ATOM   2256  HA  ARG A 144      63.370  80.816  69.127  1.00  0.00      AP1  H
ATOM   2257  CB  ARG A 144      62.342  79.191  68.589  1.00  0.00      AP1  C
ATOM   2258  HB1 ARG A 144      61.718  79.869  68.201  1.00  0.00      AP1   
ATOM   2259  HB2 ARG A 144      62.082  78.835  69.453  1.00  0.00      AP1  H
ATOM   2260  CG  ARG A 144      62.312  78.043  67.584  1.00  0.00      AP1  C
ATOM   2261  HG1 ARG A 144      62.426  78.484  66.694  1.00  0.00      AP1   
ATOM   2262  HG2 ARG A 144      61.472  77.570  67.694  1.00  0.00      AP1  H
ATOM   2263  CD  ARG A 144      63.445  77.019  67.655  1.00  0.00      AP1  C
ATOM   2264  HD1 ARG A 144      63.424  76.573  68.550  1.00  0.00      AP1   
ATOM   2265  HD2 ARG A 144      64.300  77.463  67.544  1.00  0.00      AP1  H
ATOM   2266  NE  ARG A 144      63.268  75.997  66.605  1.00  0.00      AP1  N
ATOM   2267  HE  ARG A 144      62.934  75.240  66.841  1.00  0.00      AP1  H
ATOM   2268  CZ  ARG A 144      63.581  76.153  65.334  1.00  0.00      AP1  C
ATOM   2269  NH1 ARG A 144      64.374  77.111  64.965  1.00  0.00      AP1  N
ATOM   2270 HH11 ARG A 144      64.699  77.650  65.551  1.00  0.00      AP1  H
ATOM   2271 HH12 ARG A 144      64.574  77.207  64.134  1.00  0.00      AP1  H
ATOM   2272  NH2 ARG A 144      63.046  75.381  64.431  1.00  0.00      AP1  N
ATOM   2273 HH21 ARG A 144      62.488  74.769  64.664  1.00  0.00      AP1  H
ATOM   2274 HH22 ARG A 144      63.251  75.483  63.602  1.00  0.00      AP1  H
ATOM   2275  C   ARG A 144      64.586  79.463  69.875  1.00  0.00      AP1  C
ATOM   2276  O   ARG A 144      65.327  78.492  69.707  1.00  0.00      AP1  O
ATOM   2277  N   GLY A 145      64.594  80.188  70.989  1.00  0.00      AP1  N
ATOM   2278  HN  GLY A 145      63.871  80.859  71.149  1.00  0.00      AP1  H
ATOM   2279  CA  GLY A 145      65.602  80.086  72.037  1.00  0.00      AP1  C
ATOM   2280  HA1 GLY A 145      65.564  79.070  72.405  1.00  0.00      AP1   
ATOM   2281  HA2 GLY A 145      65.390  80.716  72.744  1.00  0.00      AP1  H
ATOM   2282  C   GLY A 145      67.017  80.354  71.539  1.00  0.00      AP1  C
ATOM   2283  O   GLY A 145      67.389  81.492  71.284  1.00  0.00      AP1  O
ATOM   2284  N   GLN A 146      67.811  79.296  71.401  1.00  0.00      AP1  N
ATOM   2285  HN  GLN A 146      67.510  78.379  71.658  1.00  0.00      AP1  H
ATOM   2286  CA  GLN A 146      69.180  79.360  70.869  1.00  0.00      AP1  C
ATOM   2287  HA  GLN A 146      69.379  80.292  70.689  1.00  0.00      AP1  H
ATOM   2288  CB  GLN A 146      70.170  78.805  71.907  1.00  0.00      AP1  C
ATOM   2289  HB1 GLN A 146      71.079  78.907  71.504  1.00  0.00      AP1   
ATOM   2290  HB2 GLN A 146      69.943  77.879  72.087  1.00  0.00      AP1  H
ATOM   2291  CG  GLN A 146      70.210  79.570  73.240  1.00  0.00      AP1  C
ATOM   2292  HG1 GLN A 146      69.325  79.454  73.690  1.00  0.00      AP1   
ATOM   2293  HG2 GLN A 146      70.377  80.510  73.069  1.00  0.00      AP1  H
ATOM   2294  CD  GLN A 146      71.289  79.020  74.172  1.00  0.00      AP1  C
ATOM   2295  OE1 GLN A 146      71.861  77.963  73.956  1.00  0.00      AP1  O
ATOM   2296  NE2 GLN A 146      71.632  79.715  75.235  1.00  0.00      AP1  N
ATOM   2297 HE21 GLN A 146      71.241  80.462  75.405  1.00  0.00      AP1  H
ATOM   2298 HE22 GLN A 146      72.247  79.422  75.760  1.00  0.00      AP1  H
ATOM   2299  C   GLN A 146      69.327  78.600  69.544  1.00  0.00      AP1  C
ATOM   2300  O   GLN A 146      70.433  78.420  69.031  1.00  0.00      AP1  O
ATOM   2301  N   LEU A 147      68.205  78.120  69.006  1.00  0.00      AP1  N
ATOM   2302  HN  LEU A 147      67.318  78.376  69.384  1.00  0.00      AP1  H
ATOM   2303  CA  LEU A 147      68.132  77.218  67.871  1.00  0.00      AP1  C
ATOM   2304  HA  LEU A 147      69.012  76.885  67.637  1.00  0.00      AP1  H
ATOM   2305  CB  LEU A 147      67.265  76.018  68.267  1.00  0.00      AP1  C
ATOM   2306  HB1 LEU A 147      66.530  76.392  68.833  1.00  0.00      AP1   
ATOM   2307  HB2 LEU A 147      67.822  75.379  68.738  1.00  0.00      AP1  H
ATOM   2308  CG  LEU A 147      66.567  75.295  67.112  1.00  0.00      AP1  C
ATOM   2309  HG  LEU A 147      65.997  75.973  66.716  1.00  0.00      AP1  H
ATOM   2310  CD1 LEU A 147      67.400  74.869  65.895  1.00  0.00      AP1  C
ATOM   2311 HD11 LEU A 147      66.827  74.426  65.250  1.00  0.00      AP1  H
ATOM   2312 HD12 LEU A 147      67.801  75.652  65.487  1.00  0.00      AP1  H
ATOM   2313 HD13 LEU A 147      68.099  74.259  66.179  1.00  0.00      AP1  H
ATOM   2314  CD2 LEU A 147      65.787  74.124  67.681  1.00  0.00      AP1  C
ATOM   2315 HD21 LEU A 147      65.338  73.654  66.961  1.00  0.00      AP1  H
ATOM   2316 HD22 LEU A 147      66.396  73.518  68.132  1.00  0.00      AP1  H
ATOM   2317 HD23 LEU A 147      65.129  74.451  68.314  1.00  0.00      AP1  H
ATOM   2318  C   LEU A 147      67.642  77.949  66.619  1.00  0.00      AP1  C
ATOM   2319  O   LEU A 147      66.501  78.419  66.549  1.00  0.00      AP1  O
ATOM   2320  N   VAL A 148      68.477  77.928  65.582  1.00  0.00      AP1  N
ATOM   2321  HN  VAL A 148      69.392  77.538  65.649  1.00  0.00      AP1  H
ATOM   2322  CA  VAL A 148      68.145  78.464  64.267  1.00  0.00      AP1  C
ATOM   2323  HA  VAL A 148      67.251  78.836  64.323  1.00  0.00      AP1  H
ATOM   2324  CB  VAL A 148      69.054  79.652  63.878  1.00  0.00      AP1  C
ATOM   2325  HB  VAL A 148      68.852  80.324  64.548  1.00  0.00      AP1  H
ATOM   2326  CG1 VAL A 148      70.559  79.385  63.965  1.00  0.00      AP1  C
ATOM   2327 HG11 VAL A 148      71.045  80.183  63.704  1.00  0.00      AP1  H
ATOM   2328 HG12 VAL A 148      70.794  79.148  64.876  1.00  0.00      AP1  H
ATOM   2329 HG13 VAL A 148      70.793  78.655  63.371  1.00  0.00      AP1  H
ATOM   2330  CG2 VAL A 148      68.731  80.158  62.467  1.00  0.00      AP1  C
ATOM   2331 HG21 VAL A 148      69.314  80.902  62.248  1.00  0.00      AP1  H
ATOM   2332 HG22 VAL A 148      68.867  79.442  61.827  1.00  0.00      AP1  H
ATOM   2333 HG23 VAL A 148      67.807  80.451  62.432  1.00  0.00      AP1  H
ATOM   2334  C   VAL A 148      68.050  77.377  63.206  1.00  0.00      AP1  C
ATOM   2335  O   VAL A 148      69.026  76.781  62.775  1.00  0.00      AP1  O
ATOM   2336  N   MET A 149      66.811  77.099  62.820  1.00  0.00      AP1  N
ATOM   2337  HN  MET A 149      66.040  77.456  63.343  1.00  0.00      AP1  H
ATOM   2338  CA  MET A 149      66.434  76.294  61.665  1.00  0.00      AP1  C
ATOM   2339  HA  MET A 149      67.016  75.522  61.587  1.00  0.00      AP1  H
ATOM   2340  CB  MET A 149      64.989  75.835  61.872  1.00  0.00      AP1  C
ATOM   2341  HB1 MET A 149      64.477  76.679  62.030  1.00  0.00      AP1   
ATOM   2342  HB2 MET A 149      64.976  75.211  62.615  1.00  0.00      AP1  H
ATOM   2343  CG  MET A 149      64.285  75.173  60.686  1.00  0.00      AP1  C
ATOM   2344  HG1 MET A 149      64.839  74.394  60.391  1.00  0.00      AP1   
ATOM   2345  HG2 MET A 149      64.198  75.813  59.962  1.00  0.00      AP1  H
ATOM   2346  SD  MET A 149      62.647  74.553  61.148  1.00  0.00      AP1  S
ATOM   2347  CE  MET A 149      63.127  72.928  61.794  1.00  0.00      AP1  C
ATOM   2348  HE1 MET A 149      62.337  72.452  62.093  1.00  0.00      AP1  H
ATOM   2349  HE2 MET A 149      63.565  72.418  61.095  1.00  0.00      AP1  H
ATOM   2350  HE3 MET A 149      63.736  73.043  62.540  1.00  0.00      AP1  H
ATOM   2351  C   MET A 149      66.598  77.074  60.375  1.00  0.00      AP1  C
ATOM   2352  O   MET A 149      66.390  78.282  60.359  1.00  0.00      AP1  O
ATOM   2353  N   ASP A 150      66.836  76.323  59.312  1.00  0.00      AP1  N
ATOM   2354  HN  ASP A 150      67.075  75.367  59.460  1.00  0.00      AP1  H
ATOM   2355  CA  ASP A 150      66.802  76.688  57.905  1.00  0.00      AP1  C
ATOM   2356  HA  ASP A 150      66.354  77.534  57.749  1.00  0.00      AP1  H
ATOM   2357  CB  ASP A 150      68.249  76.847  57.400  1.00  0.00      AP1   
ATOM   2358  HB1 ASP A 150      68.670  75.941  57.430  1.00  0.00      AP1   
ATOM   2359  HB2 ASP A 150      68.717  77.474  57.973  1.00  0.00      AP1  H
ATOM   2360  CG  ASP A 150      68.336  77.331  55.952  1.00  0.00      AP1  C
ATOM   2361  OD1 ASP A 150      67.327  77.877  55.442  1.00  0.00      AP1  O
ATOM   2362  OD2 ASP A 150      69.438  77.239  55.356  1.00  0.00      AP1  O
ATOM   2363  C   ASP A 150      66.033  75.593  57.173  1.00  0.00      AP1  C
ATOM   2364  O   ASP A 150      66.562  74.498  56.962  1.00  0.00      AP1  O
ATOM   2365  N   GLN A 151      64.744  75.869  56.934  1.00  0.00      AP1  N
ATOM   2366  HN  GLN A 151      64.371  76.783  57.082  1.00  0.00      AP1  H
ATOM   2367  CA  GLN A 151      63.771  74.889  56.445  1.00  0.00      AP1  C
ATOM   2368  HA  GLN A 151      63.734  74.154  57.077  1.00  0.00      AP1  H
ATOM   2369  CB  GLN A 151      62.371  75.538  56.326  1.00  0.00      AP1  C
ATOM   2370  HB1 GLN A 151      61.754  74.805  56.041  1.00  0.00      AP1   
ATOM   2371  HB2 GLN A 151      62.420  76.262  55.682  1.00  0.00      AP1  H
ATOM   2372  CG  GLN A 151      61.788  76.090  57.641  1.00  0.00      AP1  C
ATOM   2373  HG1 GLN A 151      62.399  76.821  57.946  1.00  0.00      AP1   
ATOM   2374  HG2 GLN A 151      61.740  75.373  58.292  1.00  0.00      AP1  H
ATOM   2375  CD  GLN A 151      60.395  76.711  57.476  1.00  0.00      AP1  C
ATOM   2376  OE1 GLN A 151      59.602  76.355  56.613  1.00  0.00      AP1  O
ATOM   2377  NE2 GLN A 151      60.002  77.638  58.326  1.00  0.00      AP1  N
ATOM   2378 HE21 GLN A 151      60.536  77.909  58.943  1.00  0.00      AP1  H
ATOM   2379 HE22 GLN A 151      59.212  77.972  58.263  1.00  0.00      AP1  H
ATOM   2380  C   GLN A 151      64.197  74.359  55.072  1.00  0.00      AP1  C
ATOM   2381  O   GLN A 151      64.279  73.159  54.867  1.00  0.00      AP1  O
ATOM   2382  N   GLU A 152      64.530  75.258  54.142  1.00  0.00      AP1  N
ATOM   2383  HN  GLU A 152      64.590  76.234  54.331  1.00  0.00      AP1  H
ATOM   2384  CA  GLU A 152      64.840  74.899  52.755  1.00  0.00      AP1  C
ATOM   2385  HA  GLU A 152      64.081  74.413  52.395  1.00  0.00      AP1  H
ATOM   2386  CB  GLU A 152      65.112  76.219  51.981  1.00  0.00      AP1   
ATOM   2387  HB1 GLU A 152      65.872  76.651  52.467  1.00  0.00      AP1   
ATOM   2388  HB2 GLU A 152      64.295  76.742  51.979  1.00  0.00      AP1  H
ATOM   2389  CG  GLU A 152      65.601  76.083  50.521  1.00  0.00      AP1  C
ATOM   2390  HG1 GLU A 152      64.840  75.716  49.986  1.00  0.00      AP1   
ATOM   2391  HG2 GLU A 152      66.365  75.486  50.495  1.00  0.00      AP1  H
ATOM   2392  CD  GLU A 152      65.992  77.433  49.894  1.00  0.00      AP1  C
ATOM   2393  OE1 GLU A 152      67.174  77.645  49.537  1.00  0.00      AP1  O
ATOM   2394  OE2 GLU A 152      65.127  78.328  49.765  1.00  0.00      AP1  O
ATOM   2395  C   GLU A 152      66.036  73.952  52.609  1.00  0.00      AP1  C
ATOM   2396  O   GLU A 152      66.111  73.183  51.651  1.00  0.00      AP1  O
ATOM   2397  N   ARG A 153      66.982  74.049  53.545  1.00  0.00      AP1  N
ATOM   2398  HN  ARG A 153      66.775  74.589  54.358  1.00  0.00      AP1  H
ATOM   2399  CA  ARG A 153      68.314  73.427  53.487  1.00  0.00      AP1  C
ATOM   2400  HA  ARG A 153      68.362  72.828  52.725  1.00  0.00      AP1  H
ATOM   2401  CB  ARG A 153      69.400  74.509  53.266  1.00  0.00      AP1  C
ATOM   2402  HB1 ARG A 153      70.216  74.048  52.917  1.00  0.00      AP1   
ATOM   2403  HB2 ARG A 153      69.588  74.951  54.109  1.00  0.00      AP1  H
ATOM   2404  CG  ARG A 153      68.982  75.562  52.221  1.00  0.00      AP1  C
ATOM   2405  HG1 ARG A 153      68.159  75.991  52.593  1.00  0.00      AP1   
ATOM   2406  HG2 ARG A 153      68.835  75.111  51.375  1.00  0.00      AP1  H
ATOM   2407  CD  ARG A 153      69.970  76.711  51.990  1.00  0.00      AP1  C
ATOM   2408  HD1 ARG A 153      70.688  76.417  51.359  1.00  0.00      AP1   
ATOM   2409  HD2 ARG A 153      70.390  76.967  52.826  1.00  0.00      AP1  H
ATOM   2410  NE  ARG A 153      69.235  77.859  51.412  1.00  0.00      AP1  N
ATOM   2411  HE  ARG A 153      69.240  77.946  50.556  1.00  0.00      AP1  H
ATOM   2412  CZ  ARG A 153      68.571  78.760  52.117  1.00  0.00      AP1  C
ATOM   2413  NH1 ARG A 153      68.763  78.948  53.383  1.00  0.00      AP1  N
ATOM   2414 HH11 ARG A 153      69.345  78.475  53.804  1.00  0.00      AP1  H
ATOM   2415 HH12 ARG A 153      68.309  79.545  53.803  1.00  0.00      AP1  H
ATOM   2416  NH2 ARG A 153      67.611  79.442  51.571  1.00  0.00      AP1  N
ATOM   2417 HH21 ARG A 153      67.404  79.309  50.747  1.00  0.00      AP1  H
ATOM   2418 HH22 ARG A 153      67.182  80.027  52.033  1.00  0.00      AP1  H
ATOM   2419  C   ARG A 153      68.559  72.555  54.726  1.00  0.00      AP1  C
ATOM   2420  O   ARG A 153      69.696  72.362  55.167  1.00  0.00      AP1  O
ATOM   2421  N   HSD A 154      67.443  72.091  55.290  1.00  0.00      AP1  N
ATOM   2422  HN  HSD A 154      66.609  72.459  54.883  1.00  0.00      AP1  H
ATOM   2423  CA  HSD A 154      67.236  71.147  56.389  1.00  0.00      AP1  C
ATOM   2424  HA  HSD A 154      66.314  71.300  56.650  1.00  0.00      AP1  H
ATOM   2425  CB  HSD A 154      67.423  69.705  55.881  1.00  0.00      AP1  C
ATOM   2426  HB1 HSD A 154      67.226  69.060  56.619  1.00  0.00      AP1   
ATOM   2427  HB2 HSD A 154      68.339  69.566  55.594  1.00  0.00      AP1  H
ATOM   2428  ND1 HSD A 154      66.769  69.784  53.408  1.00  0.00      AP1  N
ATOM   2429  HD1 HSD A 154      67.674  69.769  52.981  1.00  0.00      AP1  H
ATOM   2430  CG  HSD A 154      66.478  69.469  54.738  1.00  0.00      AP1  C
ATOM   2431  CE1 HSD A 154      65.584  69.986  52.816  1.00  0.00      AP1  C
ATOM   2432  HE1 HSD A 154      65.470  70.226  51.925  1.00  0.00      AP1  H
ATOM   2433  NE2 HSD A 154      64.586  69.794  53.690  1.00  0.00      AP1  N
ATOM   2434  CD2 HSD A 154      65.125  69.458  54.906  1.00  0.00      AP1  C
ATOM   2435  HD2 HSD A 154      64.661  69.262  55.688  1.00  0.00      AP1  H
ATOM   2436  C   HSD A 154      67.902  71.414  57.734  1.00  0.00      AP1  C
ATOM   2437  O   HSD A 154      67.681  70.698  58.713  1.00  0.00      AP1  O
ATOM   2438  N   THR A 155      68.716  72.452  57.831  1.00  0.00      AP1  N
ATOM   2439  HN  THR A 155      68.669  73.292  57.292  1.00  0.00      AP1  H
ATOM   2440  CA  THR A 155      69.812  72.422  58.807  1.00  0.00      AP1  C
ATOM   2441  HA  THR A 155      70.022  71.509  59.058  1.00  0.00      AP1  H
ATOM   2442  CB  THR A 155      71.073  73.029  58.175  1.00  0.00      AP1  C
ATOM   2443  HB  THR A 155      70.820  73.906  57.847  1.00  0.00      AP1  H
ATOM   2444  OG1 THR A 155      71.528  72.146  57.175  1.00  0.00      AP1  O
ATOM   2445  HG1 THR A 155      72.218  72.462  56.815  1.00  0.00      AP1  H
ATOM   2446  CG2 THR A 155      72.238  73.200  59.152  1.00  0.00      AP1  C
ATOM   2447 HG21 THR A 155      72.997  73.586  58.687  1.00  0.00      AP1  H
ATOM   2448 HG22 THR A 155      71.970  73.787  59.876  1.00  0.00      AP1  H
ATOM   2449 HG23 THR A 155      72.487  72.335  59.513  1.00  0.00      AP1  H
ATOM   2450  C   THR A 155      69.386  73.154  60.064  1.00  0.00      AP1  C
ATOM   2451  O   THR A 155      68.728  74.187  60.005  1.00  0.00      AP1  O
ATOM   2452  N   CYS A 156      69.743  72.626  61.228  1.00  0.00      AP1  N
ATOM   2453  HN  CYS A 156      70.356  71.841  61.297  1.00  0.00      AP1  H
ATOM   2454  CA  CYS A 156      69.271  73.146  62.506  1.00  0.00      AP1  C
ATOM   2455  HA  CYS A 156      68.850  74.013  62.398  1.00  0.00      AP1  H
ATOM   2456  CB  CYS A 156      68.219  72.173  63.059  1.00  0.00      AP1  C
ATOM   2457  HB1 CYS A 156      67.985  72.446  63.992  1.00  0.00      AP1   
ATOM   2458  HB2 CYS A 156      68.577  71.272  63.072  1.00  0.00      AP1  H
ATOM   2459  SG  CYS A 156      66.718  72.227  62.038  1.00  0.00      AP1  S
ATOM   2460  HG1 CYS A 156      66.043  71.274  62.684  1.00  0.00      AP1  H
ATOM   2461  C   CYS A 156      70.441  73.373  63.451  1.00  0.00      AP1  C
ATOM   2462  O   CYS A 156      71.030  72.436  63.976  1.00  0.00      AP1  O
ATOM   2463  N   THR A 157      70.794  74.632  63.648  1.00  0.00      AP1  N
ATOM   2464  HN  THR A 157      70.179  75.391  63.437  1.00  0.00      AP1  H
ATOM   2465  CA  THR A 157      72.087  75.039  64.181  1.00  0.00      AP1  C
ATOM   2466  HA  THR A 157      72.665  74.262  64.237  1.00  0.00      AP1  H
ATOM   2467  CB  THR A 157      72.733  76.066  63.240  1.00  0.00      AP1  C
ATOM   2468  HB  THR A 157      72.214  76.880  63.334  1.00  0.00      AP1  H
ATOM   2469  OG1 THR A 157      72.724  75.578  61.921  1.00  0.00      AP1  O
ATOM   2470  HG1 THR A 157      73.077  76.144  61.410  1.00  0.00      AP1  H
ATOM   2471  CG2 THR A 157      74.187  76.349  63.588  1.00  0.00      AP1  C
ATOM   2472 HG21 THR A 157      74.548  77.001  62.967  1.00  0.00      AP1  H
ATOM   2473 HG22 THR A 157      74.242  76.699  64.491  1.00  0.00      AP1  H
ATOM   2474 HG23 THR A 157      74.700  75.528  63.528  1.00  0.00      AP1  H
ATOM   2475  C   THR A 157      71.940  75.599  65.585  1.00  0.00      AP1  C
ATOM   2476  O   THR A 157      71.040  76.398  65.867  1.00  0.00      AP1  O
ATOM   2477  N   TRP A 158      72.853  75.195  66.466  1.00  0.00      AP1  N
ATOM   2478  HN  TRP A 158      73.577  74.567  66.191  1.00  0.00      AP1  H
ATOM   2479  CA  TRP A 158      72.892  75.607  67.865  1.00  0.00      AP1  C
ATOM   2480  HA  TRP A 158      72.176  76.241  68.028  1.00  0.00      AP1  H
ATOM   2481  CB  TRP A 158      72.684  74.395  68.774  1.00  0.00      AP1  C
ATOM   2482  HB1 TRP A 158      73.457  73.783  68.608  1.00  0.00      AP1   
ATOM   2483  HB2 TRP A 158      71.835  73.981  68.554  1.00  0.00      AP1  H
ATOM   2484  CG  TRP A 158      72.702  74.710  70.237  1.00  0.00      AP1  C
ATOM   2485  CD1 TRP A 158      72.041  75.722  70.848  1.00  0.00      AP1  C
ATOM   2486  HD1 TRP A 158      71.461  76.314  70.426  1.00  0.00      AP1  H
ATOM   2487  NE1 TRP A 158      72.358  75.741  72.192  1.00  0.00      AP1  N
ATOM   2488  HE1 TRP A 158      72.036  76.302  72.758  1.00  0.00      AP1  H
ATOM   2489  CE2 TRP A 158      73.256  74.747  72.509  1.00  0.00      AP1  C
ATOM   2490  CD2 TRP A 158      73.480  74.055  71.282  1.00  0.00      AP1  C
ATOM   2491  CE3 TRP A 158      74.396  72.980  71.306  1.00  0.00      AP1   
ATOM   2492  HE3 TRP A 158      74.556  72.497  70.527  1.00  0.00      AP1  H
ATOM   2493  CZ3 TRP A 158      75.071  72.628  72.492  1.00  0.00      AP1  C
ATOM   2494  HZ3 TRP A 158      75.673  71.919  72.488  1.00  0.00      AP1  H
ATOM   2495  CZ2 TRP A 158      73.923  74.407  73.692  1.00  0.00      AP1   
ATOM   2496  HZ2 TRP A 158      73.761  74.880  74.476  1.00  0.00      AP1  H
ATOM   2497  CH2 TRP A 158      74.841  73.341  73.681  1.00  0.00      AP1  C
ATOM   2498  HH2 TRP A 158      75.295  73.109  74.459  1.00  0.00      AP1  H
ATOM   2499  C   TRP A 158      74.219  76.289  68.175  1.00  0.00      AP1  C
ATOM   2500  O   TRP A 158      75.248  75.625  68.235  1.00  0.00      AP1  O
ATOM   2501  N   LYS A 159      74.198  77.615  68.362  1.00  0.00      AP1  N
ATOM   2502  HN  LYS A 159      73.322  78.056  68.552  1.00  0.00      AP1  H
ATOM   2503  CA  LYS A 159      75.365  78.527  68.317  1.00  0.00      AP1  C
ATOM   2504  HA  LYS A 159      75.003  79.412  68.482  1.00  0.00      AP1  H
ATOM   2505  CB  LYS A 159      76.386  78.265  69.439  1.00  0.00      AP1  C
ATOM   2506  HB1 LYS A 159      77.046  79.014  69.389  1.00  0.00      AP1   
ATOM   2507  HB2 LYS A 159      76.792  77.396  69.291  1.00  0.00      AP1  H
ATOM   2508  CG  LYS A 159      75.814  78.303  70.865  1.00  0.00      AP1  C
ATOM   2509  HG1 LYS A 159      74.925  77.845  70.861  1.00  0.00      AP1   
ATOM   2510  HG2 LYS A 159      75.706  79.224  71.149  1.00  0.00      AP1  H
ATOM   2511  CD  LYS A 159      76.737  77.562  71.848  1.00  0.00      AP1  C
ATOM   2512  HD1 LYS A 159      76.665  78.022  72.733  1.00  0.00      AP1   
ATOM   2513  HD2 LYS A 159      77.648  77.593  71.517  1.00  0.00      AP1  H
ATOM   2514  CE  LYS A 159      76.321  76.098  72.055  1.00  0.00      AP1  C
ATOM   2515  HE1 LYS A 159      75.352  76.111  72.303  1.00  0.00      AP1   
ATOM   2516  HE2 LYS A 159      76.872  75.712  72.754  1.00  0.00      AP1  H
ATOM   2517  NZ  LYS A 159      76.430  75.257  70.841  1.00  0.00      AP1  N
ATOM   2518  HZ1 LYS A 159      76.175  74.426  71.031  1.00  0.00      AP1  H
ATOM   2519  HZ2 LYS A 159      75.907  75.589  70.202  1.00  0.00      AP1  H
ATOM   2520  HZ3 LYS A 159      77.274  75.250  70.559  1.00  0.00      AP1  H
ATOM   2521  C   LYS A 159      76.030  78.571  66.938  1.00  0.00      AP1  C
ATOM   2522  O   LYS A 159      75.889  79.555  66.219  1.00  0.00      AP1  O
ATOM   2523  N   GLY A 160      76.670  77.480  66.547  1.00  0.00      AP1  N
ATOM   2524  HN  GLY A 160      76.865  76.762  67.214  1.00  0.00      AP1  H
ATOM   2525  CA  GLY A 160      77.134  77.219  65.183  1.00  0.00      AP1  C
ATOM   2526  HA1 GLY A 160      78.128  77.636  65.101  1.00  0.00      AP1   
ATOM   2527  HA2 GLY A 160      76.531  77.643  64.552  1.00  0.00      AP1  H
ATOM   2528  C   GLY A 160      77.221  75.725  64.874  1.00  0.00      AP1  C
ATOM   2529  O   GLY A 160      77.478  75.358  63.732  1.00  0.00      AP1  O
ATOM   2530  N   GLU A 161      76.984  74.859  65.862  1.00  0.00      AP1  N
ATOM   2531  HN  GLU A 161      76.745  75.147  66.785  1.00  0.00      AP1  H
ATOM   2532  CA  GLU A 161      77.051  73.416  65.691  1.00  0.00      AP1  C
ATOM   2533  HA  GLU A 161      77.810  73.225  65.118  1.00  0.00      AP1  H
ATOM   2534  CB  GLU A 161      77.266  72.718  67.046  1.00  0.00      AP1   
ATOM   2535  HB1 GLU A 161      77.305  71.735  66.865  1.00  0.00      AP1   
ATOM   2536  HB2 GLU A 161      76.530  72.940  67.637  1.00  0.00      AP1  H
ATOM   2537  CG  GLU A 161      78.592  73.103  67.727  1.00  0.00      AP1  C
ATOM   2538  HG1 GLU A 161      79.202  73.461  67.020  1.00  0.00      AP1   
ATOM   2539  HG2 GLU A 161      78.978  72.318  68.146  1.00  0.00      AP1  H
ATOM   2540  CD  GLU A 161      78.407  74.201  68.780  1.00  0.00      AP1  C
ATOM   2541  OE1 GLU A 161      78.564  73.912  69.988  1.00  0.00      AP1  O
ATOM   2542  OE2 GLU A 161      78.005  75.337  68.441  1.00  0.00      AP1  O
ATOM   2543  C   GLU A 161      75.796  72.870  64.999  1.00  0.00      AP1  C
ATOM   2544  O   GLU A 161      74.688  73.040  65.526  1.00  0.00      AP1  O
ATOM   2545  N   PRO A 162      75.926  72.228  63.824  1.00  0.00      AP1  N
ATOM   2546  CD  PRO A 162      77.145  72.049  63.040  1.00  0.00      AP1  C
ATOM   2547  HD1 PRO A 162      77.552  72.931  62.804  1.00  0.00      AP1   
ATOM   2548  HD2 PRO A 162      77.812  71.560  63.547  1.00  0.00      AP1  H
ATOM   2549  CA  PRO A 162      74.781  71.718  63.092  1.00  0.00      AP1  C
ATOM   2550  HA  PRO A 162      74.017  72.311  63.168  1.00  0.00      AP1  H
ATOM   2551  CB  PRO A 162      75.257  71.594  61.640  1.00  0.00      AP1  C
ATOM   2552  HB1 PRO A 162      75.140  72.542  61.069  1.00  0.00      AP1   
ATOM   2553  HB2 PRO A 162      74.785  70.890  61.168  1.00  0.00      AP1  H
ATOM   2554  CG  PRO A 162      76.745  71.278  61.782  1.00  0.00      AP1  C
ATOM   2555  HG1 PRO A 162      77.308  71.597  60.883  1.00  0.00      AP1   
ATOM   2556  HG2 PRO A 162      76.902  70.326  61.880  1.00  0.00      AP1  H
ATOM   2557  C   PRO A 162      74.282  70.380  63.653  1.00  0.00      AP1  C
ATOM   2558  O   PRO A 162      74.871  69.317  63.445  1.00  0.00      AP1  O
ATOM   2559  N   VAL A 163      73.152  70.432  64.352  1.00  0.00      AP1  N
ATOM   2560  HN  VAL A 163      72.717  71.304  64.563  1.00  0.00      AP1  H
ATOM   2561  CA  VAL A 163      72.445  69.264  64.871  1.00  0.00      AP1  C
ATOM   2562  HA  VAL A 163      73.107  68.671  65.259  1.00  0.00      AP1  H
ATOM   2563  CB  VAL A 163      71.454  69.647  65.981  1.00  0.00      AP1  C
ATOM   2564  HB  VAL A 163      70.809  70.245  65.572  1.00  0.00      AP1  H
ATOM   2565  CG1 VAL A 163      70.742  68.411  66.542  1.00  0.00      AP1  C
ATOM   2566 HG11 VAL A 163      70.124  68.682  67.239  1.00  0.00      AP1  H
ATOM   2567 HG12 VAL A 163      70.253  67.969  65.831  1.00  0.00      AP1  H
ATOM   2568 HG13 VAL A 163      71.398  67.799  66.912  1.00  0.00      AP1  H
ATOM   2569  CG2 VAL A 163      72.152  70.363  67.146  1.00  0.00      AP1  C
ATOM   2570 HG21 VAL A 163      71.498  70.589  67.826  1.00  0.00      AP1  H
ATOM   2571 HG22 VAL A 163      72.826  69.779  67.528  1.00  0.00      AP1  H
ATOM   2572 HG23 VAL A 163      72.574  71.174  66.822  1.00  0.00      AP1  H
ATOM   2573  C   VAL A 163      71.725  68.528  63.745  1.00  0.00      AP1  C
ATOM   2574  O   VAL A 163      70.731  68.989  63.182  1.00  0.00      AP1  O
ATOM   2575  N   THR A 164      72.222  67.331  63.457  1.00  0.00      AP1  N
ATOM   2576  HN  THR A 164      73.128  67.061  63.783  1.00  0.00      AP1  H
ATOM   2577  CA  THR A 164      71.537  66.307  62.664  1.00  0.00      AP1  C
ATOM   2578  HA  THR A 164      71.309  66.692  61.803  1.00  0.00      AP1  H
ATOM   2579  CB  THR A 164      72.474  65.103  62.410  1.00  0.00      AP1  C
ATOM   2580  HB  THR A 164      73.097  65.453  61.754  1.00  0.00      AP1  H
ATOM   2581  OG1 THR A 164      71.763  63.986  61.927  1.00  0.00      AP1  O
ATOM   2582  HG1 THR A 164      72.295  63.349  61.797  1.00  0.00      AP1  H
ATOM   2583  CG2 THR A 164      73.288  64.625  63.620  1.00  0.00      AP1  C
ATOM   2584 HG21 THR A 164      73.841  63.871  63.361  1.00  0.00      AP1  H
ATOM   2585 HG22 THR A 164      73.854  65.347  63.935  1.00  0.00      AP1  H
ATOM   2586 HG23 THR A 164      72.685  64.354  64.330  1.00  0.00      AP1  H
ATOM   2587  C   THR A 164      70.220  65.880  63.314  1.00  0.00      AP1  C
ATOM   2588  O   THR A 164      70.174  65.048  64.223  1.00  0.00      AP1  O
ATOM   2589  N   LEU A 165      69.108  66.430  62.839  1.00  0.00      AP1  N
ATOM   2590  HN  LEU A 165      69.102  67.294  62.340  1.00  0.00      AP1  H
ATOM   2591  CA  LEU A 165      67.788  65.821  63.002  1.00  0.00      AP1  C
ATOM   2592  HA  LEU A 165      67.726  65.394  63.871  1.00  0.00      AP1  H
ATOM   2593  CB  LEU A 165      66.718  66.923  62.930  1.00  0.00      AP1  C
ATOM   2594  HB1 LEU A 165      65.836  66.477  63.083  1.00  0.00      AP1   
ATOM   2595  HB2 LEU A 165      66.761  67.347  62.059  1.00  0.00      AP1  H
ATOM   2596  CG  LEU A 165      66.862  68.005  64.021  1.00  0.00      AP1  C
ATOM   2597  HG  LEU A 165      67.706  68.455  63.860  1.00  0.00      AP1  H
ATOM   2598  CD1 LEU A 165      65.690  68.975  63.939  1.00  0.00      AP1  C
ATOM   2599 HD11 LEU A 165      65.783  69.654  64.626  1.00  0.00      AP1  H
ATOM   2600 HD12 LEU A 165      65.680  69.398  63.066  1.00  0.00      AP1  H
ATOM   2601 HD13 LEU A 165      64.860  68.492  64.073  1.00  0.00      AP1  H
ATOM   2602  CD2 LEU A 165      66.889  67.413  65.434  1.00  0.00      AP1  C
ATOM   2603 HD21 LEU A 165      66.980  68.128  66.083  1.00  0.00      AP1  H
ATOM   2604 HD22 LEU A 165      66.064  66.931  65.599  1.00  0.00      AP1  H
ATOM   2605 HD23 LEU A 165      67.640  66.805  65.516  1.00  0.00      AP1  H
ATOM   2606  C   LEU A 165      67.561  64.703  61.965  1.00  0.00      AP1  C
ATOM   2607  O   LEU A 165      68.388  64.502  61.080  1.00  0.00      AP1  O
ATOM   2608  N   THR A 166      66.469  63.947  62.077  1.00  0.00      AP1  N
ATOM   2609  HN  THR A 166      66.010  63.754  62.943  1.00  0.00      AP1  H
ATOM   2610  CA  THR A 166      65.835  63.319  60.901  1.00  0.00      AP1  C
ATOM   2611  HA  THR A 166      66.573  63.169  60.289  1.00  0.00      AP1  H
ATOM   2612  CB  THR A 166      65.150  61.965  61.196  1.00  0.00      AP1  C
ATOM   2613  HB  THR A 166      64.945  61.596  60.323  1.00  0.00      AP1  H
ATOM   2614  OG1 THR A 166      63.928  62.081  61.904  1.00  0.00      AP1  O
ATOM   2615  HG1 THR A 166      63.605  61.316  62.032  1.00  0.00      AP1  H
ATOM   2616  CG2 THR A 166      66.076  61.029  61.956  1.00  0.00      AP1  C
ATOM   2617 HG21 THR A 166      65.620  60.190  62.126  1.00  0.00      AP1  H
ATOM   2618 HG22 THR A 166      66.872  60.862  61.428  1.00  0.00      AP1  H
ATOM   2619 HG23 THR A 166      66.327  61.437  62.799  1.00  0.00      AP1  H
ATOM   2620  C   THR A 166      64.776  64.222  60.299  1.00  0.00      AP1  C
ATOM   2621  O   THR A 166      64.386  65.186  60.943  1.00  0.00      AP1  O
ATOM   2622  N   VAL A 167      64.218  63.858  59.143  1.00  0.00      AP1  N
ATOM   2623  HN  VAL A 167      64.591  63.147  58.552  1.00  0.00      AP1  H
ATOM   2624  CA  VAL A 167      62.988  64.485  58.638  1.00  0.00      AP1  C
ATOM   2625  HA  VAL A 167      63.260  65.393  58.431  1.00  0.00      AP1  H
ATOM   2626  CB  VAL A 167      62.470  63.792  57.353  1.00  0.00      AP1  C
ATOM   2627  HB  VAL A 167      63.165  63.980  56.702  1.00  0.00      AP1  H
ATOM   2628  CG1 VAL A 167      62.305  62.267  57.475  1.00  0.00      AP1  C
ATOM   2629 HG11 VAL A 167      61.979  61.908  56.635  1.00  0.00      AP1  H
ATOM   2630 HG12 VAL A 167      63.162  61.865  57.687  1.00  0.00      AP1  H
ATOM   2631 HG13 VAL A 167      61.670  62.065  58.180  1.00  0.00      AP1  H
ATOM   2632  CG2 VAL A 167      61.113  64.356  56.899  1.00  0.00      AP1  C
ATOM   2633 HG21 VAL A 167      60.825  63.897  56.094  1.00  0.00      AP1  H
ATOM   2634 HG22 VAL A 167      60.456  64.222  57.600  1.00  0.00      AP1  H
ATOM   2635 HG23 VAL A 167      61.201  65.304  56.716  1.00  0.00      AP1  H
ATOM   2636  C   VAL A 167      61.856  64.607  59.658  1.00  0.00      AP1  C
ATOM   2637  O   VAL A 167      61.325  65.698  59.801  1.00  0.00      AP1  O
ATOM   2638  N   THR A 168      61.438  63.564  60.382  1.00  0.00      AP1  N
ATOM   2639  HN  THR A 168      61.827  62.644  60.369  1.00  0.00      AP1  H
ATOM   2640  CA  THR A 168      60.298  63.727  61.306  1.00  0.00      AP1  C
ATOM   2641  HA  THR A 168      59.600  64.139  60.772  1.00  0.00      AP1  H
ATOM   2642  CB  THR A 168      59.845  62.375  61.878  1.00  0.00      AP1  C
ATOM   2643  HB  THR A 168      60.600  62.035  62.383  1.00  0.00      AP1  H
ATOM   2644  OG1 THR A 168      59.456  61.563  60.804  1.00  0.00      AP1  O
ATOM   2645  HG1 THR A 168      59.205  60.816  61.094  1.00  0.00      AP1  H
ATOM   2646  CG2 THR A 168      58.662  62.436  62.847  1.00  0.00      AP1  C
ATOM   2647 HG21 THR A 168      58.449  61.541  63.154  1.00  0.00      AP1  H
ATOM   2648 HG22 THR A 168      58.895  62.991  63.607  1.00  0.00      AP1  H
ATOM   2649 HG23 THR A 168      57.892  62.814  62.394  1.00  0.00      AP1  H
ATOM   2650  C   THR A 168      60.628  64.608  62.497  1.00  0.00      AP1  C
ATOM   2651  O   THR A 168      59.805  65.407  62.933  1.00  0.00      AP1  O
ATOM   2652  N   GLU A 169      61.843  64.470  63.012  1.00  0.00      AP1  N
ATOM   2653  HN  GLU A 169      62.493  63.801  62.664  1.00  0.00      AP1  H
ATOM   2654  CA  GLU A 169      62.350  65.267  64.123  1.00  0.00      AP1  C
ATOM   2655  HA  GLU A 169      61.757  65.221  64.889  1.00  0.00      AP1  H
ATOM   2656  CB  GLU A 169      63.726  64.686  64.482  1.00  0.00      AP1   
ATOM   2657  HB1 GLU A 169      64.116  65.285  65.181  1.00  0.00      AP1   
ATOM   2658  HB2 GLU A 169      64.274  64.659  63.682  1.00  0.00      AP1  H
ATOM   2659  CG  GLU A 169      63.668  63.269  65.098  1.00  0.00      AP1  C
ATOM   2660  HG1 GLU A 169      63.047  62.720  64.538  1.00  0.00      AP1   
ATOM   2661  HG2 GLU A 169      63.343  63.327  66.010  1.00  0.00      AP1  H
ATOM   2662  CD  GLU A 169      65.039  62.577  65.089  1.00  0.00      AP1  C
ATOM   2663  OE1 GLU A 169      66.060  63.250  64.825  1.00  0.00      AP1  O
ATOM   2664  OE2 GLU A 169      65.142  61.351  65.329  1.00  0.00      AP1  O
ATOM   2665  C   GLU A 169      62.418  66.761  63.759  1.00  0.00      AP1  C
ATOM   2666  O   GLU A 169      61.970  67.618  64.524  1.00  0.00      AP1  O
ATOM   2667  N   PHE A 170      62.887  67.056  62.545  1.00  0.00      AP1  N
ATOM   2668  HN  PHE A 170      63.304  66.322  62.012  1.00  0.00      AP1  H
ATOM   2669  CA  PHE A 170      62.868  68.353  61.876  1.00  0.00      AP1  C
ATOM   2670  HA  PHE A 170      63.326  68.998  62.438  1.00  0.00      AP1  H
ATOM   2671  CB  PHE A 170      63.613  68.234  60.532  1.00  0.00      AP1  C
ATOM   2672  HB1 PHE A 170      63.234  67.419  60.093  1.00  0.00      AP1   
ATOM   2673  HB2 PHE A 170      64.563  68.172  60.716  1.00  0.00      AP1  H
ATOM   2674  CG  PHE A 170      63.393  69.360  59.537  1.00  0.00      AP1  C
ATOM   2675  CD1 PHE A 170      64.324  70.409  59.406  1.00  0.00      AP1  C
ATOM   2676  HD1 PHE A 170      65.074  70.437  59.956  1.00  0.00      AP1  H
ATOM   2677  CE1 PHE A 170      64.120  71.417  58.442  1.00  0.00      AP1  C
ATOM   2678  HE1 PHE A 170      64.728  72.116  58.364  1.00  0.00      AP1  H
ATOM   2679  CZ  PHE A 170      62.996  71.364  57.599  1.00  0.00      AP1  C
ATOM   2680  HZ  PHE A 170      62.869  72.020  56.952  1.00  0.00      AP1  H
ATOM   2681  CD2 PHE A 170      62.271  69.317  58.690  1.00  0.00      AP1  C
ATOM   2682  HD2 PHE A 170      61.661  68.619  58.764  1.00  0.00      AP1  H
ATOM   2683  CE2 PHE A 170      62.067  70.322  57.734  1.00  0.00      AP1  C
ATOM   2684  HE2 PHE A 170      61.314  70.298  57.188  1.00  0.00      AP1  H
ATOM   2685  C   PHE A 170      61.463  68.902  61.704  1.00  0.00      AP1  C
ATOM   2686  O   PHE A 170      61.251  70.064  62.012  1.00  0.00      AP1  O
ATOM   2687  N   LEU A 171      60.494  68.086  61.294  1.00  0.00      AP1  N
ATOM   2688  HN  LEU A 171      60.683  67.125  61.102  1.00  0.00      AP1  H
ATOM   2689  CA  LEU A 171      59.101  68.478  61.084  1.00  0.00      AP1  C
ATOM   2690  HA  LEU A 171      59.060  69.254  60.504  1.00  0.00      AP1  H
ATOM   2691  CB  LEU A 171      58.376  67.267  60.443  1.00  0.00      AP1  C
ATOM   2692  HB1 LEU A 171      57.831  66.871  61.182  1.00  0.00      AP1   
ATOM   2693  HB2 LEU A 171      59.048  66.667  60.084  1.00  0.00      AP1  H
ATOM   2694  CG  LEU A 171      57.370  67.578  59.331  1.00  0.00      AP1  C
ATOM   2695  HG  LEU A 171      56.949  66.744  59.070  1.00  0.00      AP1  H
ATOM   2696  CD1 LEU A 171      56.264  68.504  59.825  1.00  0.00      AP1  C
ATOM   2697 HD11 LEU A 171      55.644  68.683  59.101  1.00  0.00      AP1  H
ATOM   2698 HD12 LEU A 171      55.791  68.081  60.558  1.00  0.00      AP1  H
ATOM   2699 HD13 LEU A 171      56.653  69.339  60.130  1.00  0.00      AP1  H
ATOM   2700  CD2 LEU A 171      58.070  68.141  58.096  1.00  0.00      AP1  C
ATOM   2701 HD21 LEU A 171      57.412  68.329  57.408  1.00  0.00      AP1  H
ATOM   2702 HD22 LEU A 171      58.534  68.960  58.332  1.00  0.00      AP1  H
ATOM   2703 HD23 LEU A 171      58.709  67.492  57.762  1.00  0.00      AP1  H
ATOM   2704  C   LEU A 171      58.423  68.883  62.395  1.00  0.00      AP1  C
ATOM   2705  O   LEU A 171      57.713  69.889  62.476  1.00  0.00      AP1  O
ATOM   2706  N   ILE A 172      58.680  68.103  63.441  1.00  0.00      AP1  N
ATOM   2707  HN  ILE A 172      59.233  67.277  63.355  1.00  0.00      AP1  H
ATOM   2708  CA  ILE A 172      58.196  68.360  64.793  1.00  0.00      AP1  C
ATOM   2709  HA  ILE A 172      57.235  68.489  64.793  1.00  0.00      AP1  H
ATOM   2710  CB  ILE A 172      58.413  67.128  65.691  1.00  0.00      AP1  C
ATOM   2711  HB  ILE A 172      59.343  66.860  65.624  1.00  0.00      AP1  H
ATOM   2712  CG2 ILE A 172      58.089  67.459  67.152  1.00  0.00      AP1  C
ATOM   2713 HG21 ILE A 172      58.231  66.672  67.701  1.00  0.00      AP1  H
ATOM   2714 HG22 ILE A 172      58.667  68.175  67.458  1.00  0.00      AP1  H
ATOM   2715 HG23 ILE A 172      57.163  67.739  67.223  1.00  0.00      AP1  H
ATOM   2716  CG1 ILE A 172      57.485  65.977  65.224  1.00  0.00      AP1  C
ATOM   2717 HG11 ILE A 172      57.668  65.843  64.250  1.00  0.00      AP1   
ATOM   2718 HG12 ILE A 172      56.564  66.230  65.390  1.00  0.00      AP1  H
ATOM   2719  CD  ILE A 172      57.760  64.632  65.907  1.00  0.00      AP1  C
ATOM   2720  HD1 ILE A 172      57.101  63.843  65.485  1.00  0.00      AP1   
ATOM   2721  HD2 ILE A 172      58.816  64.323  65.752  1.00  0.00      AP1   
ATOM   2722  HD3 ILE A 172      57.567  64.693  66.999  1.00  0.00      AP1   
ATOM   2723  C   ILE A 172      58.764  69.689  65.322  1.00  0.00      AP1  C
ATOM   2724  O   ILE A 172      58.022  70.563  65.794  1.00  0.00      AP1  O
ATOM   2725  N   LEU A 173      60.071  69.898  65.151  1.00  0.00      AP1  N
ATOM   2726  HN  LEU A 173      60.692  69.230  64.747  1.00  0.00      AP1  H
ATOM   2727  CA  LEU A 173      60.712  71.150  65.550  1.00  0.00      AP1  C
ATOM   2728  HA  LEU A 173      60.394  71.344  66.445  1.00  0.00      AP1  H
ATOM   2729  CB  LEU A 173      62.251  70.967  65.544  1.00  0.00      AP1  C
ATOM   2730  HB1 LEU A 173      62.609  71.615  64.872  1.00  0.00      AP1   
ATOM   2731  HB2 LEU A 173      62.455  70.048  65.312  1.00  0.00      AP1  H
ATOM   2732  CG  LEU A 173      62.938  71.306  66.881  1.00  0.00      AP1  C
ATOM   2733  HG  LEU A 173      62.573  70.703  67.548  1.00  0.00      AP1  H
ATOM   2734  CD1 LEU A 173      64.452  71.113  66.771  1.00  0.00      AP1  C
ATOM   2735 HD11 LEU A 173      64.869  71.330  67.620  1.00  0.00      AP1  H
ATOM   2736 HD12 LEU A 173      64.645  70.190  66.543  1.00  0.00      AP1  H
ATOM   2737 HD13 LEU A 173      64.803  71.696  66.080  1.00  0.00      AP1  H
ATOM   2738  CD2 LEU A 173      62.660  72.745  67.308  1.00  0.00      AP1  C
ATOM   2739 HD21 LEU A 173      63.106  72.925  68.151  1.00  0.00      AP1  H
ATOM   2740 HD22 LEU A 173      62.993  73.354  66.630  1.00  0.00      AP1  H
ATOM   2741 HD23 LEU A 173      61.704  72.872  67.415  1.00  0.00      AP1  H
ATOM   2742  C   LEU A 173      60.309  72.373  64.712  1.00  0.00      AP1  C
ATOM   2743  O   LEU A 173      60.298  73.477  65.249  1.00  0.00      AP1  O
ATOM   2744  N   HSD A 174      59.971  72.206  63.433  1.00  0.00      AP1  N
ATOM   2745  HN  HSD A 174      60.128  71.318  63.004  1.00  0.00      AP1  H
ATOM   2746  CA  HSD A 174      59.374  73.222  62.564  1.00  0.00      AP1  C
ATOM   2747  HA  HSD A 174      59.960  73.993  62.503  1.00  0.00      AP1  H
ATOM   2748  CB  HSD A 174      59.196  72.670  61.139  1.00  0.00      AP1  C
ATOM   2749  HB1 HSD A 174      58.558  71.905  61.222  1.00  0.00      AP1   
ATOM   2750  HB2 HSD A 174      60.065  72.403  60.801  1.00  0.00      AP1  H
ATOM   2751  ND1 HSD A 174      57.567  74.578  60.400  1.00  0.00      AP1  N
ATOM   2752  HD1 HSD A 174      57.140  74.769  61.284  1.00  0.00      AP1  H
ATOM   2753  CG  HSD A 174      58.568  73.624  60.149  1.00  0.00      AP1  C
ATOM   2754  CE1 HSD A 174      57.409  75.237  59.242  1.00  0.00      AP1  C
ATOM   2755  HE1 HSD A 174      56.831  75.954  59.116  1.00  0.00      AP1  H
ATOM   2756  NE2 HSD A 174      58.201  74.718  58.290  1.00  0.00      AP1  N
ATOM   2757  CD2 HSD A 174      58.944  73.707  58.844  1.00  0.00      AP1  C
ATOM   2758  HD2 HSD A 174      59.579  73.182  58.413  1.00  0.00      AP1  H
ATOM   2759  C   HSD A 174      58.045  73.660  63.163  1.00  0.00      AP1  C
ATOM   2760  O   HSD A 174      57.898  74.816  63.549  1.00  0.00      AP1  O
ATOM   2761  N   SER A 175      57.110  72.718  63.326  1.00  0.00      AP1  N
ATOM   2762  HN  SER A 175      57.271  71.752  63.122  1.00  0.00      AP1  H
ATOM   2763  CA  SER A 175      55.764  73.010  63.817  1.00  0.00      AP1  C
ATOM   2764  HA  SER A 175      55.342  73.600  63.172  1.00  0.00      AP1  H
ATOM   2765  CB  SER A 175      54.957  71.710  63.930  1.00  0.00      AP1  C
ATOM   2766  HB1 SER A 175      55.435  71.102  64.564  1.00  0.00      AP1   
ATOM   2767  HB2 SER A 175      54.889  71.293  63.057  1.00  0.00      AP1  H
ATOM   2768  OG  SER A 175      53.655  71.949  64.445  1.00  0.00      AP1  O
ATOM   2769  HG1 SER A 175      53.236  71.223  64.495  1.00  0.00      AP1  H
ATOM   2770  C   SER A 175      55.771  73.758  65.152  1.00  0.00      AP1  C
ATOM   2771  O   SER A 175      55.202  74.857  65.290  1.00  0.00      AP1  O
ATOM   2772  N   LEU A 176      56.480  73.179  66.130  1.00  0.00      AP1  N
ATOM   2773  HN  LEU A 176      56.969  72.314  66.042  1.00  0.00      AP1  H
ATOM   2774  CA  LEU A 176      56.590  73.798  67.444  1.00  0.00      AP1  C
ATOM   2775  HA  LEU A 176      55.703  73.955  67.805  1.00  0.00      AP1  H
ATOM   2776  CB  LEU A 176      57.296  72.837  68.420  1.00  0.00      AP1  C
ATOM   2777  HB1 LEU A 176      58.153  73.268  68.704  1.00  0.00      AP1   
ATOM   2778  HB2 LEU A 176      57.470  71.994  67.972  1.00  0.00      AP1  H
ATOM   2779  CG  LEU A 176      56.462  72.579  69.686  1.00  0.00      AP1  C
ATOM   2780  HG  LEU A 176      56.227  73.452  70.038  1.00  0.00      AP1  H
ATOM   2781  CD1 LEU A 176      55.154  71.820  69.429  1.00  0.00      AP1  C
ATOM   2782 HD11 LEU A 176      54.683  71.694  70.267  1.00  0.00      AP1  H
ATOM   2783 HD12 LEU A 176      54.598  72.330  68.820  1.00  0.00      AP1  H
ATOM   2784 HD13 LEU A 176      55.353  70.955  69.037  1.00  0.00      AP1  H
ATOM   2785  CD2 LEU A 176      57.292  71.753  70.663  1.00  0.00      AP1  C
ATOM   2786 HD21 LEU A 176      56.774  71.585  71.466  1.00  0.00      AP1  H
ATOM   2787 HD22 LEU A 176      57.532  70.909  70.251  1.00  0.00      AP1  H
ATOM   2788 HD23 LEU A 176      58.098  72.240  70.895  1.00  0.00      AP1  H
ATOM   2789  C   LEU A 176      57.232  75.198  67.357  1.00  0.00      AP1  C
ATOM   2790  O   LEU A 176      56.700  76.159  67.921  1.00  0.00      AP1  O
ATOM   2791  N   ALA A 177      58.305  75.342  66.568  1.00  0.00      AP1  N
ATOM   2792  HN  ALA A 177      58.716  74.571  66.083  1.00  0.00      AP1  H
ATOM   2793  CA  ALA A 177      58.954  76.633  66.357  1.00  0.00      AP1  C
ATOM   2794  HA  ALA A 177      59.178  76.947  67.247  1.00  0.00      AP1  H
ATOM   2795  CB  ALA A 177      60.179  76.437  65.476  1.00  0.00      AP1  C
ATOM   2796  HB1 ALA A 177      60.615  77.292  65.332  1.00  0.00      AP1  H
ATOM   2797  HB2 ALA A 177      60.797  75.829  65.911  1.00  0.00      AP1  H
ATOM   2798  HB3 ALA A 177      59.908  76.065  64.622  1.00  0.00      AP1  H
ATOM   2799  C   ALA A 177      58.084  77.732  65.750  1.00  0.00      AP1  C
ATOM   2800  O   ALA A 177      58.246  78.909  66.049  1.00  0.00      AP1  O
ATOM   2801  N   GLN A 178      57.163  77.340  64.888  1.00  0.00      AP1  N
ATOM   2802  HN  GLN A 178      57.051  76.371  64.674  1.00  0.00      AP1  H
ATOM   2803  CA  GLN A 178      56.250  78.220  64.183  1.00  0.00      AP1  C
ATOM   2804  HA  GLN A 178      56.589  79.126  64.108  1.00  0.00      AP1  H
ATOM   2805  CB  GLN A 178      56.080  77.575  62.792  1.00  0.00      AP1  C
ATOM   2806  HB1 GLN A 178      55.485  76.786  62.945  1.00  0.00      AP1   
ATOM   2807  HB2 GLN A 178      56.961  77.348  62.455  1.00  0.00      AP1  H
ATOM   2808  CG  GLN A 178      55.358  78.412  61.722  1.00  0.00      AP1  C
ATOM   2809  HG1 GLN A 178      55.953  78.443  60.919  1.00  0.00      AP1   
ATOM   2810  HG2 GLN A 178      55.195  79.303  62.070  1.00  0.00      AP1  H
ATOM   2811  CD  GLN A 178      54.032  77.796  61.280  1.00  0.00      AP1  C
ATOM   2812  OE1 GLN A 178      52.964  78.374  61.430  1.00  0.00      AP1  O
ATOM   2813  NE2 GLN A 178      54.030  76.604  60.719  1.00  0.00      AP1  N
ATOM   2814 HE21 GLN A 178      54.770  76.181  60.605  1.00  0.00      AP1  H
ATOM   2815 HE22 GLN A 178      53.289  76.249  60.467  1.00  0.00      AP1  H
ATOM   2816  C   GLN A 178      54.925  78.380  64.938  1.00  0.00      AP1  C
ATOM   2817  O   GLN A 178      53.998  79.021  64.433  1.00  0.00      AP1  O
ATOM   2818  N   ARG A 179      54.833  77.850  66.169  1.00  0.00      AP1  N
ATOM   2819  HN  ARG A 179      55.469  77.140  66.462  1.00  0.00      AP1  H
ATOM   2820  CA  ARG A 179      53.815  78.269  67.146  1.00  0.00      AP1  C
ATOM   2821  HA  ARG A 179      53.397  79.100  66.871  1.00  0.00      AP1  H
ATOM   2822  CB  ARG A 179      52.748  77.150  67.205  1.00  0.00      AP1  C
ATOM   2823  HB1 ARG A 179      52.094  77.434  67.907  1.00  0.00      AP1   
ATOM   2824  HB2 ARG A 179      53.190  76.313  67.417  1.00  0.00      AP1  H
ATOM   2825  CG  ARG A 179      51.924  76.957  65.918  1.00  0.00      AP1  C
ATOM   2826  HG1 ARG A 179      51.337  76.161  66.063  1.00  0.00      AP1   
ATOM   2827  HG2 ARG A 179      52.528  76.819  65.172  1.00  0.00      AP1  H
ATOM   2828  CD  ARG A 179      50.999  78.150  65.604  1.00  0.00      AP1  C
ATOM   2829  HD1 ARG A 179      51.218  78.882  66.249  1.00  0.00      AP1   
ATOM   2830  HD2 ARG A 179      50.074  77.875  65.703  1.00  0.00      AP1  H
ATOM   2831  NE  ARG A 179      51.211  78.675  64.240  1.00  0.00      AP1  N
ATOM   2832  HE  ARG A 179      51.998  78.563  63.912  1.00  0.00      AP1  H
ATOM   2833  CZ  ARG A 179      50.344  79.295  63.461  1.00  0.00      AP1  C
ATOM   2834  NH1 ARG A 179      49.112  79.531  63.832  1.00  0.00      AP1  N
ATOM   2835 HH11 ARG A 179      48.841  79.280  64.609  1.00  0.00      AP1  H
ATOM   2836 HH12 ARG A 179      48.573  79.938  63.299  1.00  0.00      AP1  H
ATOM   2837  NH2 ARG A 179      50.698  79.688  62.273  1.00  0.00      AP1  N
ATOM   2838 HH21 ARG A 179      51.498  79.544  61.993  1.00  0.00      AP1  H
ATOM   2839 HH22 ARG A 179      50.132  80.092  61.767  1.00  0.00      AP1  H
ATOM   2840  C   ARG A 179      54.440  78.580  68.529  1.00  0.00      AP1  C
ATOM   2841  O   ARG A 179      54.014  78.007  69.529  1.00  0.00      AP1  O
ATOM   2842  N   PRO A 180      55.433  79.484  68.638  1.00  0.00      AP1  N
ATOM   2843  CD  PRO A 180      55.766  80.503  67.650  1.00  0.00      AP1  C
ATOM   2844  HD1 PRO A 180      56.045  80.090  66.783  1.00  0.00      AP1   
ATOM   2845  HD2 PRO A 180      54.997  81.060  67.453  1.00  0.00      AP1  H
ATOM   2846  CA  PRO A 180      56.510  79.391  69.640  1.00  0.00      AP1  C
ATOM   2847  HA  PRO A 180      56.719  78.446  69.704  1.00  0.00      AP1  H
ATOM   2848  CB  PRO A 180      57.632  80.302  69.115  1.00  0.00      AP1  C
ATOM   2849  HB1 PRO A 180      58.361  79.754  68.477  1.00  0.00      AP1   
ATOM   2850  HB2 PRO A 180      58.116  80.725  69.841  1.00  0.00      AP1  H
ATOM   2851  CG  PRO A 180      56.896  81.328  68.260  1.00  0.00      AP1  C
ATOM   2852  HG1 PRO A 180      57.565  81.773  67.498  1.00  0.00      AP1   
ATOM   2853  HG2 PRO A 180      56.558  82.065  68.792  1.00  0.00      AP1  H
ATOM   2854  C   PRO A 180      56.225  79.684  71.117  1.00  0.00      AP1  C
ATOM   2855  O   PRO A 180      57.134  79.663  71.947  1.00  0.00      AP1  O
ATOM   2856  N   GLY A 181      54.968  79.939  71.459  1.00  0.00      AP1  N
ATOM   2857  HN  GLY A 181      54.264  80.086  70.765  1.00  0.00      AP1  H
ATOM   2858  CA  GLY A 181      54.517  80.025  72.843  1.00  0.00      AP1  C
ATOM   2859  HA1 GLY A 181      54.090  81.011  72.969  1.00  0.00      AP1   
ATOM   2860  HA2 GLY A 181      55.277  79.902  73.433  1.00  0.00      AP1  H
ATOM   2861  C   GLY A 181      53.449  79.003  73.190  1.00  0.00      AP1  C
ATOM   2862  O   GLY A 181      53.250  78.741  74.376  1.00  0.00      AP1  O
ATOM   2863  N   VAL A 182      52.759  78.446  72.188  1.00  0.00      AP1  N
ATOM   2864  HN  VAL A 182      53.136  78.323  71.273  1.00  0.00      AP1  H
ATOM   2865  CA  VAL A 182      51.386  77.966  72.346  1.00  0.00      AP1  C
ATOM   2866  HA  VAL A 182      51.147  78.216  73.252  1.00  0.00      AP1  H
ATOM   2867  CB  VAL A 182      50.353  78.686  71.460  1.00  0.00      AP1  C
ATOM   2868  HB  VAL A 182      49.515  78.229  71.635  1.00  0.00      AP1  H
ATOM   2869  CG1 VAL A 182      50.271  80.171  71.836  1.00  0.00      AP1  C
ATOM   2870 HG11 VAL A 182      49.618  80.612  71.271  1.00  0.00      AP1  H
ATOM   2871 HG12 VAL A 182      50.005  80.256  72.765  1.00  0.00      AP1  H
ATOM   2872 HG13 VAL A 182      51.139  80.585  71.710  1.00  0.00      AP1  H
ATOM   2873  CG2 VAL A 182      50.604  78.573  69.957  1.00  0.00      AP1  C
ATOM   2874 HG21 VAL A 182      49.911  79.052  69.476  1.00  0.00      AP1  H
ATOM   2875 HG22 VAL A 182      51.469  78.956  69.743  1.00  0.00      AP1  H
ATOM   2876 HG23 VAL A 182      50.591  77.639  69.696  1.00  0.00      AP1  H
ATOM   2877  C   VAL A 182      51.271  76.456  72.282  1.00  0.00      AP1  C
ATOM   2878  O   VAL A 182      51.720  75.812  71.339  1.00  0.00      AP1  O
ATOM   2879  N   VAL A 183      50.716  75.899  73.357  1.00  0.00      AP1  N
ATOM   2880  HN  VAL A 183      50.249  76.427  74.062  1.00  0.00      AP1  H
ATOM   2881  CA  VAL A 183      50.742  74.464  73.598  1.00  0.00      AP1  C
ATOM   2882  HA  VAL A 183      51.673  74.196  73.545  1.00  0.00      AP1  H
ATOM   2883  CB  VAL A 183      50.251  74.070  75.008  1.00  0.00      AP1  C
ATOM   2884  HB  VAL A 183      49.283  74.033  74.968  1.00  0.00      AP1  H
ATOM   2885  CG1 VAL A 183      50.849  72.707  75.397  1.00  0.00      AP1  C
ATOM   2886 HG11 VAL A 183      50.541  72.459  76.283  1.00  0.00      AP1  H
ATOM   2887 HG12 VAL A 183      50.567  72.035  74.757  1.00  0.00      AP1  H
ATOM   2888 HG13 VAL A 183      51.817  72.766  75.397  1.00  0.00      AP1  H
ATOM   2889  CG2 VAL A 183      50.641  75.095  76.083  1.00  0.00      AP1  C
ATOM   2890 HG21 VAL A 183      50.310  74.801  76.946  1.00  0.00      AP1  H
ATOM   2891 HG22 VAL A 183      51.607  75.176  76.118  1.00  0.00      AP1  H
ATOM   2892 HG23 VAL A 183      50.253  75.957  75.865  1.00  0.00      AP1  H
ATOM   2893  C   VAL A 183      49.936  73.731  72.535  1.00  0.00      AP1  C
ATOM   2894  O   VAL A 183      48.731  73.953  72.406  1.00  0.00      AP1  O
ATOM   2895  N   LYS A 184      50.599  72.835  71.795  1.00  0.00      AP1  N
ATOM   2896  HN  LYS A 184      51.589  72.722  71.869  1.00  0.00      AP1  H
ATOM   2897  CA  LYS A 184      49.945  71.955  70.828  1.00  0.00      AP1  C
ATOM   2898  HA  LYS A 184      49.061  72.289  70.607  1.00  0.00      AP1  H
ATOM   2899  CB  LYS A 184      50.667  71.970  69.456  1.00  0.00      AP1  C
ATOM   2900  HB1 LYS A 184      51.472  71.385  69.552  1.00  0.00      AP1   
ATOM   2901  HB2 LYS A 184      50.907  72.884  69.237  1.00  0.00      AP1  H
ATOM   2902  CG  LYS A 184      49.826  71.379  68.292  1.00  0.00      AP1  C
ATOM   2903  HG1 LYS A 184      48.887  71.695  68.430  1.00  0.00      AP1   
ATOM   2904  HG2 LYS A 184      49.890  70.411  68.318  1.00  0.00      AP1  H
ATOM   2905  CD  LYS A 184      50.257  71.873  66.887  1.00  0.00      AP1  C
ATOM   2906  HD1 LYS A 184      51.257  71.878  66.902  1.00  0.00      AP1   
ATOM   2907  HD2 LYS A 184      49.869  72.749  66.739  1.00  0.00      AP1  H
ATOM   2908  CE  LYS A 184      49.869  70.959  65.697  1.00  0.00      AP1  C
ATOM   2909  HE1 LYS A 184      49.920  70.031  66.067  1.00  0.00      AP1   
ATOM   2910  HE2 LYS A 184      50.484  71.139  64.969  1.00  0.00      AP1  H
ATOM   2911  NZ  LYS A 184      48.474  71.073  65.163  1.00  0.00      AP1  N
ATOM   2912  HZ1 LYS A 184      48.367  70.505  64.487  1.00  0.00      AP1  H
ATOM   2913  HZ2 LYS A 184      47.892  70.879  65.808  1.00  0.00      AP1  H
ATOM   2914  HZ3 LYS A 184      48.332  71.904  64.877  1.00  0.00      AP1  H
ATOM   2915  C   LYS A 184      49.707  70.589  71.456  1.00  0.00      AP1  C
ATOM   2916  O   LYS A 184      50.632  69.940  71.959  1.00  0.00      AP1  O
ATOM   2917  N   SER A 185      48.432  70.213  71.490  1.00  0.00      AP1  N
ATOM   2918  HN  SER A 185      47.705  70.813  71.155  1.00  0.00      AP1  H
ATOM   2919  CA  SER A 185      47.961  68.932  71.999  1.00  0.00      AP1  C
ATOM   2920  HA  SER A 185      48.263  68.832  72.915  1.00  0.00      AP1  H
ATOM   2921  CB  SER A 185      46.426  68.903  71.973  1.00  0.00      AP1  C
ATOM   2922  HB1 SER A 185      46.073  69.550  72.649  1.00  0.00      AP1   
ATOM   2923  HB2 SER A 185      46.106  68.015  72.196  1.00  0.00      AP1  H
ATOM   2924  OG  SER A 185      45.968  69.275  70.688  1.00  0.00      AP1  O
ATOM   2925  HG1 SER A 185      45.128  69.258  70.674  1.00  0.00      AP1  H
ATOM   2926  C   SER A 185      48.545  67.771  71.211  1.00  0.00      AP1  C
ATOM   2927  O   SER A 185      49.054  67.949  70.103  1.00  0.00      AP1  O
ATOM   2928  N   ARG A 186      48.496  66.569  71.787  1.00  0.00      AP1  N
ATOM   2929  HN  ARG A 186      48.056  66.438  72.673  1.00  0.00      AP1  H
ATOM   2930  CA  ARG A 186      49.081  65.376  71.158  1.00  0.00      AP1  C
ATOM   2931  HA  ARG A 186      50.013  65.580  70.981  1.00  0.00      AP1  H
ATOM   2932  CB  ARG A 186      49.023  64.153  72.088  1.00  0.00      AP1  C
ATOM   2933  HB1 ARG A 186      49.858  63.645  71.877  1.00  0.00      AP1   
ATOM   2934  HB2 ARG A 186      48.196  63.680  71.905  1.00  0.00      AP1  H
ATOM   2935  CG  ARG A 186      49.102  64.394  73.607  1.00  0.00      AP1  C
ATOM   2936  HG1 ARG A 186      49.161  63.477  74.001  1.00  0.00      AP1   
ATOM   2937  HG2 ARG A 186      48.318  64.901  73.870  1.00  0.00      AP1  H
ATOM   2938  CD  ARG A 186      50.348  65.128  74.155  1.00  0.00      AP1  C
ATOM   2939  HD1 ARG A 186      50.075  65.466  75.056  1.00  0.00      AP1   
ATOM   2940  HD2 ARG A 186      50.587  65.829  73.529  1.00  0.00      AP1  H
ATOM   2941  NE  ARG A 186      51.551  64.297  74.403  1.00  0.00      AP1  N
ATOM   2942  HE  ARG A 186      52.263  64.537  73.984  1.00  0.00      AP1  H
ATOM   2943  CZ  ARG A 186      51.675  63.234  75.185  1.00  0.00      AP1  C
ATOM   2944  NH1 ARG A 186      50.668  62.691  75.794  1.00  0.00      AP1  N
ATOM   2945 HH11 ARG A 186      49.879  63.020  75.699  1.00  0.00      AP1  H
ATOM   2946 HH12 ARG A 186      50.789  62.001  76.293  1.00  0.00      AP1  H
ATOM   2947  NH2 ARG A 186      52.814  62.646  75.393  1.00  0.00      AP1  N
ATOM   2948 HH21 ARG A 186      53.527  62.945  75.016  1.00  0.00      AP1  H
ATOM   2949 HH22 ARG A 186      52.855  61.958  75.907  1.00  0.00      AP1  H
ATOM   2950  C   ARG A 186      48.381  65.052  69.841  1.00  0.00      AP1  C
ATOM   2951  O   ARG A 186      49.054  64.876  68.836  1.00  0.00      AP1  O
ATOM   2952  N   ASP A 187      47.049  65.086  69.849  1.00  0.00      AP1  N
ATOM   2953  HN  ASP A 187      46.542  65.198  70.700  1.00  0.00      AP1  H
ATOM   2954  CA  ASP A 187      46.178  64.971  68.677  1.00  0.00      AP1  C
ATOM   2955  HA  ASP A 187      46.322  64.090  68.298  1.00  0.00      AP1  H
ATOM   2956  CB  ASP A 187      44.708  65.145  69.118  1.00  0.00      AP1   
ATOM   2957  HB1 ASP A 187      44.420  64.308  69.583  1.00  0.00      AP1   
ATOM   2958  HB2 ASP A 187      44.150  65.298  68.339  1.00  0.00      AP1  H
ATOM   2959  CG  ASP A 187      44.556  66.313  70.097  1.00  0.00      AP1  C
ATOM   2960  OD1 ASP A 187      44.381  67.473  69.663  1.00  0.00      AP1  O
ATOM   2961  OD2 ASP A 187      44.842  66.077  71.289  1.00  0.00      AP1  O
ATOM   2962  C   ASP A 187      46.513  65.978  67.572  1.00  0.00      AP1  C
ATOM   2963  O   ASP A 187      46.623  65.614  66.402  1.00  0.00      AP1  O
ATOM   2964  N   ALA A 188      46.722  67.239  67.936  1.00  0.00      AP1  N
ATOM   2965  HN  ALA A 188      46.649  67.533  68.889  1.00  0.00      AP1  H
ATOM   2966  CA  ALA A 188      47.070  68.280  66.989  1.00  0.00      AP1  C
ATOM   2967  HA  ALA A 188      46.501  68.280  66.203  1.00  0.00      AP1  H
ATOM   2968  CB  ALA A 188      46.873  69.607  67.724  1.00  0.00      AP1  C
ATOM   2969  HB1 ALA A 188      47.094  70.342  67.131  1.00  0.00      AP1  H
ATOM   2970  HB2 ALA A 188      45.948  69.687  68.006  1.00  0.00      AP1  H
ATOM   2971  HB3 ALA A 188      47.452  69.635  68.502  1.00  0.00      AP1  H
ATOM   2972  C   ALA A 188      48.484  68.048  66.389  1.00  0.00      AP1  C
ATOM   2973  O   ALA A 188      48.751  68.220  65.197  1.00  0.00      AP1  O
ATOM   2974  N   LEU A 189      49.460  67.658  67.203  1.00  0.00      AP1  N
ATOM   2975  HN  LEU A 189      49.342  67.525  68.185  1.00  0.00      AP1  H
ATOM   2976  CA  LEU A 189      50.813  67.387  66.718  1.00  0.00      AP1  C
ATOM   2977  HA  LEU A 189      51.120  68.157  66.214  1.00  0.00      AP1  H
ATOM   2978  CB  LEU A 189      51.737  67.144  67.933  1.00  0.00      AP1  C
ATOM   2979  HB1 LEU A 189      52.140  66.237  67.816  1.00  0.00      AP1   
ATOM   2980  HB2 LEU A 189      51.211  67.196  68.746  1.00  0.00      AP1  H
ATOM   2981  CG  LEU A 189      52.900  68.143  68.023  1.00  0.00      AP1  C
ATOM   2982  HG  LEU A 189      52.534  69.032  67.896  1.00  0.00      AP1  H
ATOM   2983  CD1 LEU A 189      53.573  68.031  69.391  1.00  0.00      AP1  C
ATOM   2984 HD11 LEU A 189      54.307  68.663  69.444  1.00  0.00      AP1  H
ATOM   2985 HD12 LEU A 189      52.927  68.228  70.087  1.00  0.00      AP1  H
ATOM   2986 HD13 LEU A 189      53.913  67.131  69.512  1.00  0.00      AP1  H
ATOM   2987  CD2 LEU A 189      53.948  67.885  66.938  1.00  0.00      AP1  C
ATOM   2988 HD21 LEU A 189      54.667  68.531  67.022  1.00  0.00      AP1  H
ATOM   2989 HD22 LEU A 189      54.305  66.989  67.040  1.00  0.00      AP1  H
ATOM   2990 HD23 LEU A 189      53.537  67.971  66.064  1.00  0.00      AP1  H
ATOM   2991  C   LEU A 189      50.856  66.191  65.755  1.00  0.00      AP1  C
ATOM   2992  O   LEU A 189      51.544  66.250  64.731  1.00  0.00      AP1  O
ATOM   2993  N   MET A 190      50.079  65.153  66.082  1.00  0.00      AP1  N
ATOM   2994  HN  MET A 190      49.638  65.097  66.975  1.00  0.00      AP1  H
ATOM   2995  CA  MET A 190      49.799  64.028  65.203  1.00  0.00      AP1  C
ATOM   2996  HA  MET A 190      50.648  63.583  65.056  1.00  0.00      AP1  H
ATOM   2997  CB  MET A 190      48.814  63.028  65.843  1.00  0.00      AP1  C
ATOM   2998  HB1 MET A 190      48.622  62.345  65.138  1.00  0.00      AP1   
ATOM   2999  HB2 MET A 190      48.022  63.512  66.125  1.00  0.00      AP1  H
ATOM   3000  CG  MET A 190      49.361  62.248  67.042  1.00  0.00      AP1  C
ATOM   3001  HG1 MET A 190      49.826  62.918  67.621  1.00  0.00      AP1   
ATOM   3002  HG2 MET A 190      49.962  61.559  66.718  1.00  0.00      AP1  H
ATOM   3003  SD  MET A 190      48.092  61.472  68.083  1.00  0.00      AP1  S
ATOM   3004  CE  MET A 190      47.401  60.273  66.916  1.00  0.00      AP1  C
ATOM   3005  HE1 MET A 190      46.692  59.772  67.348  1.00  0.00      AP1  H
ATOM   3006  HE2 MET A 190      47.043  60.741  66.145  1.00  0.00      AP1  H
ATOM   3007  HE3 MET A 190      48.098  59.663  66.628  1.00  0.00      AP1  H
ATOM   3008  C   MET A 190      49.232  64.492  63.859  1.00  0.00      AP1  C
ATOM   3009  O   MET A 190      49.812  64.157  62.828  1.00  0.00      AP1  O
ATOM   3010  N   ASP A 191      48.165  65.304  63.863  1.00  0.00      AP1  N
ATOM   3011  HN  ASP A 191      47.705  65.592  64.699  1.00  0.00      AP1  H
ATOM   3012  CA  ASP A 191      47.550  65.862  62.650  1.00  0.00      AP1  C
ATOM   3013  HA  ASP A 191      47.150  65.122  62.167  1.00  0.00      AP1  H
ATOM   3014  CB  ASP A 191      46.427  66.901  63.035  1.00  0.00      AP1   
ATOM   3015  HB1 ASP A 191      46.357  66.804  64.028  1.00  0.00      AP1   
ATOM   3016  HB2 ASP A 191      45.635  66.676  62.522  1.00  0.00      AP1  H
ATOM   3017  CG  ASP A 191      46.690  68.434  62.842  1.00  0.00      AP1  C
ATOM   3018  OD1 ASP A 191      46.825  68.870  61.683  1.00  0.00      AP1  O
ATOM   3019  OD2 ASP A 191      46.745  69.217  63.826  1.00  0.00      AP1  O
ATOM   3020  C   ASP A 191      48.569  66.496  61.714  1.00  0.00      AP1  C
ATOM   3021  O   ASP A 191      48.602  66.137  60.532  1.00  0.00      AP1  O
ATOM   3022  N   ALA A 192      49.398  67.371  62.310  1.00  0.00      AP1  N
ATOM   3023  HN  ALA A 192      49.541  67.337  63.299  1.00  0.00      AP1  H
ATOM   3024  CA  ALA A 192      50.140  68.414  61.604  1.00  0.00      AP1  C
ATOM   3025  HA  ALA A 192      49.726  68.494  60.731  1.00  0.00      AP1  H
ATOM   3026  CB  ALA A 192      50.047  69.712  62.411  1.00  0.00      AP1  C
ATOM   3027  HB1 ALA A 192      50.536  70.414  61.953  1.00  0.00      AP1  H
ATOM   3028  HB2 ALA A 192      49.117  69.972  62.500  1.00  0.00      AP1  H
ATOM   3029  HB3 ALA A 192      50.429  69.574  63.292  1.00  0.00      AP1  H
ATOM   3030  C   ALA A 192      51.617  68.091  61.322  1.00  0.00      AP1  C
ATOM   3031  O   ALA A 192      52.326  68.883  60.685  1.00  0.00      AP1  O
ATOM   3032  N   ALA A 193      52.089  66.944  61.815  1.00  0.00      AP1  N
ATOM   3033  HN  ALA A 193      51.531  66.358  62.402  1.00  0.00      AP1  H
ATOM   3034  CA  ALA A 193      53.438  66.456  61.543  1.00  0.00      AP1  C
ATOM   3035  HA  ALA A 193      53.754  66.908  60.745  1.00  0.00      AP1  H
ATOM   3036  CB  ALA A 193      54.329  66.787  62.751  1.00  0.00      AP1  C
ATOM   3037  HB1 ALA A 193      55.230  66.469  62.586  1.00  0.00      AP1  H
ATOM   3038  HB2 ALA A 193      54.346  67.747  62.888  1.00  0.00      AP1  H
ATOM   3039  HB3 ALA A 193      53.974  66.354  63.543  1.00  0.00      AP1  H
ATOM   3040  C   ALA A 193      53.512  64.962  61.198  1.00  0.00      AP1  C
ATOM   3041  O   ALA A 193      54.505  64.529  60.604  1.00  0.00      AP1  O
ATOM   3042  N   TYR A 194      52.476  64.172  61.498  1.00  0.00      AP1  N
ATOM   3043  HN  TYR A 194      51.795  64.315  62.215  1.00  0.00      AP1  H
ATOM   3044  CA  TYR A 194      52.285  62.961  60.717  1.00  0.00      AP1  C
ATOM   3045  HA  TYR A 194      53.161  62.565  60.587  1.00  0.00      AP1  H
ATOM   3046  CB  TYR A 194      51.486  61.873  61.449  1.00  0.00      AP1  C
ATOM   3047  HB1 TYR A 194      50.503  62.006  61.326  1.00  0.00      AP1   
ATOM   3048  HB2 TYR A 194      51.654  61.905  62.404  1.00  0.00      AP1  H
ATOM   3049  CG  TYR A 194      51.930  60.552  60.869  1.00  0.00      AP1  C
ATOM   3050  CD1 TYR A 194      53.191  60.063  61.253  1.00  0.00      AP1  C
ATOM   3051  HD1 TYR A 194      53.587  60.362  62.040  1.00  0.00      AP1  H
ATOM   3052  CE1 TYR A 194      53.850  59.124  60.448  1.00  0.00      AP1  C
ATOM   3053  HE1 TYR A 194      54.703  58.835  60.678  1.00  0.00      AP1  H
ATOM   3054  CZ  TYR A 194      53.225  58.616  59.291  1.00  0.00      AP1  C
ATOM   3055  OH  TYR A 194      53.923  57.810  58.450  1.00  0.00      AP1  O
ATOM   3056  HH  TYR A 194      53.432  57.582  57.808  1.00  0.00      AP1  H
ATOM   3057  CD2 TYR A 194      51.269  60.010  59.749  1.00  0.00      AP1  C
ATOM   3058  HD2 TYR A 194      50.413  60.297  59.527  1.00  0.00      AP1  H
ATOM   3059  CE2 TYR A 194      51.912  59.031  58.967  1.00  0.00      AP1  C
ATOM   3060  HE2 TYR A 194      51.473  58.657  58.237  1.00  0.00      AP1  H
ATOM   3061  C   TYR A 194      51.713  63.298  59.345  1.00  0.00      AP1  C
ATOM   3062  O   TYR A 194      52.374  63.034  58.342  1.00  0.00      AP1  O
ATOM   3063  N   ASP A 195      50.537  63.925  59.367  1.00  0.00      AP1  N
ATOM   3064  HN  ASP A 195      50.190  64.183  60.265  1.00  0.00      AP1  H
ATOM   3065  CA  ASP A 195      49.642  64.312  58.277  1.00  0.00      AP1  C
ATOM   3066  HA  ASP A 195      49.362  65.208  58.521  1.00  0.00      AP1  H
ATOM   3067  CB  ASP A 195      50.263  64.507  56.876  1.00  0.00      AP1   
ATOM   3068  HB1 ASP A 195      49.480  64.561  56.257  1.00  0.00      AP1   
ATOM   3069  HB2 ASP A 195      50.858  63.761  56.705  1.00  0.00      AP1  H
ATOM   3070  CG  ASP A 195      51.044  65.805  56.629  1.00  0.00      AP1  C
ATOM   3071  OD1 ASP A 195      51.272  66.091  55.432  1.00  0.00      AP1  O
ATOM   3072  OD2 ASP A 195      51.441  66.559  57.547  1.00  0.00      AP1  O
ATOM   3073  C   ASP A 195      48.469  63.354  58.204  1.00  0.00      AP1  C
ATOM   3074  O   ASP A 195      48.576  62.297  57.576  1.00  0.00      AP1  O
ATOM   3075  N   GLU A 196      47.372  63.770  58.840  1.00  0.00      AP1  N
ATOM   3076  HN  GLU A 196      47.414  64.586  59.410  1.00  0.00      AP1  H
ATOM   3077  CA  GLU A 196      46.036  63.133  58.798  1.00  0.00      AP1  C
ATOM   3078  HA  GLU A 196      45.399  63.854  58.925  1.00  0.00      AP1  H
ATOM   3079  CB  GLU A 196      45.633  62.559  57.407  1.00  0.00      AP1   
ATOM   3080  HB1 GLU A 196      44.694  62.227  57.495  1.00  0.00      AP1   
ATOM   3081  HB2 GLU A 196      46.247  61.846  57.171  1.00  0.00      AP1  H
ATOM   3082  CG  GLU A 196      45.625  63.611  56.273  1.00  0.00      AP1  C
ATOM   3083  HG1 GLU A 196      46.503  64.087  56.324  1.00  0.00      AP1   
ATOM   3084  HG2 GLU A 196      44.875  64.211  56.408  1.00  0.00      AP1  H
ATOM   3085  CD  GLU A 196      45.535  63.014  54.854  1.00  0.00      AP1  C
ATOM   3086  OE1 GLU A 196      45.843  61.816  54.662  1.00  0.00      AP1  O
ATOM   3087  OE2 GLU A 196      45.386  63.776  53.871  1.00  0.00      AP1  O
ATOM   3088  C   GLU A 196      45.818  62.168  59.970  1.00  0.00      AP1  C
ATOM   3089  O   GLU A 196      46.527  62.203  60.974  1.00  0.00      AP1  O
ATOM   3090  N   GLN A 197      44.759  61.359  59.922  1.00  0.00      AP1  N
ATOM   3091  HN  GLN A 197      44.251  61.175  59.082  1.00  0.00      AP1  H
ATOM   3092  CA  GLN A 197      44.247  60.668  61.101  1.00  0.00      AP1  C
ATOM   3093  HA  GLN A 197      44.471  61.179  61.894  1.00  0.00      AP1  H
ATOM   3094  CB  GLN A 197      42.716  60.598  61.023  1.00  0.00      AP1  C
ATOM   3095  HB1 GLN A 197      42.463  59.831  60.433  1.00  0.00      AP1   
ATOM   3096  HB2 GLN A 197      42.368  61.423  60.649  1.00  0.00      AP1  H
ATOM   3097  CG  GLN A 197      42.113  60.364  62.413  1.00  0.00      AP1  C
ATOM   3098  HG1 GLN A 197      42.527  61.013  63.052  1.00  0.00      AP1   
ATOM   3099  HG2 GLN A 197      42.301  59.458  62.703  1.00  0.00      AP1  H
ATOM   3100  CD  GLN A 197      40.612  60.597  62.396  1.00  0.00      AP1  C
ATOM   3101  OE1 GLN A 197      39.838  59.878  61.783  1.00  0.00      AP1  O
ATOM   3102  NE2 GLN A 197      40.140  61.641  63.045  1.00  0.00      AP1  N
ATOM   3103 HE21 GLN A 197      40.675  62.155  63.480  1.00  0.00      AP1  H
ATOM   3104 HE22 GLN A 197      39.297  61.809  63.034  1.00  0.00      AP1  H
ATOM   3105  C   GLN A 197      44.933  59.326  61.343  1.00  0.00      AP1  C
ATOM   3106  O   GLN A 197      44.333  58.253  61.290  1.00  0.00      AP1  O
ATOM   3107  N   VAL A 198      46.230  59.398  61.612  1.00  0.00      AP1  N
ATOM   3108  HN  VAL A 198      46.766  60.224  61.460  1.00  0.00      AP1  H
ATOM   3109  CA  VAL A 198      46.989  58.279  62.153  1.00  0.00      AP1  C
ATOM   3110  HA  VAL A 198      46.921  57.491  61.592  1.00  0.00      AP1  H
ATOM   3111  CB  VAL A 198      48.496  58.638  62.157  1.00  0.00      AP1  C
ATOM   3112  HB  VAL A 198      48.636  58.984  61.262  1.00  0.00      AP1  H
ATOM   3113  CG1 VAL A 198      48.924  59.777  63.096  1.00  0.00      AP1  C
ATOM   3114 HG11 VAL A 198      49.881  59.917  63.019  1.00  0.00      AP1  H
ATOM   3115 HG12 VAL A 198      48.457  60.591  62.851  1.00  0.00      AP1  H
ATOM   3116 HG13 VAL A 198      48.704  59.542  64.011  1.00  0.00      AP1  H
ATOM   3117  CG2 VAL A 198      49.375  57.411  62.389  1.00  0.00      AP1  C
ATOM   3118 HG21 VAL A 198      50.308  57.676  62.385  1.00  0.00      AP1  H
ATOM   3119 HG22 VAL A 198      49.156  57.013  63.246  1.00  0.00      AP1  H
ATOM   3120 HG23 VAL A 198      49.220  56.763  61.684  1.00  0.00      AP1  H
ATOM   3121  C   VAL A 198      46.391  57.831  63.490  1.00  0.00      AP1  C
ATOM   3122  O   VAL A 198      46.528  58.471  64.525  1.00  0.00      AP1  O
ATOM   3123  N   TYR A 199      45.637  56.731  63.435  1.00  0.00      AP1  N
ATOM   3124  HN  TYR A 199      45.338  56.359  62.558  1.00  0.00      AP1  H
ATOM   3125  CA  TYR A 199      45.179  55.973  64.606  1.00  0.00      AP1  C
ATOM   3126  HA  TYR A 199      44.872  56.607  65.273  1.00  0.00      AP1  H
ATOM   3127  CB  TYR A 199      44.018  55.053  64.188  1.00  0.00      AP1  C
ATOM   3128  HB1 TYR A 199      43.895  54.385  64.922  1.00  0.00      AP1   
ATOM   3129  HB2 TYR A 199      44.243  54.619  63.350  1.00  0.00      AP1  H
ATOM   3130  CG  TYR A 199      42.701  55.786  64.029  1.00  0.00      AP1  C
ATOM   3131  CD1 TYR A 199      41.900  56.011  65.165  1.00  0.00      AP1  C
ATOM   3132  HD1 TYR A 199      42.167  55.684  65.994  1.00  0.00      AP1  H
ATOM   3133  CE1 TYR A 199      40.696  56.730  65.048  1.00  0.00      AP1  C
ATOM   3134  HE1 TYR A 199      40.165  56.873  65.798  1.00  0.00      AP1  H
ATOM   3135  CZ  TYR A 199      40.294  57.234  63.794  1.00  0.00      AP1  C
ATOM   3136  OH  TYR A 199      39.169  57.991  63.704  1.00  0.00      AP1  O
ATOM   3137  HH  TYR A 199      39.050  58.223  62.905  1.00  0.00      AP1  H
ATOM   3138  CD2 TYR A 199      42.288  56.267  62.770  1.00  0.00      AP1  C
ATOM   3139  HD2 TYR A 199      42.810  56.107  62.017  1.00  0.00      AP1  H
ATOM   3140  CE2 TYR A 199      41.086  56.989  62.652  1.00  0.00      AP1  C
ATOM   3141  HE2 TYR A 199      40.813  57.305  61.821  1.00  0.00      AP1  H
ATOM   3142  C   TYR A 199      46.306  55.172  65.271  1.00  0.00      AP1  C
ATOM   3143  O   TYR A 199      46.084  54.514  66.283  1.00  0.00      AP1  O
ATOM   3144  N   VAL A 200      47.523  55.232  64.712  1.00  0.00      AP1  N
ATOM   3145  HN  VAL A 200      47.693  55.396  63.744  1.00  0.00      AP1  H
ATOM   3146  CA  VAL A 200      48.733  55.054  65.517  1.00  0.00      AP1  C
ATOM   3147  HA  VAL A 200      48.611  54.310  66.128  1.00  0.00      AP1  H
ATOM   3148  CB  VAL A 200      49.954  54.636  64.666  1.00  0.00      AP1  C
ATOM   3149  HB  VAL A 200      49.789  54.960  63.767  1.00  0.00      AP1  H
ATOM   3150  CG1 VAL A 200      51.292  55.264  65.085  1.00  0.00      AP1  C
ATOM   3151 HG11 VAL A 200      51.996  54.946  64.499  1.00  0.00      AP1  H
ATOM   3152 HG12 VAL A 200      51.230  56.230  65.022  1.00  0.00      AP1  H
ATOM   3153 HG13 VAL A 200      51.495  55.013  66.000  1.00  0.00      AP1  H
ATOM   3154  CG2 VAL A 200      50.077  53.108  64.751  1.00  0.00      AP1  C
ATOM   3155 HG21 VAL A 200      50.837  52.815  64.225  1.00  0.00      AP1  H
ATOM   3156 HG22 VAL A 200      50.203  52.844  65.676  1.00  0.00      AP1  H
ATOM   3157 HG23 VAL A 200      49.268  52.698  64.406  1.00  0.00      AP1  H
ATOM   3158  C   VAL A 200      48.957  56.306  66.342  1.00  0.00      AP1  C
ATOM   3159  O   VAL A 200      48.903  57.422  65.841  1.00  0.00      AP1  O
ATOM   3160  N   ASP A 201      49.105  56.066  67.625  1.00  0.00      AP1  N
ATOM   3161  HN  ASP A 201      49.550  55.252  67.989  1.00  0.00      AP1  H
ATOM   3162  CA  ASP A 201      48.635  56.963  68.661  1.00  0.00      AP1  C
ATOM   3163  HA  ASP A 201      47.894  57.499  68.337  1.00  0.00      AP1  H
ATOM   3164  CB  ASP A 201      48.183  56.071  69.826  1.00  0.00      AP1   
ATOM   3165  HB1 ASP A 201      47.476  55.447  69.493  1.00  0.00      AP1   
ATOM   3166  HB2 ASP A 201      47.820  56.620  70.538  1.00  0.00      AP1  H
ATOM   3167  CG  ASP A 201      49.352  55.244  70.356  1.00  0.00      AP1  C
ATOM   3168  OD1 ASP A 201      49.787  54.302  69.651  1.00  0.00      AP1  O
ATOM   3169  OD2 ASP A 201      49.854  55.627  71.431  1.00  0.00      AP1  O
ATOM   3170  C   ASP A 201      49.655  58.018  69.061  1.00  0.00      AP1  C
ATOM   3171  O   ASP A 201      50.801  58.027  68.605  1.00  0.00      AP1  O
ATOM   3172  N   ASP A 202      49.239  58.872  69.992  1.00  0.00      AP1  N
ATOM   3173  HN  ASP A 202      48.281  58.936  70.258  1.00  0.00      AP1  H
ATOM   3174  CA  ASP A 202      50.094  59.796  70.723  1.00  0.00      AP1  C
ATOM   3175  HA  ASP A 202      50.272  60.556  70.147  1.00  0.00      AP1  H
ATOM   3176  CB  ASP A 202      49.336  60.178  72.016  1.00  0.00      AP1   
ATOM   3177  HB1 ASP A 202      49.030  59.310  72.408  1.00  0.00      AP1   
ATOM   3178  HB2 ASP A 202      48.609  60.775  71.778  1.00  0.00      AP1  H
ATOM   3179  CG  ASP A 202      50.172  60.850  73.122  1.00  0.00      AP1  C
ATOM   3180  OD1 ASP A 202      51.005  61.729  72.814  1.00  0.00      AP1  O
ATOM   3181  OD2 ASP A 202      49.926  60.568  74.319  1.00  0.00      AP1  O
ATOM   3182  C   ASP A 202      51.481  59.237  71.085  1.00  0.00      AP1  C
ATOM   3183  O   ASP A 202      52.458  59.985  71.016  1.00  0.00      AP1  O
ATOM   3184  N   ARG A 203      51.625  57.932  71.384  1.00  0.00      AP1  N
ATOM   3185  HN  ARG A 203      50.846  57.311  71.416  1.00  0.00      AP1  H
ATOM   3186  CA  ARG A 203      52.940  57.354  71.679  1.00  0.00      AP1  C
ATOM   3187  HA  ARG A 203      53.177  57.792  72.511  1.00  0.00      AP1  H
ATOM   3188  CB  ARG A 203      52.904  55.804  71.879  1.00  0.00      AP1  C
ATOM   3189  HB1 ARG A 203      51.986  55.623  72.231  1.00  0.00      AP1   
ATOM   3190  HB2 ARG A 203      53.627  55.564  72.479  1.00  0.00      AP1  H
ATOM   3191  CG  ARG A 203      53.016  54.900  70.608  1.00  0.00      AP1  C
ATOM   3192  HG1 ARG A 203      53.945  55.009  70.254  1.00  0.00      AP1   
ATOM   3193  HG2 ARG A 203      52.353  55.183  69.959  1.00  0.00      AP1  H
ATOM   3194  CD  ARG A 203      52.822  53.395  70.905  1.00  0.00      AP1  C
ATOM   3195  HD1 ARG A 203      51.837  53.235  70.845  1.00  0.00      AP1   
ATOM   3196  HD2 ARG A 203      53.188  53.206  71.783  1.00  0.00      AP1  H
ATOM   3197  NE  ARG A 203      53.444  52.449  69.917  1.00  0.00      AP1  N
ATOM   3198  HE  ARG A 203      53.549  52.731  69.111  1.00  0.00      AP1  H
ATOM   3199  CZ  ARG A 203      53.847  51.206  70.191  1.00  0.00      AP1  C
ATOM   3200  NH1 ARG A 203      53.803  50.746  71.402  1.00  0.00      AP1  N
ATOM   3201 HH11 ARG A 203      53.512  51.243  72.040  1.00  0.00      AP1  H
ATOM   3202 HH12 ARG A 203      54.065  49.944  71.567  1.00  0.00      AP1  H
ATOM   3203  NH2 ARG A 203      54.310  50.354  69.318  1.00  0.00      AP1  N
ATOM   3204 HH21 ARG A 203      54.374  50.579  68.490  1.00  0.00      AP1  H
ATOM   3205 HH22 ARG A 203      54.551  49.568  69.570  1.00  0.00      AP1  H
ATOM   3206  C   ARG A 203      54.010  57.659  70.647  1.00  0.00      AP1  C
ATOM   3207  O   ARG A 203      55.166  57.835  71.016  1.00  0.00      AP1  O
ATOM   3208  N   THR A 204      53.655  57.695  69.360  1.00  0.00      AP1  N
ATOM   3209  HN  THR A 204      52.722  57.554  69.031  1.00  0.00      AP1  H
ATOM   3210  CA  THR A 204      54.633  57.951  68.302  1.00  0.00      AP1  C
ATOM   3211  HA  THR A 204      55.383  57.357  68.463  1.00  0.00      AP1  H
ATOM   3212  CB  THR A 204      54.099  57.581  66.910  1.00  0.00      AP1  C
ATOM   3213  HB  THR A 204      53.534  56.805  67.050  1.00  0.00      AP1  H
ATOM   3214  OG1 THR A 204      55.203  57.358  66.068  1.00  0.00      AP1  O
ATOM   3215  HG1 THR A 204      54.933  57.152  65.300  1.00  0.00      AP1  H
ATOM   3216  CG2 THR A 204      53.224  58.633  66.228  1.00  0.00      AP1  C
ATOM   3217 HG21 THR A 204      52.940  58.305  65.361  1.00  0.00      AP1  H
ATOM   3218 HG22 THR A 204      52.444  58.811  66.777  1.00  0.00      AP1  H
ATOM   3219 HG23 THR A 204      53.732  59.451  66.113  1.00  0.00      AP1  H
ATOM   3220  C   THR A 204      55.196  59.368  68.369  1.00  0.00      AP1  C
ATOM   3221  O   THR A 204      56.406  59.593  68.219  1.00  0.00      AP1  O
ATOM   3222  N   ILE A 205      54.318  60.313  68.721  1.00  0.00      AP1  N
ATOM   3223  HN  ILE A 205      53.337  60.144  68.787  1.00  0.00      AP1  H
ATOM   3224  CA  ILE A 205      54.710  61.674  69.041  1.00  0.00      AP1  C
ATOM   3225  HA  ILE A 205      55.265  61.998  68.315  1.00  0.00      AP1  H
ATOM   3226  CB  ILE A 205      53.491  62.626  69.110  1.00  0.00      AP1  C
ATOM   3227  HB  ILE A 205      52.882  62.224  69.749  1.00  0.00      AP1  H
ATOM   3228  CG2 ILE A 205      53.876  64.031  69.610  1.00  0.00      AP1  C
ATOM   3229 HG21 ILE A 205      53.086  64.593  69.638  1.00  0.00      AP1  H
ATOM   3230 HG22 ILE A 205      54.257  63.965  70.500  1.00  0.00      AP1  H
ATOM   3231 HG23 ILE A 205      54.529  64.421  69.008  1.00  0.00      AP1  H
ATOM   3232  CG1 ILE A 205      52.773  62.751  67.747  1.00  0.00      AP1  C
ATOM   3233 HG11 ILE A 205      52.092  63.472  67.878  1.00  0.00      AP1   
ATOM   3234 HG12 ILE A 205      52.394  61.887  67.524  1.00  0.00      AP1  H
ATOM   3235  CD  ILE A 205      53.627  63.222  66.558  1.00  0.00      AP1  C
ATOM   3236  HD1 ILE A 205      52.997  63.330  65.649  1.00  0.00      AP1   
ATOM   3237  HD2 ILE A 205      54.094  64.206  66.776  1.00  0.00      AP1   
ATOM   3238  HD3 ILE A 205      54.433  62.492  66.332  1.00  0.00      AP1   
ATOM   3239  C   ILE A 205      55.555  61.720  70.300  1.00  0.00      AP1  C
ATOM   3240  O   ILE A 205      56.598  62.356  70.233  1.00  0.00      AP1  O
ATOM   3241  N   ASP A 206      55.204  61.057  71.405  1.00  0.00      AP1  N
ATOM   3242  HN  ASP A 206      54.402  60.483  71.549  1.00  0.00      AP1  H
ATOM   3243  CA  ASP A 206      56.063  61.144  72.588  1.00  0.00      AP1  C
ATOM   3244  HA  ASP A 206      56.203  62.095  72.719  1.00  0.00      AP1  H
ATOM   3245  CB  ASP A 206      55.388  60.632  73.863  1.00  0.00      AP1   
ATOM   3246  HB1 ASP A 206      55.597  59.663  73.993  1.00  0.00      AP1   
ATOM   3247  HB2 ASP A 206      54.425  60.723  73.795  1.00  0.00      AP1  H
ATOM   3248  CG  ASP A 206      55.918  61.444  75.052  1.00  0.00      AP1  C
ATOM   3249  OD1 ASP A 206      55.550  62.645  75.136  1.00  0.00      AP1  O
ATOM   3250  OD2 ASP A 206      56.700  60.912  75.861  1.00  0.00      AP1  O
ATOM   3251  C   ASP A 206      57.460  60.550  72.384  1.00  0.00      AP1  C
ATOM   3252  O   ASP A 206      58.464  61.144  72.778  1.00  0.00      AP1  O
ATOM   3253  N   SER A 207      57.549  59.442  71.650  1.00  0.00      AP1  N
ATOM   3254  HN  SER A 207      56.747  58.959  71.300  1.00  0.00      AP1  H
ATOM   3255  CA  SER A 207      58.823  58.827  71.287  1.00  0.00      AP1  C
ATOM   3256  HA  SER A 207      59.310  58.665  72.110  1.00  0.00      AP1  H
ATOM   3257  CB  SER A 207      58.607  57.478  70.603  1.00  0.00      AP1  C
ATOM   3258  HB1 SER A 207      58.343  57.621  69.649  1.00  0.00      AP1   
ATOM   3259  HB2 SER A 207      57.894  56.988  71.042  1.00  0.00      AP1  H
ATOM   3260  OG  SER A 207      59.818  56.742  70.662  1.00  0.00      AP1  O
ATOM   3261  HG1 SER A 207      59.711  55.997  70.290  1.00  0.00      AP1  H
ATOM   3262  C   SER A 207      59.694  59.760  70.442  1.00  0.00      AP1  C
ATOM   3263  O   SER A 207      60.884  59.947  70.746  1.00  0.00      AP1  O
ATOM   3264  N   HSD A 208      59.112  60.391  69.417  1.00  0.00      AP1  N
ATOM   3265  HN  HSD A 208      58.159  60.264  69.147  1.00  0.00      AP1  H
ATOM   3266  CA  HSD A 208      59.871  61.342  68.600  1.00  0.00      AP1  C
ATOM   3267  HA  HSD A 208      60.734  60.926  68.447  1.00  0.00      AP1  H
ATOM   3268  CB  HSD A 208      59.162  61.569  67.256  1.00  0.00      AP1  C
ATOM   3269  HB1 HSD A 208      59.580  62.376  66.839  1.00  0.00      AP1   
ATOM   3270  HB2 HSD A 208      58.215  61.703  67.416  1.00  0.00      AP1  H
ATOM   3271  ND1 HSD A 208      60.565  60.025  65.734  1.00  0.00      AP1  N
ATOM   3272  HD1 HSD A 208      61.467  60.380  65.980  1.00  0.00      AP1  H
ATOM   3273  CG  HSD A 208      59.341  60.425  66.281  1.00  0.00      AP1  C
ATOM   3274  CE1 HSD A 208      60.283  58.998  64.914  1.00  0.00      AP1  C
ATOM   3275  HE1 HSD A 208      60.915  58.525  64.422  1.00  0.00      AP1  H
ATOM   3276  NE2 HSD A 208      58.963  58.750  64.903  1.00  0.00      AP1  N
ATOM   3277  CD2 HSD A 208      58.352  59.637  65.764  1.00  0.00      AP1  C
ATOM   3278  HD2 HSD A 208      57.443  59.689  65.955  1.00  0.00      AP1  H
ATOM   3279  C   HSD A 208      60.221  62.659  69.287  1.00  0.00      AP1  C
ATOM   3280  O   HSD A 208      61.290  63.195  69.012  1.00  0.00      AP1  O
ATOM   3281  N   ILE A 209      59.400  63.152  70.212  1.00  0.00      AP1  N
ATOM   3282  HN  ILE A 209      58.492  62.781  70.394  1.00  0.00      AP1  H
ATOM   3283  CA  ILE A 209      59.760  64.292  71.051  1.00  0.00      AP1  C
ATOM   3284  HA  ILE A 209      60.074  65.001  70.468  1.00  0.00      AP1  H
ATOM   3285  CB  ILE A 209      58.543  64.851  71.812  1.00  0.00      AP1  C
ATOM   3286  HB  ILE A 209      58.129  64.126  72.306  1.00  0.00      AP1  H
ATOM   3287  CG2 ILE A 209      59.058  65.952  72.751  1.00  0.00      AP1  C
ATOM   3288 HG21 ILE A 209      58.314  66.328  73.248  1.00  0.00      AP1  H
ATOM   3289 HG22 ILE A 209      59.702  65.574  73.370  1.00  0.00      AP1  H
ATOM   3290 HG23 ILE A 209      59.483  66.650  72.229  1.00  0.00      AP1  H
ATOM   3291  CG1 ILE A 209      57.418  65.389  70.889  1.00  0.00      AP1  C
ATOM   3292 HG11 ILE A 209      56.597  65.385  71.460  1.00  0.00      AP1   
ATOM   3293 HG12 ILE A 209      57.367  64.813  70.110  1.00  0.00      AP1  H
ATOM   3294  CD  ILE A 209      57.546  66.840  70.401  1.00  0.00      AP1  C
ATOM   3295  HD1 ILE A 209      56.656  67.125  69.799  1.00  0.00      AP1   
ATOM   3296  HD2 ILE A 209      57.621  67.538  71.262  1.00  0.00      AP1   
ATOM   3297  HD3 ILE A 209      58.446  66.968  69.764  1.00  0.00      AP1   
ATOM   3298  C   ILE A 209      60.900  63.923  72.003  1.00  0.00      AP1  C
ATOM   3299  O   ILE A 209      61.788  64.751  72.192  1.00  0.00      AP1  O
ATOM   3300  N   LYS A 210      60.952  62.723  72.602  1.00  0.00      AP1  N
ATOM   3301  HN  LYS A 210      60.256  62.011  72.519  1.00  0.00      AP1  H
ATOM   3302  CA  LYS A 210      62.101  62.378  73.458  1.00  0.00      AP1  C
ATOM   3303  HA  LYS A 210      62.218  63.142  74.044  1.00  0.00      AP1  H
ATOM   3304  CB  LYS A 210      61.844  61.194  74.416  1.00  0.00      AP1  C
ATOM   3305  HB1 LYS A 210      62.550  60.512  74.223  1.00  0.00      AP1   
ATOM   3306  HB2 LYS A 210      60.953  60.847  74.255  1.00  0.00      AP1  H
ATOM   3307  CG  LYS A 210      61.978  61.559  75.921  1.00  0.00      AP1  C
ATOM   3308  HG1 LYS A 210      61.864  60.690  76.402  1.00  0.00      AP1   
ATOM   3309  HG2 LYS A 210      61.305  62.226  76.129  1.00  0.00      AP1  H
ATOM   3310  CD  LYS A 210      63.350  62.095  76.404  1.00  0.00      AP1  C
ATOM   3311  HD1 LYS A 210      63.487  63.001  76.004  1.00  0.00      AP1   
ATOM   3312  HD2 LYS A 210      64.053  61.493  76.115  1.00  0.00      AP1  H
ATOM   3313  CE  LYS A 210      63.394  62.241  77.946  1.00  0.00      AP1  C
ATOM   3314  HE1 LYS A 210      63.419  61.318  78.329  1.00  0.00      AP1   
ATOM   3315  HE2 LYS A 210      62.606  62.722  78.243  1.00  0.00      AP1  H
ATOM   3316  NZ  LYS A 210      64.611  62.952  78.429  1.00  0.00      AP1  N
ATOM   3317  HZ1 LYS A 210      64.589  63.010  79.317  1.00  0.00      AP1  H
ATOM   3318  HZ2 LYS A 210      65.337  62.502  78.180  1.00  0.00      AP1  H
ATOM   3319  HZ3 LYS A 210      64.635  63.770  78.080  1.00  0.00      AP1  H
ATOM   3320  C   LYS A 210      63.401  62.238  72.665  1.00  0.00      AP1  C
ATOM   3321  O   LYS A 210      64.444  62.715  73.126  1.00  0.00      AP1  O
ATOM   3322  N   ARG A 211      63.323  61.701  71.440  1.00  0.00      AP1  N
ATOM   3323  HN  ARG A 211      62.501  61.232  71.124  1.00  0.00      AP1  H
ATOM   3324  CA  ARG A 211      64.449  61.774  70.491  1.00  0.00      AP1  C
ATOM   3325  HA  ARG A 211      65.198  61.313  70.900  1.00  0.00      AP1  H
ATOM   3326  CB  ARG A 211      64.090  61.068  69.177  1.00  0.00      AP1  C
ATOM   3327  HB1 ARG A 211      64.832  61.245  68.531  1.00  0.00      AP1   
ATOM   3328  HB2 ARG A 211      63.249  61.420  68.844  1.00  0.00      AP1  H
ATOM   3329  CG  ARG A 211      63.974  59.541  69.336  1.00  0.00      AP1  C
ATOM   3330  HG1 ARG A 211      63.259  59.347  70.007  1.00  0.00      AP1   
ATOM   3331  HG2 ARG A 211      64.819  59.179  69.646  1.00  0.00      AP1  H
ATOM   3332  CD  ARG A 211      63.584  58.880  68.009  1.00  0.00      AP1  C
ATOM   3333  HD1 ARG A 211      62.694  59.237  67.725  1.00  0.00      AP1   
ATOM   3334  HD2 ARG A 211      63.525  57.919  68.126  1.00  0.00      AP1  H
ATOM   3335  NE  ARG A 211      64.569  59.194  66.964  1.00  0.00      AP1  N
ATOM   3336  HE  ARG A 211      64.347  59.816  66.413  1.00  0.00      AP1  H
ATOM   3337  CZ  ARG A 211      65.745  58.645  66.766  1.00  0.00      AP1  C
ATOM   3338  NH1 ARG A 211      66.207  57.638  67.432  1.00  0.00      AP1  N
ATOM   3339 HH11 ARG A 211      65.734  57.281  68.055  1.00  0.00      AP1  H
ATOM   3340 HH12 ARG A 211      66.988  57.325  67.252  1.00  0.00      AP1  H
ATOM   3341  NH2 ARG A 211      66.528  59.118  65.853  1.00  0.00      AP1  N
ATOM   3342 HH21 ARG A 211      66.278  59.790  65.378  1.00  0.00      AP1  H
ATOM   3343 HH22 ARG A 211      67.299  58.761  65.721  1.00  0.00      AP1  H
ATOM   3344  C   ARG A 211      64.910  63.214  70.233  1.00  0.00      AP1  C
ATOM   3345  O   ARG A 211      66.072  63.554  70.459  1.00  0.00      AP1  O
ATOM   3346  N   LEU A 212      63.973  64.072  69.842  1.00  0.00      AP1  N
ATOM   3347  HN  LEU A 212      63.025  63.771  69.761  1.00  0.00      AP1  H
ATOM   3348  CA  LEU A 212      64.188  65.474  69.502  1.00  0.00      AP1  C
ATOM   3349  HA  LEU A 212      64.818  65.541  68.768  1.00  0.00      AP1  H
ATOM   3350  CB  LEU A 212      62.818  66.047  69.117  1.00  0.00      AP1  C
ATOM   3351  HB1 LEU A 212      62.293  66.094  69.967  1.00  0.00      AP1   
ATOM   3352  HB2 LEU A 212      62.414  65.463  68.456  1.00  0.00      AP1  H
ATOM   3353  CG  LEU A 212      62.838  67.473  68.561  1.00  0.00      AP1  C
ATOM   3354  HG  LEU A 212      63.194  68.097  69.213  1.00  0.00      AP1  H
ATOM   3355  CD1 LEU A 212      63.718  67.524  67.318  1.00  0.00      AP1  C
ATOM   3356 HD11 LEU A 212      63.730  68.428  66.967  1.00  0.00      AP1  H
ATOM   3357 HD12 LEU A 212      64.621  67.256  67.549  1.00  0.00      AP1  H
ATOM   3358 HD13 LEU A 212      63.364  66.921  66.646  1.00  0.00      AP1  H
ATOM   3359  CD2 LEU A 212      61.400  67.834  68.197  1.00  0.00      AP1  C
ATOM   3360 HD21 LEU A 212      61.373  68.735  67.839  1.00  0.00      AP1  H
ATOM   3361 HD22 LEU A 212      61.069  67.212  67.530  1.00  0.00      AP1  H
ATOM   3362 HD23 LEU A 212      60.843  67.784  68.990  1.00  0.00      AP1  H
ATOM   3363  C   LEU A 212      64.823  66.269  70.636  1.00  0.00      AP1  C
ATOM   3364  O   LEU A 212      65.760  67.024  70.415  1.00  0.00      AP1  O
ATOM   3365  N   ARG A 213      64.368  66.045  71.870  1.00  0.00      AP1  N
ATOM   3366  HN  ARG A 213      63.539  65.505  71.994  1.00  0.00      AP1  H
ATOM   3367  CA  ARG A 213      65.011  66.544  73.080  1.00  0.00      AP1  C
ATOM   3368  HA  ARG A 213      64.939  67.511  73.045  1.00  0.00      AP1  H
ATOM   3369  CB  ARG A 213      64.338  65.984  74.335  1.00  0.00      AP1  C
ATOM   3370  HB1 ARG A 213      64.966  66.207  75.081  1.00  0.00      AP1   
ATOM   3371  HB2 ARG A 213      64.196  65.034  74.201  1.00  0.00      AP1  H
ATOM   3372  CG  ARG A 213      63.012  66.605  74.749  1.00  0.00      AP1  C
ATOM   3373  HG1 ARG A 213      62.251  66.134  74.303  1.00  0.00      AP1   
ATOM   3374  HG2 ARG A 213      62.973  67.536  74.480  1.00  0.00      AP1  H
ATOM   3375  CD  ARG A 213      62.899  66.478  76.275  1.00  0.00      AP1  C
ATOM   3376  HD1 ARG A 213      63.770  66.743  76.690  1.00  0.00      AP1   
ATOM   3377  HD2 ARG A 213      62.702  65.560  76.518  1.00  0.00      AP1  H
ATOM   3378  NE  ARG A 213      61.847  67.362  76.769  1.00  0.00      AP1  N
ATOM   3379  HE  ARG A 213      62.082  68.166  76.966  1.00  0.00      AP1  H
ATOM   3380  CZ  ARG A 213      60.590  67.064  76.944  1.00  0.00      AP1  C
ATOM   3381  NH1 ARG A 213      60.097  65.862  76.828  1.00  0.00      AP1  N
ATOM   3382 HH11 ARG A 213      60.612  65.204  76.624  1.00  0.00      AP1  H
ATOM   3383 HH12 ARG A 213      59.257  65.727  76.956  1.00  0.00      AP1  H
ATOM   3384  NH2 ARG A 213      59.804  68.043  77.209  1.00  0.00      AP1  N
ATOM   3385 HH21 ARG A 213      60.116  68.843  77.262  1.00  0.00      AP1  H
ATOM   3386 HH22 ARG A 213      58.965  67.900  77.333  1.00  0.00      AP1  H
ATOM   3387  C   ARG A 213      66.466  66.099  73.150  1.00  0.00      AP1  C
ATOM   3388  O   ARG A 213      67.359  66.930  73.254  1.00  0.00      AP1  O
ATOM   3389  N   LYS A 214      66.694  64.783  73.078  1.00  0.00      AP1  N
ATOM   3390  HN  LYS A 214      65.928  64.157  72.939  1.00  0.00      AP1  H
ATOM   3391  CA  LYS A 214      68.012  64.142  73.188  1.00  0.00      AP1  C
ATOM   3392  HA  LYS A 214      68.542  64.599  73.860  1.00  0.00      AP1  H
ATOM   3393  CB  LYS A 214      67.774  62.680  73.636  1.00  0.00      AP1  C
ATOM   3394  HB1 LYS A 214      67.374  62.266  72.818  1.00  0.00      AP1   
ATOM   3395  HB2 LYS A 214      67.226  62.713  74.436  1.00  0.00      AP1  H
ATOM   3396  CG  LYS A 214      68.963  61.738  73.939  1.00  0.00      AP1  C
ATOM   3397  HG1 LYS A 214      69.357  61.587  73.032  1.00  0.00      AP1   
ATOM   3398  HG2 LYS A 214      68.604  60.966  74.404  1.00  0.00      AP1  H
ATOM   3399  CD  LYS A 214      70.177  62.235  74.755  1.00  0.00      AP1  C
ATOM   3400  HD1 LYS A 214      70.515  63.011  74.222  1.00  0.00      AP1   
ATOM   3401  HD2 LYS A 214      70.788  61.488  74.854  1.00  0.00      AP1  H
ATOM   3402  CE  LYS A 214      69.946  62.832  76.152  1.00  0.00      AP1  C
ATOM   3403  HE1 LYS A 214      69.370  63.638  76.017  1.00  0.00      AP1   
ATOM   3404  HE2 LYS A 214      70.807  63.050  76.542  1.00  0.00      AP1  H
ATOM   3405  NZ  LYS A 214      69.206  61.953  77.094  1.00  0.00      AP1  N
ATOM   3406  HZ1 LYS A 214      69.113  62.367  77.876  1.00  0.00      AP1  H
ATOM   3407  HZ2 LYS A 214      68.402  61.769  76.759  1.00  0.00      AP1  H
ATOM   3408  HZ3 LYS A 214      69.659  61.196  77.212  1.00  0.00      AP1  H
ATOM   3409  C   LYS A 214      68.917  64.309  71.950  1.00  0.00      AP1  C
ATOM   3410  O   LYS A 214      69.972  63.688  71.853  1.00  0.00      AP1  O
ATOM   3411  N   LYS A 215      68.547  65.223  71.053  1.00  0.00      AP1  N
ATOM   3412  HN  LYS A 215      67.600  65.538  71.027  1.00  0.00      AP1  H
ATOM   3413  CA  LYS A 215      69.437  65.838  70.056  1.00  0.00      AP1  C
ATOM   3414  HA  LYS A 215      70.321  65.475  70.220  1.00  0.00      AP1  H
ATOM   3415  CB  LYS A 215      68.903  65.510  68.658  1.00  0.00      AP1  C
ATOM   3416  HB1 LYS A 215      69.417  66.078  68.015  1.00  0.00      AP1   
ATOM   3417  HB2 LYS A 215      67.953  65.703  68.631  1.00  0.00      AP1  H
ATOM   3418  CG  LYS A 215      69.127  64.055  68.232  1.00  0.00      AP1  C
ATOM   3419  HG1 LYS A 215      68.693  63.429  68.880  1.00  0.00      AP1   
ATOM   3420  HG2 LYS A 215      70.074  63.845  68.219  1.00  0.00      AP1  H
ATOM   3421  CD  LYS A 215      68.519  63.889  66.838  1.00  0.00      AP1  C
ATOM   3422  HD1 LYS A 215      68.798  64.681  66.295  1.00  0.00      AP1   
ATOM   3423  HD2 LYS A 215      67.553  63.844  66.914  1.00  0.00      AP1  H
ATOM   3424  CE  LYS A 215      69.027  62.639  66.117  1.00  0.00      AP1  C
ATOM   3425  HE1 LYS A 215      68.581  61.830  66.501  1.00  0.00      AP1   
ATOM   3426  HE2 LYS A 215      69.985  62.549  66.239  1.00  0.00      AP1  H
ATOM   3427  NZ  LYS A 215      68.704  62.741  64.677  1.00  0.00      AP1  N
ATOM   3428  HZ1 LYS A 215      68.998  62.015  64.254  1.00  0.00      AP1  H
ATOM   3429  HZ2 LYS A 215      67.822  62.807  64.574  1.00  0.00      AP1  H
ATOM   3430  HZ3 LYS A 215      69.097  63.463  64.335  1.00  0.00      AP1  H
ATOM   3431  C   LYS A 215      69.542  67.357  70.164  1.00  0.00      AP1  C
ATOM   3432  O   LYS A 215      70.555  67.926  69.771  1.00  0.00      AP1  O
ATOM   3433  N   PHE A 216      68.497  68.005  70.675  1.00  0.00      AP1  N
ATOM   3434  HN  PHE A 216      67.763  67.503  71.130  1.00  0.00      AP1  H
ATOM   3435  CA  PHE A 216      68.306  69.449  70.635  1.00  0.00      AP1  C
ATOM   3436  HA  PHE A 216      69.165  69.835  70.401  1.00  0.00      AP1  H
ATOM   3437  CB  PHE A 216      67.363  69.888  69.501  1.00  0.00      AP1  C
ATOM   3438  HB1 PHE A 216      66.491  70.177  69.897  1.00  0.00      AP1   
ATOM   3439  HB2 PHE A 216      67.204  69.146  68.896  1.00  0.00      AP1  H
ATOM   3440  CG  PHE A 216      67.972  71.053  68.743  1.00  0.00      AP1  C
ATOM   3441  CD1 PHE A 216      68.215  70.937  67.363  1.00  0.00      AP1  C
ATOM   3442  HD1 PHE A 216      67.875  70.212  66.890  1.00  0.00      AP1  H
ATOM   3443  CE1 PHE A 216      68.970  71.916  66.701  1.00  0.00      AP1  C
ATOM   3444  HE1 PHE A 216      69.118  71.844  65.786  1.00  0.00      AP1  H
ATOM   3445  CZ  PHE A 216      69.503  73.002  67.407  1.00  0.00      AP1  C
ATOM   3446  HZ  PHE A 216      70.032  73.629  66.969  1.00  0.00      AP1  H
ATOM   3447  CD2 PHE A 216      68.457  72.181  69.438  1.00  0.00      AP1  C
ATOM   3448  HD2 PHE A 216      68.259  72.289  70.340  1.00  0.00      AP1  H
ATOM   3449  CE2 PHE A 216      69.236  73.140  68.776  1.00  0.00      AP1  C
ATOM   3450  HE2 PHE A 216      69.576  73.868  69.245  1.00  0.00      AP1  H
ATOM   3451  C   PHE A 216      68.006  70.060  71.999  1.00  0.00      AP1  C
ATOM   3452  O   PHE A 216      67.142  70.923  72.175  1.00  0.00      AP1  O
ATOM   3453  N   LYS A 217      68.773  69.582  72.971  1.00  0.00      AP1  N
ATOM   3454  HN  LYS A 217      69.272  68.734  72.798  1.00  0.00      AP1  H
ATOM   3455  CA  LYS A 217      68.978  70.160  74.290  1.00  0.00      AP1  C
ATOM   3456  HA  LYS A 217      68.753  71.104  74.278  1.00  0.00      AP1  H
ATOM   3457  CB  LYS A 217      68.099  69.448  75.319  1.00  0.00      AP1  C
ATOM   3458  HB1 LYS A 217      68.342  69.755  76.239  1.00  0.00      AP1   
ATOM   3459  HB2 LYS A 217      68.238  68.489  75.273  1.00  0.00      AP1  H
ATOM   3460  CG  LYS A 217      66.644  69.783  75.038  1.00  0.00      AP1  C
ATOM   3461  HG1 LYS A 217      66.414  69.441  74.127  1.00  0.00      AP1   
ATOM   3462  HG2 LYS A 217      66.519  70.744  75.070  1.00  0.00      AP1  H
ATOM   3463  CD  LYS A 217      65.724  69.115  76.043  1.00  0.00      AP1  C
ATOM   3464  HD1 LYS A 217      65.969  69.378  76.976  1.00  0.00      AP1   
ATOM   3465  HD2 LYS A 217      65.802  68.150  75.990  1.00  0.00      AP1  H
ATOM   3466  CE  LYS A 217      64.303  69.560  75.714  1.00  0.00      AP1  C
ATOM   3467  HE1 LYS A 217      63.676  69.067  76.317  1.00  0.00      AP1   
ATOM   3468  HE2 LYS A 217      64.105  69.354  74.787  1.00  0.00      AP1  H
ATOM   3469  NZ  LYS A 217      64.122  71.001  75.948  1.00  0.00      AP1  N
ATOM   3470  HZ1 LYS A 217      63.286  71.232  75.748  1.00  0.00      AP1  H
ATOM   3471  HZ2 LYS A 217      64.284  71.186  76.803  1.00  0.00      AP1  H
ATOM   3472  HZ3 LYS A 217      64.686  71.459  75.434  1.00  0.00      AP1  H
ATOM   3473  C   LYS A 217      70.428  69.932  74.664  1.00  0.00      AP1  C
ATOM   3474  O   LYS A 217      70.966  68.857  74.397  1.00  0.00      AP1  O
ATOM   3475  N   ALA A 218      71.039  70.906  75.316  1.00  0.00      AP1  N
ATOM   3476  HN  ALA A 218      70.677  71.833  75.405  1.00  0.00      AP1  H
ATOM   3477  CA  ALA A 218      72.322  70.671  75.964  1.00  0.00      AP1  C
ATOM   3478  HA  ALA A 218      72.933  70.244  75.343  1.00  0.00      AP1  H
ATOM   3479  CB  ALA A 218      72.862  72.030  76.419  1.00  0.00      AP1  C
ATOM   3480  HB1 ALA A 218      73.719  71.908  76.856  1.00  0.00      AP1  H
ATOM   3481  HB2 ALA A 218      72.972  72.609  75.649  1.00  0.00      AP1  H
ATOM   3482  HB3 ALA A 218      72.237  72.435  77.041  1.00  0.00      AP1  H
ATOM   3483  C   ALA A 218      72.168  69.735  77.171  1.00  0.00      AP1  C
ATOM   3484  O   ALA A 218      73.039  68.921  77.473  1.00  0.00      AP1  O
ATOM   3485  N   VAL A 219      71.020  69.850  77.838  1.00  0.00      AP1  N
ATOM   3486  HN  VAL A 219      70.315  70.478  77.519  1.00  0.00      AP1  H
ATOM   3487  CA  VAL A 219      70.669  69.116  79.047  1.00  0.00      AP1  C
ATOM   3488  HA  VAL A 219      71.265  68.359  79.159  1.00  0.00      AP1  H
ATOM   3489  CB  VAL A 219      70.870  69.984  80.311  1.00  0.00      AP1  C
ATOM   3490  HB  VAL A 219      70.364  69.528  81.002  1.00  0.00      AP1  H
ATOM   3491  CG1 VAL A 219      72.361  70.088  80.662  1.00  0.00      AP1  C
ATOM   3492 HG11 VAL A 219      72.469  70.635  81.456  1.00  0.00      AP1  H
ATOM   3493 HG12 VAL A 219      72.717  69.201  80.830  1.00  0.00      AP1  H
ATOM   3494 HG13 VAL A 219      72.840  70.494  79.923  1.00  0.00      AP1  H
ATOM   3495  CG2 VAL A 219      70.323  71.419  80.196  1.00  0.00      AP1  C
ATOM   3496 HG21 VAL A 219      70.487  71.895  81.025  1.00  0.00      AP1  H
ATOM   3497 HG22 VAL A 219      70.768  71.878  79.466  1.00  0.00      AP1  H
ATOM   3498 HG23 VAL A 219      69.369  71.389  80.024  1.00  0.00      AP1  H
ATOM   3499  C   VAL A 219      69.252  68.575  78.905  1.00  0.00      AP1  C
ATOM   3500  O   VAL A 219      68.258  69.235  79.200  1.00  0.00      AP1  O
ATOM   3501  N   ASP A 220      69.165  67.360  78.358  1.00  0.00      AP1  N
ATOM   3502  HN  ASP A 220      69.946  66.794  78.108  1.00  0.00      AP1  H
ATOM   3503  CA  ASP A 220      67.876  66.720  78.063  1.00  0.00      AP1  C
ATOM   3504  HA  ASP A 220      67.426  67.260  77.395  1.00  0.00      AP1  H
ATOM   3505  CB  ASP A 220      68.097  65.327  77.463  1.00  0.00      AP1   
ATOM   3506  HB1 ASP A 220      68.599  64.808  78.154  1.00  0.00      AP1   
ATOM   3507  HB2 ASP A 220      68.589  65.423  76.633  1.00  0.00      AP1  H
ATOM   3508  CG  ASP A 220      66.815  64.523  77.183  1.00  0.00      AP1  C
ATOM   3509  OD1 ASP A 220      66.919  63.283  77.028  1.00  0.00      AP1  O
ATOM   3510  OD2 ASP A 220      65.702  65.084  77.110  1.00  0.00      AP1  O
ATOM   3511  C   ASP A 220      66.920  66.714  79.259  1.00  0.00      AP1  C
ATOM   3512  O   ASP A 220      65.778  67.186  79.194  1.00  0.00      AP1  O
ATOM   3513  N   ASP A 221      67.478  66.298  80.386  1.00  0.00      AP1  N
ATOM   3514  HN  ASP A 221      68.443  66.051  80.426  1.00  0.00      AP1  H
ATOM   3515  CA  ASP A 221      66.802  66.148  81.663  1.00  0.00      AP1  C
ATOM   3516  HA  ASP A 221      65.837  66.054  81.645  1.00  0.00      AP1  H
ATOM   3517  CB  ASP A 221      67.225  64.787  82.244  1.00  0.00      AP1   
ATOM   3518  HB1 ASP A 221      66.705  64.600  83.078  1.00  0.00      AP1   
ATOM   3519  HB2 ASP A 221      68.168  64.797  82.472  1.00  0.00      AP1  H
ATOM   3520  CG  ASP A 221      66.937  63.681  81.186  1.00  0.00      AP1  C
ATOM   3521  OD1 ASP A 221      65.742  63.400  80.910  1.00  0.00      AP1  O
ATOM   3522  OD2 ASP A 221      67.891  63.189  80.531  1.00  0.00      AP1  O
ATOM   3523  C   ASP A 221      66.847  67.471  82.460  1.00  0.00      AP1  C
ATOM   3524  O   ASP A 221      67.064  67.516  83.666  1.00  0.00      AP1  O
ATOM   3525  N   SER A 222      66.647  68.575  81.719  1.00  0.00      AP1  N
ATOM   3526  HN  SER A 222      66.601  68.434  80.730  1.00  0.00      AP1  H
ATOM   3527  CA  SER A 222      66.482  69.983  82.138  1.00  0.00      AP1  C
ATOM   3528  HA  SER A 222      65.828  69.993  82.855  1.00  0.00      AP1  H
ATOM   3529  CB  SER A 222      67.808  70.548  82.670  1.00  0.00      AP1  C
ATOM   3530  HB1 SER A 222      67.705  71.535  82.790  1.00  0.00      AP1   
ATOM   3531  HB2 SER A 222      68.518  70.368  82.034  1.00  0.00      AP1  H
ATOM   3532  OG  SER A 222      68.135  69.979  83.923  1.00  0.00      AP1  O
ATOM   3533  HG1 SER A 222      68.862  70.299  84.195  1.00  0.00      AP1  H
ATOM   3534  C   SER A 222      65.924  70.866  81.013  1.00  0.00      AP1  C
ATOM   3535  O   SER A 222      66.433  71.933  80.680  1.00  0.00      AP1  O
ATOM   3536  N   PHE A 223      64.880  70.359  80.366  1.00  0.00      AP1  N
ATOM   3537  HN  PHE A 223      64.414  69.563  80.748  1.00  0.00      AP1  H
ATOM   3538  CA  PHE A 223      64.313  70.848  79.114  1.00  0.00      AP1  C
ATOM   3539  HA  PHE A 223      65.001  70.749  78.437  1.00  0.00      AP1  H
ATOM   3540  CB  PHE A 223      63.081  69.978  78.794  1.00  0.00      AP1  C
ATOM   3541  HB1 PHE A 223      63.464  69.104  78.495  1.00  0.00      AP1   
ATOM   3542  HB2 PHE A 223      62.554  70.441  78.123  1.00  0.00      AP1  H
ATOM   3543  CG  PHE A 223      62.158  69.614  79.945  1.00  0.00      AP1  C
ATOM   3544  CD1 PHE A 223      61.142  70.499  80.350  1.00  0.00      AP1  C
ATOM   3545  HD1 PHE A 223      61.027  71.308  79.906  1.00  0.00      AP1  H
ATOM   3546  CE1 PHE A 223      60.300  70.164  81.424  1.00  0.00      AP1  C
ATOM   3547  HE1 PHE A 223      59.635  70.755  81.693  1.00  0.00      AP1  H
ATOM   3548  CZ  PHE A 223      60.460  68.938  82.093  1.00  0.00      AP1  C
ATOM   3549  HZ  PHE A 223      59.908  68.722  82.810  1.00  0.00      AP1  H
ATOM   3550  CD2 PHE A 223      62.307  68.377  80.606  1.00  0.00      AP1  C
ATOM   3551  HD2 PHE A 223      62.969  67.783  80.334  1.00  0.00      AP1  H
ATOM   3552  CE2 PHE A 223      61.457  68.039  81.675  1.00  0.00      AP1  C
ATOM   3553  HE2 PHE A 223      61.555  67.220  82.105  1.00  0.00      AP1  H
ATOM   3554  C   PHE A 223      64.057  72.367  78.984  1.00  0.00      AP1  C
ATOM   3555  O   PHE A 223      62.999  72.882  79.311  1.00  0.00      AP1  O
ATOM   3556  N   GLU A 224      64.998  73.002  78.287  1.00  0.00      AP1  N
ATOM   3557  HN  GLU A 224      65.915  72.615  78.320  1.00  0.00      AP1  H
ATOM   3558  CA  GLU A 224      64.888  74.219  77.454  1.00  0.00      AP1  C
ATOM   3559  HA  GLU A 224      64.640  74.974  78.010  1.00  0.00      AP1  H
ATOM   3560  CB  GLU A 224      66.269  74.352  76.755  1.00  0.00      AP1   
ATOM   3561  HB1 GLU A 224      66.306  75.333  76.564  1.00  0.00      AP1   
ATOM   3562  HB2 GLU A 224      66.265  73.733  76.009  1.00  0.00      AP1  H
ATOM   3563  CG  GLU A 224      67.594  74.129  77.508  1.00  0.00      AP1  C
ATOM   3564  HG1 GLU A 224      67.447  73.512  78.281  1.00  0.00      AP1   
ATOM   3565  HG2 GLU A 224      67.929  74.970  77.857  1.00  0.00      AP1  H
ATOM   3566  CD  GLU A 224      68.612  73.510  76.530  1.00  0.00      AP1  C
ATOM   3567  OE1 GLU A 224      68.984  74.197  75.554  1.00  0.00      AP1  O
ATOM   3568  OE2 GLU A 224      68.927  72.307  76.692  1.00  0.00      AP1  O
ATOM   3569  C   GLU A 224      63.806  74.099  76.345  1.00  0.00      AP1  C
ATOM   3570  O   GLU A 224      62.894  73.282  76.433  1.00  0.00      AP1  O
ATOM   3571  N   MET A 225      64.043  74.755  75.198  1.00  0.00      AP1  N
ATOM   3572  HN  MET A 225      64.516  75.633  75.230  1.00  0.00      AP1  H
ATOM   3573  CA  MET A 225      63.672  74.313  73.844  1.00  0.00      AP1  C
ATOM   3574  HA  MET A 225      63.565  75.116  73.310  1.00  0.00      AP1  H
ATOM   3575  CB  MET A 225      64.810  73.466  73.217  1.00  0.00      AP1  C
ATOM   3576  HB1 MET A 225      64.539  73.342  72.262  1.00  0.00      AP1   
ATOM   3577  HB2 MET A 225      64.884  72.641  73.722  1.00  0.00      AP1  H
ATOM   3578  CG  MET A 225      66.206  74.111  73.147  1.00  0.00      AP1  C
ATOM   3579  HG1 MET A 225      66.833  73.343  73.018  1.00  0.00      AP1   
ATOM   3580  HG2 MET A 225      66.347  74.611  73.966  1.00  0.00      AP1  H
ATOM   3581  SD  MET A 225      66.539  75.213  71.754  1.00  0.00      AP1  S
ATOM   3582  CE  MET A 225      68.344  75.300  71.933  1.00  0.00      AP1  C
ATOM   3583  HE1 MET A 225      68.711  75.872  71.241  1.00  0.00      AP1  H
ATOM   3584  HE2 MET A 225      68.566  75.664  72.804  1.00  0.00      AP1  H
ATOM   3585  HE3 MET A 225      68.721  74.410  71.849  1.00  0.00      AP1  H
ATOM   3586  C   MET A 225      62.296  73.627  73.758  1.00  0.00      AP1  C
ATOM   3587  O   MET A 225      61.280  74.304  73.732  1.00  0.00      AP1  O
ATOM   3588  N   ILE A 226      62.238  72.290  73.757  1.00  0.00      AP1  N
ATOM   3589  HN  ILE A 226      63.049  71.711  73.709  1.00  0.00      AP1  H
ATOM   3590  CA  ILE A 226      60.974  71.549  73.827  1.00  0.00      AP1  C
ATOM   3591  HA  ILE A 226      60.293  72.131  73.455  1.00  0.00      AP1  H
ATOM   3592  CB  ILE A 226      61.079  70.240  72.998  1.00  0.00      AP1  C
ATOM   3593  HB  ILE A 226      61.667  69.659  73.505  1.00  0.00      AP1  H
ATOM   3594  CG2 ILE A 226      59.683  69.619  72.838  1.00  0.00      AP1  C
ATOM   3595 HG21 ILE A 226      59.750  68.802  72.320  1.00  0.00      AP1  H
ATOM   3596 HG22 ILE A 226      59.316  69.418  73.713  1.00  0.00      AP1  H
ATOM   3597 HG23 ILE A 226      59.101  70.245  72.380  1.00  0.00      AP1  H
ATOM   3598  CG1 ILE A 226      61.756  70.385  71.613  1.00  0.00      AP1  C
ATOM   3599 HG11 ILE A 226      61.734  69.475  71.198  1.00  0.00      AP1   
ATOM   3600 HG12 ILE A 226      62.659  70.714  71.742  1.00  0.00      AP1  H
ATOM   3601  CD  ILE A 226      61.032  71.313  70.635  1.00  0.00      AP1  C
ATOM   3602  HD1 ILE A 226      61.549  71.316  69.651  1.00  0.00      AP1   
ATOM   3603  HD2 ILE A 226      59.985  70.976  70.477  1.00  0.00      AP1   
ATOM   3604  HD3 ILE A 226      61.013  72.356  71.016  1.00  0.00      AP1   
ATOM   3605  C   ILE A 226      60.543  71.218  75.260  1.00  0.00      AP1  C
ATOM   3606  O   ILE A 226      61.216  70.444  75.956  1.00  0.00      AP1  O
ATOM   3607  N   GLU A 227      59.371  71.707  75.657  1.00  0.00      AP1  N
ATOM   3608  HN  GLU A 227      58.829  72.266  75.035  1.00  0.00      AP1  H
ATOM   3609  CA  GLU A 227      58.754  71.508  76.969  1.00  0.00      AP1  C
ATOM   3610  HA  GLU A 227      59.435  71.116  77.538  1.00  0.00      AP1  H
ATOM   3611  CB  GLU A 227      58.265  72.847  77.523  1.00  0.00      AP1   
ATOM   3612  HB1 GLU A 227      57.653  72.656  78.291  1.00  0.00      AP1   
ATOM   3613  HB2 GLU A 227      57.793  73.331  76.828  1.00  0.00      AP1  H
ATOM   3614  CG  GLU A 227      59.418  73.703  78.046  1.00  0.00      AP1  C
ATOM   3615  HG1 GLU A 227      60.049  73.860  77.287  1.00  0.00      AP1   
ATOM   3616  HG2 GLU A 227      59.865  73.235  78.768  1.00  0.00      AP1  H
ATOM   3617  CD  GLU A 227      58.941  75.069  78.544  1.00  0.00      AP1  C
ATOM   3618  OE1 GLU A 227      59.763  75.764  79.179  1.00  0.00      AP1  O
ATOM   3619  OE2 GLU A 227      57.805  75.489  78.230  1.00  0.00      AP1  O
ATOM   3620  C   GLU A 227      57.555  70.565  76.912  1.00  0.00      AP1  C
ATOM   3621  O   GLU A 227      56.660  70.743  76.084  1.00  0.00      AP1  O
ATOM   3622  N   THR A 228      57.511  69.587  77.825  1.00  0.00      AP1  N
ATOM   3623  HN  THR A 228      58.274  69.343  78.423  1.00  0.00      AP1  H
ATOM   3624  CA  THR A 228      56.308  68.777  78.023  1.00  0.00      AP1  C
ATOM   3625  HA  THR A 228      55.907  68.665  77.147  1.00  0.00      AP1  H
ATOM   3626  CB  THR A 228      56.539  67.354  78.579  1.00  0.00      AP1  C
ATOM   3627  HB  THR A 228      56.812  67.508  79.497  1.00  0.00      AP1  H
ATOM   3628  OG1 THR A 228      57.530  66.612  77.913  1.00  0.00      AP1  O
ATOM   3629  HG1 THR A 228      57.600  65.854  78.269  1.00  0.00      AP1  H
ATOM   3630  CG2 THR A 228      55.268  66.515  78.438  1.00  0.00      AP1  C
ATOM   3631 HG21 THR A 228      55.427  65.625  78.790  1.00  0.00      AP1  H
ATOM   3632 HG22 THR A 228      54.547  66.934  78.933  1.00  0.00      AP1  H
ATOM   3633 HG23 THR A 228      55.024  66.453  77.501  1.00  0.00      AP1  H
ATOM   3634  C   THR A 228      55.457  69.509  79.045  1.00  0.00      AP1  C
ATOM   3635  O   THR A 228      55.910  69.772  80.159  1.00  0.00      AP1  O
ATOM   3636  N   LEU A 229      54.215  69.781  78.674  1.00  0.00      AP1  N
ATOM   3637  HN  LEU A 229      53.920  69.665  77.728  1.00  0.00      AP1  H
ATOM   3638  CA  LEU A 229      53.179  70.260  79.566  1.00  0.00      AP1  C
ATOM   3639  HA  LEU A 229      53.532  70.437  80.452  1.00  0.00      AP1  H
ATOM   3640  CB  LEU A 229      52.634  71.621  79.103  1.00  0.00      AP1  C
ATOM   3641  HB1 LEU A 229      51.887  71.851  79.727  1.00  0.00      AP1   
ATOM   3642  HB2 LEU A 229      52.334  71.541  78.184  1.00  0.00      AP1  H
ATOM   3643  CG  LEU A 229      53.650  72.782  79.195  1.00  0.00      AP1  C
ATOM   3644  HG  LEU A 229      54.378  72.557  78.595  1.00  0.00      AP1  H
ATOM   3645  CD1 LEU A 229      52.929  74.076  78.825  1.00  0.00      AP1  C
ATOM   3646 HD11 LEU A 229      53.550  74.819  78.877  1.00  0.00      AP1  H
ATOM   3647 HD12 LEU A 229      52.583  74.007  77.922  1.00  0.00      AP1  H
ATOM   3648 HD13 LEU A 229      52.195  74.225  79.442  1.00  0.00      AP1  H
ATOM   3649  CD2 LEU A 229      54.248  72.984  80.592  1.00  0.00      AP1  C
ATOM   3650 HD21 LEU A 229      54.873  73.725  80.573  1.00  0.00      AP1  H
ATOM   3651 HD22 LEU A 229      53.538  73.177  81.224  1.00  0.00      AP1  H
ATOM   3652 HD23 LEU A 229      54.712  72.177  80.865  1.00  0.00      AP1  H
ATOM   3653  C   LEU A 229      52.128  69.163  79.711  1.00  0.00      AP1  C
ATOM   3654  O   LEU A 229      51.153  69.094  78.969  1.00  0.00      AP1  O
ATOM   3655  N   TYR A 230      52.444  68.221  80.599  1.00  0.00      AP1  N
ATOM   3656  HN  TYR A 230      53.270  68.346  81.146  1.00  0.00      AP1  H
ATOM   3657  CA  TYR A 230      51.709  66.988  80.882  1.00  0.00      AP1  C
ATOM   3658  HA  TYR A 230      51.777  66.397  80.116  1.00  0.00      AP1  H
ATOM   3659  CB  TYR A 230      52.343  66.312  82.115  1.00  0.00      AP1  C
ATOM   3660  HB1 TYR A 230      52.022  65.365  82.109  1.00  0.00      AP1   
ATOM   3661  HB2 TYR A 230      52.065  66.792  82.911  1.00  0.00      AP1  H
ATOM   3662  CG  TYR A 230      53.867  66.244  82.092  1.00  0.00      AP1  C
ATOM   3663  CD1 TYR A 230      54.533  65.111  81.580  1.00  0.00      AP1  C
ATOM   3664  HD1 TYR A 230      54.043  64.374  81.294  1.00  0.00      AP1  H
ATOM   3665  CE1 TYR A 230      55.942  65.093  81.500  1.00  0.00      AP1  C
ATOM   3666  HE1 TYR A 230      56.378  64.339  81.174  1.00  0.00      AP1  H
ATOM   3667  CZ  TYR A 230      56.693  66.215  81.912  1.00  0.00      AP1  C
ATOM   3668  OH  TYR A 230      58.043  66.237  81.744  1.00  0.00      AP1  O
ATOM   3669  HH  TYR A 230      58.350  66.963  82.033  1.00  0.00      AP1  H
ATOM   3670  CD2 TYR A 230      54.622  67.345  82.546  1.00  0.00      AP1  C
ATOM   3671  HD2 TYR A 230      54.190  68.078  82.921  1.00  0.00      AP1  H
ATOM   3672  CE2 TYR A 230      56.025  67.343  82.436  1.00  0.00      AP1  C
ATOM   3673  HE2 TYR A 230      56.513  68.086  82.709  1.00  0.00      AP1  H
ATOM   3674  C   TYR A 230      50.208  67.235  81.076  1.00  0.00      AP1  C
ATOM   3675  O   TYR A 230      49.808  68.268  81.604  1.00  0.00      AP1  O
ATOM   3676  N   GLY A 231      49.368  66.306  80.619  1.00  0.00      AP1  N
ATOM   3677  HN  GLY A 231      49.685  65.417  80.291  1.00  0.00      AP1  H
ATOM   3678  CA  GLY A 231      47.917  66.522  80.565  1.00  0.00      AP1  C
ATOM   3679  HA1 GLY A 231      47.654  67.006  81.496  1.00  0.00      AP1   
ATOM   3680  HA2 GLY A 231      47.477  65.661  80.490  1.00  0.00      AP1  H
ATOM   3681  C   GLY A 231      47.445  67.418  79.414  1.00  0.00      AP1  C
ATOM   3682  O   GLY A 231      46.253  67.427  79.128  1.00  0.00      AP1  O
ATOM   3683  N   VAL A 232      48.360  68.103  78.711  1.00  0.00      AP1  N
ATOM   3684  HN  VAL A 232      49.332  68.039  78.920  1.00  0.00      AP1  H
ATOM   3685  CA  VAL A 232      48.037  68.996  77.589  1.00  0.00      AP1  C
ATOM   3686  HA  VAL A 232      47.090  68.870  77.419  1.00  0.00      AP1  H
ATOM   3687  CB  VAL A 232      48.248  70.488  77.945  1.00  0.00      AP1  C
ATOM   3688  HB  VAL A 232      49.208  70.614  77.998  1.00  0.00      AP1  H
ATOM   3689  CG1 VAL A 232      47.623  71.388  76.869  1.00  0.00      AP1  C
ATOM   3690 HG11 VAL A 232      47.762  72.319  77.104  1.00  0.00      AP1  H
ATOM   3691 HG12 VAL A 232      48.040  71.206  76.012  1.00  0.00      AP1  H
ATOM   3692 HG13 VAL A 232      46.672  71.209  76.810  1.00  0.00      AP1  H
ATOM   3693  CG2 VAL A 232      47.627  70.877  79.294  1.00  0.00      AP1  C
ATOM   3694 HG21 VAL A 232      47.789  71.818  79.466  1.00  0.00      AP1  H
ATOM   3695 HG22 VAL A 232      46.671  70.713  79.270  1.00  0.00      AP1  H
ATOM   3696 HG23 VAL A 232      48.028  70.347  80.000  1.00  0.00      AP1  H
ATOM   3697  C   VAL A 232      48.767  68.623  76.304  1.00  0.00      AP1  C
ATOM   3698  O   VAL A 232      48.121  68.275  75.317  1.00  0.00      AP1  O
ATOM   3699  N   GLY A 233      50.095  68.695  76.274  1.00  0.00      AP1  N
ATOM   3700  HN  GLY A 233      50.668  68.725  77.092  1.00  0.00      AP1  H
ATOM   3701  CA  GLY A 233      50.808  68.736  75.002  1.00  0.00      AP1  C
ATOM   3702  HA1 GLY A 233      50.345  69.518  74.416  1.00  0.00      AP1   
ATOM   3703  HA2 GLY A 233      50.717  67.877  74.561  1.00  0.00      AP1  H
ATOM   3704  C   GLY A 233      52.274  69.063  75.143  1.00  0.00      AP1  C
ATOM   3705  O   GLY A 233      52.886  68.913  76.200  1.00  0.00      AP1  O
ATOM   3706  N   TYR A 234      52.821  69.561  74.049  1.00  0.00      AP1  N
ATOM   3707  HN  TYR A 234      52.323  69.613  73.185  1.00  0.00      AP1  H
ATOM   3708  CA  TYR A 234      54.185  70.076  73.995  1.00  0.00      AP1  C
ATOM   3709  HA  TYR A 234      54.639  70.008  74.849  1.00  0.00      AP1  H
ATOM   3710  CB  TYR A 234      54.954  69.252  72.962  1.00  0.00      AP1  C
ATOM   3711  HB1 TYR A 234      55.718  69.797  72.617  1.00  0.00      AP1   
ATOM   3712  HB2 TYR A 234      54.370  69.021  72.223  1.00  0.00      AP1  H
ATOM   3713  CG  TYR A 234      55.496  68.004  73.595  1.00  0.00      AP1  C
ATOM   3714  CD1 TYR A 234      56.652  68.135  74.368  1.00  0.00      AP1  C
ATOM   3715  HD1 TYR A 234      57.086  68.956  74.421  1.00  0.00      AP1  H
ATOM   3716  CE1 TYR A 234      57.156  67.033  75.061  1.00  0.00      AP1  C
ATOM   3717  HE1 TYR A 234      57.923  67.124  75.579  1.00  0.00      AP1  H
ATOM   3718  CZ  TYR A 234      56.511  65.784  74.982  1.00  0.00      AP1  C
ATOM   3719  OH  TYR A 234      57.045  64.739  75.673  1.00  0.00      AP1  O
ATOM   3720  HH  TYR A 234      56.576  64.053  75.550  1.00  0.00      AP1  H
ATOM   3721  CD2 TYR A 234      54.840  66.763  73.490  1.00  0.00      AP1  C
ATOM   3722  HD2 TYR A 234      54.074  66.680  72.969  1.00  0.00      AP1  H
ATOM   3723  CE2 TYR A 234      55.353  65.647  74.181  1.00  0.00      AP1  C
ATOM   3724  HE2 TYR A 234      54.931  64.821  74.111  1.00  0.00      AP1  H
ATOM   3725  C   TYR A 234      54.113  71.536  73.596  1.00  0.00      AP1  C
ATOM   3726  O   TYR A 234      53.234  71.933  72.824  1.00  0.00      AP1  O
ATOM   3727  N   ARG A 235      55.071  72.322  74.071  1.00  0.00      AP1  N
ATOM   3728  HN  ARG A 235      55.664  72.024  74.816  1.00  0.00      AP1  H
ATOM   3729  CA  ARG A 235      55.313  73.662  73.535  1.00  0.00      AP1  C
ATOM   3730  HA  ARG A 235      54.811  73.759  72.711  1.00  0.00      AP1  H
ATOM   3731  CB  ARG A 235      54.786  74.758  74.481  1.00  0.00      AP1  C
ATOM   3732  HB1 ARG A 235      53.851  74.498  74.721  1.00  0.00      AP1   
ATOM   3733  HB2 ARG A 235      54.822  75.611  74.021  1.00  0.00      AP1  H
ATOM   3734  CG  ARG A 235      55.557  74.876  75.807  1.00  0.00      AP1  C
ATOM   3735  HG1 ARG A 235      56.504  75.112  75.590  1.00  0.00      AP1   
ATOM   3736  HG2 ARG A 235      55.520  74.029  76.279  1.00  0.00      AP1  H
ATOM   3737  CD  ARG A 235      54.990  75.984  76.701  1.00  0.00      AP1  C
ATOM   3738  HD1 ARG A 235      55.479  75.941  77.572  1.00  0.00      AP1   
ATOM   3739  HD2 ARG A 235      54.039  75.837  76.827  1.00  0.00      AP1  H
ATOM   3740  NE  ARG A 235      55.203  77.333  76.146  1.00  0.00      AP1  N
ATOM   3741  HE  ARG A 235      54.633  77.600  75.560  1.00  0.00      AP1  H
ATOM   3742  CZ  ARG A 235      56.174  78.177  76.451  1.00  0.00      AP1  C
ATOM   3743  NH1 ARG A 235      57.140  77.919  77.283  1.00  0.00      AP1  N
ATOM   3744 HH11 ARG A 235      57.176  77.155  77.677  1.00  0.00      AP1  H
ATOM   3745 HH12 ARG A 235      57.743  78.512  77.439  1.00  0.00      AP1  H
ATOM   3746  NH2 ARG A 235      56.181  79.362  75.916  1.00  0.00      AP1  N
ATOM   3747 HH21 ARG A 235      55.558  79.591  75.369  1.00  0.00      AP1  H
ATOM   3748 HH22 ARG A 235      56.809  79.917  76.109  1.00  0.00      AP1  H
ATOM   3749  C   ARG A 235      56.777  73.837  73.195  1.00  0.00      AP1  C
ATOM   3750  O   ARG A 235      57.640  73.162  73.757  1.00  0.00      AP1  O
ATOM   3751  N   PHE A 236      57.047  74.767  72.288  1.00  0.00      AP1  N
ATOM   3752  HN  PHE A 236      56.425  75.101  71.582  1.00  0.00      AP1  H
ATOM   3753  CA  PHE A 236      58.357  75.389  72.278  1.00  0.00      AP1  C
ATOM   3754  HA  PHE A 236      59.041  74.724  72.456  1.00  0.00      AP1  H
ATOM   3755  CB  PHE A 236      58.694  75.977  70.899  1.00  0.00      AP1  C
ATOM   3756  HB1 PHE A 236      58.260  76.873  70.806  1.00  0.00      AP1   
ATOM   3757  HB2 PHE A 236      58.358  75.397  70.198  1.00  0.00      AP1  H
ATOM   3758  CG  PHE A 236      60.194  76.131  70.772  1.00  0.00      AP1  C
ATOM   3759  CD1 PHE A 236      60.834  77.271  71.289  1.00  0.00      AP1  C
ATOM   3760  HD1 PHE A 236      60.333  78.017  71.528  1.00  0.00      AP1  H
ATOM   3761  CE1 PHE A 236      62.230  77.284  71.445  1.00  0.00      AP1  C
ATOM   3762  HE1 PHE A 236      62.648  78.016  71.839  1.00  0.00      AP1  H
ATOM   3763  CZ  PHE A 236      62.993  76.193  71.006  1.00  0.00      AP1  C
ATOM   3764  HZ  PHE A 236      63.919  76.212  71.087  1.00  0.00      AP1  H
ATOM   3765  CD2 PHE A 236      60.963  75.041  70.328  1.00  0.00      AP1  C
ATOM   3766  HD2 PHE A 236      60.544  74.298  69.957  1.00  0.00      AP1  H
ATOM   3767  CE2 PHE A 236      62.362  75.071  70.444  1.00  0.00      AP1  C
ATOM   3768  HE2 PHE A 236      62.870  74.350  70.149  1.00  0.00      AP1  H
ATOM   3769  C   PHE A 236      58.378  76.459  73.375  1.00  0.00      AP1  C
ATOM   3770  O   PHE A 236      57.360  77.060  73.734  1.00  0.00      AP1  O
ATOM   3771  N   ARG A 237      59.576  76.696  73.886  1.00  0.00      AP1  N
ATOM   3772  HN  ARG A 237      60.345  76.189  73.503  1.00  0.00      AP1  H
ATOM   3773  CA  ARG A 237      59.878  77.625  74.953  1.00  0.00      AP1  C
ATOM   3774  HA  ARG A 237      59.064  77.942  75.375  1.00  0.00      AP1  H
ATOM   3775  CB  ARG A 237      60.740  76.884  75.994  1.00  0.00      AP1  C
ATOM   3776  HB1 ARG A 237      61.591  76.631  75.534  1.00  0.00      AP1   
ATOM   3777  HB2 ARG A 237      60.254  76.105  76.308  1.00  0.00      AP1  H
ATOM   3778  CG  ARG A 237      61.134  77.748  77.205  1.00  0.00      AP1  C
ATOM   3779  HG1 ARG A 237      60.345  77.823  77.815  1.00  0.00      AP1   
ATOM   3780  HG2 ARG A 237      61.395  78.633  76.907  1.00  0.00      AP1  H
ATOM   3781  CD  ARG A 237      62.291  77.096  77.976  1.00  0.00      AP1  C
ATOM   3782  HD1 ARG A 237      63.044  76.950  77.334  1.00  0.00      AP1   
ATOM   3783  HD2 ARG A 237      61.996  76.250  78.347  1.00  0.00      AP1  H
ATOM   3784  NE  ARG A 237      62.784  77.965  79.063  1.00  0.00      AP1  N
ATOM   3785  HE  ARG A 237      63.457  78.468  78.877  1.00  0.00      AP1  H
ATOM   3786  CZ  ARG A 237      62.302  78.053  80.292  1.00  0.00      AP1  C
ATOM   3787  NH1 ARG A 237      61.288  77.353  80.708  1.00  0.00      AP1  N
ATOM   3788 HH11 ARG A 237      60.899  76.802  80.175  1.00  0.00      AP1  H
ATOM   3789 HH12 ARG A 237      61.007  77.441  81.516  1.00  0.00      AP1  H
ATOM   3790  NH2 ARG A 237      62.842  78.871  81.151  1.00  0.00      AP1  N
ATOM   3791 HH21 ARG A 237      63.514  79.356  80.920  1.00  0.00      AP1  H
ATOM   3792 HH22 ARG A 237      62.527  78.926  81.949  1.00  0.00      AP1  H
ATOM   3793  C   ARG A 237      60.594  78.840  74.401  1.00  0.00      AP1  C
ATOM   3794  O   ARG A 237      61.819  78.809  74.280  1.00  0.00      AP1  O
ATOM   3795  N   GLU A 238      59.847  79.891  74.058  1.00  0.00      AP1  N
ATOM   3796  HN  GLU A 238      58.854  79.960  74.036  1.00  0.00      AP1  H
ATOM   3797  CA  GLU A 238      60.536  81.113  73.658  1.00  0.00      AP1  C
ATOM   3798  HA  GLU A 238      61.158  80.846  72.963  1.00  0.00      AP1  H
ATOM   3799  CB  GLU A 238      59.662  82.143  72.926  1.00  0.00      AP1   
ATOM   3800  HB1 GLU A 238      59.152  82.670  73.606  1.00  0.00      AP1   
ATOM   3801  HB2 GLU A 238      59.039  81.687  72.338  1.00  0.00      AP1  H
ATOM   3802  CG  GLU A 238      60.542  83.115  72.105  1.00  0.00      AP1  C
ATOM   3803  HG1 GLU A 238      61.036  83.704  72.745  1.00  0.00      AP1   
ATOM   3804  HG2 GLU A 238      59.979  83.652  71.526  1.00  0.00      AP1  H
ATOM   3805  CD  GLU A 238      61.580  82.355  71.256  1.00  0.00      AP1  C
ATOM   3806  OE1 GLU A 238      61.167  81.715  70.271  1.00  0.00      AP1  O
ATOM   3807  OE2 GLU A 238      62.737  82.209  71.727  1.00  0.00      AP1  O
ATOM   3808  C   GLU A 238      61.394  81.686  74.791  1.00  0.00      AP1  C
ATOM   3809  O   GLU A 238      60.942  81.831  75.930  1.00  0.00      AP1  O
ATOM   3810  N   ALA A 239      62.675  81.881  74.478  1.00  0.00      AP1  N
ATOM   3811  HN  ALA A 239      62.937  82.043  73.527  1.00  0.00      AP1  H
ATOM   3812  CA  ALA A 239      63.768  81.879  75.433  1.00  0.00      AP1  C
ATOM   3813  HA  ALA A 239      63.470  82.312  76.248  1.00  0.00      AP1  H
ATOM   3814  CB  ALA A 239      64.162  80.427  75.751  1.00  0.00      AP1  C
ATOM   3815  HB1 ALA A 239      64.892  80.422  76.389  1.00  0.00      AP1  H
ATOM   3816  HB2 ALA A 239      63.400  79.960  76.129  1.00  0.00      AP1  H
ATOM   3817  HB3 ALA A 239      64.442  79.982  74.936  1.00  0.00      AP1  H
ATOM   3818  C   ALA A 239      64.967  82.689  74.927  1.00  0.00      AP1  C
ATOM   3819  OT1 ALA A 239      64.750  83.062  74.025  1.00  0.00      AP1  O
ATOM   3820  OT2 ALA A 239      65.693  82.660  75.614  1.00  0.00      AP1  O
ATOM   3821  H5T GUA A   1      44.309  88.809  20.810  1.00  0.00      AN1  H
ATOM   3822  O5' GUA A   1      45.197  88.554  21.192  1.00  0.00      AN1  O
ATOM   3823  C5' GUA A   1      46.109  88.254  20.106  1.00  0.00      AN1  C
ATOM   3824  H5' GUA A   1      46.270  89.087  19.577  1.00  0.00      AN1  H
ATOM   3825 H5'' GUA A   1      45.780  87.445  19.619  1.00  0.00      AN1  H
ATOM   3826  C4' GUA A   1      47.461  87.865  20.665  1.00  0.00      AN1  C
ATOM   3827  H4' GUA A   1      47.985  87.351  19.986  1.00  0.00      AN1  H
ATOM   3828  O4' GUA A   1      48.191  89.085  21.007  1.00  0.00      AN1  O
ATOM   3829  C1' GUA A   1      48.222  89.246  22.413  1.00  0.00      AN1  C
ATOM   3830  H1' GUA A   1      49.176  89.127  22.687  1.00  0.00      AN1  H
ATOM   3831  N9  GUA A   1      47.730  90.613  22.726  1.00  0.00      AN1  N
ATOM   3832  C4  GUA A   1      48.522  91.713  22.972  1.00  0.00      AN1  C
ATOM   3833  N2  GUA A   1      51.699  93.112  23.296  1.00  0.00      AN1  N
ATOM   3834  H21 GUA A   1      52.184  93.975  23.496  1.00  0.00      AN1  H
ATOM   3835  H22 GUA A   1      52.275  92.304  23.109  1.00  0.00      AN1  H
ATOM   3836  N3  GUA A   1      49.882  91.722  22.973  1.00  0.00      AN1  N
ATOM   3837  C2  GUA A   1      50.378  92.925  23.252  1.00  0.00      AN1  C
ATOM   3838  N1  GUA A   1      49.597  94.034  23.499  1.00  0.00      AN1  N
ATOM   3839  H1  GUA A   1      50.082  94.922  23.693  1.00  0.00      AN1  H
ATOM   3840  C6  GUA A   1      48.189  94.047  23.506  1.00  0.00      AN1  C
ATOM   3841  O6  GUA A   1      47.596  95.096  23.747  1.00  0.00      AN1  O
ATOM   3842  C5  GUA A   1      47.661  92.768  23.217  1.00  0.00      AN1  C
ATOM   3843  N7  GUA A   1      46.336  92.340  23.126  1.00  0.00      AN1  N
ATOM   3844  C8  GUA A   1      46.433  91.070  22.833  1.00  0.00      AN1  C
ATOM   3845  H8  GUA A   1      45.514  90.685  22.745  1.00  0.00      AN1  H
ATOM   3846  C2' GUA A   1      47.387  88.134  23.032  1.00  0.00      AN1  C
ATOM   3847 H2'' GUA A   1      46.442  88.450  23.119  1.00  0.00      AN1  H
ATOM   3848  H2' GUA A   1      47.849  87.803  23.855  1.00  0.00      AN1  H
ATOM   3849  C3' GUA A   1      47.452  87.056  21.960  1.00  0.00      AN1  C
ATOM   3850  H3' GUA A   1      46.611  86.517  22.001  1.00  0.00      AN1  H
ATOM   3851  O3' GUA A   1      48.641  86.295  22.129  1.00  0.00      AN1  O
ATOM   3852  P   CYT A   2      48.840  85.890  23.622  1.00  0.00      AN1  P
ATOM   3853  O1P CYT A   2      49.508  84.573  23.576  1.00  0.00      AN1  O
ATOM   3854  O2P CYT A   2      47.689  86.003  24.546  1.00  0.00      AN1  O
ATOM   3855  O5' CYT A   2      49.908  87.027  23.961  1.00  0.00      AN1  O
ATOM   3856  C5' CYT A   2      50.908  87.364  22.970  1.00  0.00      AN1  C
ATOM   3857  H5' CYT A   2      50.616  88.185  22.479  1.00  0.00      AN1  H
ATOM   3858 H5'' CYT A   2      51.122  86.548  22.433  1.00  0.00      AN1  H
ATOM   3859  C4' CYT A   2      52.202  87.745  23.656  1.00  0.00      AN1  C
ATOM   3860  H4' CYT A   2      52.971  87.659  23.023  1.00  0.00      AN1  H
ATOM   3861  O4' CYT A   2      52.104  89.135  24.100  1.00  0.00      AN1  O
ATOM   3862  C1' CYT A   2      51.937  89.177  25.504  1.00  0.00      AN1  C
ATOM   3863  H1' CYT A   2      52.773  89.584  25.872  1.00  0.00      AN1  H
ATOM   3864  N1  CYT A   2      50.745  90.019  25.796  1.00  0.00      AN1  N
ATOM   3865  C6  CYT A   2      49.486  89.506  25.726  1.00  0.00      AN1  C
ATOM   3866  H6  CYT A   2      49.185  88.582  25.490  1.00  0.00      AN1  H
ATOM   3867  C5  CYT A   2      48.395  90.271  25.997  1.00  0.00      AN1  C
ATOM   3868  H5  CYT A   2      47.410  90.101  26.013  1.00  0.00      AN1  H
ATOM   3869  C2  CYT A   2      50.953  91.350  26.142  1.00  0.00      AN1  C
ATOM   3870  O2  CYT A   2      52.115  91.779  26.198  1.00  0.00      AN1  O
ATOM   3871  N3  CYT A   2      49.680  92.109  26.428  1.00  0.00      AN1  N
ATOM   3872  C4  CYT A   2      48.638  91.636  26.345  1.00  0.00      AN1  C
ATOM   3873  N4  CYT A   2      47.622  92.444  26.615  1.00  0.00      AN1  N
ATOM   3874  H41 CYT A   2      47.815  93.402  26.871  1.00  0.00      AN1  H
ATOM   3875  H42 CYT A   2      46.670  92.110  26.566  1.00  0.00      AN1  H
ATOM   3876  C2' CYT A   2      51.819  87.746  26.009  1.00  0.00      AN1  C
ATOM   3877 H2'' CYT A   2      50.855  87.481  26.007  1.00  0.00      AN1  H
ATOM   3878  H2' CYT A   2      52.326  87.663  26.867  1.00  0.00      AN1  H
ATOM   3879  C3' CYT A   2      52.549  86.968  24.925  1.00  0.00      AN1  C
ATOM   3880  H3' CYT A   2      52.148  86.054  24.867  1.00  0.00      AN1  H
ATOM   3881  O3' CYT A   2      53.946  86.980  25.197  1.00  0.00      AN1  O
ATOM   3882  P   GUA A   3      54.227  86.639  26.694  1.00  0.00      AN1  P
ATOM   3883  O1P GUA A   3      55.515  85.918  26.687  1.00  0.00      AN1  O
ATOM   3884  O2P GUA A   3      53.144  86.028  27.497  1.00  0.00      AN1  O
ATOM   3885  O5' GUA A   3      54.453  88.146  27.168  1.00  0.00      AN1  O
ATOM   3886  C5' GUA A   3      55.167  89.054  26.292  1.00  0.00      AN1  C
ATOM   3887  H5' GUA A   3      54.505  89.612  25.792  1.00  0.00      AN1  H
ATOM   3888 H5'' GUA A   3      55.838  88.535  25.762  1.00  0.00      AN1  H
ATOM   3889  C4' GUA A   3      55.974  90.031  27.118  1.00  0.00      AN1  C
ATOM   3890  H4' GUA A   3      56.704  90.432  26.565  1.00  0.00      AN1  H
ATOM   3891  O4' GUA A   3      55.087  91.097  27.581  1.00  0.00      AN1  O
ATOM   3892  C1' GUA A   3      54.822  90.934  28.961  1.00  0.00      AN1  C
ATOM   3893  H1' GUA A   3      55.260  91.705  29.423  1.00  0.00      AN1  H
ATOM   3894  N9  GUA A   3      53.347  90.952  29.147  1.00  0.00      AN1  N
ATOM   3895  C4  GUA A   3      52.602  92.044  29.530  1.00  0.00      AN1  C
ATOM   3896  N2  GUA A   3      52.455  95.401  30.465  1.00  0.00      AN1  N
ATOM   3897  H21 GUA A   3      51.819  96.134  30.745  1.00  0.00      AN1  H
ATOM   3898  H22 GUA A   3      53.432  95.650  30.410  1.00  0.00      AN1  H
ATOM   3899  N3  GUA A   3      53.096  93.280  29.805  1.00  0.00      AN1  N
ATOM   3900  C2  GUA A   3      52.143  94.138  30.159  1.00  0.00      AN1  C
ATOM   3901  N1  GUA A   3      50.805  93.808  30.227  1.00  0.00      AN1  N
ATOM   3902  H1  GUA A   3      50.147  94.551  30.502  1.00  0.00      AN1  H
ATOM   3903  C6  GUA A   3      50.272  92.536  29.950  1.00  0.00      AN1  C
ATOM   3904  O6  GUA A   3      49.060  92.353  30.050  1.00  0.00      AN1  O
ATOM   3905  C5  GUA A   3      51.285  91.621  29.581  1.00  0.00      AN1  C
ATOM   3906  N7  GUA A   3      51.198  90.273  29.232  1.00  0.00      AN1  N
ATOM   3907  C8  GUA A   3      52.435  89.929  28.985  1.00  0.00      AN1  C
ATOM   3908  H8  GUA A   3      52.458  88.964  28.722  1.00  0.00      AN1  H
ATOM   3909  C2' GUA A   3      55.485  89.641  29.417  1.00  0.00      AN1  C
ATOM   3910 H2'' GUA A   3      54.835  88.889  29.308  1.00  0.00      AN1  H
ATOM   3911  H2' GUA A   3      55.888  89.785  30.321  1.00  0.00      AN1  H
ATOM   3912  C3' GUA A   3      56.602  89.482  28.397  1.00  0.00      AN1  C
ATOM   3913  H3' GUA A   3      56.785  88.506  28.277  1.00  0.00      AN1  H
ATOM   3914  O3' GUA A   3      57.731  90.240  28.813  1.00  0.00      AN1  O
ATOM   3915  P   GUA A   4      58.044  89.998  30.322  1.00  0.00      AN1  P
ATOM   3916  O1P GUA A   4      59.512  90.111  30.432  1.00  0.00      AN1  O
ATOM   3917  O2P GUA A   4      57.428  88.831  30.995  1.00  0.00      AN1  O
ATOM   3918  O5' GUA A   4      57.356  91.338  30.851  1.00  0.00      AN1  O
ATOM   3919  C5' GUA A   4      57.507  92.553  30.076  1.00  0.00      AN1  C
ATOM   3920  H5' GUA A   4      56.686  92.690  29.522  1.00  0.00      AN1  H
ATOM   3921 H5'' GUA A   4      58.390  92.533  29.608  1.00  0.00      AN1  H
ATOM   3922  C4' GUA A   4      57.570  93.747  31.002  1.00  0.00      AN1  C
ATOM   3923  H4' GUA A   4      57.991  94.526  30.537  1.00  0.00      AN1  H
ATOM   3924  O4' GUA A   4      56.209  94.107  31.395  1.00  0.00      AN1  O
ATOM   3925  C1' GUA A   4      55.980  93.720  32.737  1.00  0.00      AN1  C
ATOM   3926  H1' GUA A   4      55.880  94.567  33.259  1.00  0.00      AN1  H
ATOM   3927  N9  GUA A   4      54.736  92.906  32.770  1.00  0.00      AN1  N
ATOM   3928  C4  GUA A   4      53.483  93.373  33.099  1.00  0.00      AN1  C
ATOM   3929  N2  GUA A   4      51.425  96.008  34.090  1.00  0.00      AN1  N
ATOM   3930  H21 GUA A   4      50.470  96.244  34.319  1.00  0.00      AN1  H
ATOM   3931  H22 GUA A   4      52.100  96.758  34.143  1.00  0.00      AN1  H
ATOM   3932  N3  GUA A   4      53.184  94.652  33.452  1.00  0.00      AN1  N
ATOM   3933  C2  GUA A   4      51.891  94.812  33.725  1.00  0.00      AN1  C
ATOM   3934  N1  GUA A   4      50.963  93.794  33.647  1.00  0.00      AN1  N
ATOM   3935  H1  GUA A   4      49.985  94.026  33.870  1.00  0.00      AN1  H
ATOM   3936  C6  GUA A   4      51.251  92.465  33.287  1.00  0.00      AN1  C
ATOM   3937  O6  GUA A   4      50.342  91.637  33.257  1.00  0.00      AN1  O
ATOM   3938  C5  GUA A   4      52.625  92.292  33.004  1.00  0.00      AN1  C
ATOM   3939  N7  GUA A   4      53.329  91.151  32.617  1.00  0.00      AN1  N
ATOM   3940  C8  GUA A   4      54.562  91.566  32.491  1.00  0.00      AN1  C
ATOM   3941  H8  GUA A   4      55.137  90.798  32.210  1.00  0.00      AN1  H
ATOM   3942  C2' GUA A   4      57.214  92.977  33.229  1.00  0.00      AN1  C
ATOM   3943 H2'' GUA A   4      57.102  92.002  33.036  1.00  0.00      AN1  H
ATOM   3944  H2' GUA A   4      57.400  93.250  34.173  1.00  0.00      AN1  H
ATOM   3945  C3' GUA A   4      58.303  93.539  32.327  1.00  0.00      AN1  C
ATOM   3946  H3' GUA A   4      59.006  92.839  32.204  1.00  0.00      AN1  H
ATOM   3947  O3' GUA A   4      58.784  94.760  32.874  1.00  0.00      AN1  O
ATOM   3948  P   CYT A   5      59.067  94.616  34.402  1.00  0.00      AN1  P
ATOM   3949  O1P CYT A   5      60.212  95.511  34.665  1.00  0.00      AN1  O
ATOM   3950  O2P CYT A   5      59.159  93.256  34.980  1.00  0.00      AN1  O
ATOM   3951  O5' CYT A   5      57.714  95.309  34.888  1.00  0.00      AN1  O
ATOM   3952  C5' CYT A   5      57.219  96.460  34.160  1.00  0.00      AN1  C
ATOM   3953  H5' CYT A   5      56.504  96.162  33.528  1.00  0.00      AN1  H
ATOM   3954 H5'' CYT A   5      57.995  96.966  33.784  1.00  0.00      AN1  H
ATOM   3955  C4' CYT A   5      56.539  97.417  35.116  1.00  0.00      AN1  C
ATOM   3956  H4' CYT A   5      56.488  98.332  34.716  1.00  0.00      AN1  H
ATOM   3957  O4' CYT A   5      55.183  96.934  35.374  1.00  0.00      AN1  O
ATOM   3958  C1' CYT A   5      55.111  96.383  36.675  1.00  0.00      AN1  C
ATOM   3959  H1' CYT A   5      54.518  96.991  37.203  1.00  0.00      AN1  H
ATOM   3960  N1  CYT A   5      54.531  95.019  36.561  1.00  0.00      AN1  N
ATOM   3961  C6  CYT A   5      55.302  93.951  36.220  1.00  0.00      AN1  C
ATOM   3962  H6  CYT A   5      56.279  93.911  36.009  1.00  0.00      AN1  H
ATOM   3963  C5  CYT A   5      54.776  92.702  36.119  1.00  0.00      AN1  C
ATOM   3964  H5  CYT A   5      55.152  91.802  35.896  1.00  0.00      AN1  H
ATOM   3965  C2  CYT A   5      53.172  94.863  36.811  1.00  0.00      AN1  C
ATOM   3966  O2  CYT A   5      52.501  95.859  37.121  1.00  0.00      AN1  O
ATOM   3967  N3  CYT A   5      52.688  93.439  36.678  1.00  0.00      AN1  N
ATOM   3968  C4  CYT A   5      53.375  92.571  36.376  1.00  0.00      AN1  C
ATOM   3969  N4  CYT A   5      52.791  91.385  36.291  1.00  0.00      AN1  N
ATOM   3970  H41 CYT A   5      51.804  91.312  36.490  1.00  0.00      AN1  H
ATOM   3971  H42 CYT A   5      53.322  90.566  36.031  1.00  0.00      AN1  H
ATOM   3972  C2' CYT A   5      56.510  96.409  37.276  1.00  0.00      AN1  C
ATOM   3973 H2'' CYT A   5      56.975  95.553  37.051  1.00  0.00      AN1  H
ATOM   3974  H2' CYT A   5      56.443  96.667  38.240  1.00  0.00      AN1  H
ATOM   3975  C3' CYT A   5      57.164  97.546  36.503  1.00  0.00      AN1  C
ATOM   3976  H3' CYT A   5      58.145  97.362  36.437  1.00  0.00      AN1  H
ATOM   3977  O3' CYT A   5      56.844  98.784  37.126  1.00  0.00      AN1  O
ATOM   3978  P   ADE A   6      57.046  98.703  38.670  1.00  0.00      AN1  P
ATOM   3979  O1P ADE A   6      57.477 100.059  39.071  1.00  0.00      AN1  O
ATOM   3980  O2P ADE A   6      57.837  97.581  39.224  1.00  0.00      AN1  O
ATOM   3981  O5' ADE A   6      55.504  98.495  39.030  1.00  0.00      AN1  O
ATOM   3982  C5' ADE A   6      54.509  99.234  38.281  1.00  0.00      AN1  C
ATOM   3983  H5' ADE A   6      54.129  98.641  37.571  1.00  0.00      AN1  H
ATOM   3984 H5'' ADE A   6      54.898 100.111  38.000  1.00  0.00      AN1  H
ATOM   3985  C4' ADE A   6      53.343  99.580  39.183  1.00  0.00      AN1  C
ATOM   3986  H4' ADE A   6      52.821 100.342  38.801  1.00  0.00      AN1  H
ATOM   3987  O4' ADE A   6      52.471  98.412  39.289  1.00  0.00      AN1  O
ATOM   3988  C1' ADE A   6      52.622  97.814  40.563  1.00  0.00      AN1  C
ATOM   3989  H1' ADE A   6      51.755  97.951  41.041  1.00  0.00      AN1  H
ATOM   3990  N9  ADE A   6      52.910  96.371  40.358  1.00  0.00      AN1  N
ATOM   3991  C5  ADE A   6      52.705  94.208  40.174  1.00  0.00      AN1  C
ATOM   3992  N7  ADE A   6      54.040  94.488  39.946  1.00  0.00      AN1  N
ATOM   3993  C8  ADE A   6      54.115  95.778  40.074  1.00  0.00      AN1  C
ATOM   3994  H8  ADE A   6      55.063  96.065  39.933  1.00  0.00      AN1  H
ATOM   3995  N1  ADE A   6      50.658  93.077  40.432  1.00  0.00      AN1  N
ATOM   3996  C2  ADE A   6      50.115  94.269  40.660  1.00  0.00      AN1  C
ATOM   3997  H2  ADE A   6      49.140  94.370  40.856  1.00  0.00      AN1  H
ATOM   3998  N3  ADE A   6      50.681  95.457  40.677  1.00  0.00      AN1  N
ATOM   3999  C4  ADE A   6      51.997  95.349  40.419  1.00  0.00      AN1  C
ATOM   4000  C6  ADE A   6      51.973  93.001  40.180  1.00  0.00      AN1  C
ATOM   4001  N6  ADE A   6      52.514  91.808  39.951  1.00  0.00      AN1  N
ATOM   4002  H61 ADE A   6      51.922  90.990  39.972  1.00  0.00      AN1  H
ATOM   4003  H62 ADE A   6      53.504  91.748  39.761  1.00  0.00      AN1  H
ATOM   4004  C2' ADE A   6      53.721  98.562  41.305  1.00  0.00      AN1  C
ATOM   4005 H2'' ADE A   6      54.598  98.124  41.109  1.00  0.00      AN1  H
ATOM   4006  H2' ADE A   6      53.452  98.665  42.263  1.00  0.00      AN1  H
ATOM   4007  C3' ADE A   6      53.687  99.927  40.631  1.00  0.00      AN1  C
ATOM   4008  H3' ADE A   6      54.606 100.320  40.662  1.00  0.00      AN1  H
ATOM   4009  O3' ADE A   6      52.687 100.729  41.245  1.00  0.00      AN1  O
ATOM   4010  P   CYT A   7      52.786 100.656  42.800  1.00  0.00      AN1  P
ATOM   4011  O1P CYT A   7      52.358 101.988  43.274  1.00  0.00      AN1  O
ATOM   4012  O2P CYT A   7      54.025 100.117  43.406  1.00  0.00      AN1  O
ATOM   4013  O5' CYT A   7      51.600  99.605  42.993  1.00  0.00      AN1  O
ATOM   4014  C5' CYT A   7      50.419  99.726  42.163  1.00  0.00      AN1  C
ATOM   4015  H5' CYT A   7      50.486  99.078  41.405  1.00  0.00      AN1  H
ATOM   4016 H5'' CYT A   7      50.273 100.691  41.944  1.00  0.00      AN1  H
ATOM   4017  C4' CYT A   7      49.196  99.302  42.947  1.00  0.00      AN1  C
ATOM   4018  H4' CYT A   7      48.367  99.676  42.531  1.00  0.00      AN1  H
ATOM   4019  O4' CYT A   7      49.117  97.841  42.935  1.00  0.00      AN1  O
ATOM   4020  C1' CYT A   7      49.481  97.332  44.204  1.00  0.00      AN1  C
ATOM   4021  H1' CYT A   7      48.651  96.931  44.592  1.00  0.00      AN1  H
ATOM   4022  N1  CYT A   7      50.538  96.307  43.997  1.00  0.00      AN1  N
ATOM   4023  C6  CYT A   7      51.841  96.661  43.834  1.00  0.00      AN1  C
ATOM   4024  H6  CYT A   7      52.258  97.570  43.824  1.00  0.00      AN1  H
ATOM   4025  C5  CYT A   7      52.811  95.726  43.649  1.00  0.00      AN1  C
ATOM   4026  H5  CYT A   7      53.802  95.763  43.520  1.00  0.00      AN1  H
ATOM   4027  C2  CYT A   7      50.156  94.969  43.970  1.00  0.00      AN1  C
ATOM   4028  O2  CYT A   7      48.958  94.686  44.124  1.00  0.00      AN1  O
ATOM   4029  N3  CYT A   7      51.306  94.012  43.766  1.00  0.00      AN1  N
ATOM   4030  C4  CYT A   7      52.389  94.360  43.622  1.00  0.00      AN1  C
ATOM   4031  N4  CYT A   7      53.278  93.393  43.439  1.00  0.00      AN1  N
ATOM   4032  H41 CYT A   7      52.962  92.434  43.437  1.00  0.00      AN1  H
ATOM   4033  H42 CYT A   7      54.255  93.610  43.304  1.00  0.00      AN1  H
ATOM   4034  C2' CYT A   7      49.920  98.502  45.073  1.00  0.00      AN1  C
ATOM   4035 H2'' CYT A   7      50.904  98.637  44.960  1.00  0.00      AN1  H
ATOM   4036  H2' CYT A   7      49.569  98.366  45.999  1.00  0.00      AN1  H
ATOM   4037  C3' CYT A   7      49.183  99.668  44.430  1.00  0.00      AN1  C
ATOM   4038  H3' CYT A   7      49.724 100.498  44.565  1.00  0.00      AN1  H
ATOM   4039  O3' CYT A   7      47.862  99.736  44.956  1.00  0.00      AN1  O
ATOM   4040  P   GUA A   8      47.872  99.611  46.511  1.00  0.00      AN1  P
ATOM   4041  O1P GUA A   8      46.742 100.445  46.969  1.00  0.00      AN1  O
ATOM   4042  O2P GUA A   8      49.153  99.800  47.229  1.00  0.00      AN1  O
ATOM   4043  O5' GUA A   8      47.461  98.070  46.556  1.00  0.00      AN1  O
ATOM   4044  C5' GUA A   8      46.477  97.581  45.611  1.00  0.00      AN1  C
ATOM   4045  H5' GUA A   8      46.949  97.137  44.850  1.00  0.00      AN1  H
ATOM   4046 H5'' GUA A   8      45.835  98.318  45.399  1.00  0.00      AN1  H
ATOM   4047  C4' GUA A   8      45.643  96.495  46.255  1.00  0.00      AN1  C
ATOM   4048  H4' GUA A   8      44.779  96.381  45.764  1.00  0.00      AN1  H
ATOM   4049  O4' GUA A   8      46.391  95.239  46.202  1.00  0.00      AN1  O
ATOM   4050  C1' GUA A   8      46.884  94.921  47.489  1.00  0.00      AN1  C
ATOM   4051  H1' GUA A   8      46.394  94.100  47.781  1.00  0.00      AN1  H
ATOM   4052  N9  GUA A   8      48.343  94.668  47.369  1.00  0.00      AN1  N
ATOM   4053  C4  GUA A   8      48.936  93.430  47.261  1.00  0.00      AN1  C
ATOM   4054  N2  GUA A   8      48.634  89.958  47.121  1.00  0.00      AN1  N
ATOM   4055  H21 GUA A   8      49.168  89.104  47.043  1.00  0.00      AN1  H
ATOM   4056  H22 GUA A   8      47.631  89.858  47.188  1.00  0.00      AN1  H
ATOM   4057  N3  GUA A   8      48.281  92.238  47.252  1.00  0.00      AN1  N
ATOM   4058  C2  GUA A   8      49.112  91.205  47.145  1.00  0.00      AN1  C
ATOM   4059  N1  GUA A   8      50.482  91.335  47.042  1.00  0.00      AN1  N
ATOM   4060  H1  GUA A   8      51.035  90.471  46.951  1.00  0.00      AN1  H
ATOM   4061  C6  GUA A   8      51.181  92.556  47.052  1.00  0.00      AN1  C
ATOM   4062  O6  GUA A   8      52.408  92.551  46.961  1.00  0.00      AN1  O
ATOM   4063  C5  GUA A   8      50.299  93.654  47.174  1.00  0.00      AN1  C
ATOM   4064  N7  GUA A   8      50.567  95.023  47.226  1.00  0.00      AN1  N
ATOM   4065  C8  GUA A   8      49.386  95.573  47.338  1.00  0.00      AN1  C
ATOM   4066  H8  GUA A   8      49.492  96.567  47.379  1.00  0.00      AN1  H
ATOM   4067  C2' GUA A   8      46.531  96.068  48.425  1.00  0.00      AN1  C
ATOM   4068 H2'' GUA A   8      47.278  96.733  48.418  1.00  0.00      AN1  H
ATOM   4069  H2' GUA A   8      46.249  95.690  49.307  1.00  0.00      AN1  H
ATOM   4070  C3' GUA A   8      45.320  96.677  47.737  1.00  0.00      AN1  C
ATOM   4071  H3' GUA A   8      45.294  97.654  47.947  1.00  0.00      AN1  H
ATOM   4072  O3' GUA A   8      44.151  95.966  48.125  1.00  0.00      AN1  O
ATOM   4073  P   ADE A   9      44.115  95.748  49.669  1.00  0.00      AN1  P
ATOM   4074  O1P ADE A   9      42.681  95.783  50.027  1.00  0.00      AN1  O
ATOM   4075  O2P ADE A   9      45.015  96.558  50.520  1.00  0.00      AN1  O
ATOM   4076  O5' ADE A   9      44.629  94.238  49.636  1.00  0.00      AN1  O
ATOM   4077  C5' ADE A   9      44.155  93.362  48.584  1.00  0.00      AN1  C
ATOM   4078  H5' ADE A   9      44.848  93.312  47.865  1.00  0.00      AN1  H
ATOM   4079 H5'' ADE A   9      43.229  93.636  48.325  1.00  0.00      AN1  H
ATOM   4080  C4' ADE A   9      44.023  91.950  49.113  1.00  0.00      AN1  C
ATOM   4081  H4' ADE A   9      43.407  91.417  48.533  1.00  0.00      AN1  H
ATOM   4082  O4' ADE A   9      45.344  91.323  49.108  1.00  0.00      AN1  O
ATOM   4083  C1' ADE A   9      45.836  91.233  50.432  1.00  0.00      AN1  C
ATOM   4084  H1' ADE A   9      45.866  90.258  50.653  1.00  0.00      AN1  H
ATOM   4085  N9  ADE A   9      47.193  91.837  50.457  1.00  0.00      AN1  N
ATOM   4086  C5  ADE A   9      49.356  92.110  50.449  1.00  0.00      AN1  C
ATOM   4087  N7  ADE A   9      48.810  93.378  50.547  1.00  0.00      AN1  N
ATOM   4088  C8  ADE A   9      47.529  93.164  50.557  1.00  0.00      AN1  C
ATOM   4089  H8  ADE A   9      47.053  94.040  50.638  1.00  0.00      AN1  H
ATOM   4090  N1  ADE A   9      50.883  90.329  50.282  1.00  0.00      AN1  N
ATOM   4091  C2  ADE A   9      49.825  89.526  50.239  1.00  0.00      AN1  C
ATOM   4092  H2  ADE A   9      49.925  88.534  50.165  1.00  0.00      AN1  H
ATOM   4093  N3  ADE A   9      48.545  89.826  50.280  1.00  0.00      AN1  N
ATOM   4094  C4  ADE A   9      48.383  91.157  50.384  1.00  0.00      AN1  C
ATOM   4095  C6  ADE A   9      50.690  91.652  50.388  1.00  0.00      AN1  C
ATOM   4096  N6  ADE A   9      51.749  92.454  50.431  1.00  0.00      AN1  N
ATOM   4097  H61 ADE A   9      52.673  92.048  50.383  1.00  0.00      AN1  H
ATOM   4098  H62 ADE A   9      51.606  93.451  50.511  1.00  0.00      AN1  H
ATOM   4099  C2' ADE A   9      44.838  91.920  51.353  1.00  0.00      AN1  C
ATOM   4100 H2'' ADE A   9      45.087  92.885  51.437  1.00  0.00      AN1  H
ATOM   4101  H2' ADE A   9      44.750  91.383  52.192  1.00  0.00      AN1  H
ATOM   4102  C3' ADE A   9      43.545  91.810  50.557  1.00  0.00      AN1  C
ATOM   4103  H3' ADE A   9      42.964  92.592  50.785  1.00  0.00      AN1  H
ATOM   4104  O3' ADE A   9      42.946  90.545  50.806  1.00  0.00      AN1  O
ATOM   4105  P   ADE A  10      42.924  90.225  52.332  1.00  0.00      AN1  P
ATOM   4106  O1P ADE A  10      41.692  89.435  52.541  1.00  0.00      AN1  O
ATOM   4107  O2P ADE A  10      43.157  91.330  53.290  1.00  0.00      AN1  O
ATOM   4108  O5' ADE A  10      44.193  89.257  52.318  1.00  0.00      AN1  O
ATOM   4109  C5' ADE A  10      44.365  88.349  51.203  1.00  0.00      AN1  C
ATOM   4110  H5' ADE A  10      45.018  88.745  50.558  1.00  0.00      AN1  H
ATOM   4111 H5'' ADE A  10      43.465  88.085  50.856  1.00  0.00      AN1  H
ATOM   4112  C4' ADE A  10      45.003  87.064  51.683  1.00  0.00      AN1  C
ATOM   4113  H4' ADE A  10      44.832  86.327  51.029  1.00  0.00      AN1  H
ATOM   4114  O4' ADE A  10      46.445  87.272  51.800  1.00  0.00      AN1  O
ATOM   4115  C1' ADE A  10      46.805  87.366  53.165  1.00  0.00      AN1  C
ATOM   4116  H1' ADE A  10      47.355  86.555  53.365  1.00  0.00      AN1  H
ATOM   4117  N9  ADE A  10      47.590  88.616  53.344  1.00  0.00      AN1  N
ATOM   4118  C5  ADE A  10      49.228  90.037  53.566  1.00  0.00      AN1  C
ATOM   4119  N7  ADE A  10      48.065  90.780  53.636  1.00  0.00      AN1  N
ATOM   4120  C8  ADE A  10      47.122  89.895  53.509  1.00  0.00      AN1  C
ATOM   4121  H8  ADE A  10      46.235  90.354  53.561  1.00  0.00      AN1  H
ATOM   4122  N1  ADE A  10      51.497  89.412  53.517  1.00  0.00      AN1  N
ATOM   4123  C2  ADE A  10      51.071  88.165  53.346  1.00  0.00      AN1  C
ATOM   4124  H2  ADE A  10      51.712  87.402  53.260  1.00  0.00      AN1  H
ATOM   4125  N3  ADE A  10      49.842  87.704  53.261  1.00  0.00      AN1  N
ATOM   4126  C4  ADE A  10      48.959  88.713  53.379  1.00  0.00      AN1  C
ATOM   4127  C6  ADE A  10      50.593  90.396  53.633  1.00  0.00      AN1  C
ATOM   4128  N6  ADE A  10      51.019  91.644  53.803  1.00  0.00      AN1  N
ATOM   4129  H61 ADE A  10      52.013  91.821  53.841  1.00  0.00      AN1  H
ATOM   4130  H62 ADE A  10      50.339  92.386  53.890  1.00  0.00      AN1  H
ATOM   4131  C2' ADE A  10      45.530  87.316  53.993  1.00  0.00      AN1  C
ATOM   4132 H2'' ADE A  10      45.193  88.248  54.125  1.00  0.00      AN1  H
ATOM   4133  H2' ADE A  10      45.695  86.758  54.806  1.00  0.00      AN1  H
ATOM   4134  C3' ADE A  10      44.579  86.572  53.066  1.00  0.00      AN1  C
ATOM   4135  H3' ADE A  10      43.647  86.883  53.251  1.00  0.00      AN1  H
ATOM   4136  O3' ADE A  10      44.770  85.171  53.222  1.00  0.00      AN1  O
ATOM   4137  P   ADE A  11      44.817  84.777  54.730  1.00  0.00      AN1  P
ATOM   4138  O1P ADE A  11      44.222  83.426  54.792  1.00  0.00      AN1  O
ATOM   4139  O2P ADE A  11      44.325  85.750  55.733  1.00  0.00      AN1  O
ATOM   4140  O5' ADE A  11      46.407  84.674  54.825  1.00  0.00      AN1  O
ATOM   4141  C5' ADE A  11      47.136  84.101  53.713  1.00  0.00      AN1  C
ATOM   4142  H5' ADE A  11      47.503  84.840  53.149  1.00  0.00      AN1  H
ATOM   4143 H5'' ADE A  11      46.563  83.412  53.268  1.00  0.00      AN1  H
ATOM   4144  C4' ADE A  11      48.345  83.348  54.227  1.00  0.00      AN1  C
ATOM   4145  H4' ADE A  11      48.663  82.691  53.543  1.00  0.00      AN1  H
ATOM   4146  O4' ADE A  11      49.414  84.308  54.497  1.00  0.00      AN1  O
ATOM   4147  C1' ADE A  11      49.560  84.481  55.894  1.00  0.00      AN1  C
ATOM   4148  H1' ADE A  11      50.452  84.096  56.131  1.00  0.00      AN1  H
ATOM   4149  N9  ADE A  11      49.501  85.938  56.182  1.00  0.00      AN1  N
ATOM   4150  C5  ADE A  11      50.050  88.005  56.605  1.00  0.00      AN1  C
ATOM   4151  N7  ADE A  11      48.668  87.974  56.571  1.00  0.00      AN1  N
ATOM   4152  C8  ADE A  11      48.390  86.730  56.327  1.00  0.00      AN1  C
ATOM   4153  H8  ADE A  11      47.397  86.618  56.297  1.00  0.00      AN1  H
ATOM   4154  N1  ADE A  11      52.278  88.742  56.776  1.00  0.00      AN1  N
ATOM   4155  C2  ADE A  11      52.633  87.484  56.534  1.00  0.00      AN1  C
ATOM   4156  H2  ADE A  11      53.594  87.210  56.498  1.00  0.00      AN1  H
ATOM   4157  N3  ADE A  11      51.878  86.430  56.311  1.00  0.00      AN1  N
ATOM   4158  C4  ADE A  11      50.577  86.771  56.361  1.00  0.00      AN1  C
ATOM   4159  C6  ADE A  11      50.974  89.051  56.820  1.00  0.00      AN1  C
ATOM   4160  N6  ADE A  11      50.620  90.310  57.063  1.00  0.00      AN1  N
ATOM   4161  H61 ADE A  11      51.341  91.002  57.208  1.00  0.00      AN1  H
ATOM   4162  H62 ADE A  11      49.638  90.545  57.097  1.00  0.00      AN1  H
ATOM   4163  C2' ADE A  11      48.472  83.672  56.585  1.00  0.00      AN1  C
ATOM   4164 H2'' ADE A  11      47.665  84.251  56.703  1.00  0.00      AN1  H
ATOM   4165  H2' ADE A  11      48.860  83.237  57.397  1.00  0.00      AN1  H
ATOM   4166  C3' ADE A  11      48.166  82.601  55.547  1.00  0.00      AN1  C
ATOM   4167  H3' ADE A  11      47.208  82.332  55.641  1.00  0.00      AN1  H
ATOM   4168  O3' ADE A  11      49.092  81.531  55.690  1.00  0.00      AN1  O
ATOM   4169  P   THY A  12      49.240  81.114  57.186  1.00  0.00      AN1  P
ATOM   4170  O1P THY A  12      49.496  79.659  57.155  1.00  0.00      AN1  O
ATOM   4171  O2P THY A  12      48.220  81.574  58.154  1.00  0.00      AN1  O
ATOM   4172  O5' THY A  12      50.607  81.899  57.442  1.00  0.00      AN1  O
ATOM   4173  C5' THY A  12      51.611  81.911  56.398  1.00  0.00      AN1  C
ATOM   4174  H5' THY A  12      51.545  82.772  55.893  1.00  0.00      AN1  H
ATOM   4175 H5'' THY A  12      51.552  81.058  55.880  1.00  0.00      AN1  H
ATOM   4176  C4' THY A  12      52.993  81.912  57.017  1.00  0.00      AN1  C
ATOM   4177  H4' THY A  12      53.672  81.594  56.355  1.00  0.00      AN1  H
ATOM   4178  O4' THY A  12      53.323  83.279  57.418  1.00  0.00      AN1  O
ATOM   4179  C1' THY A  12      53.246  83.396  58.826  1.00  0.00      AN1  C
ATOM   4180  H1' THY A  12      54.181  83.550  59.145  1.00  0.00      AN1  H
ATOM   4181  N1  THY A  12      52.365  84.553  59.140  1.00  0.00      AN1  N
ATOM   4182  C6  THY A  12      51.000  84.409  59.139  1.00  0.00      AN1  C
ATOM   4183  H6  THY A  12      50.438  83.604  58.947  1.00  0.00      AN1  H
ATOM   4184  C2  THY A  12      52.975  85.753  59.429  1.00  0.00      AN1  C
ATOM   4185  O2  THY A  12      54.185  85.892  59.434  1.00  0.00      AN1  O
ATOM   4186  N3  THY A  12      52.117  86.798  59.714  1.00  0.00      AN1  N
ATOM   4187  H3  THY A  12      52.576  87.759  59.944  1.00  0.00      AN1  H
ATOM   4188  C4  THY A  12      50.744  86.747  59.737  1.00  0.00      AN1  C
ATOM   4189  O4  THY A  12      50.078  87.753  60.008  1.00  0.00      AN1  O
ATOM   4190  C5  THY A  12      50.192  85.450  59.428  1.00  0.00      AN1  C
ATOM   4191  C5M THY A  12      48.698  85.350  59.434  1.00  0.00      AN1  C
ATOM   4192  H51 THY A  12      48.433  84.416  59.196  1.00  0.00      AN1  H
ATOM   4193  H52 THY A  12      48.381  85.971  58.717  1.00  0.00      AN1  H
ATOM   4194  H53 THY A  12      48.215  85.561  60.284  1.00  0.00      AN1  H
ATOM   4195  C2' THY A  12      52.745  82.071  59.382  1.00  0.00      AN1  C
ATOM   4196 H2'' THY A  12      51.746  82.097  59.429  1.00  0.00      AN1  H
ATOM   4197  H2' THY A  12      53.249  81.861  60.220  1.00  0.00      AN1  H
ATOM   4198  C3' THY A  12      53.164  81.094  58.294  1.00  0.00      AN1  C
ATOM   4199  H3' THY A  12      52.514  80.334  58.283  1.00  0.00      AN1  H
ATOM   4200  O3' THY A  12      54.515  80.703  58.507  1.00  0.00      AN1  O
ATOM   4201  P   GUA A  13      54.760  80.324  60.000  1.00  0.00      AN1  P
ATOM   4202  O1P GUA A  13      55.784  79.260  59.963  1.00  0.00      AN1  O
ATOM   4203  O2P GUA A  13      53.589  80.070  60.868  1.00  0.00      AN1  O
ATOM   4204  O5' GUA A  13      55.436  81.710  60.415  1.00  0.00      AN1  O
ATOM   4205  C5' GUA A  13      56.337  82.354  59.481  1.00  0.00      AN1  C
ATOM   4206  H5' GUA A  13      55.841  83.071  58.991  1.00  0.00      AN1  H
ATOM   4207 H5'' GUA A  13      56.801  81.653  58.940  1.00  0.00      AN1  H
ATOM   4208  C4' GUA A  13      57.434  83.070  60.238  1.00  0.00      AN1  C
ATOM   4209  H4' GUA A  13      58.221  83.232  59.642  1.00  0.00      AN1  H
ATOM   4210  O4' GUA A  13      56.916  84.357  60.703  1.00  0.00      AN1  O
ATOM   4211  C1' GUA A  13      56.685  84.303  62.098  1.00  0.00      AN1  C
ATOM   4212  H1' GUA A  13      57.350  84.923  62.515  1.00  0.00      AN1  H
ATOM   4213  N9  GUA A  13      55.291  84.753  62.346  1.00  0.00      AN1  N
ATOM   4214  C4  GUA A  13      54.913  86.022  62.724  1.00  0.00      AN1  C
ATOM   4215  N2  GUA A  13      55.790  89.294  63.553  1.00  0.00      AN1  N
ATOM   4216  H21 GUA A  13      55.407  90.185  63.836  1.00  0.00      AN1  H
ATOM   4217  H22 GUA A  13      56.793  89.247  63.448  1.00  0.00      AN1  H
ATOM   4218  N3  GUA A  13      55.757  87.068  62.937  1.00  0.00      AN1  N
ATOM   4219  C2  GUA A  13      55.112  88.171  63.303  1.00  0.00      AN1  C
ATOM   4220  N1  GUA A  13      53.741  88.246  63.438  1.00  0.00      AN1  N
ATOM   4221  H1  GUA A  13      53.341  89.154  63.715  1.00  0.00      AN1  H
ATOM   4222  C6  GUA A  13      52.849  87.178  63.226  1.00  0.00      AN1  C
ATOM   4223  O6  GUA A  13      51.643  87.357  63.383  1.00  0.00      AN1  O
ATOM   4224  C5  GUA A  13      53.534  86.001  62.845  1.00  0.00      AN1  C
ATOM   4225  N7  GUA A  13      53.044  84.730  62.544  1.00  0.00      AN1  N
ATOM   4226  C8  GUA A  13      54.114  84.037  62.256  1.00  0.00      AN1  C
ATOM   4227  H8  GUA A  13      53.844  83.103  62.023  1.00  0.00      AN1  H
ATOM   4228  C2' GUA A  13      56.968  82.884  62.568  1.00  0.00      AN1  C
ATOM   4229 H2'' GUA A  13      56.124  82.351  62.512  1.00  0.00      AN1  H
ATOM   4230  H2' GUA A  13      57.440  82.923  63.449  1.00  0.00      AN1  H
ATOM   4231  C3' GUA A  13      57.939  82.387  61.507  1.00  0.00      AN1  C
ATOM   4232  H3' GUA A  13      57.826  81.398  61.412  1.00  0.00      AN1  H
ATOM   4233  O3' GUA A  13      59.258  82.792  61.850  1.00  0.00      AN1  O
ATOM   4234  P   CYT A  14      59.562  82.499  63.352  1.00  0.00      AN1  P
ATOM   4235  O1P CYT A  14      61.005  82.181  63.395  1.00  0.00      AN1  O
ATOM   4236  O2P CYT A  14      58.671  81.574  64.087  1.00  0.00      AN1  O
ATOM   4237  O5' CYT A  14      59.320  83.990  63.865  1.00  0.00      AN1  O
ATOM   4238  C5' CYT A  14      59.776  85.094  63.044  1.00  0.00      AN1  C
ATOM   4239  H5' CYT A  14      59.002  85.453  62.522  1.00  0.00      AN1  H
ATOM   4240 H5'' CYT A  14      60.591  84.809  62.539  1.00  0.00      AN1  H
ATOM   4241  C4' CYT A  14      60.229  86.236  63.928  1.00  0.00      AN1  C
ATOM   4242  H4' CYT A  14      60.834  86.850  63.421  1.00  0.00      AN1  H
ATOM   4243  O4' CYT A  14      59.051  86.984  64.366  1.00  0.00      AN1  O
ATOM   4244  C1' CYT A  14      58.788  86.705  65.728  1.00  0.00      AN1  C
ATOM   4245  H1' CYT A  14      58.963  87.554  66.226  1.00  0.00      AN1  H
ATOM   4246  N1  CYT A  14      57.364  86.290  65.840  1.00  0.00      AN1  N
ATOM   4247  C6  CYT A  14      56.979  85.013  65.570  1.00  0.00      AN1  C
ATOM   4248  H6  CYT A  14      57.528  84.229  65.280  1.00  0.00      AN1  H
ATOM   4249  C5  CYT A  14      55.679  84.629  65.676  1.00  0.00      AN1  C
ATOM   4250  H5  CYT A  14      55.192  83.767  65.536  1.00  0.00      AN1  H
ATOM   4251  C2  CYT A  14      56.432  87.247  66.229  1.00  0.00      AN1  C
ATOM   4252  O2  CYT A  14      56.822  88.399  66.469  1.00  0.00      AN1  O
ATOM   4253  N3  CYT A  14      55.021  86.718  66.322  1.00  0.00      AN1  N
ATOM   4254  C4  CYT A  14      54.742  85.634  66.073  1.00  0.00      AN1  C
ATOM   4255  N4  CYT A  14      53.455  85.335  66.192  1.00  0.00      AN1  N
ATOM   4256  H41 CYT A  14      52.812  86.056  66.486  1.00  0.00      AN1  H
ATOM   4257  H42 CYT A  14      53.122  84.403  65.992  1.00  0.00      AN1  H
ATOM   4258  C2' CYT A  14      59.777  85.646  66.192  1.00  0.00      AN1  C
ATOM   4259 H2'' CYT A  14      59.379  84.742  66.037  1.00  0.00      AN1  H
ATOM   4260  H2' CYT A  14      60.082  85.872  67.117  1.00  0.00      AN1  H
ATOM   4261  C3' CYT A  14      60.934  85.849  65.226  1.00  0.00      AN1  C
ATOM   4262  H3' CYT A  14      61.396  84.972  65.096  1.00  0.00      AN1  H
ATOM   4263  O3' CYT A  14      61.776  86.888  65.712  1.00  0.00      AN1  O
ATOM   4264  P   CYT A  15      62.081  86.698  67.230  1.00  0.00      AN1  P
ATOM   4265  O1P CYT A  15      63.448  87.226  67.415  1.00  0.00      AN1  O
ATOM   4266  O2P CYT A  15      61.804  85.380  67.848  1.00  0.00      AN1  O
ATOM   4267  O5' CYT A  15      61.013  87.762  67.750  1.00  0.00      AN1  O
ATOM   4268  C5' CYT A  15      60.835  88.994  67.006  1.00  0.00      AN1  C
ATOM   4269  H5' CYT A  15      60.032  88.905  66.416  1.00  0.00      AN1  H
ATOM   4270 H5'' CYT A  15      61.704  89.246  66.580  1.00  0.00      AN1  H
ATOM   4271  C4' CYT A  15      60.511  90.125  67.958  1.00  0.00      AN1  C
ATOM   4272  H4' CYT A  15      60.707  91.008  67.531  1.00  0.00      AN1  H
ATOM   4273  O4' CYT A  15      59.088  90.062  68.289  1.00  0.00      AN1  O
ATOM   4274  C1' CYT A  15      58.925  89.581  69.610  1.00  0.00      AN1  C
ATOM   4275  H1' CYT A  15      58.561  90.345  70.143  1.00  0.00      AN1  H
ATOM   4276  N1  CYT A  15      57.969  88.442  69.565  1.00  0.00      AN1  N
ATOM   4277  C6  CYT A  15      58.381  87.190  69.227  1.00  0.00      AN1  C
ATOM   4278  H6  CYT A  15      59.293  86.863  68.977  1.00  0.00      AN1  H
ATOM   4279  C5  CYT A  15      57.511  86.146  69.189  1.00  0.00      AN1  C
ATOM   4280  H5  CYT A  15      57.598  85.172  68.979  1.00  0.00      AN1  H
ATOM   4281  C2  CYT A  15      56.637  88.693  69.877  1.00  0.00      AN1  C
ATOM   4282  O2  CYT A  15      56.302  89.847  70.182  1.00  0.00      AN1  O
ATOM   4283  N3  CYT A  15      55.756  87.469  69.812  1.00  0.00      AN1  N
ATOM   4284  C4  CYT A  15      56.147  86.433  69.510  1.00  0.00      AN1  C
ATOM   4285  N4  CYT A  15      55.241  85.466  69.488  1.00  0.00      AN1  N
ATOM   4286  H41 CYT A  15      54.286  85.687  69.731  1.00  0.00      AN1  H
ATOM   4287  H42 CYT A  15      55.499  84.523  69.233  1.00  0.00      AN1  H
ATOM   4288  C2' CYT A  15      60.299  89.211  70.149  1.00  0.00      AN1  C
ATOM   4289 H2'' CYT A  15      60.484  88.252  69.932  1.00  0.00      AN1  H
ATOM   4290  H2' CYT A  15      60.358  89.495  71.106  1.00  0.00      AN1  H
ATOM   4291  C3' CYT A  15      61.214  90.093  69.313  1.00  0.00      AN1  C
ATOM   4292  H3' CYT A  15      62.095  89.630  69.212  1.00  0.00      AN1  H
ATOM   4293  O3' CYT A  15      61.298  91.383  69.907  1.00  0.00      AN1  O
ATOM   4294  P   CYT A  16      61.545  91.276  71.444  1.00  0.00      AN1  P
ATOM   4295  O1P CYT A  16      62.368  92.456  71.781  1.00  0.00      AN1  O
ATOM   4296  O2P CYT A  16      62.004  89.984  72.000  1.00  0.00      AN1  O
ATOM   4297  O5' CYT A  16      60.030  91.532  71.875  1.00  0.00      AN1  O
ATOM   4298  C5' CYT A  16      59.253  92.514  71.145  1.00  0.00      AN1  C
ATOM   4299  H5' CYT A  16      58.682  92.043  70.472  1.00  0.00      AN1  H
ATOM   4300 H5'' CYT A  16      59.864  93.235  70.818  1.00  0.00      AN1  H
ATOM   4301  C4' CYT A  16      58.285  93.201  72.084  1.00  0.00      AN1  C
ATOM   4302  H4' CYT A  16      57.987  94.075  71.700  1.00  0.00      AN1  H
ATOM   4303  O4' CYT A  16      57.118  92.338  72.265  1.00  0.00      AN1  O
ATOM   4304  C1' CYT A  16      57.154  91.748  73.550  1.00  0.00      AN1  C
ATOM   4305  H1' CYT A  16      56.389  92.141  74.059  1.00  0.00      AN1  H
ATOM   4306  N1  CYT A  16      57.001  90.278  73.380  1.00  0.00      AN1  N
ATOM   4307  C6  CYT A  16      58.062  89.492  73.058  1.00  0.00      AN1  C
ATOM   4308  H6  CYT A  16      59.016  89.744  72.896  1.00  0.00      AN1  H
ATOM   4309  C5  CYT A  16      57.927  88.148  72.907  1.00  0.00      AN1  C
ATOM   4310  H5  CYT A  16      58.557  87.403  72.686  1.00  0.00      AN1  H
ATOM   4311  C2  CYT A  16      55.735  89.728  73.559  1.00  0.00      AN1  C
ATOM   4312  O2  CYT A  16      54.793  90.477  73.854  1.00  0.00      AN1  O
ATOM   4313  N3  CYT A  16      55.693  88.230  73.375  1.00  0.00      AN1  N
ATOM   4314  C4  CYT A  16      56.614  87.609  73.092  1.00  0.00      AN1  C
ATOM   4315  N4  CYT A  16      56.404  86.308  72.954  1.00  0.00      AN1  N
ATOM   4316  H41 CYT A  16      55.473  85.946  73.101  1.00  0.00      AN1  H
ATOM   4317  H42 CYT A  16      57.161  85.687  72.706  1.00  0.00      AN1  H
ATOM   4318  C2' CYT A  16      58.458  92.158  74.220  1.00  0.00      AN1  C
ATOM   4319 H2'' CYT A  16      59.160  91.480  74.002  1.00  0.00      AN1  H
ATOM   4320  H2' CYT A  16      58.279  92.354  75.184  1.00  0.00      AN1  H
ATOM   4321  C3' CYT A  16      58.786  93.459  73.503  1.00  0.00      AN1  C
ATOM   4322  H3' CYT A  16      59.780  93.568  73.483  1.00  0.00      AN1  H
ATOM   4323  O3' CYT A  16      58.094  94.531  74.132  1.00  0.00      AN1  O
ATOM   4324  P   CYT A  17      58.244  94.462  75.684  1.00  0.00      AN1  P
ATOM   4325  O1P CYT A  17      58.245  95.870  76.132  1.00  0.00      AN1  O
ATOM   4326  O2P CYT A  17      59.303  93.598  76.254  1.00  0.00      AN1  O
ATOM   4327  O5' CYT A  17      56.816  93.806  75.961  1.00  0.00      AN1  O
ATOM   4328  C5' CYT A  17      55.681  94.248  75.178  1.00  0.00      AN1  C
ATOM   4329  H5' CYT A  17      55.520  93.593  74.440  1.00  0.00      AN1  H
ATOM   4330 H5'' CYT A  17      55.809  95.209  74.933  1.00  0.00      AN1  H
ATOM   4331  C4' CYT A  17      54.429  94.213  76.027  1.00  0.00      AN1  C
ATOM   4332  H4' CYT A  17      53.725  94.804  75.633  1.00  0.00      AN1  H
ATOM   4333  O4' CYT A  17      53.929  92.839  76.067  1.00  0.00      AN1  O
ATOM   4334  C1' CYT A  17      54.195  92.270  77.335  1.00  0.00      AN1  C
ATOM   4335  H1' CYT A  17      53.306  92.134  77.772  1.00  0.00      AN1  H
ATOM   4336  N1  CYT A  17      54.897  90.977  77.117  1.00  0.00      AN1  N
ATOM   4337  C6  CYT A  17      56.238  90.935  76.888  1.00  0.00      AN1  C
ATOM   4338  H6  CYT A  17      56.900  91.682  76.831  1.00  0.00      AN1  H
ATOM   4339  C5  CYT A  17      56.885  89.755  76.693  1.00  0.00      AN1  C
ATOM   4340  H5  CYT A  17      57.837  89.501  76.522  1.00  0.00      AN1  H
ATOM   4341  C2  CYT A  17      54.143  89.809  77.151  1.00  0.00      AN1  C
ATOM   4342  O2  CYT A  17      52.925  89.888  77.364  1.00  0.00      AN1  O
ATOM   4343  N3  CYT A  17      54.956  88.555  76.929  1.00  0.00      AN1  N
ATOM   4344  C4  CYT A  17      56.085  88.569  76.728  1.00  0.00      AN1  C
ATOM   4345  N4  CYT A  17      56.645  87.383  76.540  1.00  0.00      AN1  N
ATOM   4346  H41 CYT A  17      56.065  86.557  76.583  1.00  0.00      AN1  H
ATOM   4347  H42 CYT A  17      57.635  87.303  76.357  1.00  0.00      AN1  H
ATOM   4348  C2' CYT A  17      54.996  93.278  78.145  1.00  0.00      AN1  C
ATOM   4349 H2'' CYT A  17      55.970  93.120  77.985  1.00  0.00      AN1  H
ATOM   4350  H2' CYT A  17      54.668  93.267  79.090  1.00  0.00      AN1  H
ATOM   4351  C3' CYT A  17      54.595  94.595  77.496  1.00  0.00      AN1  C
ATOM   4352  H3' CYT A  17      55.358  95.236  77.582  1.00  0.00      AN1  H
ATOM   4353  O3' CYT A  17      53.381  95.054  78.075  1.00  0.00      AN1  O
ATOM   4354  P   ADE A  18      53.430  94.961  79.632  1.00  0.00      AN1  P
ATOM   4355  O1P ADE A  18      52.614  96.098  80.109  1.00  0.00      AN1  O
ATOM   4356  O2P ADE A  18      54.745  94.786  80.289  1.00  0.00      AN1  O
ATOM   4357  O5' ADE A  18      52.594  93.607  79.745  1.00  0.00      AN1  O
ATOM   4358  C5' ADE A  18      51.464  93.409  78.859  1.00  0.00      AN1  C
ATOM   4359  H5' ADE A  18      51.749  92.834  78.092  1.00  0.00      AN1  H
ATOM   4360 H5'' ADE A  18      51.053  94.297  78.652  1.00  0.00      AN1  H
ATOM   4361  C4' ADE A  18      50.386  92.623  79.573  1.00  0.00      AN1  C
ATOM   4362  H4' ADE A  18      49.503  92.756  79.123  1.00  0.00      AN1  H
ATOM   4363  O4' ADE A  18      50.734  91.204  79.529  1.00  0.00      AN1  O
ATOM   4364  C1' ADE A  18      51.178  90.780  80.805  1.00  0.00      AN1  C
ATOM   4365  H1' ADE A  18      50.486  90.143  81.145  1.00  0.00      AN1  H
ATOM   4366  N9  ADE A  18      52.494  90.112  80.631  1.00  0.00      AN1  N
ATOM   4367  C5  ADE A  18      54.056  88.610  80.394  1.00  0.00      AN1  C
ATOM   4368  N7  ADE A  18      54.696  89.836  80.379  1.00  0.00      AN1  N
ATOM   4369  C8  ADE A  18      53.734  90.692  80.530  1.00  0.00      AN1  C
ATOM   4370  H8  ADE A  18      54.118  91.615  80.540  1.00  0.00      AN1  H
ATOM   4371  N1  ADE A  18      53.626  86.298  80.318  1.00  0.00      AN1  N
ATOM   4372  C2  ADE A  18      52.344  86.609  80.473  1.00  0.00      AN1  C
ATOM   4373  H2  ADE A  18      51.637  85.903  80.518  1.00  0.00      AN1  H
ATOM   4374  N3  ADE A  18      51.777  87.790  80.590  1.00  0.00      AN1  N
ATOM   4375  C4  ADE A  18      52.708  88.760  80.538  1.00  0.00      AN1  C
ATOM   4376  C6  ADE A  18      54.532  87.287  80.272  1.00  0.00      AN1  C
ATOM   4377  N6  ADE A  18      55.815  86.974  80.117  1.00  0.00      AN1  N
ATOM   4378  H61 ADE A  18      56.076  86.001  80.038  1.00  0.00      AN1  H
ATOM   4379  H62 ADE A  18      56.499  87.716  80.082  1.00  0.00      AN1  H
ATOM   4380  C2' ADE A  18      51.220  91.998  81.716  1.00  0.00      AN1  C
ATOM   4381 H2'' ADE A  18      52.126  92.416  81.654  1.00  0.00      AN1  H
ATOM   4382  H2' ADE A  18      50.885  91.736  82.621  1.00  0.00      AN1  H
ATOM   4383  C3' ADE A  18      50.203  92.921  81.060  1.00  0.00      AN1  C
ATOM   4384  H3' ADE A  18      50.472  93.868  81.238  1.00  0.00      AN1  H
ATOM   4385  O3' ADE A  18      48.900  92.586  81.520  1.00  0.00      AN1  O
ATOM   4386  P   THY A  19      48.879  92.418  83.071  1.00  0.00      AN1  P
ATOM   4387  O1P THY A  19      47.537  92.874  83.488  1.00  0.00      AN1  O
ATOM   4388  O2P THY A  19      50.017  92.947  83.856  1.00  0.00      AN1  O
ATOM   4389  O5' THY A  19      48.932  90.823  83.067  1.00  0.00      AN1  O
ATOM   4390  C5' THY A  19      48.174  90.101  82.064  1.00  0.00      AN1  C
ATOM   4391  H5' THY A  19      48.787  89.837  81.320  1.00  0.00      AN1  H
ATOM   4392 H5'' THY A  19      47.356  90.627  81.833  1.00  0.00      AN1  H
ATOM   4393  C4' THY A  19      47.665  88.801  82.645  1.00  0.00      AN1  C
ATOM   4394  H4' THY A  19      46.893  88.459  82.109  1.00  0.00      AN1  H
ATOM   4395  O4' THY A  19      48.747  87.817  82.604  1.00  0.00      AN1  O
ATOM   4396  C1' THY A  19      49.256  87.613  83.909  1.00  0.00      AN1  C
ATOM   4397  H1' THY A  19      49.012  86.676  84.160  1.00  0.00      AN1  H
ATOM   4398  N1  THY A  19      50.731  87.797  83.856  1.00  0.00      AN1  N
ATOM   4399  C6  THY A  19      51.278  89.055  83.906  1.00  0.00      AN1  C
ATOM   4400  H6  THY A  19      50.833  89.948  83.973  1.00  0.00      AN1  H
ATOM   4401  C2  THY A  19      51.508  86.664  83.759  1.00  0.00      AN1  C
ATOM   4402  O2  THY A  19      51.034  85.543  83.714  1.00  0.00      AN1  O
ATOM   4403  N3  THY A  19      52.871  86.886  83.712  1.00  0.00      AN1  N
ATOM   4404  H3  THY A  19      53.506  86.004  83.630  1.00  0.00      AN1  H
ATOM   4405  C4  THY A  19      53.505  88.102  83.758  1.00  0.00      AN1  C
ATOM   4406  O4  THY A  19      54.739  88.176  83.709  1.00  0.00      AN1  O
ATOM   4407  C5  THY A  19      52.614  89.232  83.865  1.00  0.00      AN1  C
ATOM   4408  C5M THY A  19      53.262  90.582  83.910  1.00  0.00      AN1  C
ATOM   4409  H51 THY A  19      52.551  91.282  83.973  1.00  0.00      AN1  H
ATOM   4410  H52 THY A  19      53.742  90.682  83.038  1.00  0.00      AN1  H
ATOM   4411  H53 THY A  19      53.899  90.774  84.657  1.00  0.00      AN1  H
ATOM   4412  C2' THY A  19      48.547  88.578  84.848  1.00  0.00      AN1  C
ATOM   4413 H2'' THY A  19      49.069  89.430  84.890  1.00  0.00      AN1  H
ATOM   4414  H2' THY A  19      48.349  88.106  85.707  1.00  0.00      AN1  H
ATOM   4415  C3' THY A  19      47.240  88.833  84.111  1.00  0.00      AN1  C
ATOM   4416  H3' THY A  19      46.922  89.754  84.338  1.00  0.00      AN1  H
ATOM   4417  O3' THY A  19      46.313  87.801  84.427  1.00  0.00      AN1  O
ATOM   4418  P   THY A  20      46.276  87.531  85.963  1.00  0.00      AN1  P
ATOM   4419  O1P THY A  20      44.881  87.138  86.249  1.00  0.00      AN1  O
ATOM   4420  O2P THY A  20      46.867  88.539  86.873  1.00  0.00      AN1  O
ATOM   4421  O5' THY A  20      47.208  86.237  85.927  1.00  0.00      AN1  O
ATOM   4422  C5' THY A  20      47.055  85.296  84.835  1.00  0.00      AN1  C
ATOM   4423  H5' THY A  20      47.763  85.473  84.151  1.00  0.00      AN1  H
ATOM   4424 H5'' THY A  20      46.101  85.299  84.534  1.00  0.00      AN1  H
ATOM   4425  C4' THY A  20      47.316  83.890  85.330  1.00  0.00      AN1  C
ATOM   4426  H4' THY A  20      46.908  83.220  84.710  1.00  0.00      AN1  H
ATOM   4427  O4' THY A  20      48.762  83.674  85.379  1.00  0.00      AN1  O
ATOM   4428  C1' THY A  20      49.202  83.685  86.724  1.00  0.00      AN1  C
ATOM   4429  H1' THY A  20      49.504  82.753  86.927  1.00  0.00      AN1  H
ATOM   4430  N1  THY A  20      50.323  84.655  86.828  1.00  0.00      AN1  N
ATOM   4431  C6  THY A  20      50.072  85.998  86.963  1.00  0.00      AN1  C
ATOM   4432  H6  THY A  20      49.202  86.489  87.004  1.00  0.00      AN1  H
ATOM   4433  C2  THY A  20      51.604  84.150  86.786  1.00  0.00      AN1  C
ATOM   4434  O2  THY A  20      51.839  82.962  86.667  1.00  0.00      AN1  O
ATOM   4435  N3  THY A  20      52.613  85.090  86.885  1.00  0.00      AN1  N
ATOM   4436  H3  THY A  20      53.636  84.715  86.849  1.00  0.00      AN1  H
ATOM   4437  C4  THY A  20      52.456  86.448  87.024  1.00  0.00      AN1  C
ATOM   4438  O4  THY A  20      53.440  87.193  87.105  1.00  0.00      AN1  O
ATOM   4439  C5  THY A  20      51.082  86.886  87.065  1.00  0.00      AN1  C
ATOM   4440  C5M THY A  20      50.864  88.361  87.208  1.00  0.00      AN1  C
ATOM   4441  H51 THY A  20      49.881  88.546  87.213  1.00  0.00      AN1  H
ATOM   4442  H52 THY A  20      51.270  88.776  86.394  1.00  0.00      AN1  H
ATOM   4443  H53 THY A  20      51.230  88.814  88.021  1.00  0.00      AN1  H
ATOM   4444  C2' THY A  20      48.008  84.023  87.607  1.00  0.00      AN1  C
ATOM   4445 H2'' THY A  20      47.962  85.015  87.723  1.00  0.00      AN1  H
ATOM   4446  H2' THY A  20      48.044  83.456  88.430  1.00  0.00      AN1  H
ATOM   4447  C3' THY A  20      46.840  83.571  86.745  1.00  0.00      AN1  C
ATOM   4448  H3' THY A  20      46.048  84.143  86.959  1.00  0.00      AN1  H
ATOM   4449  O3' THY A  20      46.623  82.178  86.939  1.00  0.00      AN1  O
ATOM   4450  H3T THY A  20      46.787  81.863  87.831  1.00  0.00      AN1  H
ATOM   4451  H5T ADE B   1      63.117  83.535  88.291  1.00  0.00      BN1  H
ATOM   4452  O5' ADE B   1      62.622  82.874  87.728  1.00  0.00      BN1  O
ATOM   4453  C5' ADE B   1      62.347  81.691  88.520  1.00  0.00      BN1  C
ATOM   4454  H5' ADE B   1      61.725  81.935  89.264  1.00  0.00      BN1  H
ATOM   4455 H5'' ADE B   1      63.212  81.250  88.758  1.00  0.00      BN1  H
ATOM   4456  C4' ADE B   1      61.597  80.678  87.683  1.00  0.00      BN1  C
ATOM   4457  H4' ADE B   1      61.687  79.763  88.076  1.00  0.00      BN1  H
ATOM   4458  O4' ADE B   1      60.183  81.048  87.656  1.00  0.00      BN1  O
ATOM   4459  C1' ADE B   1      59.852  81.584  86.388  1.00  0.00      BN1  C
ATOM   4460  H1' ADE B   1      59.230  80.928  85.960  1.00  0.00      BN1  H
ATOM   4461  N9  ADE B   1      59.195  82.902  86.606  1.00  0.00      BN1  N
ATOM   4462  C5  ADE B   1      57.700  84.468  86.848  1.00  0.00      BN1  C
ATOM   4463  N7  ADE B   1      58.930  85.084  86.988  1.00  0.00      BN1  N
ATOM   4464  C8  ADE B   1      59.782  84.117  86.829  1.00  0.00      BN1  C
ATOM   4465  H8  ADE B   1      60.709  84.484  86.907  1.00  0.00      BN1  H
ATOM   4466  N1  ADE B   1      55.383  84.077  86.739  1.00  0.00      BN1  N
ATOM   4467  C2  ADE B   1      55.686  82.801  86.519  1.00  0.00      BN1  C
ATOM   4468  H2  ADE B   1      54.975  82.112  86.380  1.00  0.00      BN1  H
ATOM   4469  N3  ADE B   1      56.864  82.222  86.443  1.00  0.00      BN1  N
ATOM   4470  C4  ADE B   1      57.841  83.130  86.622  1.00  0.00      BN1  C
ATOM   4471  C6  ADE B   1      56.379  84.959  86.913  1.00  0.00      BN1  C
ATOM   4472  N6  ADE B   1      56.074  86.235  87.133  1.00  0.00      BN1  N
ATOM   4473  H61 ADE B   1      55.102  86.508  87.164  1.00  0.00      BN1  H
ATOM   4474  H62 ADE B   1      56.821  86.901  87.264  1.00  0.00      BN1  H
ATOM   4475  C2' ADE B   1      61.130  81.664  85.565  1.00  0.00      BN1  C
ATOM   4476 H2'' ADE B   1      61.552  82.559  85.712  1.00  0.00      BN1  H
ATOM   4477  H2' ADE B   1      60.925  81.392  84.625  1.00  0.00      BN1  H
ATOM   4478  C3' ADE B   1      61.995  80.597  86.211  1.00  0.00      BN1  C
ATOM   4479  H3' ADE B   1      62.953  80.867  86.117  1.00  0.00      BN1  H
ATOM   4480  O3' ADE B   1      61.672  79.325  85.642  1.00  0.00      BN1  O
ATOM   4481  P   ADE B   2      61.610  79.413  84.085  1.00  0.00      BN1  P
ATOM   4482  O1P ADE B   2      62.075  78.093  83.610  1.00  0.00      BN1  O
ATOM   4483  O2P ADE B   2      62.206  80.591  83.416  1.00  0.00      BN1  O
ATOM   4484  O5' ADE B   2      60.019  79.495  83.987  1.00  0.00      BN1  O
ATOM   4485  C5' ADE B   2      59.221  78.683  84.885  1.00  0.00      BN1  C
ATOM   4486  H5' ADE B   2      58.917  79.248  85.652  1.00  0.00      BN1  H
ATOM   4487 H5'' ADE B   2      59.719  77.841  85.092  1.00  0.00      BN1  H
ATOM   4488  C4' ADE B   2      57.955  78.239  84.186  1.00  0.00      BN1  C
ATOM   4489  H4' ADE B   2      57.564  77.438  84.640  1.00  0.00      BN1  H
ATOM   4490  O4' ADE B   2      56.986  79.334  84.234  1.00  0.00      BN1  O
ATOM   4491  C1' ADE B   2      56.877  79.932  82.956  1.00  0.00      BN1  C
ATOM   4492  H1' ADE B   2      55.956  79.722  82.627  1.00  0.00      BN1  H
ATOM   4493  N9  ADE B   2      57.082  81.397  83.120  1.00  0.00      BN1  N
ATOM   4494  C5  ADE B   2      56.734  83.537  83.350  1.00  0.00      BN1  C
ATOM   4495  N7  ADE B   2      58.107  83.366  83.352  1.00  0.00      BN1  N
ATOM   4496  C8  ADE B   2      58.263  82.086  83.206  1.00  0.00      BN1  C
ATOM   4497  H8  ADE B   2      59.241  81.877  83.188  1.00  0.00      BN1  H
ATOM   4498  N1  ADE B   2      54.589  84.499  83.442  1.00  0.00      BN1  N
ATOM   4499  C2  ADE B   2      54.114  83.266  83.298  1.00  0.00      BN1  C
ATOM   4500  H2  ADE B   2      53.131  83.087  83.264  1.00  0.00      BN1  H
ATOM   4501  N3  ADE B   2      54.761  82.127  83.181  1.00  0.00      BN1  N
ATOM   4502  C4  ADE B   2      56.090  82.342  83.218  1.00  0.00      BN1  C
ATOM   4503  C6  ADE B   2      55.918  84.681  83.474  1.00  0.00      BN1  C
ATOM   4504  N6  ADE B   2      56.393  85.915  83.617  1.00  0.00      BN1  N
ATOM   4505  H61 ADE B   2      55.743  86.684  83.698  1.00  0.00      BN1  H
ATOM   4506  H62 ADE B   2      57.393  86.055  83.641  1.00  0.00      BN1  H
ATOM   4507  C2' ADE B   2      57.894  79.269  82.038  1.00  0.00      BN1  C
ATOM   4508 H2'' ADE B   2      58.752  79.780  82.085  1.00  0.00      BN1  H
ATOM   4509  H2' ADE B   2      57.477  79.135  81.139  1.00  0.00      BN1  H
ATOM   4510  C3' ADE B   2      58.088  77.916  82.699  1.00  0.00      BN1  C
ATOM   4511  H3' ADE B   2      59.021  77.605  82.516  1.00  0.00      BN1  H
ATOM   4512  O3' ADE B   2      57.060  77.027  82.254  1.00  0.00      BN1  O
ATOM   4513  P   THY B   3      56.896  77.099  80.704  1.00  0.00      BN1  P
ATOM   4514  O1P THY B   3      56.503  75.733  80.298  1.00  0.00      BN1  O
ATOM   4515  O2P THY B   3      57.970  77.731  79.905  1.00  0.00      BN1  O
ATOM   4516  O5' THY B   3      55.614  78.050  80.716  1.00  0.00      BN1  O
ATOM   4517  C5' THY B   3      54.598  77.841  81.730  1.00  0.00      BN1  C
ATOM   4518  H5' THY B   3      54.737  78.498  82.471  1.00  0.00      BN1  H
ATOM   4519 H5'' THY B   3      54.568  76.869  81.965  1.00  0.00      BN1  H
ATOM   4520  C4' THY B   3      53.233  78.160  81.161  1.00  0.00      BN1  C
ATOM   4521  H4' THY B   3      52.517  77.724  81.706  1.00  0.00      BN1  H
ATOM   4522  O4' THY B   3      53.041  79.610  81.196  1.00  0.00      BN1  O
ATOM   4523  C1' THY B   3      53.149  80.139  79.888  1.00  0.00      BN1  C
ATOM   4524  H1' THY B   3      52.237  80.470  79.644  1.00  0.00      BN1  H
ATOM   4525  N1  THY B   3      54.140  81.246  79.925  1.00  0.00      BN1  N
ATOM   4526  C6  THY B   3      55.486  80.980  79.863  1.00  0.00      BN1  C
ATOM   4527  H6  THY B   3      55.968  80.106  79.795  1.00  0.00      BN1  H
ATOM   4528  C2  THY B   3      53.651  82.532  80.021  1.00  0.00      BN1  C
ATOM   4529  O2  THY B   3      52.460  82.779  80.076  1.00  0.00      BN1  O
ATOM   4530  N3  THY B   3      54.607  83.525  80.052  1.00  0.00      BN1  N
ATOM   4531  H3  THY B   3      54.242  84.549  80.130  1.00  0.00      BN1  H
ATOM   4532  C4  THY B   3      55.970  83.356  79.995  1.00  0.00      BN1  C
ATOM   4533  O4  THY B   3      56.734  84.327  80.030  1.00  0.00      BN1  O
ATOM   4534  C5  THY B   3      56.392  81.980  79.890  1.00  0.00      BN1  C
ATOM   4535  C5M THY B   3      57.870  81.745  79.832  1.00  0.00      BN1  C
ATOM   4536  H51 THY B   3      58.041  80.762  79.773  1.00  0.00      BN1  H
ATOM   4537  H52 THY B   3      58.234  82.087  80.698  1.00  0.00      BN1  H
ATOM   4538  H53 THY B   3      58.383  82.156  79.078  1.00  0.00      BN1  H
ATOM   4539  C2' THY B   3      53.530  79.001  78.951  1.00  0.00      BN1  C
ATOM   4540 H2'' THY B   3      54.527  78.945  78.899  1.00  0.00      BN1  H
ATOM   4541  H2' THY B   3      53.021  79.102  78.096  1.00  0.00      BN1  H
ATOM   4542  C3' THY B   3      53.004  77.786  79.699  1.00  0.00      BN1  C
ATOM   4543  H3' THY B   3      53.578  77.000  79.470  1.00  0.00      BN1  H
ATOM   4544  O3' THY B   3      51.625  77.608  79.398  1.00  0.00      BN1  O
ATOM   4545  P   GUA B   4      51.368  77.723  77.864  1.00  0.00      BN1  P
ATOM   4546  O1P GUA B   4      50.248  76.797  77.593  1.00  0.00      BN1  O
ATOM   4547  O2P GUA B   4      52.524  77.631  76.942  1.00  0.00      BN1  O
ATOM   4548  O5' GUA B   4      50.833  79.226  77.897  1.00  0.00      BN1  O
ATOM   4549  C5' GUA B   4      49.981  79.640  78.995  1.00  0.00      BN1  C
ATOM   4550  H5' GUA B   4      50.535  80.124  79.672  1.00  0.00      BN1  H
ATOM   4551 H5'' GUA B   4      49.443  78.855  79.304  1.00  0.00      BN1  H
ATOM   4552  C4' GUA B   4      48.969  80.653  78.505  1.00  0.00      BN1  C
ATOM   4553  H4' GUA B   4      48.189  80.703  79.129  1.00  0.00      BN1  H
ATOM   4554  O4' GUA B   4      49.614  81.965  78.443  1.00  0.00      BN1  O
ATOM   4555  C1' GUA B   4      49.859  82.314  77.094  1.00  0.00      BN1  C
ATOM   4556  H1' GUA B   4      49.261  83.090  76.893  1.00  0.00      BN1  H
ATOM   4557  N9  GUA B   4      51.294  82.682  76.973  1.00  0.00      BN1  N
ATOM   4558  C4  GUA B   4      51.799  83.961  76.989  1.00  0.00      BN1  C
ATOM   4559  N2  GUA B   4      51.246  87.401  77.200  1.00  0.00      BN1  N
ATOM   4560  H21 GUA B   4      51.716  88.295  77.194  1.00  0.00      BN1  H
ATOM   4561  H22 GUA B   4      50.241  87.421  77.300  1.00  0.00      BN1  H
ATOM   4562  N3  GUA B   4      51.059  85.096  77.114  1.00  0.00      BN1  N
ATOM   4563  C2  GUA B   4      51.810  86.196  77.090  1.00  0.00      BN1  C
ATOM   4564  N1  GUA B   4      53.184  86.177  76.963  1.00  0.00      BN1  N
ATOM   4565  H1  GUA B   4      53.673  87.084  76.966  1.00  0.00      BN1  H
ATOM   4566  C6  GUA B   4      53.968  85.017  76.830  1.00  0.00      BN1  C
ATOM   4567  O6  GUA B   4      55.189  85.119  76.716  1.00  0.00      BN1  O
ATOM   4568  C5  GUA B   4      53.168  83.849  76.848  1.00  0.00      BN1  C
ATOM   4569  N7  GUA B   4      53.532  82.507  76.744  1.00  0.00      BN1  N
ATOM   4570  C8  GUA B   4      52.397  81.863  76.825  1.00  0.00      BN1  C
ATOM   4571  H8  GUA B   4      52.575  80.881  76.760  1.00  0.00      BN1  H
ATOM   4572  C2' GUA B   4      49.451  81.136  76.221  1.00  0.00      BN1  C
ATOM   4573 H2'' GUA B   4      50.242  80.537  76.098  1.00  0.00      BN1  H
ATOM   4574  H2' GUA B   4      48.995  81.485  75.402  1.00  0.00      BN1  H
ATOM   4575  C3' GUA B   4      48.427  80.430  77.095  1.00  0.00      BN1  C
ATOM   4576  H3' GUA B   4      48.454  79.452  76.887  1.00  0.00      BN1  H
ATOM   4577  O3' GUA B   4      47.151  81.049  76.912  1.00  0.00      BN1  O
ATOM   4578  P   GUA B   5      46.844  81.252  75.396  1.00  0.00      BN1  P
ATOM   4579  O1P GUA B   5      45.379  81.101  75.280  1.00  0.00      BN1  O
ATOM   4580  O2P GUA B   5      47.654  80.511  74.402  1.00  0.00      BN1  O
ATOM   4581  O5' GUA B   5      47.234  82.799  75.353  1.00  0.00      BN1  O
ATOM   4582  C5' GUA B   5      46.871  83.642  76.476  1.00  0.00      BN1  C
ATOM   4583  H5' GUA B   5      47.667  83.751  77.072  1.00  0.00      BN1  H
ATOM   4584 H5'' GUA B   5      46.025  83.297  76.882  1.00  0.00      BN1  H
ATOM   4585  C4' GUA B   5      46.543  85.035  75.985  1.00  0.00      BN1  C
ATOM   4586  H4' GUA B   5      45.989  85.524  76.659  1.00  0.00      BN1  H
ATOM   4587  O4' GUA B   5      47.792  85.765  75.776  1.00  0.00      BN1  O
ATOM   4588  C1' GUA B   5      48.049  85.887  74.390  1.00  0.00      BN1  C
ATOM   4589  H1' GUA B   5      47.962  86.860  74.174  1.00  0.00      BN1  H
ATOM   4590  N9  GUA B   5      49.427  85.392  74.136  1.00  0.00      BN1  N
ATOM   4591  C4  GUA B   5      50.552  86.174  74.017  1.00  0.00      BN1  C
ATOM   4592  N2  GUA B   5      52.014  89.343  74.005  1.00  0.00      BN1  N
ATOM   4593  H21 GUA B   5      52.895  89.824  73.897  1.00  0.00      BN1  H
ATOM   4594  H22 GUA B   5      51.203  89.921  74.176  1.00  0.00      BN1  H
ATOM   4595  N3  GUA B   5      50.579  87.531  74.109  1.00  0.00      BN1  N
ATOM   4596  C2  GUA B   5      51.805  88.026  73.946  1.00  0.00      BN1  C
ATOM   4597  N1  GUA B   5      52.919  87.241  73.721  1.00  0.00      BN1  N
ATOM   4598  H1  GUA B   5      53.825  87.721  73.619  1.00  0.00      BN1  H
ATOM   4599  C6  GUA B   5      52.913  85.839  73.620  1.00  0.00      BN1  C
ATOM   4600  O6  GUA B   5      53.967  85.242  73.410  1.00  0.00      BN1  O
ATOM   4601  C5  GUA B   5      51.610  85.314  73.785  1.00  0.00      BN1  C
ATOM   4602  N7  GUA B   5      51.158  83.995  73.758  1.00  0.00      BN1  N
ATOM   4603  C8  GUA B   5      49.871  84.094  73.971  1.00  0.00      BN1  C
ATOM   4604  H8  GUA B   5      49.469  83.178  73.969  1.00  0.00      BN1  H
ATOM   4605  C2' GUA B   5      46.970  85.115  73.642  1.00  0.00      BN1  C
ATOM   4606 H2'' GUA B   5      47.281  84.174  73.508  1.00  0.00      BN1  H
ATOM   4607  H2' GUA B   5      46.700  85.639  72.834  1.00  0.00      BN1  H
ATOM   4608  C3' GUA B   5      45.824  85.119  74.640  1.00  0.00      BN1  C
ATOM   4609  H3' GUA B   5      45.285  84.287  74.507  1.00  0.00      BN1  H
ATOM   4610  O3' GUA B   5      45.092  86.339  74.504  1.00  0.00      BN1  O
ATOM   4611  P   GUA B   6      44.791  86.644  73.003  1.00  0.00      BN1  P
ATOM   4612  O1P GUA B   6      43.483  87.331  73.007  1.00  0.00      BN1  O
ATOM   4613  O2P GUA B   6      44.952  85.556  72.012  1.00  0.00      BN1  O
ATOM   4614  O5' GUA B   6      45.964  87.710  72.814  1.00  0.00      BN1  O
ATOM   4615  C5' GUA B   6      46.244  88.638  73.892  1.00  0.00      BN1  C
ATOM   4616  H5' GUA B   6      47.024  88.300  74.418  1.00  0.00      BN1  H
ATOM   4617 H5'' GUA B   6      45.395  88.831  74.384  1.00  0.00      BN1  H
ATOM   4618  C4' GUA B   6      46.690  89.967  73.321  1.00  0.00      BN1  C
ATOM   4619  H4' GUA B   6      46.571  90.697  73.994  1.00  0.00      BN1  H
ATOM   4620  O4' GUA B   6      48.106  89.873  72.966  1.00  0.00      BN1  O
ATOM   4621  C1' GUA B   6      48.242  89.800  71.559  1.00  0.00      BN1  C
ATOM   4622  H1' GUA B   6      48.684  90.651  71.277  1.00  0.00      BN1  H
ATOM   4623  N9  GUA B   6      49.083  88.615  71.244  1.00  0.00      BN1  N
ATOM   4624  C4  GUA B   6      50.434  88.636  70.984  1.00  0.00      BN1  C
ATOM   4625  N2  GUA B   6      53.391  90.454  70.622  1.00  0.00      BN1  N
ATOM   4626  H21 GUA B   6      54.375  90.360  70.413  1.00  0.00      BN1  H
ATOM   4627  H22 GUA B   6      53.057  91.389  70.808  1.00  0.00      BN1  H
ATOM   4628  N3  GUA B   6      51.215  89.750  70.969  1.00  0.00      BN1  N
ATOM   4629  C2  GUA B   6      52.485  89.476  70.679  1.00  0.00      BN1  C
ATOM   4630  N1  GUA B   6      52.951  88.199  70.434  1.00  0.00      BN1  N
ATOM   4631  H1  GUA B   6      53.955  88.092  70.230  1.00  0.00      BN1  H
ATOM   4632  C6  GUA B   6      52.162  87.036  70.442  1.00  0.00      BN1  C
ATOM   4633  O6  GUA B   6      52.684  85.947  70.201  1.00  0.00      BN1  O
ATOM   4634  C5  GUA B   6      50.811  87.329  70.742  1.00  0.00      BN1  C
ATOM   4635  N7  GUA B   6      49.706  86.483  70.849  1.00  0.00      BN1  N
ATOM   4636  C8  GUA B   6      48.719  87.287  71.147  1.00  0.00      BN1  C
ATOM   4637  H8  GUA B   6      47.881  86.751  71.245  1.00  0.00      BN1  H
ATOM   4638  C2' GUA B   6      46.847  89.742  70.954  1.00  0.00      BN1  C
ATOM   4639 H2'' GUA B   6      46.572  88.784  70.870  1.00  0.00      BN1  H
ATOM   4640  H2' GUA B   6      46.829  90.309  70.130  1.00  0.00      BN1  H
ATOM   4641  C3' GUA B   6      46.004  90.406  72.030  1.00  0.00      BN1  C
ATOM   4642  H3' GUA B   6      45.085  90.013  72.000  1.00  0.00      BN1  H
ATOM   4643  O3' GUA B   6      46.056  91.824  71.855  1.00  0.00      BN1  O
ATOM   4644  P   GUA B   7      45.821  92.209  70.361  1.00  0.00      BN1  P
ATOM   4645  O1P GUA B   7      45.118  93.508  70.408  1.00  0.00      BN1  O
ATOM   4646  O2P GUA B   7      45.250  91.194  69.448  1.00  0.00      BN1  O
ATOM   4647  O5' GUA B   7      47.360  92.439  70.006  1.00  0.00      BN1  O
ATOM   4648  C5' GUA B   7      48.216  93.078  70.986  1.00  0.00      BN1  C
ATOM   4649  H5' GUA B   7      48.729  92.375  71.478  1.00  0.00      BN1  H
ATOM   4650 H5'' GUA B   7      47.672  93.722  71.523  1.00  0.00      BN1  H
ATOM   4651  C4' GUA B   7      49.259  93.920  70.284  1.00  0.00      BN1  C
ATOM   4652  H4' GUA B   7      49.633  94.608  70.906  1.00  0.00      BN1  H
ATOM   4653  O4' GUA B   7      50.342  93.045  69.834  1.00  0.00      BN1  O
ATOM   4654  C1' GUA B   7      50.268  92.876  68.431  1.00  0.00      BN1  C
ATOM   4655  H1' GUA B   7      51.075  93.329  68.052  1.00  0.00      BN1  H
ATOM   4656  N9  GUA B   7      50.279  91.418  68.147  1.00  0.00      BN1  N
ATOM   4657  C4  GUA B   7      51.381  90.677  67.788  1.00  0.00      BN1  C
ATOM   4658  N2  GUA B   7      54.794  90.534  67.073  1.00  0.00      BN1  N
ATOM   4659  H21 GUA B   7      55.535  89.904  66.800  1.00  0.00      BN1  H
ATOM   4660  H22 GUA B   7      55.052  91.501  67.211  1.00  0.00      BN1  H
ATOM   4661  N3  GUA B   7      52.640  91.168  67.631  1.00  0.00      BN1  N
ATOM   4662  C2  GUA B   7      53.510  90.226  67.271  1.00  0.00      BN1  C
ATOM   4663  N1  GUA B   7      53.166  88.902  67.091  1.00  0.00      BN1  N
ATOM   4664  H1  GUA B   7      53.916  88.250  66.823  1.00  0.00      BN1  H
ATOM   4665  C6  GUA B   7      51.873  88.374  67.245  1.00  0.00      BN1  C
ATOM   4666  O6  GUA B   7      51.678  87.174  67.051  1.00  0.00      BN1  O
ATOM   4667  C5  GUA B   7      50.947  89.376  67.620  1.00  0.00      BN1  C
ATOM   4668  N7  GUA B   7      49.577  89.291  67.872  1.00  0.00      BN1  N
ATOM   4669  C8  GUA B   7      49.233  90.516  68.179  1.00  0.00      BN1  C
ATOM   4670  H8  GUA B   7      48.253  90.539  68.378  1.00  0.00      BN1  H
ATOM   4671  C2' GUA B   7      49.020  93.592  67.936  1.00  0.00      BN1  C
ATOM   4672 H2'' GUA B   7      48.255  92.948  67.944  1.00  0.00      BN1  H
ATOM   4673  H2' GUA B   7      49.234  94.054  67.075  1.00  0.00      BN1  H
ATOM   4674  C3' GUA B   7      48.799  94.637  69.017  1.00  0.00      BN1  C
ATOM   4675  H3' GUA B   7      47.818  94.820  69.084  1.00  0.00      BN1  H
ATOM   4676  O3' GUA B   7      49.607  95.782  68.730  1.00  0.00      BN1  O
ATOM   4677  P   CYT B   8      49.471  96.198  67.233  1.00  0.00      BN1  P
ATOM   4678  O1P CYT B   8      49.611  97.669  67.231  1.00  0.00      BN1  O
ATOM   4679  O2P CYT B   8      48.344  95.651  66.444  1.00  0.00      BN1  O
ATOM   4680  O5' CYT B   8      50.834  95.525  66.749  1.00  0.00      BN1  O
ATOM   4681  C5' CYT B   8      51.996  95.600  67.612  1.00  0.00      BN1  C
ATOM   4682  H5' CYT B   8      52.084  94.740  68.115  1.00  0.00      BN1  H
ATOM   4683 H5'' CYT B   8      51.956  96.449  68.138  1.00  0.00      BN1  H
ATOM   4684  C4' CYT B   8      53.244  95.704  66.775  1.00  0.00      BN1  C
ATOM   4685  H4' CYT B   8      53.992  96.082  67.320  1.00  0.00      BN1  H
ATOM   4686  O4' CYT B   8      53.619  94.365  66.314  1.00  0.00      BN1  O
ATOM   4687  C1' CYT B   8      53.320  94.233  64.938  1.00  0.00      BN1  C
ATOM   4688  H1' CYT B   8      54.199  94.152  64.468  1.00  0.00      BN1  H
ATOM   4689  N1  CYT B   8      52.494  93.009  64.766  1.00  0.00      BN1  N
ATOM   4690  C6  CYT B   8      51.157  93.027  64.990  1.00  0.00      BN1  C
ATOM   4691  H6  CYT B   8      50.570  93.783  65.279  1.00  0.00      BN1  H
ATOM   4692  C5  CYT B   8      50.393  91.908  64.830  1.00  0.00      BN1  C
ATOM   4693  H5  CYT B   8      49.419  91.705  64.931  1.00  0.00      BN1  H
ATOM   4694  C2  CYT B   8      53.134  91.838  64.369  1.00  0.00      BN1  C
ATOM   4695  O2  CYT B   8      54.357  91.862  64.172  1.00  0.00      BN1  O
ATOM   4696  N3  CYT B   8      52.203  90.658  64.214  1.00  0.00      BN1  N
ATOM   4697  C4  CYT B   8      51.077  90.719  64.427  1.00  0.00      BN1  C
ATOM   4698  N4  CYT B   8      50.405  89.591  64.257  1.00  0.00      BN1  N
ATOM   4699  H41 CYT B   8      50.905  88.765  63.959  1.00  0.00      BN1  H
ATOM   4700  H42 CYT B   8      49.409  89.554  64.422  1.00  0.00      BN1  H
ATOM   4701  C2' CYT B   8      52.630  95.510  64.481  1.00  0.00      BN1  C
ATOM   4702 H2'' CYT B   8      51.643  95.401  64.595  1.00  0.00      BN1  H
ATOM   4703  H2' CYT B   8      52.973  95.755  63.574  1.00  0.00      BN1  H
ATOM   4704  C3' CYT B   8      53.136  96.526  65.492  1.00  0.00      BN1  C
ATOM   4705  H3' CYT B   8      52.435  97.229  65.614  1.00  0.00      BN1  H
ATOM   4706  O3' CYT B   8      54.406  97.021  65.061  1.00  0.00      BN1  O
ATOM   4707  P   ADE B   9      54.368  97.408  63.550  1.00  0.00      BN1  P
ATOM   4708  O1P ADE B   9      55.295  98.551  63.425  1.00  0.00      BN1  O
ATOM   4709  O2P ADE B   9      53.052  97.563  62.890  1.00  0.00      BN1  O
ATOM   4710  O5' ADE B   9      55.074  96.077  63.020  1.00  0.00      BN1  O
ATOM   4711  C5' ADE B   9      56.168  95.514  63.788  1.00  0.00      BN1  C
ATOM   4712  H5' ADE B   9      55.819  94.764  64.350  1.00  0.00      BN1  H
ATOM   4713 H5'' ADE B   9      56.658  96.255  64.247  1.00  0.00      BN1  H
ATOM   4714  C4' ADE B   9      57.177  94.882  62.854  1.00  0.00      BN1  C
ATOM   4715  H4' ADE B   9      58.065  94.789  63.305  1.00  0.00      BN1  H
ATOM   4716  O4' ADE B   9      56.695  93.555  62.473  1.00  0.00      BN1  O
ATOM   4717  C1' ADE B   9      56.232  93.580  61.136  1.00  0.00      BN1  C
ATOM   4718  H1' ADE B   9      56.866  93.013  60.610  1.00  0.00      BN1  H
ATOM   4719  N9  ADE B   9      54.852  93.022  61.120  1.00  0.00      BN1  N
ATOM   4720  C5  ADE B   9      53.154  91.671  60.915  1.00  0.00      BN1  C
ATOM   4721  N7  ADE B   9      52.632  92.890  61.309  1.00  0.00      BN1  N
ATOM   4722  C8  ADE B   9      53.675  93.658  61.409  1.00  0.00      BN1  C
ATOM   4723  H8  ADE B   9      53.380  94.573  61.684  1.00  0.00      BN1  H
ATOM   4724  N1  ADE B   9      53.362  89.415  60.283  1.00  0.00      BN1  N
ATOM   4725  C2  ADE B   9      54.671  89.634  60.211  1.00  0.00      BN1  C
ATOM   4726  H2  ADE B   9      55.308  88.910  59.946  1.00  0.00      BN1  H
ATOM   4727  N3  ADE B   9      55.349  90.736  60.447  1.00  0.00      BN1  N
ATOM   4728  C4  ADE B   9      54.513  91.730  60.802  1.00  0.00      BN1  C
ATOM   4729  C6  ADE B   9      52.553  90.424  60.638  1.00  0.00      BN1  C
ATOM   4730  N6  ADE B   9      51.244  90.203  60.710  1.00  0.00      BN1  N
ATOM   4731  H61 ADE B   9      50.890  89.281  60.496  1.00  0.00      BN1  H
ATOM   4732  H62 ADE B   9      50.633  90.962  60.977  1.00  0.00      BN1  H
ATOM   4733  C2' ADE B   9      56.319  95.015  60.635  1.00  0.00      BN1  C
ATOM   4734 H2'' ADE B   9      55.453  95.477  60.829  1.00  0.00      BN1  H
ATOM   4735  H2' ADE B   9      56.644  95.007  59.689  1.00  0.00      BN1  H
ATOM   4736  C3' ADE B   9      57.401  95.600  61.525  1.00  0.00      BN1  C
ATOM   4737  H3' ADE B   9      57.217  96.575  61.647  1.00  0.00      BN1  H
ATOM   4738  O3' ADE B   9      58.681  95.294  60.965  1.00  0.00      BN1  O
ATOM   4739  P   THY B  10      58.707  95.602  59.436  1.00  0.00      BN1  P
ATOM   4740  O1P THY B  10      60.093  96.033  59.157  1.00  0.00      BN1  O
ATOM   4741  O2P THY B  10      57.636  96.447  58.864  1.00  0.00      BN1  O
ATOM   4742  O5' THY B  10      58.504  94.092  58.960  1.00  0.00      BN1  O
ATOM   4743  C5' THY B  10      59.175  93.032  59.686  1.00  0.00      BN1  C
ATOM   4744  H5' THY B  10      58.529  92.615  60.325  1.00  0.00      BN1  H
ATOM   4745 H5'' THY B  10      60.036  93.383  60.053  1.00  0.00      BN1  H
ATOM   4746  C4' THY B  10      59.567  91.925  58.733  1.00  0.00      BN1  C
ATOM   4747  H4' THY B  10      60.294  91.365  59.129  1.00  0.00      BN1  H
ATOM   4748  O4' THY B  10      58.396  91.083  58.490  1.00  0.00      BN1  O
ATOM   4749  C1' THY B  10      57.889  91.330  57.193  1.00  0.00      BN1  C
ATOM   4750  H1' THY B  10      58.047  90.494  56.668  1.00  0.00      BN1  H
ATOM   4751  N1  THY B  10      56.438  91.630  57.320  1.00  0.00      BN1  N
ATOM   4752  C6  THY B  10      56.014  92.891  57.661  1.00  0.00      BN1  C
ATOM   4753  H6  THY B  10      56.542  93.717  57.861  1.00  0.00      BN1  H
ATOM   4754  C2  THY B  10      55.555  90.598  57.082  1.00  0.00      BN1  C
ATOM   4755  O2  THY B  10      55.920  89.477  56.780  1.00  0.00      BN1  O
ATOM   4756  N3  THY B  10      54.220  90.923  57.213  1.00  0.00      BN1  N
ATOM   4757  H3  THY B  10      53.503  90.122  57.033  1.00  0.00      BN1  H
ATOM   4758  C4  THY B  10      53.704  92.153  57.547  1.00  0.00      BN1  C
ATOM   4759  O4  THY B  10      52.482  92.326  57.634  1.00  0.00      BN1  O
ATOM   4760  C5  THY B  10      54.699  93.172  57.773  1.00  0.00      BN1  C
ATOM   4761  C5M THY B  10      54.182  94.528  58.147  1.00  0.00      BN1  C
ATOM   4762  H51 THY B  10      54.957  95.144  58.288  1.00  0.00      BN1  H
ATOM   4763  H52 THY B  10      53.701  94.406  59.015  1.00  0.00      BN1  H
ATOM   4764  H53 THY B  10      53.577  94.995  57.503  1.00  0.00      BN1  H
ATOM   4765  C2' THY B  10      58.700  92.462  56.578  1.00  0.00      BN1  C
ATOM   4766 H2'' THY B  10      58.263  93.333  56.803  1.00  0.00      BN1  H
ATOM   4767  H2' THY B  10      58.864  92.255  55.613  1.00  0.00      BN1  H
ATOM   4768  C3' THY B  10      60.014  92.357  57.338  1.00  0.00      BN1  C
ATOM   4769  H3' THY B  10      60.421  93.269  57.394  1.00  0.00      BN1  H
ATOM   4770  O3' THY B  10      60.844  91.386  56.713  1.00  0.00      BN1  O
ATOM   4771  P   THY B  11      60.878  91.593  55.167  1.00  0.00      BN1  P
ATOM   4772  O1P THY B  11      62.233  91.173  54.755  1.00  0.00      BN1  O
ATOM   4773  O2P THY B  11      60.399  92.878  54.611  1.00  0.00      BN1  O
ATOM   4774  O5' THY B  11      59.827  90.442  54.824  1.00  0.00      BN1  O
ATOM   4775  C5' THY B  11      59.873  89.204  55.578  1.00  0.00      BN1  C
ATOM   4776  H5' THY B  11      59.174  89.232  56.293  1.00  0.00      BN1  H
ATOM   4777 H5'' THY B  11      60.818  89.025  55.853  1.00  0.00      BN1  H
ATOM   4778  C4' THY B  11      59.488  88.044  54.686  1.00  0.00      BN1  C
ATOM   4779  H4' THY B  11      59.822  87.183  55.069  1.00  0.00      BN1  H
ATOM   4780  O4' THY B  11      58.029  87.991  54.595  1.00  0.00      BN1  O
ATOM   4781  C1' THY B  11      57.611  88.449  53.323  1.00  0.00      BN1  C
ATOM   4782  H1' THY B  11      57.225  87.655  52.853  1.00  0.00      BN1  H
ATOM   4783  N1  THY B  11      56.590  89.508  53.532  1.00  0.00      BN1  N
ATOM   4784  C6  THY B  11      56.969  90.800  53.806  1.00  0.00      BN1  C
ATOM   4785  H6  THY B  11      57.882  91.197  53.903  1.00  0.00      BN1  H
ATOM   4786  C2  THY B  11      55.265  89.137  53.440  1.00  0.00      BN1  C
ATOM   4787  O2  THY B  11      54.917  87.996  53.198  1.00  0.00      BN1  O
ATOM   4788  N3  THY B  11      54.353  90.153  53.643  1.00  0.00      BN1  N
ATOM   4789  H3  THY B  11      53.299  89.882  53.578  1.00  0.00      BN1  H
ATOM   4790  C4  THY B  11      54.638  91.470  53.918  1.00  0.00      BN1  C
ATOM   4791  O4  THY B  11      53.732  92.296  54.080  1.00  0.00      BN1  O
ATOM   4792  C5  THY B  11      56.047  91.767  53.992  1.00  0.00      BN1  C
ATOM   4793  C5M THY B  11      56.407  93.190  54.298  1.00  0.00      BN1  C
ATOM   4794  H51 THY B  11      57.403  93.273  54.334  1.00  0.00      BN1  H
ATOM   4795  H52 THY B  11      56.031  93.376  55.206  1.00  0.00      BN1  H
ATOM   4796  H53 THY B  11      56.098  93.900  53.666  1.00  0.00      BN1  H
ATOM   4797  C2' THY B  11      58.844  88.923  52.566  1.00  0.00      BN1  C
ATOM   4798 H2'' THY B  11      58.986  89.895  52.755  1.00  0.00      BN1  H
ATOM   4799  H2' THY B  11      58.766  88.638  51.611  1.00  0.00      BN1  H
ATOM   4800  C3' THY B  11      59.952  88.122  53.233  1.00  0.00      BN1  C
ATOM   4801  H3' THY B  11      60.798  88.654  53.189  1.00  0.00      BN1  H
ATOM   4802  O3' THY B  11      60.038  86.840  52.625  1.00  0.00      BN1  O
ATOM   4803  P   THY B  12      60.020  86.956  51.069  1.00  0.00      BN1  P
ATOM   4804  O1P THY B  12      60.868  85.845  50.592  1.00  0.00      BN1  O
ATOM   4805  O2P THY B  12      60.276  88.278  50.454  1.00  0.00      BN1  O
ATOM   4806  O5' THY B  12      58.480  86.578  50.893  1.00  0.00      BN1  O
ATOM   4807  C5' THY B  12      57.913  85.542  51.735  1.00  0.00      BN1  C
ATOM   4808  H5' THY B  12      57.424  85.971  52.494  1.00  0.00      BN1  H
ATOM   4809 H5'' THY B  12      58.625  84.874  51.953  1.00  0.00      BN1  H
ATOM   4810  C4' THY B  12      56.863  84.773  50.964  1.00  0.00      BN1  C
ATOM   4811  H4' THY B  12      56.704  83.881  51.387  1.00  0.00      BN1  H
ATOM   4812  O4' THY B  12      55.617  85.538  50.985  1.00  0.00      BN1  O
ATOM   4813  C1' THY B  12      55.392  86.122  49.715  1.00  0.00      BN1  C
ATOM   4814  H1' THY B  12      54.586  85.666  49.336  1.00  0.00      BN1  H
ATOM   4815  N1  THY B  12      55.152  87.574  49.917  1.00  0.00      BN1  N
ATOM   4816  C6  THY B  12      56.207  88.442  50.062  1.00  0.00      BN1  C
ATOM   4817  H6  THY B  12      57.191  88.265  50.060  1.00  0.00      BN1  H
ATOM   4818  C2  THY B  12      53.842  88.003  49.951  1.00  0.00      BN1  C
ATOM   4819  O2  THY B  12      52.900  87.242  49.823  1.00  0.00      BN1  O
ATOM   4820  N3  THY B  12      53.669  89.358  50.141  1.00  0.00      BN1  N
ATOM   4821  H3  THY B  12      52.641  89.719  50.173  1.00  0.00      BN1  H
ATOM   4822  C4  THY B  12      54.660  90.298  50.294  1.00  0.00      BN1  C
ATOM   4823  O4  THY B  12      54.382  91.492  50.458  1.00  0.00      BN1  O
ATOM   4824  C5  THY B  12      55.998  89.763  50.241  1.00  0.00      BN1  C
ATOM   4825  C5M THY B  12      57.112  90.751  50.410  1.00  0.00      BN1  C
ATOM   4826  H51 THY B  12      57.986  90.267  50.366  1.00  0.00      BN1  H
ATOM   4827  H52 THY B  12      56.998  91.135  51.326  1.00  0.00      BN1  H
ATOM   4828  H53 THY B  12      57.182  91.499  49.750  1.00  0.00      BN1  H
ATOM   4829  C2' THY B  12      56.596  85.812  48.836  1.00  0.00      BN1  C
ATOM   4830 H2'' THY B  12      57.269  86.545  48.939  1.00  0.00      BN1  H
ATOM   4831  H2' THY B  12      56.276  85.596  47.914  1.00  0.00      BN1  H
ATOM   4832  C3' THY B  12      57.140  84.546  49.480  1.00  0.00      BN1  C
ATOM   4833  H3' THY B  12      58.129  84.516  49.334  1.00  0.00      BN1  H
ATOM   4834  O3' THY B  12      56.441  83.418  48.967  1.00  0.00      BN1  O
ATOM   4835  P   CYT B  13      56.329  83.489  47.412  1.00  0.00      BN1  P
ATOM   4836  O1P CYT B  13      56.368  82.083  46.961  1.00  0.00      BN1  O
ATOM   4837  O2P CYT B  13      57.207  84.432  46.681  1.00  0.00      BN1  O
ATOM   4838  O5' CYT B  13      54.828  84.027  47.379  1.00  0.00      BN1  O
ATOM   4839  C5' CYT B  13      53.874  83.500  48.336  1.00  0.00      BN1  C
ATOM   4840  H5' CYT B  13      53.785  84.144  49.095  1.00  0.00      BN1  H
ATOM   4841 H5'' CYT B  13      54.117  82.554  48.550  1.00  0.00      BN1  H
ATOM   4842  C4' CYT B  13      52.508  83.431  47.706  1.00  0.00      BN1  C
ATOM   4843  H4' CYT B  13      51.931  82.785  48.207  1.00  0.00      BN1  H
ATOM   4844  O4' CYT B  13      51.894  84.759  47.759  1.00  0.00      BN1  O
ATOM   4845  C1' CYT B  13      51.899  85.340  46.468  1.00  0.00      BN1  C
ATOM   4846  H1' CYT B  13      50.942  85.401  46.185  1.00  0.00      BN1  H
ATOM   4847  N1  CYT B  13      52.523  86.685  46.576  1.00  0.00      BN1  N
ATOM   4848  C6  CYT B  13      53.871  86.834  46.580  1.00  0.00      BN1  C
ATOM   4849  H6  CYT B  13      54.589  86.140  46.521  1.00  0.00      BN1  H
ATOM   4850  C5  CYT B  13      54.450  88.066  46.674  1.00  0.00      BN1  C
ATOM   4851  H5  CYT B  13      55.394  88.397  46.688  1.00  0.00      BN1  H
ATOM   4852  C2  CYT B  13      51.683  87.790  46.675  1.00  0.00      BN1  C
ATOM   4853  O2  CYT B  13      50.456  87.612  46.665  1.00  0.00      BN1  O
ATOM   4854  N3  CYT B  13      52.418  89.107  46.768  1.00  0.00      BN1  N
ATOM   4855  C4  CYT B  13      53.563  89.183  46.779  1.00  0.00      BN1  C
ATOM   4856  N4  CYT B  13      54.049  90.409  46.879  1.00  0.00      BN1  N
ATOM   4857  H41 CYT B  13      53.406  91.186  46.938  1.00  0.00      BN1  H
ATOM   4858  H42 CYT B  13      55.046  90.569  46.896  1.00  0.00      BN1  H
ATOM   4859  C2' CYT B  13      52.633  84.393  45.530  1.00  0.00      BN1  C
ATOM   4860 H2'' CYT B  13      53.604  84.634  45.524  1.00  0.00      BN1  H
ATOM   4861  H2' CYT B  13      52.151  84.369  44.654  1.00  0.00      BN1  H
ATOM   4862  C3' CYT B  13      52.460  83.054  46.227  1.00  0.00      BN1  C
ATOM   4863  H3' CYT B  13      53.250  82.480  46.011  1.00  0.00      BN1  H
ATOM   4864  O3' CYT B  13      51.198  82.494  45.854  1.00  0.00      BN1  O
ATOM   4865  P   GUA B  14      50.984  82.580  44.312  1.00  0.00      BN1  P
ATOM   4866  O1P GUA B  14      50.194  81.381  43.968  1.00  0.00      BN1  O
ATOM   4867  O2P GUA B  14      52.154  82.857  43.447  1.00  0.00      BN1  O
ATOM   4868  O5' GUA B  14      50.035  83.862  44.347  1.00  0.00      BN1  O
ATOM   4869  C5' GUA B  14      49.055  83.977  45.409  1.00  0.00      BN1  C
ATOM   4870  H5' GUA B  14      49.416  84.579  46.121  1.00  0.00      BN1  H
ATOM   4871 H5'' GUA B  14      48.756  83.061  45.676  1.00  0.00      BN1  H
ATOM   4872  C4' GUA B  14      47.813  84.670  44.888  1.00  0.00      BN1  C
ATOM   4873  H4' GUA B  14      47.027  84.471  45.473  1.00  0.00      BN1  H
ATOM   4874  O4' GUA B  14      48.050  86.113  44.884  1.00  0.00      BN1  O
ATOM   4875  C1' GUA B  14      48.241  86.561  43.555  1.00  0.00      BN1  C
ATOM   4876  H1' GUA B  14      47.453  87.138  43.339  1.00  0.00      BN1  H
ATOM   4877  N9  GUA B  14      49.510  87.334  43.514  1.00  0.00      BN1  N
ATOM   4878  C4  GUA B  14      49.620  88.703  43.580  1.00  0.00      BN1  C
ATOM   4879  N2  GUA B  14      48.083  91.826  43.829  1.00  0.00      BN1  N
ATOM   4880  H21 GUA B  14      48.273  92.817  43.864  1.00  0.00      BN1  H
ATOM   4881  H22 GUA B  14      47.112  91.551  43.879  1.00  0.00      BN1  H
ATOM   4882  N3  GUA B  14      48.579  89.570  43.689  1.00  0.00      BN1  N
ATOM   4883  C2  GUA B  14      48.976  90.840  43.724  1.00  0.00      BN1  C
ATOM   4884  N1  GUA B  14      50.302  91.224  43.666  1.00  0.00      BN1  N
ATOM   4885  H1  GUA B  14      50.506  92.233  43.711  1.00  0.00      BN1  H
ATOM   4886  C6  GUA B  14      51.393  90.345  43.550  1.00  0.00      BN1  C
ATOM   4887  O6  GUA B  14      52.536  90.799  43.499  1.00  0.00      BN1  O
ATOM   4888  C5  GUA B  14      50.968  88.997  43.505  1.00  0.00      BN1  C
ATOM   4889  N7  GUA B  14      51.710  87.820  43.393  1.00  0.00      BN1  N
ATOM   4890  C8  GUA B  14      50.808  86.873  43.405  1.00  0.00      BN1  C
ATOM   4891  H8  GUA B  14      51.265  85.987  43.330  1.00  0.00      BN1  H
ATOM   4892  C2' GUA B  14      48.229  85.345  42.641  1.00  0.00      BN1  C
ATOM   4893 H2'' GUA B  14      49.164  85.004  42.546  1.00  0.00      BN1  H
ATOM   4894  H2' GUA B  14      47.726  85.573  41.807  1.00  0.00      BN1  H
ATOM   4895  C3' GUA B  14      47.419  84.346  43.449  1.00  0.00      BN1  C
ATOM   4896  H3' GUA B  14      47.737  83.425  43.224  1.00  0.00      BN1  H
ATOM   4897  O3' GUA B  14      46.028  84.574  43.214  1.00  0.00      BN1  O
ATOM   4898  P   THY B  15      45.738  84.729  41.689  1.00  0.00      BN1  P
ATOM   4899  O1P THY B  15      44.387  84.165  41.497  1.00  0.00      BN1  O
ATOM   4900  O2P THY B  15      46.770  84.288  40.723  1.00  0.00      BN1  O
ATOM   4901  O5' THY B  15      45.664  86.324  41.695  1.00  0.00      BN1  O
ATOM   4902  C5' THY B  15      45.026  86.989  42.814  1.00  0.00      BN1  C
ATOM   4903  H5' THY B  15      45.730  87.305  43.450  1.00  0.00      BN1  H
ATOM   4904 H5'' THY B  15      44.301  86.400  43.172  1.00  0.00      BN1  H
ATOM   4905  C4' THY B  15      44.326  88.242  42.335  1.00  0.00      BN1  C
ATOM   4906  H4' THY B  15      43.629  88.526  42.993  1.00  0.00      BN1  H
ATOM   4907  O4' THY B  15      45.318  89.308  42.202  1.00  0.00      BN1  O
ATOM   4908  C1' THY B  15      45.587  89.545  40.833  1.00  0.00      BN1  C
ATOM   4909  H1' THY B  15      45.231  90.458  40.632  1.00  0.00      BN1  H
ATOM   4910  N1  THY B  15      47.059  89.479  40.639  1.00  0.00      BN1  N
ATOM   4911  C6  THY B  15      47.690  88.267  40.491  1.00  0.00      BN1  C
ATOM   4912  H6  THY B  15      47.314  87.340  40.492  1.00  0.00      BN1  H
ATOM   4913  C2  THY B  15      47.750  90.672  40.615  1.00  0.00      BN1  C
ATOM   4914  O2  THY B  15      47.201  91.751  40.744  1.00  0.00      BN1  O
ATOM   4915  N3  THY B  15      49.113  90.561  40.434  1.00  0.00      BN1  N
ATOM   4916  H3  THY B  15      49.680  91.492  40.414  1.00  0.00      BN1  H
ATOM   4917  C4  THY B  15      49.828  89.397  40.276  1.00  0.00      BN1  C
ATOM   4918  O4  THY B  15      51.054  89.421  40.119  1.00  0.00      BN1  O
ATOM   4919  C5  THY B  15      49.025  88.199  40.310  1.00  0.00      BN1  C
ATOM   4920  C5M THY B  15      49.762  86.904  40.149  1.00  0.00      BN1  C
ATOM   4921  H51 THY B  15      49.108  86.149  40.199  1.00  0.00      BN1  H
ATOM   4922  H52 THY B  15      50.386  86.847  40.929  1.00  0.00      BN1  H
ATOM   4923  H53 THY B  15      50.280  86.759  39.306  1.00  0.00      BN1  H
ATOM   4924  C2' THY B  15      44.812  88.520  40.018  1.00  0.00      BN1  C
ATOM   4925 H2'' THY B  15      45.386  87.712  39.885  1.00  0.00      BN1  H
ATOM   4926  H2' THY B  15      44.439  88.968  39.206  1.00  0.00      BN1  H
ATOM   4927  C3' THY B  15      43.669  88.167  40.958  1.00  0.00      BN1  C
ATOM   4928  H3' THY B  15      43.392  87.223  40.780  1.00  0.00      BN1  H
ATOM   4929  O3' THY B  15      42.623  89.118  40.807  1.00  0.00      BN1  O
ATOM   4930  P   GUA B  16      42.311  89.372  39.300  1.00  0.00      BN1  P
ATOM   4931  O1P GUA B  16      40.862  89.652  39.251  1.00  0.00      BN1  O
ATOM   4932  O2P GUA B  16      42.822  88.410  38.298  1.00  0.00      BN1  O
ATOM   4933  O5' GUA B  16      43.130  90.738  39.190  1.00  0.00      BN1  O
ATOM   4934  C5' GUA B  16      43.083  91.672  40.299  1.00  0.00      BN1  C
ATOM   4935  H5' GUA B  16      43.905  91.557  40.857  1.00  0.00      BN1  H
ATOM   4936 H5'' GUA B  16      42.195  91.595  40.752  1.00  0.00      BN1  H
ATOM   4937  C4' GUA B  16      43.147  93.091  39.777  1.00  0.00      BN1  C
ATOM   4938  H4' GUA B  16      42.793  93.733  40.457  1.00  0.00      BN1  H
ATOM   4939  O4' GUA B  16      44.543  93.422  39.491  1.00  0.00      BN1  O
ATOM   4940  C1' GUA B  16      44.754  93.437  38.092  1.00  0.00      BN1  C
ATOM   4941  H1' GUA B  16      44.943  94.388  37.848  1.00  0.00      BN1  H
ATOM   4942  N9  GUA B  16      45.915  92.558  37.796  1.00  0.00      BN1  N
ATOM   4943  C4  GUA B  16      47.211  92.978  37.605  1.00  0.00      BN1  C
ATOM   4944  N2  GUA B  16      49.525  95.584  37.426  1.00  0.00      BN1  N
ATOM   4945  H21 GUA B  16      50.501  95.786  37.265  1.00  0.00      BN1  H
ATOM   4946  H22 GUA B  16      48.926  96.376  37.613  1.00  0.00      BN1  H
ATOM   4947  N3  GUA B  16      47.634  94.269  37.650  1.00  0.00      BN1  N
ATOM   4948  C2  GUA B  16      48.941  94.384  37.419  1.00  0.00      BN1  C
ATOM   4949  N1  GUA B  16      49.767  93.305  37.173  1.00  0.00      BN1  N
ATOM   4950  H1  GUA B  16      50.766  93.499  37.017  1.00  0.00      BN1  H
ATOM   4951  C6  GUA B  16      49.351  91.963  37.119  1.00  0.00      BN1  C
ATOM   4952  O6  GUA B  16      50.176  91.082  36.884  1.00  0.00      BN1  O
ATOM   4953  C5  GUA B  16      47.962  91.844  37.357  1.00  0.00      BN1  C
ATOM   4954  N7  GUA B  16      47.147  90.711  37.392  1.00  0.00      BN1  N
ATOM   4955  C8  GUA B  16      45.956  91.184  37.655  1.00  0.00      BN1  C
ATOM   4956  H8  GUA B  16      45.307  90.425  37.700  1.00  0.00      BN1  H
ATOM   4957  C2' GUA B  16      43.462  92.999  37.416  1.00  0.00      BN1  C
ATOM   4958 H2'' GUA B  16      43.480  92.006  37.298  1.00  0.00      BN1  H
ATOM   4959  H2' GUA B  16      43.315  93.564  36.604  1.00  0.00      BN1  H
ATOM   4960  C3' GUA B  16      42.419  93.354  38.461  1.00  0.00      BN1  C
ATOM   4961  H3' GUA B  16      41.656  92.713  38.377  1.00  0.00      BN1  H
ATOM   4962  O3' GUA B  16      42.063  94.732  38.316  1.00  0.00      BN1  O
ATOM   4963  P   CYT B  17      41.790  95.082  36.820  1.00  0.00      BN1  P
ATOM   4964  O1P CYT B  17      40.739  96.119  36.856  1.00  0.00      BN1  O
ATOM   4965  O2P CYT B  17      41.578  93.975  35.860  1.00  0.00      BN1  O
ATOM   4966  O5' CYT B  17      43.208  95.758  36.547  1.00  0.00      BN1  O
ATOM   4967  C5' CYT B  17      43.801  96.584  37.581  1.00  0.00      BN1  C
ATOM   4968  H5' CYT B  17      44.476  96.043  38.082  1.00  0.00      BN1  H
ATOM   4969 H5'' CYT B  17      43.071  97.025  38.104  1.00  0.00      BN1  H
ATOM   4970  C4' CYT B  17      44.578  97.710  36.948  1.00  0.00      BN1  C
ATOM   4971  H4' CYT B  17      44.705  98.452  37.606  1.00  0.00      BN1  H
ATOM   4972  O4' CYT B  17      45.890  97.208  36.537  1.00  0.00      BN1  O
ATOM   4973  C1' CYT B  17      45.929  97.070  35.129  1.00  0.00      BN1  C
ATOM   4974  H1' CYT B  17      46.585  97.749  34.800  1.00  0.00      BN1  H
ATOM   4975  N1  CYT B  17      46.375  95.687  34.818  1.00  0.00      BN1  N
ATOM   4976  C6  CYT B  17      45.503  94.648  34.832  1.00  0.00      BN1  C
ATOM   4977  H6  CYT B  17      44.524  94.641  35.035  1.00  0.00      BN1  H
ATOM   4978  C5  CYT B  17      45.906  93.377  34.543  1.00  0.00      BN1  C
ATOM   4979  H5  CYT B  17      45.444  92.491  34.490  1.00  0.00      BN1  H
ATOM   4980  C2  CYT B  17      47.718  95.485  34.512  1.00  0.00      BN1  C
ATOM   4981  O2  CYT B  17      48.483  96.460  34.507  1.00  0.00      BN1  O
ATOM   4982  N3  CYT B  17      48.062  94.047  34.202  1.00  0.00      BN1  N
ATOM   4983  C4  CYT B  17      47.291  93.199  34.237  1.00  0.00      BN1  C
ATOM   4984  N4  CYT B  17      47.758  91.994  33.953  1.00  0.00      BN1  N
ATOM   4985  H41 CYT B  17      48.737  91.891  33.728  1.00  0.00      BN1  H
ATOM   4986  H42 CYT B  17      47.147  91.189  33.960  1.00  0.00      BN1  H
ATOM   4987  C2' CYT B  17      44.549  97.409  34.585  1.00  0.00      BN1  C
ATOM   4988 H2'' CYT B  17      44.004  96.571  34.543  1.00  0.00      BN1  H
ATOM   4989  H2' CYT B  17      44.656  97.941  33.745  1.00  0.00      BN1  H
ATOM   4990  C3' CYT B  17      43.989  98.309  35.673  1.00  0.00      BN1  C
ATOM   4991  H3' CYT B  17      42.995  98.202  35.692  1.00  0.00      BN1  H
ATOM   4992  O3' CYT B  17      44.439  99.648  35.450  1.00  0.00      BN1  O
ATOM   4993  P   CYT B  18      44.252 100.056  33.956  1.00  0.00      BN1  P
ATOM   4994  O1P CYT B  18      43.958 101.504  33.989  1.00  0.00      BN1  O
ATOM   4995  O2P CYT B  18      43.367  99.233  33.101  1.00  0.00      BN1  O
ATOM   4996  O5' CYT B  18      45.771  99.822  33.528  1.00  0.00      BN1  O
ATOM   4997  C5' CYT B  18      46.824 100.202  34.449  1.00  0.00      BN1  C
ATOM   4998  H5' CYT B  18      47.137  99.389  34.939  1.00  0.00      BN1  H
ATOM   4999 H5'' CYT B  18      46.517 100.986  34.989  1.00  0.00      BN1  H
ATOM   5000  C4' CYT B  18      48.022 100.691  33.678  1.00  0.00      BN1  C
ATOM   5001  H4' CYT B  18      48.604 101.252  34.266  1.00  0.00      BN1  H
ATOM   5002  O4' CYT B  18      48.789  99.534  33.211  1.00  0.00      BN1  O
ATOM   5003  C1' CYT B  18      48.600  99.364  31.818  1.00  0.00      BN1  C
ATOM   5004  H1' CYT B  18      49.483  99.555  31.390  1.00  0.00      BN1  H
ATOM   5005  N1  CYT B  18      48.173  97.962  31.582  1.00  0.00      BN1  N
ATOM   5006  C6  CYT B  18      46.880  97.584  31.740  1.00  0.00      BN1  C
ATOM   5007  H6  CYT B  18      46.087  98.128  32.015  1.00  0.00      BN1  H
ATOM   5008  C5  CYT B  18      46.482  96.299  31.520  1.00  0.00      BN1  C
ATOM   5009  H5  CYT B  18      45.605  95.820  31.568  1.00  0.00      BN1  H
ATOM   5010  C2  CYT B  18      49.142  97.039  31.196  1.00  0.00      BN1  C
ATOM   5011  O2  CYT B  18      50.313  97.423  31.060  1.00  0.00      BN1  O
ATOM   5012  N3  CYT B  18      48.602  95.646  30.972  1.00  0.00      BN1  N
ATOM   5013  C4  CYT B  18      47.498  95.372  31.129  1.00  0.00      BN1  C
ATOM   5014  N4  CYT B  18      47.191  94.104  30.904  1.00  0.00      BN1  N
ATOM   5015  H41 CYT B  18      47.921  93.469  30.616  1.00  0.00      BN1  H
ATOM   5016  H42 CYT B  18      46.243  93.775  31.018  1.00  0.00      BN1  H
ATOM   5017  C2' CYT B  18      47.588 100.403  31.353  1.00  0.00      BN1  C
ATOM   5018 H2'' CYT B  18      46.671 100.010  31.415  1.00  0.00      BN1  H
ATOM   5019  H2' CYT B  18      47.883 100.767  30.469  1.00  0.00      BN1  H
ATOM   5020  C3' CYT B  18      47.734 101.486  32.407  1.00  0.00      BN1  C
ATOM   5021  H3' CYT B  18      46.854 101.951  32.506  1.00  0.00      BN1  H
ATOM   5022  O3' CYT B  18      48.823 102.343  32.049  1.00  0.00      BN1  O
ATOM   5023  P   GUA B  19      48.738 102.751  30.546  1.00  0.00      BN1  P
ATOM   5024  O1P GUA B  19      49.297 104.117  30.490  1.00  0.00      BN1  O
ATOM   5025  O2P GUA B  19      47.463 102.540  29.824  1.00  0.00      BN1  O
ATOM   5026  O5' GUA B  19      49.822 101.701  30.027  1.00  0.00      BN1  O
ATOM   5027  C5' GUA B  19      50.999 101.453  30.838  1.00  0.00      BN1  C
ATOM   5028  H5' GUA B  19      50.860 100.616  31.367  1.00  0.00      BN1  H
ATOM   5029 H5'' GUA B  19      51.233 102.288  31.336  1.00  0.00      BN1  H
ATOM   5030  C4' GUA B  19      52.187 101.171  29.944  1.00  0.00      BN1  C
ATOM   5031  H4' GUA B  19      53.044 101.323  30.437  1.00  0.00      BN1  H
ATOM   5032  O4' GUA B  19      52.127  99.774  29.513  1.00  0.00      BN1  O
ATOM   5033  C1' GUA B  19      51.734  99.709  28.156  1.00  0.00      BN1  C
ATOM   5034  H1' GUA B  19      52.527  99.367  27.652  1.00  0.00      BN1  H
ATOM   5035  N9  GUA B  19      50.582  98.775  28.059  1.00  0.00      BN1  N
ATOM   5036  C4  GUA B  19      50.652  97.449  27.700  1.00  0.00      BN1  C
ATOM   5037  N2  GUA B  19      52.568  94.707  26.705  1.00  0.00      BN1  N
ATOM   5038  H21 GUA B  19      52.508  93.732  26.449  1.00  0.00      BN1  H
ATOM   5039  H22 GUA B  19      53.490  95.120  26.695  1.00  0.00      BN1  H
ATOM   5040  N3  GUA B  19      51.790  96.781  27.369  1.00  0.00      BN1  N
ATOM   5041  C2  GUA B  19      51.561  95.508  27.055  1.00  0.00      BN1  C
ATOM   5042  N1  GUA B  19      50.304  94.935  27.076  1.00  0.00      BN1  N
ATOM   5043  H1  GUA B  19      50.233  93.938  26.825  1.00  0.00      BN1  H
ATOM   5044  C6  GUA B  19      49.115  95.604  27.412  1.00  0.00      BN1  C
ATOM   5045  O6  GUA B  19      48.048  94.994  27.390  1.00  0.00      BN1  O
ATOM   5046  C5  GUA B  19      49.360  96.960  27.738  1.00  0.00      BN1  C
ATOM   5047  N7  GUA B  19      48.475  97.969  28.120  1.00  0.00      BN1  N
ATOM   5048  C8  GUA B  19      49.243  99.013  28.299  1.00  0.00      BN1  C
ATOM   5049  H8  GUA B  19      48.678  99.788  28.581  1.00  0.00      BN1  H
ATOM   5050  C2' GUA B  19      51.421 101.122  27.687  1.00  0.00      BN1  C
ATOM   5051 H2'' GUA B  19      50.451 101.307  27.846  1.00  0.00      BN1  H
ATOM   5052  H2' GUA B  19      51.774 101.240  26.759  1.00  0.00      BN1  H
ATOM   5053  C3' GUA B  19      52.249 101.965  28.642  1.00  0.00      BN1  C
ATOM   5054  H3' GUA B  19      51.786 102.841  28.773  1.00  0.00      BN1  H
ATOM   5055  O3' GUA B  19      53.584 102.062  28.141  1.00  0.00      BN1  O
ATOM   5056  P   CYT B  20      53.585 102.414  26.621  1.00  0.00      BN1  P
ATOM   5057  O1P CYT B  20      54.796 103.237  26.420  1.00  0.00      BN1  O
ATOM   5058  O2P CYT B  20      52.339 102.933  26.012  1.00  0.00      BN1  O
ATOM   5059  O5' CYT B  20      53.849 100.928  26.106  1.00  0.00      BN1  O
ATOM   5060  C5' CYT B  20      54.770 100.085  26.845  1.00  0.00      BN1  C
ATOM   5061  H5' CYT B  20      54.247  99.479  27.444  1.00  0.00      BN1  H
ATOM   5062 H5'' CYT B  20      55.476 100.659  27.260  1.00  0.00      BN1  H
[truncated: 3,217,438 more chars]
