# Supplementary material for: Prediction of Structure and Molecular Interaction with DNA of BvrR, a Virulence-Associated Regulatory Protein of Brucella
Source: Molecules. 2019 Aug 29;24(17):3137. doi: 10.3390/molecules24173137 (PMC6749498; doi:10.3390/molecules24173137)
Supplement: Supplementary file 1 [file molecules-24-03137-s001.zip › molecules-545148-revised-1-SM - final/Supplemental Information S11/Docked pose 7 MD simulation/model7_ionized.psf]

PSF CMAP

      59 !NTITLE
 REMARKS original generated structure x-plor psf file
 REMARKS 46 patches were applied to the molecule.
 REMARKS topology model_7_1FH_autopsf-temp.top 
 REMARKS topology C:/Program 
 REMARKS topology C:/Program Files (x86)/University of Illinois/VMD/plugins/noarch/tcl/readcharmmtop1.2/toppar_water_ions_namd.str 
 REMARKS segment AP1 { first NTER; last CTER; auto angles dihedrals }
 REMARKS segment AN1 { first 5TER; last 3TER; auto angles dihedrals }
 REMARKS segment BN1 { first 5TER; last 3TER; auto angles dihedrals }
 REMARKS segment WT1 { first NONE; last NONE; auto none  }
 REMARKS segment WT2 { first NONE; last NONE; auto none  }
 REMARKS segment WT3 { first NONE; last NONE; auto none  }
 REMARKS segment WT4 { first NONE; last NONE; auto none  }
 REMARKS segment ION { first NONE; last NONE; auto none  }
 REMARKS patch CTER AP1:239  
 REMARKS patch NTER AP1:1  
 REMARKS patch 3TER AN1:20  
 REMARKS patch 5TER AN1:1  
 REMARKS patch DEO5 AN1:1  
 REMARKS patch DEOX AN1:2  
 REMARKS patch DEOX AN1:3  
 REMARKS patch DEOX AN1:4  
 REMARKS patch DEOX AN1:5  
 REMARKS patch DEOX AN1:6  
 REMARKS patch DEOX AN1:7  
 REMARKS patch DEOX AN1:8  
 REMARKS patch DEOX AN1:9  
 REMARKS patch DEOX AN1:10  
 REMARKS patch DEOX AN1:11  
 REMARKS patch DEOX AN1:12  
 REMARKS patch DEOX AN1:13  
 REMARKS patch DEOX AN1:14  
 REMARKS patch DEOX AN1:15  
 REMARKS patch DEOX AN1:16  
 REMARKS patch DEOX AN1:17  
 REMARKS patch DEOX AN1:18  
 REMARKS patch DEOX AN1:19  
 REMARKS patch DEOX AN1:20  
 REMARKS patch 3TER BN1:20  
 REMARKS patch 5TER BN1:1  
 REMARKS patch DEO5 BN1:1  
 REMARKS patch DEOX BN1:2  
 REMARKS patch DEOX BN1:3  
 REMARKS patch DEOX BN1:4  
 REMARKS patch DEOX BN1:5  
 REMARKS patch DEOX BN1:6  
 REMARKS patch DEOX BN1:7  
 REMARKS patch DEOX BN1:8  
 REMARKS patch DEOX BN1:9  
 REMARKS patch DEOX BN1:10  
 REMARKS patch DEOX BN1:11  
 REMARKS patch DEOX BN1:12  
 REMARKS patch DEOX BN1:13  
 REMARKS patch DEOX BN1:14  
 REMARKS patch DEOX BN1:15  
 REMARKS patch DEOX BN1:16  
 REMARKS patch DEOX BN1:17  
 REMARKS patch DEOX BN1:18  
 REMARKS patch DEOX BN1:19  
 REMARKS patch DEOX BN1:20  

   45789 !NATOM
       1 AP1  1    MET  N    NH3   -0.300000       14.0070           0
       2 AP1  1    MET  HT1  HC     0.330000        1.0080           0
       3 AP1  1    MET  HT2  HC     0.330000        1.0080           0
       4 AP1  1    MET  HT3  HC     0.330000        1.0080           0
       5 AP1  1    MET  CA   CT1    0.210000       12.0110           0
       6 AP1  1    MET  HA   HB1    0.100000        1.0080           0
       7 AP1  1    MET  CB   CT2   -0.180000       12.0110           0
       8 AP1  1    MET  HB1  HA2    0.090000        1.0080           0
       9 AP1  1    MET  HB2  HA2    0.090000        1.0080           0
      10 AP1  1    MET  CG   CT2   -0.140000       12.0110           0
      11 AP1  1    MET  HG1  HA2    0.090000        1.0080           0
      12 AP1  1    MET  HG2  HA2    0.090000        1.0080           0
      13 AP1  1    MET  SD   S     -0.090000       32.0600           0
      14 AP1  1    MET  CE   CT3   -0.220000       12.0110           0
      15 AP1  1    MET  HE1  HA3    0.090000        1.0080           0
      16 AP1  1    MET  HE2  HA3    0.090000        1.0080           0
      17 AP1  1    MET  HE3  HA3    0.090000        1.0080           0
      18 AP1  1    MET  C    C      0.510000       12.0110           0
      19 AP1  1    MET  O    O     -0.510000       15.9990           0
      20 AP1  2    LYS  N    NH1   -0.470000       14.0070           0
      21 AP1  2    LYS  HN   H      0.310000        1.0080           0
      22 AP1  2    LYS  CA   CT1    0.070000       12.0110           0
      23 AP1  2    LYS  HA   HB1    0.090000        1.0080           0
      24 AP1  2    LYS  CB   CT2   -0.180000       12.0110           0
      25 AP1  2    LYS  HB1  HA2    0.090000        1.0080           0
      26 AP1  2    LYS  HB2  HA2    0.090000        1.0080           0
      27 AP1  2    LYS  CG   CT2   -0.180000       12.0110           0
      28 AP1  2    LYS  HG1  HA2    0.090000        1.0080           0
      29 AP1  2    LYS  HG2  HA2    0.090000        1.0080           0
      30 AP1  2    LYS  CD   CT2   -0.180000       12.0110           0
      31 AP1  2    LYS  HD1  HA2    0.090000        1.0080           0
      32 AP1  2    LYS  HD2  HA2    0.090000        1.0080           0
      33 AP1  2    LYS  CE   CT2    0.210000       12.0110           0
      34 AP1  2    LYS  HE1  HA2    0.050000        1.0080           0
      35 AP1  2    LYS  HE2  HA2    0.050000        1.0080           0
      36 AP1  2    LYS  NZ   NH3   -0.300000       14.0070           0
      37 AP1  2    LYS  HZ1  HC     0.330000        1.0080           0
      38 AP1  2    LYS  HZ2  HC     0.330000        1.0080           0
      39 AP1  2    LYS  HZ3  HC     0.330000        1.0080           0
      40 AP1  2    LYS  C    C      0.510000       12.0110           0
      41 AP1  2    LYS  O    O     -0.510000       15.9990           0
      42 AP1  3    GLU  N    NH1   -0.470000       14.0070           0
      43 AP1  3    GLU  HN   H      0.310000        1.0080           0
      44 AP1  3    GLU  CA   CT1    0.070000       12.0110           0
      45 AP1  3    GLU  HA   HB1    0.090000        1.0080           0
      46 AP1  3    GLU  CB   CT2A  -0.180000       12.0110           0
      47 AP1  3    GLU  HB1  HA2    0.090000        1.0080           0
      48 AP1  3    GLU  HB2  HA2    0.090000        1.0080           0
      49 AP1  3    GLU  CG   CT2   -0.280000       12.0110           0
      50 AP1  3    GLU  HG1  HA2    0.090000        1.0080           0
      51 AP1  3    GLU  HG2  HA2    0.090000        1.0080           0
      52 AP1  3    GLU  CD   CC     0.620000       12.0110           0
      53 AP1  3    GLU  OE1  OC    -0.760000       15.9990           0
      54 AP1  3    GLU  OE2  OC    -0.760000       15.9990           0
      55 AP1  3    GLU  C    C      0.510000       12.0110           0
      56 AP1  3    GLU  O    O     -0.510000       15.9990           0
      57 AP1  4    ALA  N    NH1   -0.470000       14.0070           0
      58 AP1  4    ALA  HN   H      0.310000        1.0080           0
      59 AP1  4    ALA  CA   CT1    0.070000       12.0110           0
      60 AP1  4    ALA  HA   HB1    0.090000        1.0080           0
      61 AP1  4    ALA  CB   CT3   -0.270000       12.0110           0
      62 AP1  4    ALA  HB1  HA3    0.090000        1.0080           0
      63 AP1  4    ALA  HB2  HA3    0.090000        1.0080           0
      64 AP1  4    ALA  HB3  HA3    0.090000        1.0080           0
      65 AP1  4    ALA  C    C      0.510000       12.0110           0
      66 AP1  4    ALA  O    O     -0.510000       15.9990           0
      67 AP1  5    SER  N    NH1   -0.470000       14.0070           0
      68 AP1  5    SER  HN   H      0.310000        1.0080           0
      69 AP1  5    SER  CA   CT1    0.070000       12.0110           0
      70 AP1  5    SER  HA   HB1    0.090000        1.0080           0
      71 AP1  5    SER  CB   CT2    0.050000       12.0110           0
      72 AP1  5    SER  HB1  HA2    0.090000        1.0080           0
      73 AP1  5    SER  HB2  HA2    0.090000        1.0080           0
      74 AP1  5    SER  OG   OH1   -0.660000       15.9990           0
      75 AP1  5    SER  HG1  H      0.430000        1.0080           0
      76 AP1  5    SER  C    C      0.510000       12.0110           0
      77 AP1  5    SER  O    O     -0.510000       15.9990           0
      78 AP1  6    ALA  N    NH1   -0.470000       14.0070           0
      79 AP1  6    ALA  HN   H      0.310000        1.0080           0
      80 AP1  6    ALA  CA   CT1    0.070000       12.0110           0
      81 AP1  6    ALA  HA   HB1    0.090000        1.0080           0
      82 AP1  6    ALA  CB   CT3   -0.270000       12.0110           0
      83 AP1  6    ALA  HB1  HA3    0.090000        1.0080           0
      84 AP1  6    ALA  HB2  HA3    0.090000        1.0080           0
      85 AP1  6    ALA  HB3  HA3    0.090000        1.0080           0
      86 AP1  6    ALA  C    C      0.510000       12.0110           0
      87 AP1  6    ALA  O    O     -0.510000       15.9990           0
      88 AP1  7    THR  N    NH1   -0.470000       14.0070           0
      89 AP1  7    THR  HN   H      0.310000        1.0080           0
      90 AP1  7    THR  CA   CT1    0.070000       12.0110           0
      91 AP1  7    THR  HA   HB1    0.090000        1.0080           0
      92 AP1  7    THR  CB   CT1    0.140000       12.0110           0
      93 AP1  7    THR  HB   HA1    0.090000        1.0080           0
      94 AP1  7    THR  OG1  OH1   -0.660000       15.9990           0
      95 AP1  7    THR  HG1  H      0.430000        1.0080           0
      96 AP1  7    THR  CG2  CT3   -0.270000       12.0110           0
      97 AP1  7    THR  HG21 HA3    0.090000        1.0080           0
      98 AP1  7    THR  HG22 HA3    0.090000        1.0080           0
      99 AP1  7    THR  HG23 HA3    0.090000        1.0080           0
     100 AP1  7    THR  C    C      0.510000       12.0110           0
     101 AP1  7    THR  O    O     -0.510000       15.9990           0
     102 AP1  8    GLN  N    NH1   -0.470000       14.0070           0
     103 AP1  8    GLN  HN   H      0.310000        1.0080           0
     104 AP1  8    GLN  CA   CT1    0.070000       12.0110           0
     105 AP1  8    GLN  HA   HB1    0.090000        1.0080           0
     106 AP1  8    GLN  CB   CT2   -0.180000       12.0110           0
     107 AP1  8    GLN  HB1  HA2    0.090000        1.0080           0
     108 AP1  8    GLN  HB2  HA2    0.090000        1.0080           0
     109 AP1  8    GLN  CG   CT2   -0.180000       12.0110           0
     110 AP1  8    GLN  HG1  HA2    0.090000        1.0080           0
     111 AP1  8    GLN  HG2  HA2    0.090000        1.0080           0
     112 AP1  8    GLN  CD   CC     0.550000       12.0110           0
     113 AP1  8    GLN  OE1  O     -0.550000       15.9990           0
     114 AP1  8    GLN  NE2  NH2   -0.620000       14.0070           0
     115 AP1  8    GLN  HE21 H      0.320000        1.0080           0
     116 AP1  8    GLN  HE22 H      0.300000        1.0080           0
     117 AP1  8    GLN  C    C      0.510000       12.0110           0
     118 AP1  8    GLN  O    O     -0.510000       15.9990           0
     119 AP1  9    THR  N    NH1   -0.470000       14.0070           0
     120 AP1  9    THR  HN   H      0.310000        1.0080           0
     121 AP1  9    THR  CA   CT1    0.070000       12.0110           0
     122 AP1  9    THR  HA   HB1    0.090000        1.0080           0
     123 AP1  9    THR  CB   CT1    0.140000       12.0110           0
     124 AP1  9    THR  HB   HA1    0.090000        1.0080           0
     125 AP1  9    THR  OG1  OH1   -0.660000       15.9990           0
     126 AP1  9    THR  HG1  H      0.430000        1.0080           0
     127 AP1  9    THR  CG2  CT3   -0.270000       12.0110           0
     128 AP1  9    THR  HG21 HA3    0.090000        1.0080           0
     129 AP1  9    THR  HG22 HA3    0.090000        1.0080           0
     130 AP1  9    THR  HG23 HA3    0.090000        1.0080           0
     131 AP1  9    THR  C    C      0.510000       12.0110           0
     132 AP1  9    THR  O    O     -0.510000       15.9990           0
     133 AP1  10   ILE  N    NH1   -0.470000       14.0070           0
     134 AP1  10   ILE  HN   H      0.310000        1.0080           0
     135 AP1  10   ILE  CA   CT1    0.070000       12.0110           0
     136 AP1  10   ILE  HA   HB1    0.090000        1.0080           0
     137 AP1  10   ILE  CB   CT1   -0.090000       12.0110           0
     138 AP1  10   ILE  HB   HA1    0.090000        1.0080           0
     139 AP1  10   ILE  CG2  CT3   -0.270000       12.0110           0
     140 AP1  10   ILE  HG21 HA3    0.090000        1.0080           0
     141 AP1  10   ILE  HG22 HA3    0.090000        1.0080           0
     142 AP1  10   ILE  HG23 HA3    0.090000        1.0080           0
     143 AP1  10   ILE  CG1  CT2   -0.180000       12.0110           0
     144 AP1  10   ILE  HG11 HA2    0.090000        1.0080           0
     145 AP1  10   ILE  HG12 HA2    0.090000        1.0080           0
     146 AP1  10   ILE  CD   CT3   -0.270000       12.0110           0
     147 AP1  10   ILE  HD1  HA3    0.090000        1.0080           0
     148 AP1  10   ILE  HD2  HA3    0.090000        1.0080           0
     149 AP1  10   ILE  HD3  HA3    0.090000        1.0080           0
     150 AP1  10   ILE  C    C      0.510000       12.0110           0
     151 AP1  10   ILE  O    O     -0.510000       15.9990           0
     152 AP1  11   ALA  N    NH1   -0.470000       14.0070           0
     153 AP1  11   ALA  HN   H      0.310000        1.0080           0
     154 AP1  11   ALA  CA   CT1    0.070000       12.0110           0
     155 AP1  11   ALA  HA   HB1    0.090000        1.0080           0
     156 AP1  11   ALA  CB   CT3   -0.270000       12.0110           0
     157 AP1  11   ALA  HB1  HA3    0.090000        1.0080           0
     158 AP1  11   ALA  HB2  HA3    0.090000        1.0080           0
     159 AP1  11   ALA  HB3  HA3    0.090000        1.0080           0
     160 AP1  11   ALA  C    C      0.510000       12.0110           0
     161 AP1  11   ALA  O    O     -0.510000       15.9990           0
     162 AP1  12   LEU  N    NH1   -0.470000       14.0070           0
     163 AP1  12   LEU  HN   H      0.310000        1.0080           0
     164 AP1  12   LEU  CA   CT1    0.070000       12.0110           0
     165 AP1  12   LEU  HA   HB1    0.090000        1.0080           0
     166 AP1  12   LEU  CB   CT2   -0.180000       12.0110           0
     167 AP1  12   LEU  HB1  HA2    0.090000        1.0080           0
     168 AP1  12   LEU  HB2  HA2    0.090000        1.0080           0
     169 AP1  12   LEU  CG   CT1   -0.090000       12.0110           0
     170 AP1  12   LEU  HG   HA1    0.090000        1.0080           0
     171 AP1  12   LEU  CD1  CT3   -0.270000       12.0110           0
     172 AP1  12   LEU  HD11 HA3    0.090000        1.0080           0
     173 AP1  12   LEU  HD12 HA3    0.090000        1.0080           0
     174 AP1  12   LEU  HD13 HA3    0.090000        1.0080           0
     175 AP1  12   LEU  CD2  CT3   -0.270000       12.0110           0
     176 AP1  12   LEU  HD21 HA3    0.090000        1.0080           0
     177 AP1  12   LEU  HD22 HA3    0.090000        1.0080           0
     178 AP1  12   LEU  HD23 HA3    0.090000        1.0080           0
     179 AP1  12   LEU  C    C      0.510000       12.0110           0
     180 AP1  12   LEU  O    O     -0.510000       15.9990           0
     181 AP1  13   VAL  N    NH1   -0.470000       14.0070           0
     182 AP1  13   VAL  HN   H      0.310000        1.0080           0
     183 AP1  13   VAL  CA   CT1    0.070000       12.0110           0
     184 AP1  13   VAL  HA   HB1    0.090000        1.0080           0
     185 AP1  13   VAL  CB   CT1   -0.090000       12.0110           0
     186 AP1  13   VAL  HB   HA1    0.090000        1.0080           0
     187 AP1  13   VAL  CG1  CT3   -0.270000       12.0110           0
     188 AP1  13   VAL  HG11 HA3    0.090000        1.0080           0
     189 AP1  13   VAL  HG12 HA3    0.090000        1.0080           0
     190 AP1  13   VAL  HG13 HA3    0.090000        1.0080           0
     191 AP1  13   VAL  CG2  CT3   -0.270000       12.0110           0
     192 AP1  13   VAL  HG21 HA3    0.090000        1.0080           0
     193 AP1  13   VAL  HG22 HA3    0.090000        1.0080           0
     194 AP1  13   VAL  HG23 HA3    0.090000        1.0080           0
     195 AP1  13   VAL  C    C      0.510000       12.0110           0
     196 AP1  13   VAL  O    O     -0.510000       15.9990           0
     197 AP1  14   ASP  N    NH1   -0.470000       14.0070           0
     198 AP1  14   ASP  HN   H      0.310000        1.0080           0
     199 AP1  14   ASP  CA   CT1    0.070000       12.0110           0
     200 AP1  14   ASP  HA   HB1    0.090000        1.0080           0
     201 AP1  14   ASP  CB   CT2A  -0.280000       12.0110           0
     202 AP1  14   ASP  HB1  HA2    0.090000        1.0080           0
     203 AP1  14   ASP  HB2  HA2    0.090000        1.0080           0
     204 AP1  14   ASP  CG   CC     0.620000       12.0110           0
     205 AP1  14   ASP  OD1  OC    -0.760000       15.9990           0
     206 AP1  14   ASP  OD2  OC    -0.760000       15.9990           0
     207 AP1  14   ASP  C    C      0.510000       12.0110           0
     208 AP1  14   ASP  O    O     -0.510000       15.9990           0
     209 AP1  15   ASP  N    NH1   -0.470000       14.0070           0
     210 AP1  15   ASP  HN   H      0.310000        1.0080           0
     211 AP1  15   ASP  CA   CT1    0.070000       12.0110           0
     212 AP1  15   ASP  HA   HB1    0.090000        1.0080           0
     213 AP1  15   ASP  CB   CT2A  -0.280000       12.0110           0
     214 AP1  15   ASP  HB1  HA2    0.090000        1.0080           0
     215 AP1  15   ASP  HB2  HA2    0.090000        1.0080           0
     216 AP1  15   ASP  CG   CC     0.620000       12.0110           0
     217 AP1  15   ASP  OD1  OC    -0.760000       15.9990           0
     218 AP1  15   ASP  OD2  OC    -0.760000       15.9990           0
     219 AP1  15   ASP  C    C      0.510000       12.0110           0
     220 AP1  15   ASP  O    O     -0.510000       15.9990           0
     221 AP1  16   ASP  N    NH1   -0.470000       14.0070           0
     222 AP1  16   ASP  HN   H      0.310000        1.0080           0
     223 AP1  16   ASP  CA   CT1    0.070000       12.0110           0
     224 AP1  16   ASP  HA   HB1    0.090000        1.0080           0
     225 AP1  16   ASP  CB   CT2A  -0.280000       12.0110           0
     226 AP1  16   ASP  HB1  HA2    0.090000        1.0080           0
     227 AP1  16   ASP  HB2  HA2    0.090000        1.0080           0
     228 AP1  16   ASP  CG   CC     0.620000       12.0110           0
     229 AP1  16   ASP  OD1  OC    -0.760000       15.9990           0
     230 AP1  16   ASP  OD2  OC    -0.760000       15.9990           0
     231 AP1  16   ASP  C    C      0.510000       12.0110           0
     232 AP1  16   ASP  O    O     -0.510000       15.9990           0
     233 AP1  17   ARG  N    NH1   -0.470000       14.0070           0
     234 AP1  17   ARG  HN   H      0.310000        1.0080           0
     235 AP1  17   ARG  CA   CT1    0.070000       12.0110           0
     236 AP1  17   ARG  HA   HB1    0.090000        1.0080           0
     237 AP1  17   ARG  CB   CT2   -0.180000       12.0110           0
     238 AP1  17   ARG  HB1  HA2    0.090000        1.0080           0
     239 AP1  17   ARG  HB2  HA2    0.090000        1.0080           0
     240 AP1  17   ARG  CG   CT2   -0.180000       12.0110           0
     241 AP1  17   ARG  HG1  HA2    0.090000        1.0080           0
     242 AP1  17   ARG  HG2  HA2    0.090000        1.0080           0
     243 AP1  17   ARG  CD   CT2    0.200000       12.0110           0
     244 AP1  17   ARG  HD1  HA2    0.090000        1.0080           0
     245 AP1  17   ARG  HD2  HA2    0.090000        1.0080           0
     246 AP1  17   ARG  NE   NC2   -0.700000       14.0070           0
     247 AP1  17   ARG  HE   HC     0.440000        1.0080           0
     248 AP1  17   ARG  CZ   C      0.640000       12.0110           0
     249 AP1  17   ARG  NH1  NC2   -0.800000       14.0070           0
     250 AP1  17   ARG  HH11 HC     0.460000        1.0080           0
     251 AP1  17   ARG  HH12 HC     0.460000        1.0080           0
     252 AP1  17   ARG  NH2  NC2   -0.800000       14.0070           0
     253 AP1  17   ARG  HH21 HC     0.460000        1.0080           0
     254 AP1  17   ARG  HH22 HC     0.460000        1.0080           0
     255 AP1  17   ARG  C    C      0.510000       12.0110           0
     256 AP1  17   ARG  O    O     -0.510000       15.9990           0
     257 AP1  18   ASN  N    NH1   -0.470000       14.0070           0
     258 AP1  18   ASN  HN   H      0.310000        1.0080           0
     259 AP1  18   ASN  CA   CT1    0.070000       12.0110           0
     260 AP1  18   ASN  HA   HB1    0.090000        1.0080           0
     261 AP1  18   ASN  CB   CT2   -0.180000       12.0110           0
     262 AP1  18   ASN  HB1  HA2    0.090000        1.0080           0
     263 AP1  18   ASN  HB2  HA2    0.090000        1.0080           0
     264 AP1  18   ASN  CG   CC     0.550000       12.0110           0
     265 AP1  18   ASN  OD1  O     -0.550000       15.9990           0
     266 AP1  18   ASN  ND2  NH2   -0.620000       14.0070           0
     267 AP1  18   ASN  HD21 H      0.320000        1.0080           0
     268 AP1  18   ASN  HD22 H      0.300000        1.0080           0
     269 AP1  18   ASN  C    C      0.510000       12.0110           0
     270 AP1  18   ASN  O    O     -0.510000       15.9990           0
     271 AP1  19   ILE  N    NH1   -0.470000       14.0070           0
     272 AP1  19   ILE  HN   H      0.310000        1.0080           0
     273 AP1  19   ILE  CA   CT1    0.070000       12.0110           0
     274 AP1  19   ILE  HA   HB1    0.090000        1.0080           0
     275 AP1  19   ILE  CB   CT1   -0.090000       12.0110           0
     276 AP1  19   ILE  HB   HA1    0.090000        1.0080           0
     277 AP1  19   ILE  CG2  CT3   -0.270000       12.0110           0
     278 AP1  19   ILE  HG21 HA3    0.090000        1.0080           0
     279 AP1  19   ILE  HG22 HA3    0.090000        1.0080           0
     280 AP1  19   ILE  HG23 HA3    0.090000        1.0080           0
     281 AP1  19   ILE  CG1  CT2   -0.180000       12.0110           0
     282 AP1  19   ILE  HG11 HA2    0.090000        1.0080           0
     283 AP1  19   ILE  HG12 HA2    0.090000        1.0080           0
     284 AP1  19   ILE  CD   CT3   -0.270000       12.0110           0
     285 AP1  19   ILE  HD1  HA3    0.090000        1.0080           0
     286 AP1  19   ILE  HD2  HA3    0.090000        1.0080           0
     287 AP1  19   ILE  HD3  HA3    0.090000        1.0080           0
     288 AP1  19   ILE  C    C      0.510000       12.0110           0
     289 AP1  19   ILE  O    O     -0.510000       15.9990           0
     290 AP1  20   LEU  N    NH1   -0.470000       14.0070           0
     291 AP1  20   LEU  HN   H      0.310000        1.0080           0
     292 AP1  20   LEU  CA   CT1    0.070000       12.0110           0
     293 AP1  20   LEU  HA   HB1    0.090000        1.0080           0
     294 AP1  20   LEU  CB   CT2   -0.180000       12.0110           0
     295 AP1  20   LEU  HB1  HA2    0.090000        1.0080           0
     296 AP1  20   LEU  HB2  HA2    0.090000        1.0080           0
     297 AP1  20   LEU  CG   CT1   -0.090000       12.0110           0
     298 AP1  20   LEU  HG   HA1    0.090000        1.0080           0
     299 AP1  20   LEU  CD1  CT3   -0.270000       12.0110           0
     300 AP1  20   LEU  HD11 HA3    0.090000        1.0080           0
     301 AP1  20   LEU  HD12 HA3    0.090000        1.0080           0
     302 AP1  20   LEU  HD13 HA3    0.090000        1.0080           0
     303 AP1  20   LEU  CD2  CT3   -0.270000       12.0110           0
     304 AP1  20   LEU  HD21 HA3    0.090000        1.0080           0
     305 AP1  20   LEU  HD22 HA3    0.090000        1.0080           0
     306 AP1  20   LEU  HD23 HA3    0.090000        1.0080           0
     307 AP1  20   LEU  C    C      0.510000       12.0110           0
     308 AP1  20   LEU  O    O     -0.510000       15.9990           0
     309 AP1  21   THR  N    NH1   -0.470000       14.0070           0
     310 AP1  21   THR  HN   H      0.310000        1.0080           0
     311 AP1  21   THR  CA   CT1    0.070000       12.0110           0
     312 AP1  21   THR  HA   HB1    0.090000        1.0080           0
     313 AP1  21   THR  CB   CT1    0.140000       12.0110           0
     314 AP1  21   THR  HB   HA1    0.090000        1.0080           0
     315 AP1  21   THR  OG1  OH1   -0.660000       15.9990           0
     316 AP1  21   THR  HG1  H      0.430000        1.0080           0
     317 AP1  21   THR  CG2  CT3   -0.270000       12.0110           0
     318 AP1  21   THR  HG21 HA3    0.090000        1.0080           0
     319 AP1  21   THR  HG22 HA3    0.090000        1.0080           0
     320 AP1  21   THR  HG23 HA3    0.090000        1.0080           0
     321 AP1  21   THR  C    C      0.510000       12.0110           0
     322 AP1  21   THR  O    O     -0.510000       15.9990           0
     323 AP1  22   SER  N    NH1   -0.470000       14.0070           0
     324 AP1  22   SER  HN   H      0.310000        1.0080           0
     325 AP1  22   SER  CA   CT1    0.070000       12.0110           0
     326 AP1  22   SER  HA   HB1    0.090000        1.0080           0
     327 AP1  22   SER  CB   CT2    0.050000       12.0110           0
     328 AP1  22   SER  HB1  HA2    0.090000        1.0080           0
     329 AP1  22   SER  HB2  HA2    0.090000        1.0080           0
     330 AP1  22   SER  OG   OH1   -0.660000       15.9990           0
     331 AP1  22   SER  HG1  H      0.430000        1.0080           0
     332 AP1  22   SER  C    C      0.510000       12.0110           0
     333 AP1  22   SER  O    O     -0.510000       15.9990           0
     334 AP1  23   VAL  N    NH1   -0.470000       14.0070           0
     335 AP1  23   VAL  HN   H      0.310000        1.0080           0
     336 AP1  23   VAL  CA   CT1    0.070000       12.0110           0
     337 AP1  23   VAL  HA   HB1    0.090000        1.0080           0
     338 AP1  23   VAL  CB   CT1   -0.090000       12.0110           0
     339 AP1  23   VAL  HB   HA1    0.090000        1.0080           0
     340 AP1  23   VAL  CG1  CT3   -0.270000       12.0110           0
     341 AP1  23   VAL  HG11 HA3    0.090000        1.0080           0
     342 AP1  23   VAL  HG12 HA3    0.090000        1.0080           0
     343 AP1  23   VAL  HG13 HA3    0.090000        1.0080           0
     344 AP1  23   VAL  CG2  CT3   -0.270000       12.0110           0
     345 AP1  23   VAL  HG21 HA3    0.090000        1.0080           0
     346 AP1  23   VAL  HG22 HA3    0.090000        1.0080           0
     347 AP1  23   VAL  HG23 HA3    0.090000        1.0080           0
     348 AP1  23   VAL  C    C      0.510000       12.0110           0
     349 AP1  23   VAL  O    O     -0.510000       15.9990           0
     350 AP1  24   SER  N    NH1   -0.470000       14.0070           0
     351 AP1  24   SER  HN   H      0.310000        1.0080           0
     352 AP1  24   SER  CA   CT1    0.070000       12.0110           0
     353 AP1  24   SER  HA   HB1    0.090000        1.0080           0
     354 AP1  24   SER  CB   CT2    0.050000       12.0110           0
     355 AP1  24   SER  HB1  HA2    0.090000        1.0080           0
     356 AP1  24   SER  HB2  HA2    0.090000        1.0080           0
     357 AP1  24   SER  OG   OH1   -0.660000       15.9990           0
     358 AP1  24   SER  HG1  H      0.430000        1.0080           0
     359 AP1  24   SER  C    C      0.510000       12.0110           0
     360 AP1  24   SER  O    O     -0.510000       15.9990           0
     361 AP1  25   ILE  N    NH1   -0.470000       14.0070           0
     362 AP1  25   ILE  HN   H      0.310000        1.0080           0
     363 AP1  25   ILE  CA   CT1    0.070000       12.0110           0
     364 AP1  25   ILE  HA   HB1    0.090000        1.0080           0
     365 AP1  25   ILE  CB   CT1   -0.090000       12.0110           0
     366 AP1  25   ILE  HB   HA1    0.090000        1.0080           0
     367 AP1  25   ILE  CG2  CT3   -0.270000       12.0110           0
     368 AP1  25   ILE  HG21 HA3    0.090000        1.0080           0
     369 AP1  25   ILE  HG22 HA3    0.090000        1.0080           0
     370 AP1  25   ILE  HG23 HA3    0.090000        1.0080           0
     371 AP1  25   ILE  CG1  CT2   -0.180000       12.0110           0
     372 AP1  25   ILE  HG11 HA2    0.090000        1.0080           0
     373 AP1  25   ILE  HG12 HA2    0.090000        1.0080           0
     374 AP1  25   ILE  CD   CT3   -0.270000       12.0110           0
     375 AP1  25   ILE  HD1  HA3    0.090000        1.0080           0
     376 AP1  25   ILE  HD2  HA3    0.090000        1.0080           0
     377 AP1  25   ILE  HD3  HA3    0.090000        1.0080           0
     378 AP1  25   ILE  C    C      0.510000       12.0110           0
     379 AP1  25   ILE  O    O     -0.510000       15.9990           0
     380 AP1  26   ALA  N    NH1   -0.470000       14.0070           0
     381 AP1  26   ALA  HN   H      0.310000        1.0080           0
     382 AP1  26   ALA  CA   CT1    0.070000       12.0110           0
     383 AP1  26   ALA  HA   HB1    0.090000        1.0080           0
     384 AP1  26   ALA  CB   CT3   -0.270000       12.0110           0
     385 AP1  26   ALA  HB1  HA3    0.090000        1.0080           0
     386 AP1  26   ALA  HB2  HA3    0.090000        1.0080           0
     387 AP1  26   ALA  HB3  HA3    0.090000        1.0080           0
     388 AP1  26   ALA  C    C      0.510000       12.0110           0
     389 AP1  26   ALA  O    O     -0.510000       15.9990           0
     390 AP1  27   LEU  N    NH1   -0.470000       14.0070           0
     391 AP1  27   LEU  HN   H      0.310000        1.0080           0
     392 AP1  27   LEU  CA   CT1    0.070000       12.0110           0
     393 AP1  27   LEU  HA   HB1    0.090000        1.0080           0
     394 AP1  27   LEU  CB   CT2   -0.180000       12.0110           0
     395 AP1  27   LEU  HB1  HA2    0.090000        1.0080           0
     396 AP1  27   LEU  HB2  HA2    0.090000        1.0080           0
     397 AP1  27   LEU  CG   CT1   -0.090000       12.0110           0
     398 AP1  27   LEU  HG   HA1    0.090000        1.0080           0
     399 AP1  27   LEU  CD1  CT3   -0.270000       12.0110           0
     400 AP1  27   LEU  HD11 HA3    0.090000        1.0080           0
     401 AP1  27   LEU  HD12 HA3    0.090000        1.0080           0
     402 AP1  27   LEU  HD13 HA3    0.090000        1.0080           0
     403 AP1  27   LEU  CD2  CT3   -0.270000       12.0110           0
     404 AP1  27   LEU  HD21 HA3    0.090000        1.0080           0
     405 AP1  27   LEU  HD22 HA3    0.090000        1.0080           0
     406 AP1  27   LEU  HD23 HA3    0.090000        1.0080           0
     407 AP1  27   LEU  C    C      0.510000       12.0110           0
     408 AP1  27   LEU  O    O     -0.510000       15.9990           0
     409 AP1  28   GLU  N    NH1   -0.470000       14.0070           0
     410 AP1  28   GLU  HN   H      0.310000        1.0080           0
     411 AP1  28   GLU  CA   CT1    0.070000       12.0110           0
     412 AP1  28   GLU  HA   HB1    0.090000        1.0080           0
     413 AP1  28   GLU  CB   CT2A  -0.180000       12.0110           0
     414 AP1  28   GLU  HB1  HA2    0.090000        1.0080           0
     415 AP1  28   GLU  HB2  HA2    0.090000        1.0080           0
     416 AP1  28   GLU  CG   CT2   -0.280000       12.0110           0
     417 AP1  28   GLU  HG1  HA2    0.090000        1.0080           0
     418 AP1  28   GLU  HG2  HA2    0.090000        1.0080           0
     419 AP1  28   GLU  CD   CC     0.620000       12.0110           0
     420 AP1  28   GLU  OE1  OC    -0.760000       15.9990           0
     421 AP1  28   GLU  OE2  OC    -0.760000       15.9990           0
     422 AP1  28   GLU  C    C      0.510000       12.0110           0
     423 AP1  28   GLU  O    O     -0.510000       15.9990           0
     424 AP1  29   SER  N    NH1   -0.470000       14.0070           0
     425 AP1  29   SER  HN   H      0.310000        1.0080           0
     426 AP1  29   SER  CA   CT1    0.070000       12.0110           0
     427 AP1  29   SER  HA   HB1    0.090000        1.0080           0
     428 AP1  29   SER  CB   CT2    0.050000       12.0110           0
     429 AP1  29   SER  HB1  HA2    0.090000        1.0080           0
     430 AP1  29   SER  HB2  HA2    0.090000        1.0080           0
     431 AP1  29   SER  OG   OH1   -0.660000       15.9990           0
     432 AP1  29   SER  HG1  H      0.430000        1.0080           0
     433 AP1  29   SER  C    C      0.510000       12.0110           0
     434 AP1  29   SER  O    O     -0.510000       15.9990           0
     435 AP1  30   GLU  N    NH1   -0.470000       14.0070           0
     436 AP1  30   GLU  HN   H      0.310000        1.0080           0
     437 AP1  30   GLU  CA   CT1    0.070000       12.0110           0
     438 AP1  30   GLU  HA   HB1    0.090000        1.0080           0
     439 AP1  30   GLU  CB   CT2A  -0.180000       12.0110           0
     440 AP1  30   GLU  HB1  HA2    0.090000        1.0080           0
     441 AP1  30   GLU  HB2  HA2    0.090000        1.0080           0
     442 AP1  30   GLU  CG   CT2   -0.280000       12.0110           0
     443 AP1  30   GLU  HG1  HA2    0.090000        1.0080           0
     444 AP1  30   GLU  HG2  HA2    0.090000        1.0080           0
     445 AP1  30   GLU  CD   CC     0.620000       12.0110           0
     446 AP1  30   GLU  OE1  OC    -0.760000       15.9990           0
     447 AP1  30   GLU  OE2  OC    -0.760000       15.9990           0
     448 AP1  30   GLU  C    C      0.510000       12.0110           0
     449 AP1  30   GLU  O    O     -0.510000       15.9990           0
     450 AP1  31   GLY  N    NH1   -0.470000       14.0070           0
     451 AP1  31   GLY  HN   H      0.310000        1.0080           0
     452 AP1  31   GLY  CA   CT2   -0.020000       12.0110           0
     453 AP1  31   GLY  HA1  HB2    0.090000        1.0080           0
     454 AP1  31   GLY  HA2  HB2    0.090000        1.0080           0
     455 AP1  31   GLY  C    C      0.510000       12.0110           0
     456 AP1  31   GLY  O    O     -0.510000       15.9990           0
     457 AP1  32   TYR  N    NH1   -0.470000       14.0070           0
     458 AP1  32   TYR  HN   H      0.310000        1.0080           0
     459 AP1  32   TYR  CA   CT1    0.070000       12.0110           0
     460 AP1  32   TYR  HA   HB1    0.090000        1.0080           0
     461 AP1  32   TYR  CB   CT2   -0.180000       12.0110           0
     462 AP1  32   TYR  HB1  HA2    0.090000        1.0080           0
     463 AP1  32   TYR  HB2  HA2    0.090000        1.0080           0
     464 AP1  32   TYR  CG   CA     0.000000       12.0110           0
     465 AP1  32   TYR  CD1  CA    -0.115000       12.0110           0
     466 AP1  32   TYR  HD1  HP     0.115000        1.0080           0
     467 AP1  32   TYR  CE1  CA    -0.115000       12.0110           0
     468 AP1  32   TYR  HE1  HP     0.115000        1.0080           0
     469 AP1  32   TYR  CZ   CA     0.110000       12.0110           0
     470 AP1  32   TYR  OH   OH1   -0.540000       15.9990           0
     471 AP1  32   TYR  HH   H      0.430000        1.0080           0
     472 AP1  32   TYR  CD2  CA    -0.115000       12.0110           0
     473 AP1  32   TYR  HD2  HP     0.115000        1.0080           0
     474 AP1  32   TYR  CE2  CA    -0.115000       12.0110           0
     475 AP1  32   TYR  HE2  HP     0.115000        1.0080           0
     476 AP1  32   TYR  C    C      0.510000       12.0110           0
     477 AP1  32   TYR  O    O     -0.510000       15.9990           0
     478 AP1  33   ARG  N    NH1   -0.470000       14.0070           0
     479 AP1  33   ARG  HN   H      0.310000        1.0080           0
     480 AP1  33   ARG  CA   CT1    0.070000       12.0110           0
     481 AP1  33   ARG  HA   HB1    0.090000        1.0080           0
     482 AP1  33   ARG  CB   CT2   -0.180000       12.0110           0
     483 AP1  33   ARG  HB1  HA2    0.090000        1.0080           0
     484 AP1  33   ARG  HB2  HA2    0.090000        1.0080           0
     485 AP1  33   ARG  CG   CT2   -0.180000       12.0110           0
     486 AP1  33   ARG  HG1  HA2    0.090000        1.0080           0
     487 AP1  33   ARG  HG2  HA2    0.090000        1.0080           0
     488 AP1  33   ARG  CD   CT2    0.200000       12.0110           0
     489 AP1  33   ARG  HD1  HA2    0.090000        1.0080           0
     490 AP1  33   ARG  HD2  HA2    0.090000        1.0080           0
     491 AP1  33   ARG  NE   NC2   -0.700000       14.0070           0
     492 AP1  33   ARG  HE   HC     0.440000        1.0080           0
     493 AP1  33   ARG  CZ   C      0.640000       12.0110           0
     494 AP1  33   ARG  NH1  NC2   -0.800000       14.0070           0
     495 AP1  33   ARG  HH11 HC     0.460000        1.0080           0
     496 AP1  33   ARG  HH12 HC     0.460000        1.0080           0
     497 AP1  33   ARG  NH2  NC2   -0.800000       14.0070           0
     498 AP1  33   ARG  HH21 HC     0.460000        1.0080           0
     499 AP1  33   ARG  HH22 HC     0.460000        1.0080           0
     500 AP1  33   ARG  C    C      0.510000       12.0110           0
     501 AP1  33   ARG  O    O     -0.510000       15.9990           0
     502 AP1  34   VAL  N    NH1   -0.470000       14.0070           0
     503 AP1  34   VAL  HN   H      0.310000        1.0080           0
     504 AP1  34   VAL  CA   CT1    0.070000       12.0110           0
     505 AP1  34   VAL  HA   HB1    0.090000        1.0080           0
     506 AP1  34   VAL  CB   CT1   -0.090000       12.0110           0
     507 AP1  34   VAL  HB   HA1    0.090000        1.0080           0
     508 AP1  34   VAL  CG1  CT3   -0.270000       12.0110           0
     509 AP1  34   VAL  HG11 HA3    0.090000        1.0080           0
     510 AP1  34   VAL  HG12 HA3    0.090000        1.0080           0
     511 AP1  34   VAL  HG13 HA3    0.090000        1.0080           0
     512 AP1  34   VAL  CG2  CT3   -0.270000       12.0110           0
     513 AP1  34   VAL  HG21 HA3    0.090000        1.0080           0
     514 AP1  34   VAL  HG22 HA3    0.090000        1.0080           0
     515 AP1  34   VAL  HG23 HA3    0.090000        1.0080           0
     516 AP1  34   VAL  C    C      0.510000       12.0110           0
     517 AP1  34   VAL  O    O     -0.510000       15.9990           0
     518 AP1  35   GLU  N    NH1   -0.470000       14.0070           0
     519 AP1  35   GLU  HN   H      0.310000        1.0080           0
     520 AP1  35   GLU  CA   CT1    0.070000       12.0110           0
     521 AP1  35   GLU  HA   HB1    0.090000        1.0080           0
     522 AP1  35   GLU  CB   CT2A  -0.180000       12.0110           0
     523 AP1  35   GLU  HB1  HA2    0.090000        1.0080           0
     524 AP1  35   GLU  HB2  HA2    0.090000        1.0080           0
     525 AP1  35   GLU  CG   CT2   -0.280000       12.0110           0
     526 AP1  35   GLU  HG1  HA2    0.090000        1.0080           0
     527 AP1  35   GLU  HG2  HA2    0.090000        1.0080           0
     528 AP1  35   GLU  CD   CC     0.620000       12.0110           0
     529 AP1  35   GLU  OE1  OC    -0.760000       15.9990           0
     530 AP1  35   GLU  OE2  OC    -0.760000       15.9990           0
     531 AP1  35   GLU  C    C      0.510000       12.0110           0
     532 AP1  35   GLU  O    O     -0.510000       15.9990           0
     533 AP1  36   THR  N    NH1   -0.470000       14.0070           0
     534 AP1  36   THR  HN   H      0.310000        1.0080           0
     535 AP1  36   THR  CA   CT1    0.070000       12.0110           0
     536 AP1  36   THR  HA   HB1    0.090000        1.0080           0
     537 AP1  36   THR  CB   CT1    0.140000       12.0110           0
     538 AP1  36   THR  HB   HA1    0.090000        1.0080           0
     539 AP1  36   THR  OG1  OH1   -0.660000       15.9990           0
     540 AP1  36   THR  HG1  H      0.430000        1.0080           0
     541 AP1  36   THR  CG2  CT3   -0.270000       12.0110           0
     542 AP1  36   THR  HG21 HA3    0.090000        1.0080           0
     543 AP1  36   THR  HG22 HA3    0.090000        1.0080           0
     544 AP1  36   THR  HG23 HA3    0.090000        1.0080           0
     545 AP1  36   THR  C    C      0.510000       12.0110           0
     546 AP1  36   THR  O    O     -0.510000       15.9990           0
     547 AP1  37   TYR  N    NH1   -0.470000       14.0070           0
     548 AP1  37   TYR  HN   H      0.310000        1.0080           0
     549 AP1  37   TYR  CA   CT1    0.070000       12.0110           0
     550 AP1  37   TYR  HA   HB1    0.090000        1.0080           0
     551 AP1  37   TYR  CB   CT2   -0.180000       12.0110           0
     552 AP1  37   TYR  HB1  HA2    0.090000        1.0080           0
     553 AP1  37   TYR  HB2  HA2    0.090000        1.0080           0
     554 AP1  37   TYR  CG   CA     0.000000       12.0110           0
     555 AP1  37   TYR  CD1  CA    -0.115000       12.0110           0
     556 AP1  37   TYR  HD1  HP     0.115000        1.0080           0
     557 AP1  37   TYR  CE1  CA    -0.115000       12.0110           0
     558 AP1  37   TYR  HE1  HP     0.115000        1.0080           0
     559 AP1  37   TYR  CZ   CA     0.110000       12.0110           0
     560 AP1  37   TYR  OH   OH1   -0.540000       15.9990           0
     561 AP1  37   TYR  HH   H      0.430000        1.0080           0
     562 AP1  37   TYR  CD2  CA    -0.115000       12.0110           0
     563 AP1  37   TYR  HD2  HP     0.115000        1.0080           0
     564 AP1  37   TYR  CE2  CA    -0.115000       12.0110           0
     565 AP1  37   TYR  HE2  HP     0.115000        1.0080           0
     566 AP1  37   TYR  C    C      0.510000       12.0110           0
     567 AP1  37   TYR  O    O     -0.510000       15.9990           0
     568 AP1  38   THR  N    NH1   -0.470000       14.0070           0
     569 AP1  38   THR  HN   H      0.310000        1.0080           0
     570 AP1  38   THR  CA   CT1    0.070000       12.0110           0
     571 AP1  38   THR  HA   HB1    0.090000        1.0080           0
     572 AP1  38   THR  CB   CT1    0.140000       12.0110           0
     573 AP1  38   THR  HB   HA1    0.090000        1.0080           0
     574 AP1  38   THR  OG1  OH1   -0.660000       15.9990           0
     575 AP1  38   THR  HG1  H      0.430000        1.0080           0
     576 AP1  38   THR  CG2  CT3   -0.270000       12.0110           0
     577 AP1  38   THR  HG21 HA3    0.090000        1.0080           0
     578 AP1  38   THR  HG22 HA3    0.090000        1.0080           0
     579 AP1  38   THR  HG23 HA3    0.090000        1.0080           0
     580 AP1  38   THR  C    C      0.510000       12.0110           0
     581 AP1  38   THR  O    O     -0.510000       15.9990           0
     582 AP1  39   ASP  N    NH1   -0.470000       14.0070           0
     583 AP1  39   ASP  HN   H      0.310000        1.0080           0
     584 AP1  39   ASP  CA   CT1    0.070000       12.0110           0
     585 AP1  39   ASP  HA   HB1    0.090000        1.0080           0
     586 AP1  39   ASP  CB   CT2A  -0.280000       12.0110           0
     587 AP1  39   ASP  HB1  HA2    0.090000        1.0080           0
     588 AP1  39   ASP  HB2  HA2    0.090000        1.0080           0
     589 AP1  39   ASP  CG   CC     0.620000       12.0110           0
     590 AP1  39   ASP  OD1  OC    -0.760000       15.9990           0
     591 AP1  39   ASP  OD2  OC    -0.760000       15.9990           0
     592 AP1  39   ASP  C    C      0.510000       12.0110           0
     593 AP1  39   ASP  O    O     -0.510000       15.9990           0
     594 AP1  40   GLY  N    NH1   -0.470000       14.0070           0
     595 AP1  40   GLY  HN   H      0.310000        1.0080           0
     596 AP1  40   GLY  CA   CT2   -0.020000       12.0110           0
     597 AP1  40   GLY  HA1  HB2    0.090000        1.0080           0
     598 AP1  40   GLY  HA2  HB2    0.090000        1.0080           0
     599 AP1  40   GLY  C    C      0.510000       12.0110           0
     600 AP1  40   GLY  O    O     -0.510000       15.9990           0
     601 AP1  41   ALA  N    NH1   -0.470000       14.0070           0
     602 AP1  41   ALA  HN   H      0.310000        1.0080           0
     603 AP1  41   ALA  CA   CT1    0.070000       12.0110           0
     604 AP1  41   ALA  HA   HB1    0.090000        1.0080           0
     605 AP1  41   ALA  CB   CT3   -0.270000       12.0110           0
     606 AP1  41   ALA  HB1  HA3    0.090000        1.0080           0
     607 AP1  41   ALA  HB2  HA3    0.090000        1.0080           0
     608 AP1  41   ALA  HB3  HA3    0.090000        1.0080           0
     609 AP1  41   ALA  C    C      0.510000       12.0110           0
     610 AP1  41   ALA  O    O     -0.510000       15.9990           0
     611 AP1  42   SER  N    NH1   -0.470000       14.0070           0
     612 AP1  42   SER  HN   H      0.310000        1.0080           0
     613 AP1  42   SER  CA   CT1    0.070000       12.0110           0
     614 AP1  42   SER  HA   HB1    0.090000        1.0080           0
     615 AP1  42   SER  CB   CT2    0.050000       12.0110           0
     616 AP1  42   SER  HB1  HA2    0.090000        1.0080           0
     617 AP1  42   SER  HB2  HA2    0.090000        1.0080           0
     618 AP1  42   SER  OG   OH1   -0.660000       15.9990           0
     619 AP1  42   SER  HG1  H      0.430000        1.0080           0
     620 AP1  42   SER  C    C      0.510000       12.0110           0
     621 AP1  42   SER  O    O     -0.510000       15.9990           0
     622 AP1  43   ALA  N    NH1   -0.470000       14.0070           0
     623 AP1  43   ALA  HN   H      0.310000        1.0080           0
     624 AP1  43   ALA  CA   CT1    0.070000       12.0110           0
     625 AP1  43   ALA  HA   HB1    0.090000        1.0080           0
     626 AP1  43   ALA  CB   CT3   -0.270000       12.0110           0
     627 AP1  43   ALA  HB1  HA3    0.090000        1.0080           0
     628 AP1  43   ALA  HB2  HA3    0.090000        1.0080           0
     629 AP1  43   ALA  HB3  HA3    0.090000        1.0080           0
     630 AP1  43   ALA  C    C      0.510000       12.0110           0
     631 AP1  43   ALA  O    O     -0.510000       15.9990           0
     632 AP1  44   LEU  N    NH1   -0.470000       14.0070           0
     633 AP1  44   LEU  HN   H      0.310000        1.0080           0
     634 AP1  44   LEU  CA   CT1    0.070000       12.0110           0
     635 AP1  44   LEU  HA   HB1    0.090000        1.0080           0
     636 AP1  44   LEU  CB   CT2   -0.180000       12.0110           0
     637 AP1  44   LEU  HB1  HA2    0.090000        1.0080           0
     638 AP1  44   LEU  HB2  HA2    0.090000        1.0080           0
     639 AP1  44   LEU  CG   CT1   -0.090000       12.0110           0
     640 AP1  44   LEU  HG   HA1    0.090000        1.0080           0
     641 AP1  44   LEU  CD1  CT3   -0.270000       12.0110           0
     642 AP1  44   LEU  HD11 HA3    0.090000        1.0080           0
     643 AP1  44   LEU  HD12 HA3    0.090000        1.0080           0
     644 AP1  44   LEU  HD13 HA3    0.090000        1.0080           0
     645 AP1  44   LEU  CD2  CT3   -0.270000       12.0110           0
     646 AP1  44   LEU  HD21 HA3    0.090000        1.0080           0
     647 AP1  44   LEU  HD22 HA3    0.090000        1.0080           0
     648 AP1  44   LEU  HD23 HA3    0.090000        1.0080           0
     649 AP1  44   LEU  C    C      0.510000       12.0110           0
     650 AP1  44   LEU  O    O     -0.510000       15.9990           0
     651 AP1  45   ASP  N    NH1   -0.470000       14.0070           0
     652 AP1  45   ASP  HN   H      0.310000        1.0080           0
     653 AP1  45   ASP  CA   CT1    0.070000       12.0110           0
     654 AP1  45   ASP  HA   HB1    0.090000        1.0080           0
     655 AP1  45   ASP  CB   CT2A  -0.280000       12.0110           0
     656 AP1  45   ASP  HB1  HA2    0.090000        1.0080           0
     657 AP1  45   ASP  HB2  HA2    0.090000        1.0080           0
     658 AP1  45   ASP  CG   CC     0.620000       12.0110           0
     659 AP1  45   ASP  OD1  OC    -0.760000       15.9990           0
     660 AP1  45   ASP  OD2  OC    -0.760000       15.9990           0
     661 AP1  45   ASP  C    C      0.510000       12.0110           0
     662 AP1  45   ASP  O    O     -0.510000       15.9990           0
     663 AP1  46   GLY  N    NH1   -0.470000       14.0070           0
     664 AP1  46   GLY  HN   H      0.310000        1.0080           0
     665 AP1  46   GLY  CA   CT2   -0.020000       12.0110           0
     666 AP1  46   GLY  HA1  HB2    0.090000        1.0080           0
     667 AP1  46   GLY  HA2  HB2    0.090000        1.0080           0
     668 AP1  46   GLY  C    C      0.510000       12.0110           0
     669 AP1  46   GLY  O    O     -0.510000       15.9990           0
     670 AP1  47   LEU  N    NH1   -0.470000       14.0070           0
     671 AP1  47   LEU  HN   H      0.310000        1.0080           0
     672 AP1  47   LEU  CA   CT1    0.070000       12.0110           0
     673 AP1  47   LEU  HA   HB1    0.090000        1.0080           0
     674 AP1  47   LEU  CB   CT2   -0.180000       12.0110           0
     675 AP1  47   LEU  HB1  HA2    0.090000        1.0080           0
     676 AP1  47   LEU  HB2  HA2    0.090000        1.0080           0
     677 AP1  47   LEU  CG   CT1   -0.090000       12.0110           0
     678 AP1  47   LEU  HG   HA1    0.090000        1.0080           0
     679 AP1  47   LEU  CD1  CT3   -0.270000       12.0110           0
     680 AP1  47   LEU  HD11 HA3    0.090000        1.0080           0
     681 AP1  47   LEU  HD12 HA3    0.090000        1.0080           0
     682 AP1  47   LEU  HD13 HA3    0.090000        1.0080           0
     683 AP1  47   LEU  CD2  CT3   -0.270000       12.0110           0
     684 AP1  47   LEU  HD21 HA3    0.090000        1.0080           0
     685 AP1  47   LEU  HD22 HA3    0.090000        1.0080           0
     686 AP1  47   LEU  HD23 HA3    0.090000        1.0080           0
     687 AP1  47   LEU  C    C      0.510000       12.0110           0
     688 AP1  47   LEU  O    O     -0.510000       15.9990           0
     689 AP1  48   MET  N    NH1   -0.470000       14.0070           0
     690 AP1  48   MET  HN   H      0.310000        1.0080           0
     691 AP1  48   MET  CA   CT1    0.070000       12.0110           0
     692 AP1  48   MET  HA   HB1    0.090000        1.0080           0
     693 AP1  48   MET  CB   CT2   -0.180000       12.0110           0
     694 AP1  48   MET  HB1  HA2    0.090000        1.0080           0
     695 AP1  48   MET  HB2  HA2    0.090000        1.0080           0
     696 AP1  48   MET  CG   CT2   -0.140000       12.0110           0
     697 AP1  48   MET  HG1  HA2    0.090000        1.0080           0
     698 AP1  48   MET  HG2  HA2    0.090000        1.0080           0
     699 AP1  48   MET  SD   S     -0.090000       32.0600           0
     700 AP1  48   MET  CE   CT3   -0.220000       12.0110           0
     701 AP1  48   MET  HE1  HA3    0.090000        1.0080           0
     702 AP1  48   MET  HE2  HA3    0.090000        1.0080           0
     703 AP1  48   MET  HE3  HA3    0.090000        1.0080           0
     704 AP1  48   MET  C    C      0.510000       12.0110           0
     705 AP1  48   MET  O    O     -0.510000       15.9990           0
     706 AP1  49   ALA  N    NH1   -0.470000       14.0070           0
     707 AP1  49   ALA  HN   H      0.310000        1.0080           0
     708 AP1  49   ALA  CA   CT1    0.070000       12.0110           0
     709 AP1  49   ALA  HA   HB1    0.090000        1.0080           0
     710 AP1  49   ALA  CB   CT3   -0.270000       12.0110           0
     711 AP1  49   ALA  HB1  HA3    0.090000        1.0080           0
     712 AP1  49   ALA  HB2  HA3    0.090000        1.0080           0
     713 AP1  49   ALA  HB3  HA3    0.090000        1.0080           0
     714 AP1  49   ALA  C    C      0.510000       12.0110           0
     715 AP1  49   ALA  O    O     -0.510000       15.9990           0
     716 AP1  50   ARG  N    NH1   -0.470000       14.0070           0
     717 AP1  50   ARG  HN   H      0.310000        1.0080           0
     718 AP1  50   ARG  CA   CT1    0.070000       12.0110           0
     719 AP1  50   ARG  HA   HB1    0.090000        1.0080           0
     720 AP1  50   ARG  CB   CT2   -0.180000       12.0110           0
     721 AP1  50   ARG  HB1  HA2    0.090000        1.0080           0
     722 AP1  50   ARG  HB2  HA2    0.090000        1.0080           0
     723 AP1  50   ARG  CG   CT2   -0.180000       12.0110           0
     724 AP1  50   ARG  HG1  HA2    0.090000        1.0080           0
     725 AP1  50   ARG  HG2  HA2    0.090000        1.0080           0
     726 AP1  50   ARG  CD   CT2    0.200000       12.0110           0
     727 AP1  50   ARG  HD1  HA2    0.090000        1.0080           0
     728 AP1  50   ARG  HD2  HA2    0.090000        1.0080           0
     729 AP1  50   ARG  NE   NC2   -0.700000       14.0070           0
     730 AP1  50   ARG  HE   HC     0.440000        1.0080           0
     731 AP1  50   ARG  CZ   C      0.640000       12.0110           0
     732 AP1  50   ARG  NH1  NC2   -0.800000       14.0070           0
     733 AP1  50   ARG  HH11 HC     0.460000        1.0080           0
     734 AP1  50   ARG  HH12 HC     0.460000        1.0080           0
     735 AP1  50   ARG  NH2  NC2   -0.800000       14.0070           0
     736 AP1  50   ARG  HH21 HC     0.460000        1.0080           0
     737 AP1  50   ARG  HH22 HC     0.460000        1.0080           0
     738 AP1  50   ARG  C    C      0.510000       12.0110           0
     739 AP1  50   ARG  O    O     -0.510000       15.9990           0
     740 AP1  51   PRO  N    N     -0.290000       14.0070           0
     741 AP1  51   PRO  CD   CP3    0.000000       12.0110           0
     742 AP1  51   PRO  HD1  HA2    0.090000        1.0080           0
     743 AP1  51   PRO  HD2  HA2    0.090000        1.0080           0
     744 AP1  51   PRO  CA   CP1    0.020000       12.0110           0
     745 AP1  51   PRO  HA   HB1    0.090000        1.0080           0
     746 AP1  51   PRO  CB   CP2   -0.180000       12.0110           0
     747 AP1  51   PRO  HB1  HA2    0.090000        1.0080           0
     748 AP1  51   PRO  HB2  HA2    0.090000        1.0080           0
     749 AP1  51   PRO  CG   CP2   -0.180000       12.0110           0
     750 AP1  51   PRO  HG1  HA2    0.090000        1.0080           0
     751 AP1  51   PRO  HG2  HA2    0.090000        1.0080           0
     752 AP1  51   PRO  C    C      0.510000       12.0110           0
     753 AP1  51   PRO  O    O     -0.510000       15.9990           0
     754 AP1  52   PRO  N    N     -0.290000       14.0070           0
     755 AP1  52   PRO  CD   CP3    0.000000       12.0110           0
     756 AP1  52   PRO  HD1  HA2    0.090000        1.0080           0
     757 AP1  52   PRO  HD2  HA2    0.090000        1.0080           0
     758 AP1  52   PRO  CA   CP1    0.020000       12.0110           0
     759 AP1  52   PRO  HA   HB1    0.090000        1.0080           0
     760 AP1  52   PRO  CB   CP2   -0.180000       12.0110           0
     761 AP1  52   PRO  HB1  HA2    0.090000        1.0080           0
     762 AP1  52   PRO  HB2  HA2    0.090000        1.0080           0
     763 AP1  52   PRO  CG   CP2   -0.180000       12.0110           0
     764 AP1  52   PRO  HG1  HA2    0.090000        1.0080           0
     765 AP1  52   PRO  HG2  HA2    0.090000        1.0080           0
     766 AP1  52   PRO  C    C      0.510000       12.0110           0
     767 AP1  52   PRO  O    O     -0.510000       15.9990           0
     768 AP1  53   ASN  N    NH1   -0.470000       14.0070           0
     769 AP1  53   ASN  HN   H      0.310000        1.0080           0
     770 AP1  53   ASN  CA   CT1    0.070000       12.0110           0
     771 AP1  53   ASN  HA   HB1    0.090000        1.0080           0
     772 AP1  53   ASN  CB   CT2   -0.180000       12.0110           0
     773 AP1  53   ASN  HB1  HA2    0.090000        1.0080           0
     774 AP1  53   ASN  HB2  HA2    0.090000        1.0080           0
     775 AP1  53   ASN  CG   CC     0.550000       12.0110           0
     776 AP1  53   ASN  OD1  O     -0.550000       15.9990           0
     777 AP1  53   ASN  ND2  NH2   -0.620000       14.0070           0
     778 AP1  53   ASN  HD21 H      0.320000        1.0080           0
     779 AP1  53   ASN  HD22 H      0.300000        1.0080           0
     780 AP1  53   ASN  C    C      0.510000       12.0110           0
     781 AP1  53   ASN  O    O     -0.510000       15.9990           0
     782 AP1  54   LEU  N    NH1   -0.470000       14.0070           0
     783 AP1  54   LEU  HN   H      0.310000        1.0080           0
     784 AP1  54   LEU  CA   CT1    0.070000       12.0110           0
     785 AP1  54   LEU  HA   HB1    0.090000        1.0080           0
     786 AP1  54   LEU  CB   CT2   -0.180000       12.0110           0
     787 AP1  54   LEU  HB1  HA2    0.090000        1.0080           0
     788 AP1  54   LEU  HB2  HA2    0.090000        1.0080           0
     789 AP1  54   LEU  CG   CT1   -0.090000       12.0110           0
     790 AP1  54   LEU  HG   HA1    0.090000        1.0080           0
     791 AP1  54   LEU  CD1  CT3   -0.270000       12.0110           0
     792 AP1  54   LEU  HD11 HA3    0.090000        1.0080           0
     793 AP1  54   LEU  HD12 HA3    0.090000        1.0080           0
     794 AP1  54   LEU  HD13 HA3    0.090000        1.0080           0
     795 AP1  54   LEU  CD2  CT3   -0.270000       12.0110           0
     796 AP1  54   LEU  HD21 HA3    0.090000        1.0080           0
     797 AP1  54   LEU  HD22 HA3    0.090000        1.0080           0
     798 AP1  54   LEU  HD23 HA3    0.090000        1.0080           0
     799 AP1  54   LEU  C    C      0.510000       12.0110           0
     800 AP1  54   LEU  O    O     -0.510000       15.9990           0
     801 AP1  55   ALA  N    NH1   -0.470000       14.0070           0
     802 AP1  55   ALA  HN   H      0.310000        1.0080           0
     803 AP1  55   ALA  CA   CT1    0.070000       12.0110           0
     804 AP1  55   ALA  HA   HB1    0.090000        1.0080           0
     805 AP1  55   ALA  CB   CT3   -0.270000       12.0110           0
     806 AP1  55   ALA  HB1  HA3    0.090000        1.0080           0
     807 AP1  55   ALA  HB2  HA3    0.090000        1.0080           0
     808 AP1  55   ALA  HB3  HA3    0.090000        1.0080           0
     809 AP1  55   ALA  C    C      0.510000       12.0110           0
     810 AP1  55   ALA  O    O     -0.510000       15.9990           0
     811 AP1  56   ILE  N    NH1   -0.470000       14.0070           0
     812 AP1  56   ILE  HN   H      0.310000        1.0080           0
     813 AP1  56   ILE  CA   CT1    0.070000       12.0110           0
     814 AP1  56   ILE  HA   HB1    0.090000        1.0080           0
     815 AP1  56   ILE  CB   CT1   -0.090000       12.0110           0
     816 AP1  56   ILE  HB   HA1    0.090000        1.0080           0
     817 AP1  56   ILE  CG2  CT3   -0.270000       12.0110           0
     818 AP1  56   ILE  HG21 HA3    0.090000        1.0080           0
     819 AP1  56   ILE  HG22 HA3    0.090000        1.0080           0
     820 AP1  56   ILE  HG23 HA3    0.090000        1.0080           0
     821 AP1  56   ILE  CG1  CT2   -0.180000       12.0110           0
     822 AP1  56   ILE  HG11 HA2    0.090000        1.0080           0
     823 AP1  56   ILE  HG12 HA2    0.090000        1.0080           0
     824 AP1  56   ILE  CD   CT3   -0.270000       12.0110           0
     825 AP1  56   ILE  HD1  HA3    0.090000        1.0080           0
     826 AP1  56   ILE  HD2  HA3    0.090000        1.0080           0
     827 AP1  56   ILE  HD3  HA3    0.090000        1.0080           0
     828 AP1  56   ILE  C    C      0.510000       12.0110           0
     829 AP1  56   ILE  O    O     -0.510000       15.9990           0
     830 AP1  57   PHE  N    NH1   -0.470000       14.0070           0
     831 AP1  57   PHE  HN   H      0.310000        1.0080           0
     832 AP1  57   PHE  CA   CT1    0.070000       12.0110           0
     833 AP1  57   PHE  HA   HB1    0.090000        1.0080           0
     834 AP1  57   PHE  CB   CT2   -0.180000       12.0110           0
     835 AP1  57   PHE  HB1  HA2    0.090000        1.0080           0
     836 AP1  57   PHE  HB2  HA2    0.090000        1.0080           0
     837 AP1  57   PHE  CG   CA     0.000000       12.0110           0
     838 AP1  57   PHE  CD1  CA    -0.115000       12.0110           0
     839 AP1  57   PHE  HD1  HP     0.115000        1.0080           0
     840 AP1  57   PHE  CE1  CA    -0.115000       12.0110           0
     841 AP1  57   PHE  HE1  HP     0.115000        1.0080           0
     842 AP1  57   PHE  CZ   CA    -0.115000       12.0110           0
     843 AP1  57   PHE  HZ   HP     0.115000        1.0080           0
     844 AP1  57   PHE  CD2  CA    -0.115000       12.0110           0
     845 AP1  57   PHE  HD2  HP     0.115000        1.0080           0
     846 AP1  57   PHE  CE2  CA    -0.115000       12.0110           0
     847 AP1  57   PHE  HE2  HP     0.115000        1.0080           0
     848 AP1  57   PHE  C    C      0.510000       12.0110           0
     849 AP1  57   PHE  O    O     -0.510000       15.9990           0
     850 AP1  58   ASP  N    NH1   -0.470000       14.0070           0
     851 AP1  58   ASP  HN   H      0.310000        1.0080           0
     852 AP1  58   ASP  CA   CT1    0.070000       12.0110           0
     853 AP1  58   ASP  HA   HB1    0.090000        1.0080           0
     854 AP1  58   ASP  CB   CT2A  -0.280000       12.0110           0
     855 AP1  58   ASP  HB1  HA2    0.090000        1.0080           0
     856 AP1  58   ASP  HB2  HA2    0.090000        1.0080           0
     857 AP1  58   ASP  CG   CC     0.620000       12.0110           0
     858 AP1  58   ASP  OD1  OC    -0.760000       15.9990           0
     859 AP1  58   ASP  OD2  OC    -0.760000       15.9990           0
     860 AP1  58   ASP  C    C      0.510000       12.0110           0
     861 AP1  58   ASP  O    O     -0.510000       15.9990           0
     862 AP1  59   ILE  N    NH1   -0.470000       14.0070           0
     863 AP1  59   ILE  HN   H      0.310000        1.0080           0
     864 AP1  59   ILE  CA   CT1    0.070000       12.0110           0
     865 AP1  59   ILE  HA   HB1    0.090000        1.0080           0
     866 AP1  59   ILE  CB   CT1   -0.090000       12.0110           0
     867 AP1  59   ILE  HB   HA1    0.090000        1.0080           0
     868 AP1  59   ILE  CG2  CT3   -0.270000       12.0110           0
     869 AP1  59   ILE  HG21 HA3    0.090000        1.0080           0
     870 AP1  59   ILE  HG22 HA3    0.090000        1.0080           0
     871 AP1  59   ILE  HG23 HA3    0.090000        1.0080           0
     872 AP1  59   ILE  CG1  CT2   -0.180000       12.0110           0
     873 AP1  59   ILE  HG11 HA2    0.090000        1.0080           0
     874 AP1  59   ILE  HG12 HA2    0.090000        1.0080           0
     875 AP1  59   ILE  CD   CT3   -0.270000       12.0110           0
     876 AP1  59   ILE  HD1  HA3    0.090000        1.0080           0
     877 AP1  59   ILE  HD2  HA3    0.090000        1.0080           0
     878 AP1  59   ILE  HD3  HA3    0.090000        1.0080           0
     879 AP1  59   ILE  C    C      0.510000       12.0110           0
     880 AP1  59   ILE  O    O     -0.510000       15.9990           0
     881 AP1  60   LYS  N    NH1   -0.470000       14.0070           0
     882 AP1  60   LYS  HN   H      0.310000        1.0080           0
     883 AP1  60   LYS  CA   CT1    0.070000       12.0110           0
     884 AP1  60   LYS  HA   HB1    0.090000        1.0080           0
     885 AP1  60   LYS  CB   CT2   -0.180000       12.0110           0
     886 AP1  60   LYS  HB1  HA2    0.090000        1.0080           0
     887 AP1  60   LYS  HB2  HA2    0.090000        1.0080           0
     888 AP1  60   LYS  CG   CT2   -0.180000       12.0110           0
     889 AP1  60   LYS  HG1  HA2    0.090000        1.0080           0
     890 AP1  60   LYS  HG2  HA2    0.090000        1.0080           0
     891 AP1  60   LYS  CD   CT2   -0.180000       12.0110           0
     892 AP1  60   LYS  HD1  HA2    0.090000        1.0080           0
     893 AP1  60   LYS  HD2  HA2    0.090000        1.0080           0
     894 AP1  60   LYS  CE   CT2    0.210000       12.0110           0
     895 AP1  60   LYS  HE1  HA2    0.050000        1.0080           0
     896 AP1  60   LYS  HE2  HA2    0.050000        1.0080           0
     897 AP1  60   LYS  NZ   NH3   -0.300000       14.0070           0
     898 AP1  60   LYS  HZ1  HC     0.330000        1.0080           0
     899 AP1  60   LYS  HZ2  HC     0.330000        1.0080           0
     900 AP1  60   LYS  HZ3  HC     0.330000        1.0080           0
     901 AP1  60   LYS  C    C      0.510000       12.0110           0
     902 AP1  60   LYS  O    O     -0.510000       15.9990           0
     903 AP1  61   MET  N    NH1   -0.470000       14.0070           0
     904 AP1  61   MET  HN   H      0.310000        1.0080           0
     905 AP1  61   MET  CA   CT1    0.070000       12.0110           0
     906 AP1  61   MET  HA   HB1    0.090000        1.0080           0
     907 AP1  61   MET  CB   CT2   -0.180000       12.0110           0
     908 AP1  61   MET  HB1  HA2    0.090000        1.0080           0
     909 AP1  61   MET  HB2  HA2    0.090000        1.0080           0
     910 AP1  61   MET  CG   CT2   -0.140000       12.0110           0
     911 AP1  61   MET  HG1  HA2    0.090000        1.0080           0
     912 AP1  61   MET  HG2  HA2    0.090000        1.0080           0
     913 AP1  61   MET  SD   S     -0.090000       32.0600           0
     914 AP1  61   MET  CE   CT3   -0.220000       12.0110           0
     915 AP1  61   MET  HE1  HA3    0.090000        1.0080           0
     916 AP1  61   MET  HE2  HA3    0.090000        1.0080           0
     917 AP1  61   MET  HE3  HA3    0.090000        1.0080           0
     918 AP1  61   MET  C    C      0.510000       12.0110           0
     919 AP1  61   MET  O    O     -0.510000       15.9990           0
     920 AP1  62   PRO  N    N     -0.290000       14.0070           0
     921 AP1  62   PRO  CD   CP3    0.000000       12.0110           0
     922 AP1  62   PRO  HD1  HA2    0.090000        1.0080           0
     923 AP1  62   PRO  HD2  HA2    0.090000        1.0080           0
     924 AP1  62   PRO  CA   CP1    0.020000       12.0110           0
     925 AP1  62   PRO  HA   HB1    0.090000        1.0080           0
     926 AP1  62   PRO  CB   CP2   -0.180000       12.0110           0
     927 AP1  62   PRO  HB1  HA2    0.090000        1.0080           0
     928 AP1  62   PRO  HB2  HA2    0.090000        1.0080           0
     929 AP1  62   PRO  CG   CP2   -0.180000       12.0110           0
     930 AP1  62   PRO  HG1  HA2    0.090000        1.0080           0
     931 AP1  62   PRO  HG2  HA2    0.090000        1.0080           0
     932 AP1  62   PRO  C    C      0.510000       12.0110           0
     933 AP1  62   PRO  O    O     -0.510000       15.9990           0
     934 AP1  63   ARG  N    NH1   -0.470000       14.0070           0
     935 AP1  63   ARG  HN   H      0.310000        1.0080           0
     936 AP1  63   ARG  CA   CT1    0.070000       12.0110           0
     937 AP1  63   ARG  HA   HB1    0.090000        1.0080           0
     938 AP1  63   ARG  CB   CT2   -0.180000       12.0110           0
     939 AP1  63   ARG  HB1  HA2    0.090000        1.0080           0
     940 AP1  63   ARG  HB2  HA2    0.090000        1.0080           0
     941 AP1  63   ARG  CG   CT2   -0.180000       12.0110           0
     942 AP1  63   ARG  HG1  HA2    0.090000        1.0080           0
     943 AP1  63   ARG  HG2  HA2    0.090000        1.0080           0
     944 AP1  63   ARG  CD   CT2    0.200000       12.0110           0
     945 AP1  63   ARG  HD1  HA2    0.090000        1.0080           0
     946 AP1  63   ARG  HD2  HA2    0.090000        1.0080           0
     947 AP1  63   ARG  NE   NC2   -0.700000       14.0070           0
     948 AP1  63   ARG  HE   HC     0.440000        1.0080           0
     949 AP1  63   ARG  CZ   C      0.640000       12.0110           0
     950 AP1  63   ARG  NH1  NC2   -0.800000       14.0070           0
     951 AP1  63   ARG  HH11 HC     0.460000        1.0080           0
     952 AP1  63   ARG  HH12 HC     0.460000        1.0080           0
     953 AP1  63   ARG  NH2  NC2   -0.800000       14.0070           0
     954 AP1  63   ARG  HH21 HC     0.460000        1.0080           0
     955 AP1  63   ARG  HH22 HC     0.460000        1.0080           0
     956 AP1  63   ARG  C    C      0.510000       12.0110           0
     957 AP1  63   ARG  O    O     -0.510000       15.9990           0
     958 AP1  64   MET  N    NH1   -0.470000       14.0070           0
     959 AP1  64   MET  HN   H      0.310000        1.0080           0
     960 AP1  64   MET  CA   CT1    0.070000       12.0110           0
     961 AP1  64   MET  HA   HB1    0.090000        1.0080           0
     962 AP1  64   MET  CB   CT2   -0.180000       12.0110           0
     963 AP1  64   MET  HB1  HA2    0.090000        1.0080           0
     964 AP1  64   MET  HB2  HA2    0.090000        1.0080           0
     965 AP1  64   MET  CG   CT2   -0.140000       12.0110           0
     966 AP1  64   MET  HG1  HA2    0.090000        1.0080           0
     967 AP1  64   MET  HG2  HA2    0.090000        1.0080           0
     968 AP1  64   MET  SD   S     -0.090000       32.0600           0
     969 AP1  64   MET  CE   CT3   -0.220000       12.0110           0
     970 AP1  64   MET  HE1  HA3    0.090000        1.0080           0
     971 AP1  64   MET  HE2  HA3    0.090000        1.0080           0
     972 AP1  64   MET  HE3  HA3    0.090000        1.0080           0
     973 AP1  64   MET  C    C      0.510000       12.0110           0
     974 AP1  64   MET  O    O     -0.510000       15.9990           0
     975 AP1  65   ASP  N    NH1   -0.470000       14.0070           0
     976 AP1  65   ASP  HN   H      0.310000        1.0080           0
     977 AP1  65   ASP  CA   CT1    0.070000       12.0110           0
     978 AP1  65   ASP  HA   HB1    0.090000        1.0080           0
     979 AP1  65   ASP  CB   CT2A  -0.280000       12.0110           0
     980 AP1  65   ASP  HB1  HA2    0.090000        1.0080           0
     981 AP1  65   ASP  HB2  HA2    0.090000        1.0080           0
     982 AP1  65   ASP  CG   CC     0.620000       12.0110           0
     983 AP1  65   ASP  OD1  OC    -0.760000       15.9990           0
     984 AP1  65   ASP  OD2  OC    -0.760000       15.9990           0
     985 AP1  65   ASP  C    C      0.510000       12.0110           0
     986 AP1  65   ASP  O    O     -0.510000       15.9990           0
     987 AP1  66   GLY  N    NH1   -0.470000       14.0070           0
     988 AP1  66   GLY  HN   H      0.310000        1.0080           0
     989 AP1  66   GLY  CA   CT2   -0.020000       12.0110           0
     990 AP1  66   GLY  HA1  HB2    0.090000        1.0080           0
     991 AP1  66   GLY  HA2  HB2    0.090000        1.0080           0
     992 AP1  66   GLY  C    C      0.510000       12.0110           0
     993 AP1  66   GLY  O    O     -0.510000       15.9990           0
     994 AP1  67   MET  N    NH1   -0.470000       14.0070           0
     995 AP1  67   MET  HN   H      0.310000        1.0080           0
     996 AP1  67   MET  CA   CT1    0.070000       12.0110           0
     997 AP1  67   MET  HA   HB1    0.090000        1.0080           0
     998 AP1  67   MET  CB   CT2   -0.180000       12.0110           0
     999 AP1  67   MET  HB1  HA2    0.090000        1.0080           0
    1000 AP1  67   MET  HB2  HA2    0.090000        1.0080           0
    1001 AP1  67   MET  CG   CT2   -0.140000       12.0110           0
    1002 AP1  67   MET  HG1  HA2    0.090000        1.0080           0
    1003 AP1  67   MET  HG2  HA2    0.090000        1.0080           0
    1004 AP1  67   MET  SD   S     -0.090000       32.0600           0
    1005 AP1  67   MET  CE   CT3   -0.220000       12.0110           0
    1006 AP1  67   MET  HE1  HA3    0.090000        1.0080           0
    1007 AP1  67   MET  HE2  HA3    0.090000        1.0080           0
    1008 AP1  67   MET  HE3  HA3    0.090000        1.0080           0
    1009 AP1  67   MET  C    C      0.510000       12.0110           0
    1010 AP1  67   MET  O    O     -0.510000       15.9990           0
    1011 AP1  68   GLU  N    NH1   -0.470000       14.0070           0
    1012 AP1  68   GLU  HN   H      0.310000        1.0080           0
    1013 AP1  68   GLU  CA   CT1    0.070000       12.0110           0
    1014 AP1  68   GLU  HA   HB1    0.090000        1.0080           0
    1015 AP1  68   GLU  CB   CT2A  -0.180000       12.0110           0
    1016 AP1  68   GLU  HB1  HA2    0.090000        1.0080           0
    1017 AP1  68   GLU  HB2  HA2    0.090000        1.0080           0
    1018 AP1  68   GLU  CG   CT2   -0.280000       12.0110           0
    1019 AP1  68   GLU  HG1  HA2    0.090000        1.0080           0
    1020 AP1  68   GLU  HG2  HA2    0.090000        1.0080           0
    1021 AP1  68   GLU  CD   CC     0.620000       12.0110           0
    1022 AP1  68   GLU  OE1  OC    -0.760000       15.9990           0
    1023 AP1  68   GLU  OE2  OC    -0.760000       15.9990           0
    1024 AP1  68   GLU  C    C      0.510000       12.0110           0
    1025 AP1  68   GLU  O    O     -0.510000       15.9990           0
    1026 AP1  69   LEU  N    NH1   -0.470000       14.0070           0
    1027 AP1  69   LEU  HN   H      0.310000        1.0080           0
    1028 AP1  69   LEU  CA   CT1    0.070000       12.0110           0
    1029 AP1  69   LEU  HA   HB1    0.090000        1.0080           0
    1030 AP1  69   LEU  CB   CT2   -0.180000       12.0110           0
    1031 AP1  69   LEU  HB1  HA2    0.090000        1.0080           0
    1032 AP1  69   LEU  HB2  HA2    0.090000        1.0080           0
    1033 AP1  69   LEU  CG   CT1   -0.090000       12.0110           0
    1034 AP1  69   LEU  HG   HA1    0.090000        1.0080           0
    1035 AP1  69   LEU  CD1  CT3   -0.270000       12.0110           0
    1036 AP1  69   LEU  HD11 HA3    0.090000        1.0080           0
    1037 AP1  69   LEU  HD12 HA3    0.090000        1.0080           0
    1038 AP1  69   LEU  HD13 HA3    0.090000        1.0080           0
    1039 AP1  69   LEU  CD2  CT3   -0.270000       12.0110           0
    1040 AP1  69   LEU  HD21 HA3    0.090000        1.0080           0
    1041 AP1  69   LEU  HD22 HA3    0.090000        1.0080           0
    1042 AP1  69   LEU  HD23 HA3    0.090000        1.0080           0
    1043 AP1  69   LEU  C    C      0.510000       12.0110           0
    1044 AP1  69   LEU  O    O     -0.510000       15.9990           0
    1045 AP1  70   LEU  N    NH1   -0.470000       14.0070           0
    1046 AP1  70   LEU  HN   H      0.310000        1.0080           0
    1047 AP1  70   LEU  CA   CT1    0.070000       12.0110           0
    1048 AP1  70   LEU  HA   HB1    0.090000        1.0080           0
    1049 AP1  70   LEU  CB   CT2   -0.180000       12.0110           0
    1050 AP1  70   LEU  HB1  HA2    0.090000        1.0080           0
    1051 AP1  70   LEU  HB2  HA2    0.090000        1.0080           0
    1052 AP1  70   LEU  CG   CT1   -0.090000       12.0110           0
    1053 AP1  70   LEU  HG   HA1    0.090000        1.0080           0
    1054 AP1  70   LEU  CD1  CT3   -0.270000       12.0110           0
    1055 AP1  70   LEU  HD11 HA3    0.090000        1.0080           0
    1056 AP1  70   LEU  HD12 HA3    0.090000        1.0080           0
    1057 AP1  70   LEU  HD13 HA3    0.090000        1.0080           0
    1058 AP1  70   LEU  CD2  CT3   -0.270000       12.0110           0
    1059 AP1  70   LEU  HD21 HA3    0.090000        1.0080           0
    1060 AP1  70   LEU  HD22 HA3    0.090000        1.0080           0
    1061 AP1  70   LEU  HD23 HA3    0.090000        1.0080           0
    1062 AP1  70   LEU  C    C      0.510000       12.0110           0
    1063 AP1  70   LEU  O    O     -0.510000       15.9990           0
    1064 AP1  71   ARG  N    NH1   -0.470000       14.0070           0
    1065 AP1  71   ARG  HN   H      0.310000        1.0080           0
    1066 AP1  71   ARG  CA   CT1    0.070000       12.0110           0
    1067 AP1  71   ARG  HA   HB1    0.090000        1.0080           0
    1068 AP1  71   ARG  CB   CT2   -0.180000       12.0110           0
    1069 AP1  71   ARG  HB1  HA2    0.090000        1.0080           0
    1070 AP1  71   ARG  HB2  HA2    0.090000        1.0080           0
    1071 AP1  71   ARG  CG   CT2   -0.180000       12.0110           0
    1072 AP1  71   ARG  HG1  HA2    0.090000        1.0080           0
    1073 AP1  71   ARG  HG2  HA2    0.090000        1.0080           0
    1074 AP1  71   ARG  CD   CT2    0.200000       12.0110           0
    1075 AP1  71   ARG  HD1  HA2    0.090000        1.0080           0
    1076 AP1  71   ARG  HD2  HA2    0.090000        1.0080           0
    1077 AP1  71   ARG  NE   NC2   -0.700000       14.0070           0
    1078 AP1  71   ARG  HE   HC     0.440000        1.0080           0
    1079 AP1  71   ARG  CZ   C      0.640000       12.0110           0
    1080 AP1  71   ARG  NH1  NC2   -0.800000       14.0070           0
    1081 AP1  71   ARG  HH11 HC     0.460000        1.0080           0
    1082 AP1  71   ARG  HH12 HC     0.460000        1.0080           0
    1083 AP1  71   ARG  NH2  NC2   -0.800000       14.0070           0
    1084 AP1  71   ARG  HH21 HC     0.460000        1.0080           0
    1085 AP1  71   ARG  HH22 HC     0.460000        1.0080           0
    1086 AP1  71   ARG  C    C      0.510000       12.0110           0
    1087 AP1  71   ARG  O    O     -0.510000       15.9990           0
    1088 AP1  72   ARG  N    NH1   -0.470000       14.0070           0
    1089 AP1  72   ARG  HN   H      0.310000        1.0080           0
    1090 AP1  72   ARG  CA   CT1    0.070000       12.0110           0
    1091 AP1  72   ARG  HA   HB1    0.090000        1.0080           0
    1092 AP1  72   ARG  CB   CT2   -0.180000       12.0110           0
    1093 AP1  72   ARG  HB1  HA2    0.090000        1.0080           0
    1094 AP1  72   ARG  HB2  HA2    0.090000        1.0080           0
    1095 AP1  72   ARG  CG   CT2   -0.180000       12.0110           0
    1096 AP1  72   ARG  HG1  HA2    0.090000        1.0080           0
    1097 AP1  72   ARG  HG2  HA2    0.090000        1.0080           0
    1098 AP1  72   ARG  CD   CT2    0.200000       12.0110           0
    1099 AP1  72   ARG  HD1  HA2    0.090000        1.0080           0
    1100 AP1  72   ARG  HD2  HA2    0.090000        1.0080           0
    1101 AP1  72   ARG  NE   NC2   -0.700000       14.0070           0
    1102 AP1  72   ARG  HE   HC     0.440000        1.0080           0
    1103 AP1  72   ARG  CZ   C      0.640000       12.0110           0
    1104 AP1  72   ARG  NH1  NC2   -0.800000       14.0070           0
    1105 AP1  72   ARG  HH11 HC     0.460000        1.0080           0
    1106 AP1  72   ARG  HH12 HC     0.460000        1.0080           0
    1107 AP1  72   ARG  NH2  NC2   -0.800000       14.0070           0
    1108 AP1  72   ARG  HH21 HC     0.460000        1.0080           0
    1109 AP1  72   ARG  HH22 HC     0.460000        1.0080           0
    1110 AP1  72   ARG  C    C      0.510000       12.0110           0
    1111 AP1  72   ARG  O    O     -0.510000       15.9990           0
    1112 AP1  73   LEU  N    NH1   -0.470000       14.0070           0
    1113 AP1  73   LEU  HN   H      0.310000        1.0080           0
    1114 AP1  73   LEU  CA   CT1    0.070000       12.0110           0
    1115 AP1  73   LEU  HA   HB1    0.090000        1.0080           0
    1116 AP1  73   LEU  CB   CT2   -0.180000       12.0110           0
    1117 AP1  73   LEU  HB1  HA2    0.090000        1.0080           0
    1118 AP1  73   LEU  HB2  HA2    0.090000        1.0080           0
    1119 AP1  73   LEU  CG   CT1   -0.090000       12.0110           0
    1120 AP1  73   LEU  HG   HA1    0.090000        1.0080           0
    1121 AP1  73   LEU  CD1  CT3   -0.270000       12.0110           0
    1122 AP1  73   LEU  HD11 HA3    0.090000        1.0080           0
    1123 AP1  73   LEU  HD12 HA3    0.090000        1.0080           0
    1124 AP1  73   LEU  HD13 HA3    0.090000        1.0080           0
    1125 AP1  73   LEU  CD2  CT3   -0.270000       12.0110           0
    1126 AP1  73   LEU  HD21 HA3    0.090000        1.0080           0
    1127 AP1  73   LEU  HD22 HA3    0.090000        1.0080           0
    1128 AP1  73   LEU  HD23 HA3    0.090000        1.0080           0
    1129 AP1  73   LEU  C    C      0.510000       12.0110           0
    1130 AP1  73   LEU  O    O     -0.510000       15.9990           0
    1131 AP1  74   ARG  N    NH1   -0.470000       14.0070           0
    1132 AP1  74   ARG  HN   H      0.310000        1.0080           0
    1133 AP1  74   ARG  CA   CT1    0.070000       12.0110           0
    1134 AP1  74   ARG  HA   HB1    0.090000        1.0080           0
    1135 AP1  74   ARG  CB   CT2   -0.180000       12.0110           0
    1136 AP1  74   ARG  HB1  HA2    0.090000        1.0080           0
    1137 AP1  74   ARG  HB2  HA2    0.090000        1.0080           0
    1138 AP1  74   ARG  CG   CT2   -0.180000       12.0110           0
    1139 AP1  74   ARG  HG1  HA2    0.090000        1.0080           0
    1140 AP1  74   ARG  HG2  HA2    0.090000        1.0080           0
    1141 AP1  74   ARG  CD   CT2    0.200000       12.0110           0
    1142 AP1  74   ARG  HD1  HA2    0.090000        1.0080           0
    1143 AP1  74   ARG  HD2  HA2    0.090000        1.0080           0
    1144 AP1  74   ARG  NE   NC2   -0.700000       14.0070           0
    1145 AP1  74   ARG  HE   HC     0.440000        1.0080           0
    1146 AP1  74   ARG  CZ   C      0.640000       12.0110           0
    1147 AP1  74   ARG  NH1  NC2   -0.800000       14.0070           0
    1148 AP1  74   ARG  HH11 HC     0.460000        1.0080           0
    1149 AP1  74   ARG  HH12 HC     0.460000        1.0080           0
    1150 AP1  74   ARG  NH2  NC2   -0.800000       14.0070           0
    1151 AP1  74   ARG  HH21 HC     0.460000        1.0080           0
    1152 AP1  74   ARG  HH22 HC     0.460000        1.0080           0
    1153 AP1  74   ARG  C    C      0.510000       12.0110           0
    1154 AP1  74   ARG  O    O     -0.510000       15.9990           0
    1155 AP1  75   GLN  N    NH1   -0.470000       14.0070           0
    1156 AP1  75   GLN  HN   H      0.310000        1.0080           0
    1157 AP1  75   GLN  CA   CT1    0.070000       12.0110           0
    1158 AP1  75   GLN  HA   HB1    0.090000        1.0080           0
    1159 AP1  75   GLN  CB   CT2   -0.180000       12.0110           0
    1160 AP1  75   GLN  HB1  HA2    0.090000        1.0080           0
    1161 AP1  75   GLN  HB2  HA2    0.090000        1.0080           0
    1162 AP1  75   GLN  CG   CT2   -0.180000       12.0110           0
    1163 AP1  75   GLN  HG1  HA2    0.090000        1.0080           0
    1164 AP1  75   GLN  HG2  HA2    0.090000        1.0080           0
    1165 AP1  75   GLN  CD   CC     0.550000       12.0110           0
    1166 AP1  75   GLN  OE1  O     -0.550000       15.9990           0
    1167 AP1  75   GLN  NE2  NH2   -0.620000       14.0070           0
    1168 AP1  75   GLN  HE21 H      0.320000        1.0080           0
    1169 AP1  75   GLN  HE22 H      0.300000        1.0080           0
    1170 AP1  75   GLN  C    C      0.510000       12.0110           0
    1171 AP1  75   GLN  O    O     -0.510000       15.9990           0
    1172 AP1  76   LYS  N    NH1   -0.470000       14.0070           0
    1173 AP1  76   LYS  HN   H      0.310000        1.0080           0
    1174 AP1  76   LYS  CA   CT1    0.070000       12.0110           0
    1175 AP1  76   LYS  HA   HB1    0.090000        1.0080           0
    1176 AP1  76   LYS  CB   CT2   -0.180000       12.0110           0
    1177 AP1  76   LYS  HB1  HA2    0.090000        1.0080           0
    1178 AP1  76   LYS  HB2  HA2    0.090000        1.0080           0
    1179 AP1  76   LYS  CG   CT2   -0.180000       12.0110           0
    1180 AP1  76   LYS  HG1  HA2    0.090000        1.0080           0
    1181 AP1  76   LYS  HG2  HA2    0.090000        1.0080           0
    1182 AP1  76   LYS  CD   CT2   -0.180000       12.0110           0
    1183 AP1  76   LYS  HD1  HA2    0.090000        1.0080           0
    1184 AP1  76   LYS  HD2  HA2    0.090000        1.0080           0
    1185 AP1  76   LYS  CE   CT2    0.210000       12.0110           0
    1186 AP1  76   LYS  HE1  HA2    0.050000        1.0080           0
    1187 AP1  76   LYS  HE2  HA2    0.050000        1.0080           0
    1188 AP1  76   LYS  NZ   NH3   -0.300000       14.0070           0
    1189 AP1  76   LYS  HZ1  HC     0.330000        1.0080           0
    1190 AP1  76   LYS  HZ2  HC     0.330000        1.0080           0
    1191 AP1  76   LYS  HZ3  HC     0.330000        1.0080           0
    1192 AP1  76   LYS  C    C      0.510000       12.0110           0
    1193 AP1  76   LYS  O    O     -0.510000       15.9990           0
    1194 AP1  77   SER  N    NH1   -0.470000       14.0070           0
    1195 AP1  77   SER  HN   H      0.310000        1.0080           0
    1196 AP1  77   SER  CA   CT1    0.070000       12.0110           0
    1197 AP1  77   SER  HA   HB1    0.090000        1.0080           0
    1198 AP1  77   SER  CB   CT2    0.050000       12.0110           0
    1199 AP1  77   SER  HB1  HA2    0.090000        1.0080           0
    1200 AP1  77   SER  HB2  HA2    0.090000        1.0080           0
    1201 AP1  77   SER  OG   OH1   -0.660000       15.9990           0
    1202 AP1  77   SER  HG1  H      0.430000        1.0080           0
    1203 AP1  77   SER  C    C      0.510000       12.0110           0
    1204 AP1  77   SER  O    O     -0.510000       15.9990           0
    1205 AP1  78   ASP  N    NH1   -0.470000       14.0070           0
    1206 AP1  78   ASP  HN   H      0.310000        1.0080           0
    1207 AP1  78   ASP  CA   CT1    0.070000       12.0110           0
    1208 AP1  78   ASP  HA   HB1    0.090000        1.0080           0
    1209 AP1  78   ASP  CB   CT2A  -0.280000       12.0110           0
    1210 AP1  78   ASP  HB1  HA2    0.090000        1.0080           0
    1211 AP1  78   ASP  HB2  HA2    0.090000        1.0080           0
    1212 AP1  78   ASP  CG   CC     0.620000       12.0110           0
    1213 AP1  78   ASP  OD1  OC    -0.760000       15.9990           0
    1214 AP1  78   ASP  OD2  OC    -0.760000       15.9990           0
    1215 AP1  78   ASP  C    C      0.510000       12.0110           0
    1216 AP1  78   ASP  O    O     -0.510000       15.9990           0
    1217 AP1  79   LEU  N    NH1   -0.470000       14.0070           0
    1218 AP1  79   LEU  HN   H      0.310000        1.0080           0
    1219 AP1  79   LEU  CA   CT1    0.070000       12.0110           0
    1220 AP1  79   LEU  HA   HB1    0.090000        1.0080           0
    1221 AP1  79   LEU  CB   CT2   -0.180000       12.0110           0
    1222 AP1  79   LEU  HB1  HA2    0.090000        1.0080           0
    1223 AP1  79   LEU  HB2  HA2    0.090000        1.0080           0
    1224 AP1  79   LEU  CG   CT1   -0.090000       12.0110           0
    1225 AP1  79   LEU  HG   HA1    0.090000        1.0080           0
    1226 AP1  79   LEU  CD1  CT3   -0.270000       12.0110           0
    1227 AP1  79   LEU  HD11 HA3    0.090000        1.0080           0
    1228 AP1  79   LEU  HD12 HA3    0.090000        1.0080           0
    1229 AP1  79   LEU  HD13 HA3    0.090000        1.0080           0
    1230 AP1  79   LEU  CD2  CT3   -0.270000       12.0110           0
    1231 AP1  79   LEU  HD21 HA3    0.090000        1.0080           0
    1232 AP1  79   LEU  HD22 HA3    0.090000        1.0080           0
    1233 AP1  79   LEU  HD23 HA3    0.090000        1.0080           0
    1234 AP1  79   LEU  C    C      0.510000       12.0110           0
    1235 AP1  79   LEU  O    O     -0.510000       15.9990           0
    1236 AP1  80   PRO  N    N     -0.290000       14.0070           0
    1237 AP1  80   PRO  CD   CP3    0.000000       12.0110           0
    1238 AP1  80   PRO  HD1  HA2    0.090000        1.0080           0
    1239 AP1  80   PRO  HD2  HA2    0.090000        1.0080           0
    1240 AP1  80   PRO  CA   CP1    0.020000       12.0110           0
    1241 AP1  80   PRO  HA   HB1    0.090000        1.0080           0
    1242 AP1  80   PRO  CB   CP2   -0.180000       12.0110           0
    1243 AP1  80   PRO  HB1  HA2    0.090000        1.0080           0
    1244 AP1  80   PRO  HB2  HA2    0.090000        1.0080           0
    1245 AP1  80   PRO  CG   CP2   -0.180000       12.0110           0
    1246 AP1  80   PRO  HG1  HA2    0.090000        1.0080           0
    1247 AP1  80   PRO  HG2  HA2    0.090000        1.0080           0
    1248 AP1  80   PRO  C    C      0.510000       12.0110           0
    1249 AP1  80   PRO  O    O     -0.510000       15.9990           0
    1250 AP1  81   VAL  N    NH1   -0.470000       14.0070           0
    1251 AP1  81   VAL  HN   H      0.310000        1.0080           0
    1252 AP1  81   VAL  CA   CT1    0.070000       12.0110           0
    1253 AP1  81   VAL  HA   HB1    0.090000        1.0080           0
    1254 AP1  81   VAL  CB   CT1   -0.090000       12.0110           0
    1255 AP1  81   VAL  HB   HA1    0.090000        1.0080           0
    1256 AP1  81   VAL  CG1  CT3   -0.270000       12.0110           0
    1257 AP1  81   VAL  HG11 HA3    0.090000        1.0080           0
    1258 AP1  81   VAL  HG12 HA3    0.090000        1.0080           0
    1259 AP1  81   VAL  HG13 HA3    0.090000        1.0080           0
    1260 AP1  81   VAL  CG2  CT3   -0.270000       12.0110           0
    1261 AP1  81   VAL  HG21 HA3    0.090000        1.0080           0
    1262 AP1  81   VAL  HG22 HA3    0.090000        1.0080           0
    1263 AP1  81   VAL  HG23 HA3    0.090000        1.0080           0
    1264 AP1  81   VAL  C    C      0.510000       12.0110           0
    1265 AP1  81   VAL  O    O     -0.510000       15.9990           0
    1266 AP1  82   ILE  N    NH1   -0.470000       14.0070           0
    1267 AP1  82   ILE  HN   H      0.310000        1.0080           0
    1268 AP1  82   ILE  CA   CT1    0.070000       12.0110           0
    1269 AP1  82   ILE  HA   HB1    0.090000        1.0080           0
    1270 AP1  82   ILE  CB   CT1   -0.090000       12.0110           0
    1271 AP1  82   ILE  HB   HA1    0.090000        1.0080           0
    1272 AP1  82   ILE  CG2  CT3   -0.270000       12.0110           0
    1273 AP1  82   ILE  HG21 HA3    0.090000        1.0080           0
    1274 AP1  82   ILE  HG22 HA3    0.090000        1.0080           0
    1275 AP1  82   ILE  HG23 HA3    0.090000        1.0080           0
    1276 AP1  82   ILE  CG1  CT2   -0.180000       12.0110           0
    1277 AP1  82   ILE  HG11 HA2    0.090000        1.0080           0
    1278 AP1  82   ILE  HG12 HA2    0.090000        1.0080           0
    1279 AP1  82   ILE  CD   CT3   -0.270000       12.0110           0
    1280 AP1  82   ILE  HD1  HA3    0.090000        1.0080           0
    1281 AP1  82   ILE  HD2  HA3    0.090000        1.0080           0
    1282 AP1  82   ILE  HD3  HA3    0.090000        1.0080           0
    1283 AP1  82   ILE  C    C      0.510000       12.0110           0
    1284 AP1  82   ILE  O    O     -0.510000       15.9990           0
    1285 AP1  83   PHE  N    NH1   -0.470000       14.0070           0
    1286 AP1  83   PHE  HN   H      0.310000        1.0080           0
    1287 AP1  83   PHE  CA   CT1    0.070000       12.0110           0
    1288 AP1  83   PHE  HA   HB1    0.090000        1.0080           0
    1289 AP1  83   PHE  CB   CT2   -0.180000       12.0110           0
    1290 AP1  83   PHE  HB1  HA2    0.090000        1.0080           0
    1291 AP1  83   PHE  HB2  HA2    0.090000        1.0080           0
    1292 AP1  83   PHE  CG   CA     0.000000       12.0110           0
    1293 AP1  83   PHE  CD1  CA    -0.115000       12.0110           0
    1294 AP1  83   PHE  HD1  HP     0.115000        1.0080           0
    1295 AP1  83   PHE  CE1  CA    -0.115000       12.0110           0
    1296 AP1  83   PHE  HE1  HP     0.115000        1.0080           0
    1297 AP1  83   PHE  CZ   CA    -0.115000       12.0110           0
    1298 AP1  83   PHE  HZ   HP     0.115000        1.0080           0
    1299 AP1  83   PHE  CD2  CA    -0.115000       12.0110           0
    1300 AP1  83   PHE  HD2  HP     0.115000        1.0080           0
    1301 AP1  83   PHE  CE2  CA    -0.115000       12.0110           0
    1302 AP1  83   PHE  HE2  HP     0.115000        1.0080           0
    1303 AP1  83   PHE  C    C      0.510000       12.0110           0
    1304 AP1  83   PHE  O    O     -0.510000       15.9990           0
    1305 AP1  84   LEU  N    NH1   -0.470000       14.0070           0
    1306 AP1  84   LEU  HN   H      0.310000        1.0080           0
    1307 AP1  84   LEU  CA   CT1    0.070000       12.0110           0
    1308 AP1  84   LEU  HA   HB1    0.090000        1.0080           0
    1309 AP1  84   LEU  CB   CT2   -0.180000       12.0110           0
    1310 AP1  84   LEU  HB1  HA2    0.090000        1.0080           0
    1311 AP1  84   LEU  HB2  HA2    0.090000        1.0080           0
    1312 AP1  84   LEU  CG   CT1   -0.090000       12.0110           0
    1313 AP1  84   LEU  HG   HA1    0.090000        1.0080           0
    1314 AP1  84   LEU  CD1  CT3   -0.270000       12.0110           0
    1315 AP1  84   LEU  HD11 HA3    0.090000        1.0080           0
    1316 AP1  84   LEU  HD12 HA3    0.090000        1.0080           0
    1317 AP1  84   LEU  HD13 HA3    0.090000        1.0080           0
    1318 AP1  84   LEU  CD2  CT3   -0.270000       12.0110           0
    1319 AP1  84   LEU  HD21 HA3    0.090000        1.0080           0
    1320 AP1  84   LEU  HD22 HA3    0.090000        1.0080           0
    1321 AP1  84   LEU  HD23 HA3    0.090000        1.0080           0
    1322 AP1  84   LEU  C    C      0.510000       12.0110           0
    1323 AP1  84   LEU  O    O     -0.510000       15.9990           0
    1324 AP1  85   THR  N    NH1   -0.470000       14.0070           0
    1325 AP1  85   THR  HN   H      0.310000        1.0080           0
    1326 AP1  85   THR  CA   CT1    0.070000       12.0110           0
    1327 AP1  85   THR  HA   HB1    0.090000        1.0080           0
    1328 AP1  85   THR  CB   CT1    0.140000       12.0110           0
    1329 AP1  85   THR  HB   HA1    0.090000        1.0080           0
    1330 AP1  85   THR  OG1  OH1   -0.660000       15.9990           0
    1331 AP1  85   THR  HG1  H      0.430000        1.0080           0
    1332 AP1  85   THR  CG2  CT3   -0.270000       12.0110           0
    1333 AP1  85   THR  HG21 HA3    0.090000        1.0080           0
    1334 AP1  85   THR  HG22 HA3    0.090000        1.0080           0
    1335 AP1  85   THR  HG23 HA3    0.090000        1.0080           0
    1336 AP1  85   THR  C    C      0.510000       12.0110           0
    1337 AP1  85   THR  O    O     -0.510000       15.9990           0
    1338 AP1  86   SER  N    NH1   -0.470000       14.0070           0
    1339 AP1  86   SER  HN   H      0.310000        1.0080           0
    1340 AP1  86   SER  CA   CT1    0.070000       12.0110           0
    1341 AP1  86   SER  HA   HB1    0.090000        1.0080           0
    1342 AP1  86   SER  CB   CT2    0.050000       12.0110           0
    1343 AP1  86   SER  HB1  HA2    0.090000        1.0080           0
    1344 AP1  86   SER  HB2  HA2    0.090000        1.0080           0
    1345 AP1  86   SER  OG   OH1   -0.660000       15.9990           0
    1346 AP1  86   SER  HG1  H      0.430000        1.0080           0
    1347 AP1  86   SER  C    C      0.510000       12.0110           0
    1348 AP1  86   SER  O    O     -0.510000       15.9990           0
    1349 AP1  87   LYS  N    NH1   -0.470000       14.0070           0
    1350 AP1  87   LYS  HN   H      0.310000        1.0080           0
    1351 AP1  87   LYS  CA   CT1    0.070000       12.0110           0
    1352 AP1  87   LYS  HA   HB1    0.090000        1.0080           0
    1353 AP1  87   LYS  CB   CT2   -0.180000       12.0110           0
    1354 AP1  87   LYS  HB1  HA2    0.090000        1.0080           0
    1355 AP1  87   LYS  HB2  HA2    0.090000        1.0080           0
    1356 AP1  87   LYS  CG   CT2   -0.180000       12.0110           0
    1357 AP1  87   LYS  HG1  HA2    0.090000        1.0080           0
    1358 AP1  87   LYS  HG2  HA2    0.090000        1.0080           0
    1359 AP1  87   LYS  CD   CT2   -0.180000       12.0110           0
    1360 AP1  87   LYS  HD1  HA2    0.090000        1.0080           0
    1361 AP1  87   LYS  HD2  HA2    0.090000        1.0080           0
    1362 AP1  87   LYS  CE   CT2    0.210000       12.0110           0
    1363 AP1  87   LYS  HE1  HA2    0.050000        1.0080           0
    1364 AP1  87   LYS  HE2  HA2    0.050000        1.0080           0
    1365 AP1  87   LYS  NZ   NH3   -0.300000       14.0070           0
    1366 AP1  87   LYS  HZ1  HC     0.330000        1.0080           0
    1367 AP1  87   LYS  HZ2  HC     0.330000        1.0080           0
    1368 AP1  87   LYS  HZ3  HC     0.330000        1.0080           0
    1369 AP1  87   LYS  C    C      0.510000       12.0110           0
    1370 AP1  87   LYS  O    O     -0.510000       15.9990           0
    1371 AP1  88   ASP  N    NH1   -0.470000       14.0070           0
    1372 AP1  88   ASP  HN   H      0.310000        1.0080           0
    1373 AP1  88   ASP  CA   CT1    0.070000       12.0110           0
    1374 AP1  88   ASP  HA   HB1    0.090000        1.0080           0
    1375 AP1  88   ASP  CB   CT2A  -0.280000       12.0110           0
    1376 AP1  88   ASP  HB1  HA2    0.090000        1.0080           0
    1377 AP1  88   ASP  HB2  HA2    0.090000        1.0080           0
    1378 AP1  88   ASP  CG   CC     0.620000       12.0110           0
    1379 AP1  88   ASP  OD1  OC    -0.760000       15.9990           0
    1380 AP1  88   ASP  OD2  OC    -0.760000       15.9990           0
    1381 AP1  88   ASP  C    C      0.510000       12.0110           0
    1382 AP1  88   ASP  O    O     -0.510000       15.9990           0
    1383 AP1  89   ASP  N    NH1   -0.470000       14.0070           0
    1384 AP1  89   ASP  HN   H      0.310000        1.0080           0
    1385 AP1  89   ASP  CA   CT1    0.070000       12.0110           0
    1386 AP1  89   ASP  HA   HB1    0.090000        1.0080           0
    1387 AP1  89   ASP  CB   CT2A  -0.280000       12.0110           0
    1388 AP1  89   ASP  HB1  HA2    0.090000        1.0080           0
    1389 AP1  89   ASP  HB2  HA2    0.090000        1.0080           0
    1390 AP1  89   ASP  CG   CC     0.620000       12.0110           0
    1391 AP1  89   ASP  OD1  OC    -0.760000       15.9990           0
    1392 AP1  89   ASP  OD2  OC    -0.760000       15.9990           0
    1393 AP1  89   ASP  C    C      0.510000       12.0110           0
    1394 AP1  89   ASP  O    O     -0.510000       15.9990           0
    1395 AP1  90   GLU  N    NH1   -0.470000       14.0070           0
    1396 AP1  90   GLU  HN   H      0.310000        1.0080           0
    1397 AP1  90   GLU  CA   CT1    0.070000       12.0110           0
    1398 AP1  90   GLU  HA   HB1    0.090000        1.0080           0
    1399 AP1  90   GLU  CB   CT2A  -0.180000       12.0110           0
    1400 AP1  90   GLU  HB1  HA2    0.090000        1.0080           0
    1401 AP1  90   GLU  HB2  HA2    0.090000        1.0080           0
    1402 AP1  90   GLU  CG   CT2   -0.280000       12.0110           0
    1403 AP1  90   GLU  HG1  HA2    0.090000        1.0080           0
    1404 AP1  90   GLU  HG2  HA2    0.090000        1.0080           0
    1405 AP1  90   GLU  CD   CC     0.620000       12.0110           0
    1406 AP1  90   GLU  OE1  OC    -0.760000       15.9990           0
    1407 AP1  90   GLU  OE2  OC    -0.760000       15.9990           0
    1408 AP1  90   GLU  C    C      0.510000       12.0110           0
    1409 AP1  90   GLU  O    O     -0.510000       15.9990           0
    1410 AP1  91   ILE  N    NH1   -0.470000       14.0070           0
    1411 AP1  91   ILE  HN   H      0.310000        1.0080           0
    1412 AP1  91   ILE  CA   CT1    0.070000       12.0110           0
    1413 AP1  91   ILE  HA   HB1    0.090000        1.0080           0
    1414 AP1  91   ILE  CB   CT1   -0.090000       12.0110           0
    1415 AP1  91   ILE  HB   HA1    0.090000        1.0080           0
    1416 AP1  91   ILE  CG2  CT3   -0.270000       12.0110           0
    1417 AP1  91   ILE  HG21 HA3    0.090000        1.0080           0
    1418 AP1  91   ILE  HG22 HA3    0.090000        1.0080           0
    1419 AP1  91   ILE  HG23 HA3    0.090000        1.0080           0
    1420 AP1  91   ILE  CG1  CT2   -0.180000       12.0110           0
    1421 AP1  91   ILE  HG11 HA2    0.090000        1.0080           0
    1422 AP1  91   ILE  HG12 HA2    0.090000        1.0080           0
    1423 AP1  91   ILE  CD   CT3   -0.270000       12.0110           0
    1424 AP1  91   ILE  HD1  HA3    0.090000        1.0080           0
    1425 AP1  91   ILE  HD2  HA3    0.090000        1.0080           0
    1426 AP1  91   ILE  HD3  HA3    0.090000        1.0080           0
    1427 AP1  91   ILE  C    C      0.510000       12.0110           0
    1428 AP1  91   ILE  O    O     -0.510000       15.9990           0
    1429 AP1  92   ASP  N    NH1   -0.470000       14.0070           0
    1430 AP1  92   ASP  HN   H      0.310000        1.0080           0
    1431 AP1  92   ASP  CA   CT1    0.070000       12.0110           0
    1432 AP1  92   ASP  HA   HB1    0.090000        1.0080           0
    1433 AP1  92   ASP  CB   CT2A  -0.280000       12.0110           0
    1434 AP1  92   ASP  HB1  HA2    0.090000        1.0080           0
    1435 AP1  92   ASP  HB2  HA2    0.090000        1.0080           0
    1436 AP1  92   ASP  CG   CC     0.620000       12.0110           0
    1437 AP1  92   ASP  OD1  OC    -0.760000       15.9990           0
    1438 AP1  92   ASP  OD2  OC    -0.760000       15.9990           0
    1439 AP1  92   ASP  C    C      0.510000       12.0110           0
    1440 AP1  92   ASP  O    O     -0.510000       15.9990           0
    1441 AP1  93   GLU  N    NH1   -0.470000       14.0070           0
    1442 AP1  93   GLU  HN   H      0.310000        1.0080           0
    1443 AP1  93   GLU  CA   CT1    0.070000       12.0110           0
    1444 AP1  93   GLU  HA   HB1    0.090000        1.0080           0
    1445 AP1  93   GLU  CB   CT2A  -0.180000       12.0110           0
    1446 AP1  93   GLU  HB1  HA2    0.090000        1.0080           0
    1447 AP1  93   GLU  HB2  HA2    0.090000        1.0080           0
    1448 AP1  93   GLU  CG   CT2   -0.280000       12.0110           0
    1449 AP1  93   GLU  HG1  HA2    0.090000        1.0080           0
    1450 AP1  93   GLU  HG2  HA2    0.090000        1.0080           0
    1451 AP1  93   GLU  CD   CC     0.620000       12.0110           0
    1452 AP1  93   GLU  OE1  OC    -0.760000       15.9990           0
    1453 AP1  93   GLU  OE2  OC    -0.760000       15.9990           0
    1454 AP1  93   GLU  C    C      0.510000       12.0110           0
    1455 AP1  93   GLU  O    O     -0.510000       15.9990           0
    1456 AP1  94   LEU  N    NH1   -0.470000       14.0070           0
    1457 AP1  94   LEU  HN   H      0.310000        1.0080           0
    1458 AP1  94   LEU  CA   CT1    0.070000       12.0110           0
    1459 AP1  94   LEU  HA   HB1    0.090000        1.0080           0
    1460 AP1  94   LEU  CB   CT2   -0.180000       12.0110           0
    1461 AP1  94   LEU  HB1  HA2    0.090000        1.0080           0
    1462 AP1  94   LEU  HB2  HA2    0.090000        1.0080           0
    1463 AP1  94   LEU  CG   CT1   -0.090000       12.0110           0
    1464 AP1  94   LEU  HG   HA1    0.090000        1.0080           0
    1465 AP1  94   LEU  CD1  CT3   -0.270000       12.0110           0
    1466 AP1  94   LEU  HD11 HA3    0.090000        1.0080           0
    1467 AP1  94   LEU  HD12 HA3    0.090000        1.0080           0
    1468 AP1  94   LEU  HD13 HA3    0.090000        1.0080           0
    1469 AP1  94   LEU  CD2  CT3   -0.270000       12.0110           0
    1470 AP1  94   LEU  HD21 HA3    0.090000        1.0080           0
    1471 AP1  94   LEU  HD22 HA3    0.090000        1.0080           0
    1472 AP1  94   LEU  HD23 HA3    0.090000        1.0080           0
    1473 AP1  94   LEU  C    C      0.510000       12.0110           0
    1474 AP1  94   LEU  O    O     -0.510000       15.9990           0
    1475 AP1  95   PHE  N    NH1   -0.470000       14.0070           0
    1476 AP1  95   PHE  HN   H      0.310000        1.0080           0
    1477 AP1  95   PHE  CA   CT1    0.070000       12.0110           0
    1478 AP1  95   PHE  HA   HB1    0.090000        1.0080           0
    1479 AP1  95   PHE  CB   CT2   -0.180000       12.0110           0
    1480 AP1  95   PHE  HB1  HA2    0.090000        1.0080           0
    1481 AP1  95   PHE  HB2  HA2    0.090000        1.0080           0
    1482 AP1  95   PHE  CG   CA     0.000000       12.0110           0
    1483 AP1  95   PHE  CD1  CA    -0.115000       12.0110           0
    1484 AP1  95   PHE  HD1  HP     0.115000        1.0080           0
    1485 AP1  95   PHE  CE1  CA    -0.115000       12.0110           0
    1486 AP1  95   PHE  HE1  HP     0.115000        1.0080           0
    1487 AP1  95   PHE  CZ   CA    -0.115000       12.0110           0
    1488 AP1  95   PHE  HZ   HP     0.115000        1.0080           0
    1489 AP1  95   PHE  CD2  CA    -0.115000       12.0110           0
    1490 AP1  95   PHE  HD2  HP     0.115000        1.0080           0
    1491 AP1  95   PHE  CE2  CA    -0.115000       12.0110           0
    1492 AP1  95   PHE  HE2  HP     0.115000        1.0080           0
    1493 AP1  95   PHE  C    C      0.510000       12.0110           0
    1494 AP1  95   PHE  O    O     -0.510000       15.9990           0
    1495 AP1  96   GLY  N    NH1   -0.470000       14.0070           0
    1496 AP1  96   GLY  HN   H      0.310000        1.0080           0
    1497 AP1  96   GLY  CA   CT2   -0.020000       12.0110           0
    1498 AP1  96   GLY  HA1  HB2    0.090000        1.0080           0
    1499 AP1  96   GLY  HA2  HB2    0.090000        1.0080           0
    1500 AP1  96   GLY  C    C      0.510000       12.0110           0
    1501 AP1  96   GLY  O    O     -0.510000       15.9990           0
    1502 AP1  97   LEU  N    NH1   -0.470000       14.0070           0
    1503 AP1  97   LEU  HN   H      0.310000        1.0080           0
    1504 AP1  97   LEU  CA   CT1    0.070000       12.0110           0
    1505 AP1  97   LEU  HA   HB1    0.090000        1.0080           0
    1506 AP1  97   LEU  CB   CT2   -0.180000       12.0110           0
    1507 AP1  97   LEU  HB1  HA2    0.090000        1.0080           0
    1508 AP1  97   LEU  HB2  HA2    0.090000        1.0080           0
    1509 AP1  97   LEU  CG   CT1   -0.090000       12.0110           0
    1510 AP1  97   LEU  HG   HA1    0.090000        1.0080           0
    1511 AP1  97   LEU  CD1  CT3   -0.270000       12.0110           0
    1512 AP1  97   LEU  HD11 HA3    0.090000        1.0080           0
    1513 AP1  97   LEU  HD12 HA3    0.090000        1.0080           0
    1514 AP1  97   LEU  HD13 HA3    0.090000        1.0080           0
    1515 AP1  97   LEU  CD2  CT3   -0.270000       12.0110           0
    1516 AP1  97   LEU  HD21 HA3    0.090000        1.0080           0
    1517 AP1  97   LEU  HD22 HA3    0.090000        1.0080           0
    1518 AP1  97   LEU  HD23 HA3    0.090000        1.0080           0
    1519 AP1  97   LEU  C    C      0.510000       12.0110           0
    1520 AP1  97   LEU  O    O     -0.510000       15.9990           0
    1521 AP1  98   LYS  N    NH1   -0.470000       14.0070           0
    1522 AP1  98   LYS  HN   H      0.310000        1.0080           0
    1523 AP1  98   LYS  CA   CT1    0.070000       12.0110           0
    1524 AP1  98   LYS  HA   HB1    0.090000        1.0080           0
    1525 AP1  98   LYS  CB   CT2   -0.180000       12.0110           0
    1526 AP1  98   LYS  HB1  HA2    0.090000        1.0080           0
    1527 AP1  98   LYS  HB2  HA2    0.090000        1.0080           0
    1528 AP1  98   LYS  CG   CT2   -0.180000       12.0110           0
    1529 AP1  98   LYS  HG1  HA2    0.090000        1.0080           0
    1530 AP1  98   LYS  HG2  HA2    0.090000        1.0080           0
    1531 AP1  98   LYS  CD   CT2   -0.180000       12.0110           0
    1532 AP1  98   LYS  HD1  HA2    0.090000        1.0080           0
    1533 AP1  98   LYS  HD2  HA2    0.090000        1.0080           0
    1534 AP1  98   LYS  CE   CT2    0.210000       12.0110           0
    1535 AP1  98   LYS  HE1  HA2    0.050000        1.0080           0
    1536 AP1  98   LYS  HE2  HA2    0.050000        1.0080           0
    1537 AP1  98   LYS  NZ   NH3   -0.300000       14.0070           0
    1538 AP1  98   LYS  HZ1  HC     0.330000        1.0080           0
    1539 AP1  98   LYS  HZ2  HC     0.330000        1.0080           0
    1540 AP1  98   LYS  HZ3  HC     0.330000        1.0080           0
    1541 AP1  98   LYS  C    C      0.510000       12.0110           0
    1542 AP1  98   LYS  O    O     -0.510000       15.9990           0
    1543 AP1  99   MET  N    NH1   -0.470000       14.0070           0
    1544 AP1  99   MET  HN   H      0.310000        1.0080           0
    1545 AP1  99   MET  CA   CT1    0.070000       12.0110           0
    1546 AP1  99   MET  HA   HB1    0.090000        1.0080           0
    1547 AP1  99   MET  CB   CT2   -0.180000       12.0110           0
    1548 AP1  99   MET  HB1  HA2    0.090000        1.0080           0
    1549 AP1  99   MET  HB2  HA2    0.090000        1.0080           0
    1550 AP1  99   MET  CG   CT2   -0.140000       12.0110           0
    1551 AP1  99   MET  HG1  HA2    0.090000        1.0080           0
    1552 AP1  99   MET  HG2  HA2    0.090000        1.0080           0
    1553 AP1  99   MET  SD   S     -0.090000       32.0600           0
    1554 AP1  99   MET  CE   CT3   -0.220000       12.0110           0
    1555 AP1  99   MET  HE1  HA3    0.090000        1.0080           0
    1556 AP1  99   MET  HE2  HA3    0.090000        1.0080           0
    1557 AP1  99   MET  HE3  HA3    0.090000        1.0080           0
    1558 AP1  99   MET  C    C      0.510000       12.0110           0
    1559 AP1  99   MET  O    O     -0.510000       15.9990           0
    1560 AP1  100  GLY  N    NH1   -0.470000       14.0070           0
    1561 AP1  100  GLY  HN   H      0.310000        1.0080           0
    1562 AP1  100  GLY  CA   CT2   -0.020000       12.0110           0
    1563 AP1  100  GLY  HA1  HB2    0.090000        1.0080           0
    1564 AP1  100  GLY  HA2  HB2    0.090000        1.0080           0
    1565 AP1  100  GLY  C    C      0.510000       12.0110           0
    1566 AP1  100  GLY  O    O     -0.510000       15.9990           0
    1567 AP1  101  ALA  N    NH1   -0.470000       14.0070           0
    1568 AP1  101  ALA  HN   H      0.310000        1.0080           0
    1569 AP1  101  ALA  CA   CT1    0.070000       12.0110           0
    1570 AP1  101  ALA  HA   HB1    0.090000        1.0080           0
    1571 AP1  101  ALA  CB   CT3   -0.270000       12.0110           0
    1572 AP1  101  ALA  HB1  HA3    0.090000        1.0080           0
    1573 AP1  101  ALA  HB2  HA3    0.090000        1.0080           0
    1574 AP1  101  ALA  HB3  HA3    0.090000        1.0080           0
    1575 AP1  101  ALA  C    C      0.510000       12.0110           0
    1576 AP1  101  ALA  O    O     -0.510000       15.9990           0
    1577 AP1  102  ASP  N    NH1   -0.470000       14.0070           0
    1578 AP1  102  ASP  HN   H      0.310000        1.0080           0
    1579 AP1  102  ASP  CA   CT1    0.070000       12.0110           0
    1580 AP1  102  ASP  HA   HB1    0.090000        1.0080           0
    1581 AP1  102  ASP  CB   CT2A  -0.280000       12.0110           0
    1582 AP1  102  ASP  HB1  HA2    0.090000        1.0080           0
    1583 AP1  102  ASP  HB2  HA2    0.090000        1.0080           0
    1584 AP1  102  ASP  CG   CC     0.620000       12.0110           0
    1585 AP1  102  ASP  OD1  OC    -0.760000       15.9990           0
    1586 AP1  102  ASP  OD2  OC    -0.760000       15.9990           0
    1587 AP1  102  ASP  C    C      0.510000       12.0110           0
    1588 AP1  102  ASP  O    O     -0.510000       15.9990           0
    1589 AP1  103  ASP  N    NH1   -0.470000       14.0070           0
    1590 AP1  103  ASP  HN   H      0.310000        1.0080           0
    1591 AP1  103  ASP  CA   CT1    0.070000       12.0110           0
    1592 AP1  103  ASP  HA   HB1    0.090000        1.0080           0
    1593 AP1  103  ASP  CB   CT2A  -0.280000       12.0110           0
    1594 AP1  103  ASP  HB1  HA2    0.090000        1.0080           0
    1595 AP1  103  ASP  HB2  HA2    0.090000        1.0080           0
    1596 AP1  103  ASP  CG   CC     0.620000       12.0110           0
    1597 AP1  103  ASP  OD1  OC    -0.760000       15.9990           0
    1598 AP1  103  ASP  OD2  OC    -0.760000       15.9990           0
    1599 AP1  103  ASP  C    C      0.510000       12.0110           0
    1600 AP1  103  ASP  O    O     -0.510000       15.9990           0
    1601 AP1  104  PHE  N    NH1   -0.470000       14.0070           0
    1602 AP1  104  PHE  HN   H      0.310000        1.0080           0
    1603 AP1  104  PHE  CA   CT1    0.070000       12.0110           0
    1604 AP1  104  PHE  HA   HB1    0.090000        1.0080           0
    1605 AP1  104  PHE  CB   CT2   -0.180000       12.0110           0
    1606 AP1  104  PHE  HB1  HA2    0.090000        1.0080           0
    1607 AP1  104  PHE  HB2  HA2    0.090000        1.0080           0
    1608 AP1  104  PHE  CG   CA     0.000000       12.0110           0
    1609 AP1  104  PHE  CD1  CA    -0.115000       12.0110           0
    1610 AP1  104  PHE  HD1  HP     0.115000        1.0080           0
    1611 AP1  104  PHE  CE1  CA    -0.115000       12.0110           0
    1612 AP1  104  PHE  HE1  HP     0.115000        1.0080           0
    1613 AP1  104  PHE  CZ   CA    -0.115000       12.0110           0
    1614 AP1  104  PHE  HZ   HP     0.115000        1.0080           0
    1615 AP1  104  PHE  CD2  CA    -0.115000       12.0110           0
    1616 AP1  104  PHE  HD2  HP     0.115000        1.0080           0
    1617 AP1  104  PHE  CE2  CA    -0.115000       12.0110           0
    1618 AP1  104  PHE  HE2  HP     0.115000        1.0080           0
    1619 AP1  104  PHE  C    C      0.510000       12.0110           0
    1620 AP1  104  PHE  O    O     -0.510000       15.9990           0
    1621 AP1  105  ILE  N    NH1   -0.470000       14.0070           0
    1622 AP1  105  ILE  HN   H      0.310000        1.0080           0
    1623 AP1  105  ILE  CA   CT1    0.070000       12.0110           0
    1624 AP1  105  ILE  HA   HB1    0.090000        1.0080           0
    1625 AP1  105  ILE  CB   CT1   -0.090000       12.0110           0
    1626 AP1  105  ILE  HB   HA1    0.090000        1.0080           0
    1627 AP1  105  ILE  CG2  CT3   -0.270000       12.0110           0
    1628 AP1  105  ILE  HG21 HA3    0.090000        1.0080           0
    1629 AP1  105  ILE  HG22 HA3    0.090000        1.0080           0
    1630 AP1  105  ILE  HG23 HA3    0.090000        1.0080           0
    1631 AP1  105  ILE  CG1  CT2   -0.180000       12.0110           0
    1632 AP1  105  ILE  HG11 HA2    0.090000        1.0080           0
    1633 AP1  105  ILE  HG12 HA2    0.090000        1.0080           0
    1634 AP1  105  ILE  CD   CT3   -0.270000       12.0110           0
    1635 AP1  105  ILE  HD1  HA3    0.090000        1.0080           0
    1636 AP1  105  ILE  HD2  HA3    0.090000        1.0080           0
    1637 AP1  105  ILE  HD3  HA3    0.090000        1.0080           0
    1638 AP1  105  ILE  C    C      0.510000       12.0110           0
    1639 AP1  105  ILE  O    O     -0.510000       15.9990           0
    1640 AP1  106  THR  N    NH1   -0.470000       14.0070           0
    1641 AP1  106  THR  HN   H      0.310000        1.0080           0
    1642 AP1  106  THR  CA   CT1    0.070000       12.0110           0
    1643 AP1  106  THR  HA   HB1    0.090000        1.0080           0
    1644 AP1  106  THR  CB   CT1    0.140000       12.0110           0
    1645 AP1  106  THR  HB   HA1    0.090000        1.0080           0
    1646 AP1  106  THR  OG1  OH1   -0.660000       15.9990           0
    1647 AP1  106  THR  HG1  H      0.430000        1.0080           0
    1648 AP1  106  THR  CG2  CT3   -0.270000       12.0110           0
    1649 AP1  106  THR  HG21 HA3    0.090000        1.0080           0
    1650 AP1  106  THR  HG22 HA3    0.090000        1.0080           0
    1651 AP1  106  THR  HG23 HA3    0.090000        1.0080           0
    1652 AP1  106  THR  C    C      0.510000       12.0110           0
    1653 AP1  106  THR  O    O     -0.510000       15.9990           0
    1654 AP1  107  LYS  N    NH1   -0.470000       14.0070           0
    1655 AP1  107  LYS  HN   H      0.310000        1.0080           0
    1656 AP1  107  LYS  CA   CT1    0.070000       12.0110           0
    1657 AP1  107  LYS  HA   HB1    0.090000        1.0080           0
    1658 AP1  107  LYS  CB   CT2   -0.180000       12.0110           0
    1659 AP1  107  LYS  HB1  HA2    0.090000        1.0080           0
    1660 AP1  107  LYS  HB2  HA2    0.090000        1.0080           0
    1661 AP1  107  LYS  CG   CT2   -0.180000       12.0110           0
    1662 AP1  107  LYS  HG1  HA2    0.090000        1.0080           0
    1663 AP1  107  LYS  HG2  HA2    0.090000        1.0080           0
    1664 AP1  107  LYS  CD   CT2   -0.180000       12.0110           0
    1665 AP1  107  LYS  HD1  HA2    0.090000        1.0080           0
    1666 AP1  107  LYS  HD2  HA2    0.090000        1.0080           0
    1667 AP1  107  LYS  CE   CT2    0.210000       12.0110           0
    1668 AP1  107  LYS  HE1  HA2    0.050000        1.0080           0
    1669 AP1  107  LYS  HE2  HA2    0.050000        1.0080           0
    1670 AP1  107  LYS  NZ   NH3   -0.300000       14.0070           0
    1671 AP1  107  LYS  HZ1  HC     0.330000        1.0080           0
    1672 AP1  107  LYS  HZ2  HC     0.330000        1.0080           0
    1673 AP1  107  LYS  HZ3  HC     0.330000        1.0080           0
    1674 AP1  107  LYS  C    C      0.510000       12.0110           0
    1675 AP1  107  LYS  O    O     -0.510000       15.9990           0
    1676 AP1  108  PRO  N    N     -0.290000       14.0070           0
    1677 AP1  108  PRO  CD   CP3    0.000000       12.0110           0
    1678 AP1  108  PRO  HD1  HA2    0.090000        1.0080           0
    1679 AP1  108  PRO  HD2  HA2    0.090000        1.0080           0
    1680 AP1  108  PRO  CA   CP1    0.020000       12.0110           0
    1681 AP1  108  PRO  HA   HB1    0.090000        1.0080           0
    1682 AP1  108  PRO  CB   CP2   -0.180000       12.0110           0
    1683 AP1  108  PRO  HB1  HA2    0.090000        1.0080           0
    1684 AP1  108  PRO  HB2  HA2    0.090000        1.0080           0
    1685 AP1  108  PRO  CG   CP2   -0.180000       12.0110           0
    1686 AP1  108  PRO  HG1  HA2    0.090000        1.0080           0
    1687 AP1  108  PRO  HG2  HA2    0.090000        1.0080           0
    1688 AP1  108  PRO  C    C      0.510000       12.0110           0
    1689 AP1  108  PRO  O    O     -0.510000       15.9990           0
    1690 AP1  109  PHE  N    NH1   -0.470000       14.0070           0
    1691 AP1  109  PHE  HN   H      0.310000        1.0080           0
    1692 AP1  109  PHE  CA   CT1    0.070000       12.0110           0
    1693 AP1  109  PHE  HA   HB1    0.090000        1.0080           0
    1694 AP1  109  PHE  CB   CT2   -0.180000       12.0110           0
    1695 AP1  109  PHE  HB1  HA2    0.090000        1.0080           0
    1696 AP1  109  PHE  HB2  HA2    0.090000        1.0080           0
    1697 AP1  109  PHE  CG   CA     0.000000       12.0110           0
    1698 AP1  109  PHE  CD1  CA    -0.115000       12.0110           0
    1699 AP1  109  PHE  HD1  HP     0.115000        1.0080           0
    1700 AP1  109  PHE  CE1  CA    -0.115000       12.0110           0
    1701 AP1  109  PHE  HE1  HP     0.115000        1.0080           0
    1702 AP1  109  PHE  CZ   CA    -0.115000       12.0110           0
    1703 AP1  109  PHE  HZ   HP     0.115000        1.0080           0
    1704 AP1  109  PHE  CD2  CA    -0.115000       12.0110           0
    1705 AP1  109  PHE  HD2  HP     0.115000        1.0080           0
    1706 AP1  109  PHE  CE2  CA    -0.115000       12.0110           0
    1707 AP1  109  PHE  HE2  HP     0.115000        1.0080           0
    1708 AP1  109  PHE  C    C      0.510000       12.0110           0
    1709 AP1  109  PHE  O    O     -0.510000       15.9990           0
    1710 AP1  110  SER  N    NH1   -0.470000       14.0070           0
    1711 AP1  110  SER  HN   H      0.310000        1.0080           0
    1712 AP1  110  SER  CA   CT1    0.070000       12.0110           0
    1713 AP1  110  SER  HA   HB1    0.090000        1.0080           0
    1714 AP1  110  SER  CB   CT2    0.050000       12.0110           0
    1715 AP1  110  SER  HB1  HA2    0.090000        1.0080           0
    1716 AP1  110  SER  HB2  HA2    0.090000        1.0080           0
    1717 AP1  110  SER  OG   OH1   -0.660000       15.9990           0
    1718 AP1  110  SER  HG1  H      0.430000        1.0080           0
    1719 AP1  110  SER  C    C      0.510000       12.0110           0
    1720 AP1  110  SER  O    O     -0.510000       15.9990           0
    1721 AP1  111  GLN  N    NH1   -0.470000       14.0070           0
    1722 AP1  111  GLN  HN   H      0.310000        1.0080           0
    1723 AP1  111  GLN  CA   CT1    0.070000       12.0110           0
    1724 AP1  111  GLN  HA   HB1    0.090000        1.0080           0
    1725 AP1  111  GLN  CB   CT2   -0.180000       12.0110           0
    1726 AP1  111  GLN  HB1  HA2    0.090000        1.0080           0
    1727 AP1  111  GLN  HB2  HA2    0.090000        1.0080           0
    1728 AP1  111  GLN  CG   CT2   -0.180000       12.0110           0
    1729 AP1  111  GLN  HG1  HA2    0.090000        1.0080           0
    1730 AP1  111  GLN  HG2  HA2    0.090000        1.0080           0
    1731 AP1  111  GLN  CD   CC     0.550000       12.0110           0
    1732 AP1  111  GLN  OE1  O     -0.550000       15.9990           0
    1733 AP1  111  GLN  NE2  NH2   -0.620000       14.0070           0
    1734 AP1  111  GLN  HE21 H      0.320000        1.0080           0
    1735 AP1  111  GLN  HE22 H      0.300000        1.0080           0
    1736 AP1  111  GLN  C    C      0.510000       12.0110           0
    1737 AP1  111  GLN  O    O     -0.510000       15.9990           0
    1738 AP1  112  ARG  N    NH1   -0.470000       14.0070           0
    1739 AP1  112  ARG  HN   H      0.310000        1.0080           0
    1740 AP1  112  ARG  CA   CT1    0.070000       12.0110           0
    1741 AP1  112  ARG  HA   HB1    0.090000        1.0080           0
    1742 AP1  112  ARG  CB   CT2   -0.180000       12.0110           0
    1743 AP1  112  ARG  HB1  HA2    0.090000        1.0080           0
    1744 AP1  112  ARG  HB2  HA2    0.090000        1.0080           0
    1745 AP1  112  ARG  CG   CT2   -0.180000       12.0110           0
    1746 AP1  112  ARG  HG1  HA2    0.090000        1.0080           0
    1747 AP1  112  ARG  HG2  HA2    0.090000        1.0080           0
    1748 AP1  112  ARG  CD   CT2    0.200000       12.0110           0
    1749 AP1  112  ARG  HD1  HA2    0.090000        1.0080           0
    1750 AP1  112  ARG  HD2  HA2    0.090000        1.0080           0
    1751 AP1  112  ARG  NE   NC2   -0.700000       14.0070           0
    1752 AP1  112  ARG  HE   HC     0.440000        1.0080           0
    1753 AP1  112  ARG  CZ   C      0.640000       12.0110           0
    1754 AP1  112  ARG  NH1  NC2   -0.800000       14.0070           0
    1755 AP1  112  ARG  HH11 HC     0.460000        1.0080           0
    1756 AP1  112  ARG  HH12 HC     0.460000        1.0080           0
    1757 AP1  112  ARG  NH2  NC2   -0.800000       14.0070           0
    1758 AP1  112  ARG  HH21 HC     0.460000        1.0080           0
    1759 AP1  112  ARG  HH22 HC     0.460000        1.0080           0
    1760 AP1  112  ARG  C    C      0.510000       12.0110           0
    1761 AP1  112  ARG  O    O     -0.510000       15.9990           0
    1762 AP1  113  LEU  N    NH1   -0.470000       14.0070           0
    1763 AP1  113  LEU  HN   H      0.310000        1.0080           0
    1764 AP1  113  LEU  CA   CT1    0.070000       12.0110           0
    1765 AP1  113  LEU  HA   HB1    0.090000        1.0080           0
    1766 AP1  113  LEU  CB   CT2   -0.180000       12.0110           0
    1767 AP1  113  LEU  HB1  HA2    0.090000        1.0080           0
    1768 AP1  113  LEU  HB2  HA2    0.090000        1.0080           0
    1769 AP1  113  LEU  CG   CT1   -0.090000       12.0110           0
    1770 AP1  113  LEU  HG   HA1    0.090000        1.0080           0
    1771 AP1  113  LEU  CD1  CT3   -0.270000       12.0110           0
    1772 AP1  113  LEU  HD11 HA3    0.090000        1.0080           0
    1773 AP1  113  LEU  HD12 HA3    0.090000        1.0080           0
    1774 AP1  113  LEU  HD13 HA3    0.090000        1.0080           0
    1775 AP1  113  LEU  CD2  CT3   -0.270000       12.0110           0
    1776 AP1  113  LEU  HD21 HA3    0.090000        1.0080           0
    1777 AP1  113  LEU  HD22 HA3    0.090000        1.0080           0
    1778 AP1  113  LEU  HD23 HA3    0.090000        1.0080           0
    1779 AP1  113  LEU  C    C      0.510000       12.0110           0
    1780 AP1  113  LEU  O    O     -0.510000       15.9990           0
    1781 AP1  114  LEU  N    NH1   -0.470000       14.0070           0
    1782 AP1  114  LEU  HN   H      0.310000        1.0080           0
    1783 AP1  114  LEU  CA   CT1    0.070000       12.0110           0
    1784 AP1  114  LEU  HA   HB1    0.090000        1.0080           0
    1785 AP1  114  LEU  CB   CT2   -0.180000       12.0110           0
    1786 AP1  114  LEU  HB1  HA2    0.090000        1.0080           0
    1787 AP1  114  LEU  HB2  HA2    0.090000        1.0080           0
    1788 AP1  114  LEU  CG   CT1   -0.090000       12.0110           0
    1789 AP1  114  LEU  HG   HA1    0.090000        1.0080           0
    1790 AP1  114  LEU  CD1  CT3   -0.270000       12.0110           0
    1791 AP1  114  LEU  HD11 HA3    0.090000        1.0080           0
    1792 AP1  114  LEU  HD12 HA3    0.090000        1.0080           0
    1793 AP1  114  LEU  HD13 HA3    0.090000        1.0080           0
    1794 AP1  114  LEU  CD2  CT3   -0.270000       12.0110           0
    1795 AP1  114  LEU  HD21 HA3    0.090000        1.0080           0
    1796 AP1  114  LEU  HD22 HA3    0.090000        1.0080           0
    1797 AP1  114  LEU  HD23 HA3    0.090000        1.0080           0
    1798 AP1  114  LEU  C    C      0.510000       12.0110           0
    1799 AP1  114  LEU  O    O     -0.510000       15.9990           0
    1800 AP1  115  VAL  N    NH1   -0.470000       14.0070           0
    1801 AP1  115  VAL  HN   H      0.310000        1.0080           0
    1802 AP1  115  VAL  CA   CT1    0.070000       12.0110           0
    1803 AP1  115  VAL  HA   HB1    0.090000        1.0080           0
    1804 AP1  115  VAL  CB   CT1   -0.090000       12.0110           0
    1805 AP1  115  VAL  HB   HA1    0.090000        1.0080           0
    1806 AP1  115  VAL  CG1  CT3   -0.270000       12.0110           0
    1807 AP1  115  VAL  HG11 HA3    0.090000        1.0080           0
    1808 AP1  115  VAL  HG12 HA3    0.090000        1.0080           0
    1809 AP1  115  VAL  HG13 HA3    0.090000        1.0080           0
    1810 AP1  115  VAL  CG2  CT3   -0.270000       12.0110           0
    1811 AP1  115  VAL  HG21 HA3    0.090000        1.0080           0
    1812 AP1  115  VAL  HG22 HA3    0.090000        1.0080           0
    1813 AP1  115  VAL  HG23 HA3    0.090000        1.0080           0
    1814 AP1  115  VAL  C    C      0.510000       12.0110           0
    1815 AP1  115  VAL  O    O     -0.510000       15.9990           0
    1816 AP1  116  GLU  N    NH1   -0.470000       14.0070           0
    1817 AP1  116  GLU  HN   H      0.310000        1.0080           0
    1818 AP1  116  GLU  CA   CT1    0.070000       12.0110           0
    1819 AP1  116  GLU  HA   HB1    0.090000        1.0080           0
    1820 AP1  116  GLU  CB   CT2A  -0.180000       12.0110           0
    1821 AP1  116  GLU  HB1  HA2    0.090000        1.0080           0
    1822 AP1  116  GLU  HB2  HA2    0.090000        1.0080           0
    1823 AP1  116  GLU  CG   CT2   -0.280000       12.0110           0
    1824 AP1  116  GLU  HG1  HA2    0.090000        1.0080           0
    1825 AP1  116  GLU  HG2  HA2    0.090000        1.0080           0
    1826 AP1  116  GLU  CD   CC     0.620000       12.0110           0
    1827 AP1  116  GLU  OE1  OC    -0.760000       15.9990           0
    1828 AP1  116  GLU  OE2  OC    -0.760000       15.9990           0
    1829 AP1  116  GLU  C    C      0.510000       12.0110           0
    1830 AP1  116  GLU  O    O     -0.510000       15.9990           0
    1831 AP1  117  ARG  N    NH1   -0.470000       14.0070           0
    1832 AP1  117  ARG  HN   H      0.310000        1.0080           0
    1833 AP1  117  ARG  CA   CT1    0.070000       12.0110           0
    1834 AP1  117  ARG  HA   HB1    0.090000        1.0080           0
    1835 AP1  117  ARG  CB   CT2   -0.180000       12.0110           0
    1836 AP1  117  ARG  HB1  HA2    0.090000        1.0080           0
    1837 AP1  117  ARG  HB2  HA2    0.090000        1.0080           0
    1838 AP1  117  ARG  CG   CT2   -0.180000       12.0110           0
    1839 AP1  117  ARG  HG1  HA2    0.090000        1.0080           0
    1840 AP1  117  ARG  HG2  HA2    0.090000        1.0080           0
    1841 AP1  117  ARG  CD   CT2    0.200000       12.0110           0
    1842 AP1  117  ARG  HD1  HA2    0.090000        1.0080           0
    1843 AP1  117  ARG  HD2  HA2    0.090000        1.0080           0
    1844 AP1  117  ARG  NE   NC2   -0.700000       14.0070           0
    1845 AP1  117  ARG  HE   HC     0.440000        1.0080           0
    1846 AP1  117  ARG  CZ   C      0.640000       12.0110           0
    1847 AP1  117  ARG  NH1  NC2   -0.800000       14.0070           0
    1848 AP1  117  ARG  HH11 HC     0.460000        1.0080           0
    1849 AP1  117  ARG  HH12 HC     0.460000        1.0080           0
    1850 AP1  117  ARG  NH2  NC2   -0.800000       14.0070           0
    1851 AP1  117  ARG  HH21 HC     0.460000        1.0080           0
    1852 AP1  117  ARG  HH22 HC     0.460000        1.0080           0
    1853 AP1  117  ARG  C    C      0.510000       12.0110           0
    1854 AP1  117  ARG  O    O     -0.510000       15.9990           0
    1855 AP1  118  VAL  N    NH1   -0.470000       14.0070           0
    1856 AP1  118  VAL  HN   H      0.310000        1.0080           0
    1857 AP1  118  VAL  CA   CT1    0.070000       12.0110           0
    1858 AP1  118  VAL  HA   HB1    0.090000        1.0080           0
    1859 AP1  118  VAL  CB   CT1   -0.090000       12.0110           0
    1860 AP1  118  VAL  HB   HA1    0.090000        1.0080           0
    1861 AP1  118  VAL  CG1  CT3   -0.270000       12.0110           0
    1862 AP1  118  VAL  HG11 HA3    0.090000        1.0080           0
    1863 AP1  118  VAL  HG12 HA3    0.090000        1.0080           0
    1864 AP1  118  VAL  HG13 HA3    0.090000        1.0080           0
    1865 AP1  118  VAL  CG2  CT3   -0.270000       12.0110           0
    1866 AP1  118  VAL  HG21 HA3    0.090000        1.0080           0
    1867 AP1  118  VAL  HG22 HA3    0.090000        1.0080           0
    1868 AP1  118  VAL  HG23 HA3    0.090000        1.0080           0
    1869 AP1  118  VAL  C    C      0.510000       12.0110           0
    1870 AP1  118  VAL  O    O     -0.510000       15.9990           0
    1871 AP1  119  LYS  N    NH1   -0.470000       14.0070           0
    1872 AP1  119  LYS  HN   H      0.310000        1.0080           0
    1873 AP1  119  LYS  CA   CT1    0.070000       12.0110           0
    1874 AP1  119  LYS  HA   HB1    0.090000        1.0080           0
    1875 AP1  119  LYS  CB   CT2   -0.180000       12.0110           0
    1876 AP1  119  LYS  HB1  HA2    0.090000        1.0080           0
    1877 AP1  119  LYS  HB2  HA2    0.090000        1.0080           0
    1878 AP1  119  LYS  CG   CT2   -0.180000       12.0110           0
    1879 AP1  119  LYS  HG1  HA2    0.090000        1.0080           0
    1880 AP1  119  LYS  HG2  HA2    0.090000        1.0080           0
    1881 AP1  119  LYS  CD   CT2   -0.180000       12.0110           0
    1882 AP1  119  LYS  HD1  HA2    0.090000        1.0080           0
    1883 AP1  119  LYS  HD2  HA2    0.090000        1.0080           0
    1884 AP1  119  LYS  CE   CT2    0.210000       12.0110           0
    1885 AP1  119  LYS  HE1  HA2    0.050000        1.0080           0
    1886 AP1  119  LYS  HE2  HA2    0.050000        1.0080           0
    1887 AP1  119  LYS  NZ   NH3   -0.300000       14.0070           0
    1888 AP1  119  LYS  HZ1  HC     0.330000        1.0080           0
    1889 AP1  119  LYS  HZ2  HC     0.330000        1.0080           0
    1890 AP1  119  LYS  HZ3  HC     0.330000        1.0080           0
    1891 AP1  119  LYS  C    C      0.510000       12.0110           0
    1892 AP1  119  LYS  O    O     -0.510000       15.9990           0
    1893 AP1  120  ALA  N    NH1   -0.470000       14.0070           0
    1894 AP1  120  ALA  HN   H      0.310000        1.0080           0
    1895 AP1  120  ALA  CA   CT1    0.070000       12.0110           0
    1896 AP1  120  ALA  HA   HB1    0.090000        1.0080           0
    1897 AP1  120  ALA  CB   CT3   -0.270000       12.0110           0
    1898 AP1  120  ALA  HB1  HA3    0.090000        1.0080           0
    1899 AP1  120  ALA  HB2  HA3    0.090000        1.0080           0
    1900 AP1  120  ALA  HB3  HA3    0.090000        1.0080           0
    1901 AP1  120  ALA  C    C      0.510000       12.0110           0
    1902 AP1  120  ALA  O    O     -0.510000       15.9990           0
    1903 AP1  121  VAL  N    NH1   -0.470000       14.0070           0
    1904 AP1  121  VAL  HN   H      0.310000        1.0080           0
    1905 AP1  121  VAL  CA   CT1    0.070000       12.0110           0
    1906 AP1  121  VAL  HA   HB1    0.090000        1.0080           0
    1907 AP1  121  VAL  CB   CT1   -0.090000       12.0110           0
    1908 AP1  121  VAL  HB   HA1    0.090000        1.0080           0
    1909 AP1  121  VAL  CG1  CT3   -0.270000       12.0110           0
    1910 AP1  121  VAL  HG11 HA3    0.090000        1.0080           0
    1911 AP1  121  VAL  HG12 HA3    0.090000        1.0080           0
    1912 AP1  121  VAL  HG13 HA3    0.090000        1.0080           0
    1913 AP1  121  VAL  CG2  CT3   -0.270000       12.0110           0
    1914 AP1  121  VAL  HG21 HA3    0.090000        1.0080           0
    1915 AP1  121  VAL  HG22 HA3    0.090000        1.0080           0
    1916 AP1  121  VAL  HG23 HA3    0.090000        1.0080           0
    1917 AP1  121  VAL  C    C      0.510000       12.0110           0
    1918 AP1  121  VAL  O    O     -0.510000       15.9990           0
    1919 AP1  122  LEU  N    NH1   -0.470000       14.0070           0
    1920 AP1  122  LEU  HN   H      0.310000        1.0080           0
    1921 AP1  122  LEU  CA   CT1    0.070000       12.0110           0
    1922 AP1  122  LEU  HA   HB1    0.090000        1.0080           0
    1923 AP1  122  LEU  CB   CT2   -0.180000       12.0110           0
    1924 AP1  122  LEU  HB1  HA2    0.090000        1.0080           0
    1925 AP1  122  LEU  HB2  HA2    0.090000        1.0080           0
    1926 AP1  122  LEU  CG   CT1   -0.090000       12.0110           0
    1927 AP1  122  LEU  HG   HA1    0.090000        1.0080           0
    1928 AP1  122  LEU  CD1  CT3   -0.270000       12.0110           0
    1929 AP1  122  LEU  HD11 HA3    0.090000        1.0080           0
    1930 AP1  122  LEU  HD12 HA3    0.090000        1.0080           0
    1931 AP1  122  LEU  HD13 HA3    0.090000        1.0080           0
    1932 AP1  122  LEU  CD2  CT3   -0.270000       12.0110           0
    1933 AP1  122  LEU  HD21 HA3    0.090000        1.0080           0
    1934 AP1  122  LEU  HD22 HA3    0.090000        1.0080           0
    1935 AP1  122  LEU  HD23 HA3    0.090000        1.0080           0
    1936 AP1  122  LEU  C    C      0.510000       12.0110           0
    1937 AP1  122  LEU  O    O     -0.510000       15.9990           0
    1938 AP1  123  ARG  N    NH1   -0.470000       14.0070           0
    1939 AP1  123  ARG  HN   H      0.310000        1.0080           0
    1940 AP1  123  ARG  CA   CT1    0.070000       12.0110           0
    1941 AP1  123  ARG  HA   HB1    0.090000        1.0080           0
    1942 AP1  123  ARG  CB   CT2   -0.180000       12.0110           0
    1943 AP1  123  ARG  HB1  HA2    0.090000        1.0080           0
    1944 AP1  123  ARG  HB2  HA2    0.090000        1.0080           0
    1945 AP1  123  ARG  CG   CT2   -0.180000       12.0110           0
    1946 AP1  123  ARG  HG1  HA2    0.090000        1.0080           0
    1947 AP1  123  ARG  HG2  HA2    0.090000        1.0080           0
    1948 AP1  123  ARG  CD   CT2    0.200000       12.0110           0
    1949 AP1  123  ARG  HD1  HA2    0.090000        1.0080           0
    1950 AP1  123  ARG  HD2  HA2    0.090000        1.0080           0
    1951 AP1  123  ARG  NE   NC2   -0.700000       14.0070           0
    1952 AP1  123  ARG  HE   HC     0.440000        1.0080           0
    1953 AP1  123  ARG  CZ   C      0.640000       12.0110           0
    1954 AP1  123  ARG  NH1  NC2   -0.800000       14.0070           0
    1955 AP1  123  ARG  HH11 HC     0.460000        1.0080           0
    1956 AP1  123  ARG  HH12 HC     0.460000        1.0080           0
    1957 AP1  123  ARG  NH2  NC2   -0.800000       14.0070           0
    1958 AP1  123  ARG  HH21 HC     0.460000        1.0080           0
    1959 AP1  123  ARG  HH22 HC     0.460000        1.0080           0
    1960 AP1  123  ARG  C    C      0.510000       12.0110           0
    1961 AP1  123  ARG  O    O     -0.510000       15.9990           0
    1962 AP1  124  ARG  N    NH1   -0.470000       14.0070           0
    1963 AP1  124  ARG  HN   H      0.310000        1.0080           0
    1964 AP1  124  ARG  CA   CT1    0.070000       12.0110           0
    1965 AP1  124  ARG  HA   HB1    0.090000        1.0080           0
    1966 AP1  124  ARG  CB   CT2   -0.180000       12.0110           0
    1967 AP1  124  ARG  HB1  HA2    0.090000        1.0080           0
    1968 AP1  124  ARG  HB2  HA2    0.090000        1.0080           0
    1969 AP1  124  ARG  CG   CT2   -0.180000       12.0110           0
    1970 AP1  124  ARG  HG1  HA2    0.090000        1.0080           0
    1971 AP1  124  ARG  HG2  HA2    0.090000        1.0080           0
    1972 AP1  124  ARG  CD   CT2    0.200000       12.0110           0
    1973 AP1  124  ARG  HD1  HA2    0.090000        1.0080           0
    1974 AP1  124  ARG  HD2  HA2    0.090000        1.0080           0
    1975 AP1  124  ARG  NE   NC2   -0.700000       14.0070           0
    1976 AP1  124  ARG  HE   HC     0.440000        1.0080           0
    1977 AP1  124  ARG  CZ   C      0.640000       12.0110           0
    1978 AP1  124  ARG  NH1  NC2   -0.800000       14.0070           0
    1979 AP1  124  ARG  HH11 HC     0.460000        1.0080           0
    1980 AP1  124  ARG  HH12 HC     0.460000        1.0080           0
    1981 AP1  124  ARG  NH2  NC2   -0.800000       14.0070           0
    1982 AP1  124  ARG  HH21 HC     0.460000        1.0080           0
    1983 AP1  124  ARG  HH22 HC     0.460000        1.0080           0
    1984 AP1  124  ARG  C    C      0.510000       12.0110           0
    1985 AP1  124  ARG  O    O     -0.510000       15.9990           0
    1986 AP1  125  VAL  N    NH1   -0.470000       14.0070           0
    1987 AP1  125  VAL  HN   H      0.310000        1.0080           0
    1988 AP1  125  VAL  CA   CT1    0.070000       12.0110           0
    1989 AP1  125  VAL  HA   HB1    0.090000        1.0080           0
    1990 AP1  125  VAL  CB   CT1   -0.090000       12.0110           0
    1991 AP1  125  VAL  HB   HA1    0.090000        1.0080           0
    1992 AP1  125  VAL  CG1  CT3   -0.270000       12.0110           0
    1993 AP1  125  VAL  HG11 HA3    0.090000        1.0080           0
    1994 AP1  125  VAL  HG12 HA3    0.090000        1.0080           0
    1995 AP1  125  VAL  HG13 HA3    0.090000        1.0080           0
    1996 AP1  125  VAL  CG2  CT3   -0.270000       12.0110           0
    1997 AP1  125  VAL  HG21 HA3    0.090000        1.0080           0
    1998 AP1  125  VAL  HG22 HA3    0.090000        1.0080           0
    1999 AP1  125  VAL  HG23 HA3    0.090000        1.0080           0
    2000 AP1  125  VAL  C    C      0.510000       12.0110           0
    2001 AP1  125  VAL  O    O     -0.510000       15.9990           0
    2002 AP1  126  ALA  N    NH1   -0.470000       14.0070           0
    2003 AP1  126  ALA  HN   H      0.310000        1.0080           0
    2004 AP1  126  ALA  CA   CT1    0.070000       12.0110           0
    2005 AP1  126  ALA  HA   HB1    0.090000        1.0080           0
    2006 AP1  126  ALA  CB   CT3   -0.270000       12.0110           0
    2007 AP1  126  ALA  HB1  HA3    0.090000        1.0080           0
    2008 AP1  126  ALA  HB2  HA3    0.090000        1.0080           0
    2009 AP1  126  ALA  HB3  HA3    0.090000        1.0080           0
    2010 AP1  126  ALA  C    C      0.510000       12.0110           0
    2011 AP1  126  ALA  O    O     -0.510000       15.9990           0
    2012 AP1  127  ALA  N    NH1   -0.470000       14.0070           0
    2013 AP1  127  ALA  HN   H      0.310000        1.0080           0
    2014 AP1  127  ALA  CA   CT1    0.070000       12.0110           0
    2015 AP1  127  ALA  HA   HB1    0.090000        1.0080           0
    2016 AP1  127  ALA  CB   CT3   -0.270000       12.0110           0
    2017 AP1  127  ALA  HB1  HA3    0.090000        1.0080           0
    2018 AP1  127  ALA  HB2  HA3    0.090000        1.0080           0
    2019 AP1  127  ALA  HB3  HA3    0.090000        1.0080           0
    2020 AP1  127  ALA  C    C      0.510000       12.0110           0
    2021 AP1  127  ALA  O    O     -0.510000       15.9990           0
    2022 AP1  128  ARG  N    NH1   -0.470000       14.0070           0
    2023 AP1  128  ARG  HN   H      0.310000        1.0080           0
    2024 AP1  128  ARG  CA   CT1    0.070000       12.0110           0
    2025 AP1  128  ARG  HA   HB1    0.090000        1.0080           0
    2026 AP1  128  ARG  CB   CT2   -0.180000       12.0110           0
    2027 AP1  128  ARG  HB1  HA2    0.090000        1.0080           0
    2028 AP1  128  ARG  HB2  HA2    0.090000        1.0080           0
    2029 AP1  128  ARG  CG   CT2   -0.180000       12.0110           0
    2030 AP1  128  ARG  HG1  HA2    0.090000        1.0080           0
    2031 AP1  128  ARG  HG2  HA2    0.090000        1.0080           0
    2032 AP1  128  ARG  CD   CT2    0.200000       12.0110           0
    2033 AP1  128  ARG  HD1  HA2    0.090000        1.0080           0
    2034 AP1  128  ARG  HD2  HA2    0.090000        1.0080           0
    2035 AP1  128  ARG  NE   NC2   -0.700000       14.0070           0
    2036 AP1  128  ARG  HE   HC     0.440000        1.0080           0
    2037 AP1  128  ARG  CZ   C      0.640000       12.0110           0
    2038 AP1  128  ARG  NH1  NC2   -0.800000       14.0070           0
    2039 AP1  128  ARG  HH11 HC     0.460000        1.0080           0
    2040 AP1  128  ARG  HH12 HC     0.460000        1.0080           0
    2041 AP1  128  ARG  NH2  NC2   -0.800000       14.0070           0
    2042 AP1  128  ARG  HH21 HC     0.460000        1.0080           0
    2043 AP1  128  ARG  HH22 HC     0.460000        1.0080           0
    2044 AP1  128  ARG  C    C      0.510000       12.0110           0
    2045 AP1  128  ARG  O    O     -0.510000       15.9990           0
    2046 AP1  129  ASP  N    NH1   -0.470000       14.0070           0
    2047 AP1  129  ASP  HN   H      0.310000        1.0080           0
    2048 AP1  129  ASP  CA   CT1    0.070000       12.0110           0
    2049 AP1  129  ASP  HA   HB1    0.090000        1.0080           0
    2050 AP1  129  ASP  CB   CT2A  -0.280000       12.0110           0
    2051 AP1  129  ASP  HB1  HA2    0.090000        1.0080           0
    2052 AP1  129  ASP  HB2  HA2    0.090000        1.0080           0
    2053 AP1  129  ASP  CG   CC     0.620000       12.0110           0
    2054 AP1  129  ASP  OD1  OC    -0.760000       15.9990           0
    2055 AP1  129  ASP  OD2  OC    -0.760000       15.9990           0
    2056 AP1  129  ASP  C    C      0.510000       12.0110           0
    2057 AP1  129  ASP  O    O     -0.510000       15.9990           0
    2058 AP1  130  GLY  N    NH1   -0.470000       14.0070           0
    2059 AP1  130  GLY  HN   H      0.310000        1.0080           0
    2060 AP1  130  GLY  CA   CT2   -0.020000       12.0110           0
    2061 AP1  130  GLY  HA1  HB2    0.090000        1.0080           0
    2062 AP1  130  GLY  HA2  HB2    0.090000        1.0080           0
    2063 AP1  130  GLY  C    C      0.510000       12.0110           0
    2064 AP1  130  GLY  O    O     -0.510000       15.9990           0
    2065 AP1  131  THR  N    NH1   -0.470000       14.0070           0
    2066 AP1  131  THR  HN   H      0.310000        1.0080           0
    2067 AP1  131  THR  CA   CT1    0.070000       12.0110           0
    2068 AP1  131  THR  HA   HB1    0.090000        1.0080           0
    2069 AP1  131  THR  CB   CT1    0.140000       12.0110           0
    2070 AP1  131  THR  HB   HA1    0.090000        1.0080           0
    2071 AP1  131  THR  OG1  OH1   -0.660000       15.9990           0
    2072 AP1  131  THR  HG1  H      0.430000        1.0080           0
    2073 AP1  131  THR  CG2  CT3   -0.270000       12.0110           0
    2074 AP1  131  THR  HG21 HA3    0.090000        1.0080           0
    2075 AP1  131  THR  HG22 HA3    0.090000        1.0080           0
    2076 AP1  131  THR  HG23 HA3    0.090000        1.0080           0
    2077 AP1  131  THR  C    C      0.510000       12.0110           0
    2078 AP1  131  THR  O    O     -0.510000       15.9990           0
    2079 AP1  132  ALA  N    NH1   -0.470000       14.0070           0
    2080 AP1  132  ALA  HN   H      0.310000        1.0080           0
    2081 AP1  132  ALA  CA   CT1    0.070000       12.0110           0
    2082 AP1  132  ALA  HA   HB1    0.090000        1.0080           0
    2083 AP1  132  ALA  CB   CT3   -0.270000       12.0110           0
    2084 AP1  132  ALA  HB1  HA3    0.090000        1.0080           0
    2085 AP1  132  ALA  HB2  HA3    0.090000        1.0080           0
    2086 AP1  132  ALA  HB3  HA3    0.090000        1.0080           0
    2087 AP1  132  ALA  C    C      0.510000       12.0110           0
    2088 AP1  132  ALA  O    O     -0.510000       15.9990           0
    2089 AP1  133  LYS  N    NH1   -0.470000       14.0070           0
    2090 AP1  133  LYS  HN   H      0.310000        1.0080           0
    2091 AP1  133  LYS  CA   CT1    0.070000       12.0110           0
    2092 AP1  133  LYS  HA   HB1    0.090000        1.0080           0
    2093 AP1  133  LYS  CB   CT2   -0.180000       12.0110           0
    2094 AP1  133  LYS  HB1  HA2    0.090000        1.0080           0
    2095 AP1  133  LYS  HB2  HA2    0.090000        1.0080           0
    2096 AP1  133  LYS  CG   CT2   -0.180000       12.0110           0
    2097 AP1  133  LYS  HG1  HA2    0.090000        1.0080           0
    2098 AP1  133  LYS  HG2  HA2    0.090000        1.0080           0
    2099 AP1  133  LYS  CD   CT2   -0.180000       12.0110           0
    2100 AP1  133  LYS  HD1  HA2    0.090000        1.0080           0
    2101 AP1  133  LYS  HD2  HA2    0.090000        1.0080           0
    2102 AP1  133  LYS  CE   CT2    0.210000       12.0110           0
    2103 AP1  133  LYS  HE1  HA2    0.050000        1.0080           0
    2104 AP1  133  LYS  HE2  HA2    0.050000        1.0080           0
    2105 AP1  133  LYS  NZ   NH3   -0.300000       14.0070           0
    2106 AP1  133  LYS  HZ1  HC     0.330000        1.0080           0
    2107 AP1  133  LYS  HZ2  HC     0.330000        1.0080           0
    2108 AP1  133  LYS  HZ3  HC     0.330000        1.0080           0
    2109 AP1  133  LYS  C    C      0.510000       12.0110           0
    2110 AP1  133  LYS  O    O     -0.510000       15.9990           0
    2111 AP1  134  PRO  N    N     -0.290000       14.0070           0
    2112 AP1  134  PRO  CD   CP3    0.000000       12.0110           0
    2113 AP1  134  PRO  HD1  HA2    0.090000        1.0080           0
    2114 AP1  134  PRO  HD2  HA2    0.090000        1.0080           0
    2115 AP1  134  PRO  CA   CP1    0.020000       12.0110           0
    2116 AP1  134  PRO  HA   HB1    0.090000        1.0080           0
    2117 AP1  134  PRO  CB   CP2   -0.180000       12.0110           0
    2118 AP1  134  PRO  HB1  HA2    0.090000        1.0080           0
    2119 AP1  134  PRO  HB2  HA2    0.090000        1.0080           0
    2120 AP1  134  PRO  CG   CP2   -0.180000       12.0110           0
    2121 AP1  134  PRO  HG1  HA2    0.090000        1.0080           0
    2122 AP1  134  PRO  HG2  HA2    0.090000        1.0080           0
    2123 AP1  134  PRO  C    C      0.510000       12.0110           0
    2124 AP1  134  PRO  O    O     -0.510000       15.9990           0
    2125 AP1  135  ALA  N    NH1   -0.470000       14.0070           0
    2126 AP1  135  ALA  HN   H      0.310000        1.0080           0
    2127 AP1  135  ALA  CA   CT1    0.070000       12.0110           0
    2128 AP1  135  ALA  HA   HB1    0.090000        1.0080           0
    2129 AP1  135  ALA  CB   CT3   -0.270000       12.0110           0
    2130 AP1  135  ALA  HB1  HA3    0.090000        1.0080           0
    2131 AP1  135  ALA  HB2  HA3    0.090000        1.0080           0
    2132 AP1  135  ALA  HB3  HA3    0.090000        1.0080           0
    2133 AP1  135  ALA  C    C      0.510000       12.0110           0
    2134 AP1  135  ALA  O    O     -0.510000       15.9990           0
    2135 AP1  136  GLY  N    NH1   -0.470000       14.0070           0
    2136 AP1  136  GLY  HN   H      0.310000        1.0080           0
    2137 AP1  136  GLY  CA   CT2   -0.020000       12.0110           0
    2138 AP1  136  GLY  HA1  HB2    0.090000        1.0080           0
    2139 AP1  136  GLY  HA2  HB2    0.090000        1.0080           0
    2140 AP1  136  GLY  C    C      0.510000       12.0110           0
    2141 AP1  136  GLY  O    O     -0.510000       15.9990           0
    2142 AP1  137  GLN  N    NH1   -0.470000       14.0070           0
    2143 AP1  137  GLN  HN   H      0.310000        1.0080           0
    2144 AP1  137  GLN  CA   CT1    0.070000       12.0110           0
    2145 AP1  137  GLN  HA   HB1    0.090000        1.0080           0
    2146 AP1  137  GLN  CB   CT2   -0.180000       12.0110           0
    2147 AP1  137  GLN  HB1  HA2    0.090000        1.0080           0
    2148 AP1  137  GLN  HB2  HA2    0.090000        1.0080           0
    2149 AP1  137  GLN  CG   CT2   -0.180000       12.0110           0
    2150 AP1  137  GLN  HG1  HA2    0.090000        1.0080           0
    2151 AP1  137  GLN  HG2  HA2    0.090000        1.0080           0
    2152 AP1  137  GLN  CD   CC     0.550000       12.0110           0
    2153 AP1  137  GLN  OE1  O     -0.550000       15.9990           0
    2154 AP1  137  GLN  NE2  NH2   -0.620000       14.0070           0
    2155 AP1  137  GLN  HE21 H      0.320000        1.0080           0
    2156 AP1  137  GLN  HE22 H      0.300000        1.0080           0
    2157 AP1  137  GLN  C    C      0.510000       12.0110           0
    2158 AP1  137  GLN  O    O     -0.510000       15.9990           0
    2159 AP1  138  GLN  N    NH1   -0.470000       14.0070           0
    2160 AP1  138  GLN  HN   H      0.310000        1.0080           0
    2161 AP1  138  GLN  CA   CT1    0.070000       12.0110           0
    2162 AP1  138  GLN  HA   HB1    0.090000        1.0080           0
    2163 AP1  138  GLN  CB   CT2   -0.180000       12.0110           0
    2164 AP1  138  GLN  HB1  HA2    0.090000        1.0080           0
    2165 AP1  138  GLN  HB2  HA2    0.090000        1.0080           0
    2166 AP1  138  GLN  CG   CT2   -0.180000       12.0110           0
    2167 AP1  138  GLN  HG1  HA2    0.090000        1.0080           0
    2168 AP1  138  GLN  HG2  HA2    0.090000        1.0080           0
    2169 AP1  138  GLN  CD   CC     0.550000       12.0110           0
    2170 AP1  138  GLN  OE1  O     -0.550000       15.9990           0
    2171 AP1  138  GLN  NE2  NH2   -0.620000       14.0070           0
    2172 AP1  138  GLN  HE21 H      0.320000        1.0080           0
    2173 AP1  138  GLN  HE22 H      0.300000        1.0080           0
    2174 AP1  138  GLN  C    C      0.510000       12.0110           0
    2175 AP1  138  GLN  O    O     -0.510000       15.9990           0
    2176 AP1  139  ALA  N    NH1   -0.470000       14.0070           0
    2177 AP1  139  ALA  HN   H      0.310000        1.0080           0
    2178 AP1  139  ALA  CA   CT1    0.070000       12.0110           0
    2179 AP1  139  ALA  HA   HB1    0.090000        1.0080           0
    2180 AP1  139  ALA  CB   CT3   -0.270000       12.0110           0
    2181 AP1  139  ALA  HB1  HA3    0.090000        1.0080           0
    2182 AP1  139  ALA  HB2  HA3    0.090000        1.0080           0
    2183 AP1  139  ALA  HB3  HA3    0.090000        1.0080           0
    2184 AP1  139  ALA  C    C      0.510000       12.0110           0
    2185 AP1  139  ALA  O    O     -0.510000       15.9990           0
    2186 AP1  140  LYS  N    NH1   -0.470000       14.0070           0
    2187 AP1  140  LYS  HN   H      0.310000        1.0080           0
    2188 AP1  140  LYS  CA   CT1    0.070000       12.0110           0
    2189 AP1  140  LYS  HA   HB1    0.090000        1.0080           0
    2190 AP1  140  LYS  CB   CT2   -0.180000       12.0110           0
    2191 AP1  140  LYS  HB1  HA2    0.090000        1.0080           0
    2192 AP1  140  LYS  HB2  HA2    0.090000        1.0080           0
    2193 AP1  140  LYS  CG   CT2   -0.180000       12.0110           0
    2194 AP1  140  LYS  HG1  HA2    0.090000        1.0080           0
    2195 AP1  140  LYS  HG2  HA2    0.090000        1.0080           0
    2196 AP1  140  LYS  CD   CT2   -0.180000       12.0110           0
    2197 AP1  140  LYS  HD1  HA2    0.090000        1.0080           0
    2198 AP1  140  LYS  HD2  HA2    0.090000        1.0080           0
    2199 AP1  140  LYS  CE   CT2    0.210000       12.0110           0
    2200 AP1  140  LYS  HE1  HA2    0.050000        1.0080           0
    2201 AP1  140  LYS  HE2  HA2    0.050000        1.0080           0
    2202 AP1  140  LYS  NZ   NH3   -0.300000       14.0070           0
    2203 AP1  140  LYS  HZ1  HC     0.330000        1.0080           0
    2204 AP1  140  LYS  HZ2  HC     0.330000        1.0080           0
    2205 AP1  140  LYS  HZ3  HC     0.330000        1.0080           0
    2206 AP1  140  LYS  C    C      0.510000       12.0110           0
    2207 AP1  140  LYS  O    O     -0.510000       15.9990           0
    2208 AP1  141  SER  N    NH1   -0.470000       14.0070           0
    2209 AP1  141  SER  HN   H      0.310000        1.0080           0
    2210 AP1  141  SER  CA   CT1    0.070000       12.0110           0
    2211 AP1  141  SER  HA   HB1    0.090000        1.0080           0
    2212 AP1  141  SER  CB   CT2    0.050000       12.0110           0
    2213 AP1  141  SER  HB1  HA2    0.090000        1.0080           0
    2214 AP1  141  SER  HB2  HA2    0.090000        1.0080           0
    2215 AP1  141  SER  OG   OH1   -0.660000       15.9990           0
    2216 AP1  141  SER  HG1  H      0.430000        1.0080           0
    2217 AP1  141  SER  C    C      0.510000       12.0110           0
    2218 AP1  141  SER  O    O     -0.510000       15.9990           0
    2219 AP1  142  LEU  N    NH1   -0.470000       14.0070           0
    2220 AP1  142  LEU  HN   H      0.310000        1.0080           0
    2221 AP1  142  LEU  CA   CT1    0.070000       12.0110           0
    2222 AP1  142  LEU  HA   HB1    0.090000        1.0080           0
    2223 AP1  142  LEU  CB   CT2   -0.180000       12.0110           0
    2224 AP1  142  LEU  HB1  HA2    0.090000        1.0080           0
    2225 AP1  142  LEU  HB2  HA2    0.090000        1.0080           0
    2226 AP1  142  LEU  CG   CT1   -0.090000       12.0110           0
    2227 AP1  142  LEU  HG   HA1    0.090000        1.0080           0
    2228 AP1  142  LEU  CD1  CT3   -0.270000       12.0110           0
    2229 AP1  142  LEU  HD11 HA3    0.090000        1.0080           0
    2230 AP1  142  LEU  HD12 HA3    0.090000        1.0080           0
    2231 AP1  142  LEU  HD13 HA3    0.090000        1.0080           0
    2232 AP1  142  LEU  CD2  CT3   -0.270000       12.0110           0
    2233 AP1  142  LEU  HD21 HA3    0.090000        1.0080           0
    2234 AP1  142  LEU  HD22 HA3    0.090000        1.0080           0
    2235 AP1  142  LEU  HD23 HA3    0.090000        1.0080           0
    2236 AP1  142  LEU  C    C      0.510000       12.0110           0
    2237 AP1  142  LEU  O    O     -0.510000       15.9990           0
    2238 AP1  143  GLU  N    NH1   -0.470000       14.0070           0
    2239 AP1  143  GLU  HN   H      0.310000        1.0080           0
    2240 AP1  143  GLU  CA   CT1    0.070000       12.0110           0
    2241 AP1  143  GLU  HA   HB1    0.090000        1.0080           0
    2242 AP1  143  GLU  CB   CT2A  -0.180000       12.0110           0
    2243 AP1  143  GLU  HB1  HA2    0.090000        1.0080           0
    2244 AP1  143  GLU  HB2  HA2    0.090000        1.0080           0
    2245 AP1  143  GLU  CG   CT2   -0.280000       12.0110           0
    2246 AP1  143  GLU  HG1  HA2    0.090000        1.0080           0
    2247 AP1  143  GLU  HG2  HA2    0.090000        1.0080           0
    2248 AP1  143  GLU  CD   CC     0.620000       12.0110           0
    2249 AP1  143  GLU  OE1  OC    -0.760000       15.9990           0
    2250 AP1  143  GLU  OE2  OC    -0.760000       15.9990           0
    2251 AP1  143  GLU  C    C      0.510000       12.0110           0
    2252 AP1  143  GLU  O    O     -0.510000       15.9990           0
    2253 AP1  144  ARG  N    NH1   -0.470000       14.0070           0
    2254 AP1  144  ARG  HN   H      0.310000        1.0080           0
    2255 AP1  144  ARG  CA   CT1    0.070000       12.0110           0
    2256 AP1  144  ARG  HA   HB1    0.090000        1.0080           0
    2257 AP1  144  ARG  CB   CT2   -0.180000       12.0110           0
    2258 AP1  144  ARG  HB1  HA2    0.090000        1.0080           0
    2259 AP1  144  ARG  HB2  HA2    0.090000        1.0080           0
    2260 AP1  144  ARG  CG   CT2   -0.180000       12.0110           0
    2261 AP1  144  ARG  HG1  HA2    0.090000        1.0080           0
    2262 AP1  144  ARG  HG2  HA2    0.090000        1.0080           0
    2263 AP1  144  ARG  CD   CT2    0.200000       12.0110           0
    2264 AP1  144  ARG  HD1  HA2    0.090000        1.0080           0
    2265 AP1  144  ARG  HD2  HA2    0.090000        1.0080           0
    2266 AP1  144  ARG  NE   NC2   -0.700000       14.0070           0
    2267 AP1  144  ARG  HE   HC     0.440000        1.0080           0
    2268 AP1  144  ARG  CZ   C      0.640000       12.0110           0
    2269 AP1  144  ARG  NH1  NC2   -0.800000       14.0070           0
    2270 AP1  144  ARG  HH11 HC     0.460000        1.0080           0
    2271 AP1  144  ARG  HH12 HC     0.460000        1.0080           0
    2272 AP1  144  ARG  NH2  NC2   -0.800000       14.0070           0
    2273 AP1  144  ARG  HH21 HC     0.460000        1.0080           0
    2274 AP1  144  ARG  HH22 HC     0.460000        1.0080           0
    2275 AP1  144  ARG  C    C      0.510000       12.0110           0
    2276 AP1  144  ARG  O    O     -0.510000       15.9990           0
    2277 AP1  145  GLY  N    NH1   -0.470000       14.0070           0
    2278 AP1  145  GLY  HN   H      0.310000        1.0080           0
    2279 AP1  145  GLY  CA   CT2   -0.020000       12.0110           0
    2280 AP1  145  GLY  HA1  HB2    0.090000        1.0080           0
    2281 AP1  145  GLY  HA2  HB2    0.090000        1.0080           0
    2282 AP1  145  GLY  C    C      0.510000       12.0110           0
    2283 AP1  145  GLY  O    O     -0.510000       15.9990           0
    2284 AP1  146  GLN  N    NH1   -0.470000       14.0070           0
    2285 AP1  146  GLN  HN   H      0.310000        1.0080           0
    2286 AP1  146  GLN  CA   CT1    0.070000       12.0110           0
    2287 AP1  146  GLN  HA   HB1    0.090000        1.0080           0
    2288 AP1  146  GLN  CB   CT2   -0.180000       12.0110           0
    2289 AP1  146  GLN  HB1  HA2    0.090000        1.0080           0
    2290 AP1  146  GLN  HB2  HA2    0.090000        1.0080           0
    2291 AP1  146  GLN  CG   CT2   -0.180000       12.0110           0
    2292 AP1  146  GLN  HG1  HA2    0.090000        1.0080           0
    2293 AP1  146  GLN  HG2  HA2    0.090000        1.0080           0
    2294 AP1  146  GLN  CD   CC     0.550000       12.0110           0
    2295 AP1  146  GLN  OE1  O     -0.550000       15.9990           0
    2296 AP1  146  GLN  NE2  NH2   -0.620000       14.0070           0
    2297 AP1  146  GLN  HE21 H      0.320000        1.0080           0
    2298 AP1  146  GLN  HE22 H      0.300000        1.0080           0
    2299 AP1  146  GLN  C    C      0.510000       12.0110           0
    2300 AP1  146  GLN  O    O     -0.510000       15.9990           0
    2301 AP1  147  LEU  N    NH1   -0.470000       14.0070           0
    2302 AP1  147  LEU  HN   H      0.310000        1.0080           0
    2303 AP1  147  LEU  CA   CT1    0.070000       12.0110           0
    2304 AP1  147  LEU  HA   HB1    0.090000        1.0080           0
    2305 AP1  147  LEU  CB   CT2   -0.180000       12.0110           0
    2306 AP1  147  LEU  HB1  HA2    0.090000        1.0080           0
    2307 AP1  147  LEU  HB2  HA2    0.090000        1.0080           0
    2308 AP1  147  LEU  CG   CT1   -0.090000       12.0110           0
    2309 AP1  147  LEU  HG   HA1    0.090000        1.0080           0
    2310 AP1  147  LEU  CD1  CT3   -0.270000       12.0110           0
    2311 AP1  147  LEU  HD11 HA3    0.090000        1.0080           0
    2312 AP1  147  LEU  HD12 HA3    0.090000        1.0080           0
    2313 AP1  147  LEU  HD13 HA3    0.090000        1.0080           0
    2314 AP1  147  LEU  CD2  CT3   -0.270000       12.0110           0
    2315 AP1  147  LEU  HD21 HA3    0.090000        1.0080           0
    2316 AP1  147  LEU  HD22 HA3    0.090000        1.0080           0
    2317 AP1  147  LEU  HD23 HA3    0.090000        1.0080           0
    2318 AP1  147  LEU  C    C      0.510000       12.0110           0
    2319 AP1  147  LEU  O    O     -0.510000       15.9990           0
    2320 AP1  148  VAL  N    NH1   -0.470000       14.0070           0
    2321 AP1  148  VAL  HN   H      0.310000        1.0080           0
    2322 AP1  148  VAL  CA   CT1    0.070000       12.0110           0
    2323 AP1  148  VAL  HA   HB1    0.090000        1.0080           0
    2324 AP1  148  VAL  CB   CT1   -0.090000       12.0110           0
    2325 AP1  148  VAL  HB   HA1    0.090000        1.0080           0
    2326 AP1  148  VAL  CG1  CT3   -0.270000       12.0110           0
    2327 AP1  148  VAL  HG11 HA3    0.090000        1.0080           0
    2328 AP1  148  VAL  HG12 HA3    0.090000        1.0080           0
    2329 AP1  148  VAL  HG13 HA3    0.090000        1.0080           0
    2330 AP1  148  VAL  CG2  CT3   -0.270000       12.0110           0
    2331 AP1  148  VAL  HG21 HA3    0.090000        1.0080           0
    2332 AP1  148  VAL  HG22 HA3    0.090000        1.0080           0
    2333 AP1  148  VAL  HG23 HA3    0.090000        1.0080           0
    2334 AP1  148  VAL  C    C      0.510000       12.0110           0
    2335 AP1  148  VAL  O    O     -0.510000       15.9990           0
    2336 AP1  149  MET  N    NH1   -0.470000       14.0070           0
    2337 AP1  149  MET  HN   H      0.310000        1.0080           0
    2338 AP1  149  MET  CA   CT1    0.070000       12.0110           0
    2339 AP1  149  MET  HA   HB1    0.090000        1.0080           0
    2340 AP1  149  MET  CB   CT2   -0.180000       12.0110           0
    2341 AP1  149  MET  HB1  HA2    0.090000        1.0080           0
    2342 AP1  149  MET  HB2  HA2    0.090000        1.0080           0
    2343 AP1  149  MET  CG   CT2   -0.140000       12.0110           0
    2344 AP1  149  MET  HG1  HA2    0.090000        1.0080           0
    2345 AP1  149  MET  HG2  HA2    0.090000        1.0080           0
    2346 AP1  149  MET  SD   S     -0.090000       32.0600           0
    2347 AP1  149  MET  CE   CT3   -0.220000       12.0110           0
    2348 AP1  149  MET  HE1  HA3    0.090000        1.0080           0
    2349 AP1  149  MET  HE2  HA3    0.090000        1.0080           0
    2350 AP1  149  MET  HE3  HA3    0.090000        1.0080           0
    2351 AP1  149  MET  C    C      0.510000       12.0110           0
    2352 AP1  149  MET  O    O     -0.510000       15.9990           0
    2353 AP1  150  ASP  N    NH1   -0.470000       14.0070           0
    2354 AP1  150  ASP  HN   H      0.310000        1.0080           0
    2355 AP1  150  ASP  CA   CT1    0.070000       12.0110           0
    2356 AP1  150  ASP  HA   HB1    0.090000        1.0080           0
    2357 AP1  150  ASP  CB   CT2A  -0.280000       12.0110           0
    2358 AP1  150  ASP  HB1  HA2    0.090000        1.0080           0
    2359 AP1  150  ASP  HB2  HA2    0.090000        1.0080           0
    2360 AP1  150  ASP  CG   CC     0.620000       12.0110           0
    2361 AP1  150  ASP  OD1  OC    -0.760000       15.9990           0
    2362 AP1  150  ASP  OD2  OC    -0.760000       15.9990           0
    2363 AP1  150  ASP  C    C      0.510000       12.0110           0
    2364 AP1  150  ASP  O    O     -0.510000       15.9990           0
    2365 AP1  151  GLN  N    NH1   -0.470000       14.0070           0
    2366 AP1  151  GLN  HN   H      0.310000        1.0080           0
    2367 AP1  151  GLN  CA   CT1    0.070000       12.0110           0
    2368 AP1  151  GLN  HA   HB1    0.090000        1.0080           0
    2369 AP1  151  GLN  CB   CT2   -0.180000       12.0110           0
    2370 AP1  151  GLN  HB1  HA2    0.090000        1.0080           0
    2371 AP1  151  GLN  HB2  HA2    0.090000        1.0080           0
    2372 AP1  151  GLN  CG   CT2   -0.180000       12.0110           0
    2373 AP1  151  GLN  HG1  HA2    0.090000        1.0080           0
    2374 AP1  151  GLN  HG2  HA2    0.090000        1.0080           0
    2375 AP1  151  GLN  CD   CC     0.550000       12.0110           0
    2376 AP1  151  GLN  OE1  O     -0.550000       15.9990           0
    2377 AP1  151  GLN  NE2  NH2   -0.620000       14.0070           0
    2378 AP1  151  GLN  HE21 H      0.320000        1.0080           0
    2379 AP1  151  GLN  HE22 H      0.300000        1.0080           0
    2380 AP1  151  GLN  C    C      0.510000       12.0110           0
    2381 AP1  151  GLN  O    O     -0.510000       15.9990           0
    2382 AP1  152  GLU  N    NH1   -0.470000       14.0070           0
    2383 AP1  152  GLU  HN   H      0.310000        1.0080           0
    2384 AP1  152  GLU  CA   CT1    0.070000       12.0110           0
    2385 AP1  152  GLU  HA   HB1    0.090000        1.0080           0
    2386 AP1  152  GLU  CB   CT2A  -0.180000       12.0110           0
    2387 AP1  152  GLU  HB1  HA2    0.090000        1.0080           0
    2388 AP1  152  GLU  HB2  HA2    0.090000        1.0080           0
    2389 AP1  152  GLU  CG   CT2   -0.280000       12.0110           0
    2390 AP1  152  GLU  HG1  HA2    0.090000        1.0080           0
    2391 AP1  152  GLU  HG2  HA2    0.090000        1.0080           0
    2392 AP1  152  GLU  CD   CC     0.620000       12.0110           0
    2393 AP1  152  GLU  OE1  OC    -0.760000       15.9990           0
    2394 AP1  152  GLU  OE2  OC    -0.760000       15.9990           0
    2395 AP1  152  GLU  C    C      0.510000       12.0110           0
    2396 AP1  152  GLU  O    O     -0.510000       15.9990           0
    2397 AP1  153  ARG  N    NH1   -0.470000       14.0070           0
    2398 AP1  153  ARG  HN   H      0.310000        1.0080           0
    2399 AP1  153  ARG  CA   CT1    0.070000       12.0110           0
    2400 AP1  153  ARG  HA   HB1    0.090000        1.0080           0
    2401 AP1  153  ARG  CB   CT2   -0.180000       12.0110           0
    2402 AP1  153  ARG  HB1  HA2    0.090000        1.0080           0
    2403 AP1  153  ARG  HB2  HA2    0.090000        1.0080           0
    2404 AP1  153  ARG  CG   CT2   -0.180000       12.0110           0
    2405 AP1  153  ARG  HG1  HA2    0.090000        1.0080           0
    2406 AP1  153  ARG  HG2  HA2    0.090000        1.0080           0
    2407 AP1  153  ARG  CD   CT2    0.200000       12.0110           0
    2408 AP1  153  ARG  HD1  HA2    0.090000        1.0080           0
    2409 AP1  153  ARG  HD2  HA2    0.090000        1.0080           0
    2410 AP1  153  ARG  NE   NC2   -0.700000       14.0070           0
    2411 AP1  153  ARG  HE   HC     0.440000        1.0080           0
    2412 AP1  153  ARG  CZ   C      0.640000       12.0110           0
    2413 AP1  153  ARG  NH1  NC2   -0.800000       14.0070           0
    2414 AP1  153  ARG  HH11 HC     0.460000        1.0080           0
    2415 AP1  153  ARG  HH12 HC     0.460000        1.0080           0
    2416 AP1  153  ARG  NH2  NC2   -0.800000       14.0070           0
    2417 AP1  153  ARG  HH21 HC     0.460000        1.0080           0
    2418 AP1  153  ARG  HH22 HC     0.460000        1.0080           0
    2419 AP1  153  ARG  C    C      0.510000       12.0110           0
    2420 AP1  153  ARG  O    O     -0.510000       15.9990           0
    2421 AP1  154  HSD  N    NH1   -0.470000       14.0070           0
    2422 AP1  154  HSD  HN   H      0.310000        1.0080           0
    2423 AP1  154  HSD  CA   CT1    0.070000       12.0110           0
    2424 AP1  154  HSD  HA   HB1    0.090000        1.0080           0
    2425 AP1  154  HSD  CB   CT2   -0.090000       12.0110           0
    2426 AP1  154  HSD  HB1  HA2    0.090000        1.0080           0
    2427 AP1  154  HSD  HB2  HA2    0.090000        1.0080           0
    2428 AP1  154  HSD  ND1  NR1   -0.360000       14.0070           0
    2429 AP1  154  HSD  HD1  H      0.320000        1.0080           0
    2430 AP1  154  HSD  CG   CPH1  -0.050000       12.0110           0
    2431 AP1  154  HSD  CE1  CPH2   0.250000       12.0110           0
    2432 AP1  154  HSD  HE1  HR1    0.130000        1.0080           0
    2433 AP1  154  HSD  NE2  NR2   -0.700000       14.0070           0
    2434 AP1  154  HSD  CD2  CPH1   0.220000       12.0110           0
    2435 AP1  154  HSD  HD2  HR3    0.100000        1.0080           0
    2436 AP1  154  HSD  C    C      0.510000       12.0110           0
    2437 AP1  154  HSD  O    O     -0.510000       15.9990           0
    2438 AP1  155  THR  N    NH1   -0.470000       14.0070           0
    2439 AP1  155  THR  HN   H      0.310000        1.0080           0
    2440 AP1  155  THR  CA   CT1    0.070000       12.0110           0
    2441 AP1  155  THR  HA   HB1    0.090000        1.0080           0
    2442 AP1  155  THR  CB   CT1    0.140000       12.0110           0
    2443 AP1  155  THR  HB   HA1    0.090000        1.0080           0
    2444 AP1  155  THR  OG1  OH1   -0.660000       15.9990           0
    2445 AP1  155  THR  HG1  H      0.430000        1.0080           0
    2446 AP1  155  THR  CG2  CT3   -0.270000       12.0110           0
    2447 AP1  155  THR  HG21 HA3    0.090000        1.0080           0
    2448 AP1  155  THR  HG22 HA3    0.090000        1.0080           0
    2449 AP1  155  THR  HG23 HA3    0.090000        1.0080           0
    2450 AP1  155  THR  C    C      0.510000       12.0110           0
    2451 AP1  155  THR  O    O     -0.510000       15.9990           0
    2452 AP1  156  CYS  N    NH1   -0.470000       14.0070           0
    2453 AP1  156  CYS  HN   H      0.310000        1.0080           0
    2454 AP1  156  CYS  CA   CT1    0.070000       12.0110           0
    2455 AP1  156  CYS  HA   HB1    0.090000        1.0080           0
    2456 AP1  156  CYS  CB   CT2   -0.110000       12.0110           0
    2457 AP1  156  CYS  HB1  HA2    0.090000        1.0080           0
    2458 AP1  156  CYS  HB2  HA2    0.090000        1.0080           0
    2459 AP1  156  CYS  SG   S     -0.230000       32.0600           0
    2460 AP1  156  CYS  HG1  HS     0.160000        1.0080           0
    2461 AP1  156  CYS  C    C      0.510000       12.0110           0
    2462 AP1  156  CYS  O    O     -0.510000       15.9990           0
    2463 AP1  157  THR  N    NH1   -0.470000       14.0070           0
    2464 AP1  157  THR  HN   H      0.310000        1.0080           0
    2465 AP1  157  THR  CA   CT1    0.070000       12.0110           0
    2466 AP1  157  THR  HA   HB1    0.090000        1.0080           0
    2467 AP1  157  THR  CB   CT1    0.140000       12.0110           0
    2468 AP1  157  THR  HB   HA1    0.090000        1.0080           0
    2469 AP1  157  THR  OG1  OH1   -0.660000       15.9990           0
    2470 AP1  157  THR  HG1  H      0.430000        1.0080           0
    2471 AP1  157  THR  CG2  CT3   -0.270000       12.0110           0
    2472 AP1  157  THR  HG21 HA3    0.090000        1.0080           0
    2473 AP1  157  THR  HG22 HA3    0.090000        1.0080           0
    2474 AP1  157  THR  HG23 HA3    0.090000        1.0080           0
    2475 AP1  157  THR  C    C      0.510000       12.0110           0
    2476 AP1  157  THR  O    O     -0.510000       15.9990           0
    2477 AP1  158  TRP  N    NH1   -0.470000       14.0070           0
    2478 AP1  158  TRP  HN   H      0.310000        1.0080           0
    2479 AP1  158  TRP  CA   CT1    0.070000       12.0110           0
    2480 AP1  158  TRP  HA   HB1    0.090000        1.0080           0
    2481 AP1  158  TRP  CB   CT2   -0.180000       12.0110           0
    2482 AP1  158  TRP  HB1  HA2    0.090000        1.0080           0
    2483 AP1  158  TRP  HB2  HA2    0.090000        1.0080           0
    2484 AP1  158  TRP  CG   CY    -0.030000       12.0110           0
    2485 AP1  158  TRP  CD1  CA    -0.150000       12.0110           0
    2486 AP1  158  TRP  HD1  HP     0.220000        1.0080           0
    2487 AP1  158  TRP  NE1  NY    -0.510000       14.0070           0
    2488 AP1  158  TRP  HE1  H      0.370000        1.0080           0
    2489 AP1  158  TRP  CE2  CPT    0.240000       12.0110           0
    2490 AP1  158  TRP  CD2  CPT    0.110000       12.0110           0
    2491 AP1  158  TRP  CE3  CAI   -0.250000       12.0110           0
    2492 AP1  158  TRP  HE3  HP     0.170000        1.0080           0
    2493 AP1  158  TRP  CZ3  CA    -0.200000       12.0110           0
    2494 AP1  158  TRP  HZ3  HP     0.140000        1.0080           0
    2495 AP1  158  TRP  CZ2  CAI   -0.270000       12.0110           0
    2496 AP1  158  TRP  HZ2  HP     0.160000        1.0080           0
    2497 AP1  158  TRP  CH2  CA    -0.140000       12.0110           0
    2498 AP1  158  TRP  HH2  HP     0.140000        1.0080           0
    2499 AP1  158  TRP  C    C      0.510000       12.0110           0
    2500 AP1  158  TRP  O    O     -0.510000       15.9990           0
    2501 AP1  159  LYS  N    NH1   -0.470000       14.0070           0
    2502 AP1  159  LYS  HN   H      0.310000        1.0080           0
    2503 AP1  159  LYS  CA   CT1    0.070000       12.0110           0
    2504 AP1  159  LYS  HA   HB1    0.090000        1.0080           0
    2505 AP1  159  LYS  CB   CT2   -0.180000       12.0110           0
    2506 AP1  159  LYS  HB1  HA2    0.090000        1.0080           0
    2507 AP1  159  LYS  HB2  HA2    0.090000        1.0080           0
    2508 AP1  159  LYS  CG   CT2   -0.180000       12.0110           0
    2509 AP1  159  LYS  HG1  HA2    0.090000        1.0080           0
    2510 AP1  159  LYS  HG2  HA2    0.090000        1.0080           0
    2511 AP1  159  LYS  CD   CT2   -0.180000       12.0110           0
    2512 AP1  159  LYS  HD1  HA2    0.090000        1.0080           0
    2513 AP1  159  LYS  HD2  HA2    0.090000        1.0080           0
    2514 AP1  159  LYS  CE   CT2    0.210000       12.0110           0
    2515 AP1  159  LYS  HE1  HA2    0.050000        1.0080           0
    2516 AP1  159  LYS  HE2  HA2    0.050000        1.0080           0
    2517 AP1  159  LYS  NZ   NH3   -0.300000       14.0070           0
    2518 AP1  159  LYS  HZ1  HC     0.330000        1.0080           0
    2519 AP1  159  LYS  HZ2  HC     0.330000        1.0080           0
    2520 AP1  159  LYS  HZ3  HC     0.330000        1.0080           0
    2521 AP1  159  LYS  C    C      0.510000       12.0110           0
    2522 AP1  159  LYS  O    O     -0.510000       15.9990           0
    2523 AP1  160  GLY  N    NH1   -0.470000       14.0070           0
    2524 AP1  160  GLY  HN   H      0.310000        1.0080           0
    2525 AP1  160  GLY  CA   CT2   -0.020000       12.0110           0
    2526 AP1  160  GLY  HA1  HB2    0.090000        1.0080           0
    2527 AP1  160  GLY  HA2  HB2    0.090000        1.0080           0
    2528 AP1  160  GLY  C    C      0.510000       12.0110           0
    2529 AP1  160  GLY  O    O     -0.510000       15.9990           0
    2530 AP1  161  GLU  N    NH1   -0.470000       14.0070           0
    2531 AP1  161  GLU  HN   H      0.310000        1.0080           0
    2532 AP1  161  GLU  CA   CT1    0.070000       12.0110           0
    2533 AP1  161  GLU  HA   HB1    0.090000        1.0080           0
    2534 AP1  161  GLU  CB   CT2A  -0.180000       12.0110           0
    2535 AP1  161  GLU  HB1  HA2    0.090000        1.0080           0
    2536 AP1  161  GLU  HB2  HA2    0.090000        1.0080           0
    2537 AP1  161  GLU  CG   CT2   -0.280000       12.0110           0
    2538 AP1  161  GLU  HG1  HA2    0.090000        1.0080           0
    2539 AP1  161  GLU  HG2  HA2    0.090000        1.0080           0
    2540 AP1  161  GLU  CD   CC     0.620000       12.0110           0
    2541 AP1  161  GLU  OE1  OC    -0.760000       15.9990           0
    2542 AP1  161  GLU  OE2  OC    -0.760000       15.9990           0
    2543 AP1  161  GLU  C    C      0.510000       12.0110           0
    2544 AP1  161  GLU  O    O     -0.510000       15.9990           0
    2545 AP1  162  PRO  N    N     -0.290000       14.0070           0
    2546 AP1  162  PRO  CD   CP3    0.000000       12.0110           0
    2547 AP1  162  PRO  HD1  HA2    0.090000        1.0080           0
    2548 AP1  162  PRO  HD2  HA2    0.090000        1.0080           0
    2549 AP1  162  PRO  CA   CP1    0.020000       12.0110           0
    2550 AP1  162  PRO  HA   HB1    0.090000        1.0080           0
    2551 AP1  162  PRO  CB   CP2   -0.180000       12.0110           0
    2552 AP1  162  PRO  HB1  HA2    0.090000        1.0080           0
    2553 AP1  162  PRO  HB2  HA2    0.090000        1.0080           0
    2554 AP1  162  PRO  CG   CP2   -0.180000       12.0110           0
    2555 AP1  162  PRO  HG1  HA2    0.090000        1.0080           0
    2556 AP1  162  PRO  HG2  HA2    0.090000        1.0080           0
    2557 AP1  162  PRO  C    C      0.510000       12.0110           0
    2558 AP1  162  PRO  O    O     -0.510000       15.9990           0
    2559 AP1  163  VAL  N    NH1   -0.470000       14.0070           0
    2560 AP1  163  VAL  HN   H      0.310000        1.0080           0
    2561 AP1  163  VAL  CA   CT1    0.070000       12.0110           0
    2562 AP1  163  VAL  HA   HB1    0.090000        1.0080           0
    2563 AP1  163  VAL  CB   CT1   -0.090000       12.0110           0
    2564 AP1  163  VAL  HB   HA1    0.090000        1.0080           0
    2565 AP1  163  VAL  CG1  CT3   -0.270000       12.0110           0
    2566 AP1  163  VAL  HG11 HA3    0.090000        1.0080           0
    2567 AP1  163  VAL  HG12 HA3    0.090000        1.0080           0
    2568 AP1  163  VAL  HG13 HA3    0.090000        1.0080           0
    2569 AP1  163  VAL  CG2  CT3   -0.270000       12.0110           0
    2570 AP1  163  VAL  HG21 HA3    0.090000        1.0080           0
    2571 AP1  163  VAL  HG22 HA3    0.090000        1.0080           0
    2572 AP1  163  VAL  HG23 HA3    0.090000        1.0080           0
    2573 AP1  163  VAL  C    C      0.510000       12.0110           0
    2574 AP1  163  VAL  O    O     -0.510000       15.9990           0
    2575 AP1  164  THR  N    NH1   -0.470000       14.0070           0
    2576 AP1  164  THR  HN   H      0.310000        1.0080           0
    2577 AP1  164  THR  CA   CT1    0.070000       12.0110           0
    2578 AP1  164  THR  HA   HB1    0.090000        1.0080           0
    2579 AP1  164  THR  CB   CT1    0.140000       12.0110           0
    2580 AP1  164  THR  HB   HA1    0.090000        1.0080           0
    2581 AP1  164  THR  OG1  OH1   -0.660000       15.9990           0
    2582 AP1  164  THR  HG1  H      0.430000        1.0080           0
    2583 AP1  164  THR  CG2  CT3   -0.270000       12.0110           0
    2584 AP1  164  THR  HG21 HA3    0.090000        1.0080           0
    2585 AP1  164  THR  HG22 HA3    0.090000        1.0080           0
    2586 AP1  164  THR  HG23 HA3    0.090000        1.0080           0
    2587 AP1  164  THR  C    C      0.510000       12.0110           0
    2588 AP1  164  THR  O    O     -0.510000       15.9990           0
    2589 AP1  165  LEU  N    NH1   -0.470000       14.0070           0
    2590 AP1  165  LEU  HN   H      0.310000        1.0080           0
    2591 AP1  165  LEU  CA   CT1    0.070000       12.0110           0
    2592 AP1  165  LEU  HA   HB1    0.090000        1.0080           0
    2593 AP1  165  LEU  CB   CT2   -0.180000       12.0110           0
    2594 AP1  165  LEU  HB1  HA2    0.090000        1.0080           0
    2595 AP1  165  LEU  HB2  HA2    0.090000        1.0080           0
    2596 AP1  165  LEU  CG   CT1   -0.090000       12.0110           0
    2597 AP1  165  LEU  HG   HA1    0.090000        1.0080           0
    2598 AP1  165  LEU  CD1  CT3   -0.270000       12.0110           0
    2599 AP1  165  LEU  HD11 HA3    0.090000        1.0080           0
    2600 AP1  165  LEU  HD12 HA3    0.090000        1.0080           0
    2601 AP1  165  LEU  HD13 HA3    0.090000        1.0080           0
    2602 AP1  165  LEU  CD2  CT3   -0.270000       12.0110           0
    2603 AP1  165  LEU  HD21 HA3    0.090000        1.0080           0
    2604 AP1  165  LEU  HD22 HA3    0.090000        1.0080           0
    2605 AP1  165  LEU  HD23 HA3    0.090000        1.0080           0
    2606 AP1  165  LEU  C    C      0.510000       12.0110           0
    2607 AP1  165  LEU  O    O     -0.510000       15.9990           0
    2608 AP1  166  THR  N    NH1   -0.470000       14.0070           0
    2609 AP1  166  THR  HN   H      0.310000        1.0080           0
    2610 AP1  166  THR  CA   CT1    0.070000       12.0110           0
    2611 AP1  166  THR  HA   HB1    0.090000        1.0080           0
    2612 AP1  166  THR  CB   CT1    0.140000       12.0110           0
    2613 AP1  166  THR  HB   HA1    0.090000        1.0080           0
    2614 AP1  166  THR  OG1  OH1   -0.660000       15.9990           0
    2615 AP1  166  THR  HG1  H      0.430000        1.0080           0
    2616 AP1  166  THR  CG2  CT3   -0.270000       12.0110           0
    2617 AP1  166  THR  HG21 HA3    0.090000        1.0080           0
    2618 AP1  166  THR  HG22 HA3    0.090000        1.0080           0
    2619 AP1  166  THR  HG23 HA3    0.090000        1.0080           0
    2620 AP1  166  THR  C    C      0.510000       12.0110           0
    2621 AP1  166  THR  O    O     -0.510000       15.9990           0
    2622 AP1  167  VAL  N    NH1   -0.470000       14.0070           0
    2623 AP1  167  VAL  HN   H      0.310000        1.0080           0
    2624 AP1  167  VAL  CA   CT1    0.070000       12.0110           0
    2625 AP1  167  VAL  HA   HB1    0.090000        1.0080           0
    2626 AP1  167  VAL  CB   CT1   -0.090000       12.0110           0
    2627 AP1  167  VAL  HB   HA1    0.090000        1.0080           0
    2628 AP1  167  VAL  CG1  CT3   -0.270000       12.0110           0
    2629 AP1  167  VAL  HG11 HA3    0.090000        1.0080           0
    2630 AP1  167  VAL  HG12 HA3    0.090000        1.0080           0
    2631 AP1  167  VAL  HG13 HA3    0.090000        1.0080           0
    2632 AP1  167  VAL  CG2  CT3   -0.270000       12.0110           0
    2633 AP1  167  VAL  HG21 HA3    0.090000        1.0080           0
    2634 AP1  167  VAL  HG22 HA3    0.090000        1.0080           0
    2635 AP1  167  VAL  HG23 HA3    0.090000        1.0080           0
    2636 AP1  167  VAL  C    C      0.510000       12.0110           0
    2637 AP1  167  VAL  O    O     -0.510000       15.9990           0
    2638 AP1  168  THR  N    NH1   -0.470000       14.0070           0
    2639 AP1  168  THR  HN   H      0.310000        1.0080           0
    2640 AP1  168  THR  CA   CT1    0.070000       12.0110           0
    2641 AP1  168  THR  HA   HB1    0.090000        1.0080           0
    2642 AP1  168  THR  CB   CT1    0.140000       12.0110           0
    2643 AP1  168  THR  HB   HA1    0.090000        1.0080           0
    2644 AP1  168  THR  OG1  OH1   -0.660000       15.9990           0
    2645 AP1  168  THR  HG1  H      0.430000        1.0080           0
    2646 AP1  168  THR  CG2  CT3   -0.270000       12.0110           0
    2647 AP1  168  THR  HG21 HA3    0.090000        1.0080           0
    2648 AP1  168  THR  HG22 HA3    0.090000        1.0080           0
    2649 AP1  168  THR  HG23 HA3    0.090000        1.0080           0
    2650 AP1  168  THR  C    C      0.510000       12.0110           0
    2651 AP1  168  THR  O    O     -0.510000       15.9990           0
    2652 AP1  169  GLU  N    NH1   -0.470000       14.0070           0
    2653 AP1  169  GLU  HN   H      0.310000        1.0080           0
    2654 AP1  169  GLU  CA   CT1    0.070000       12.0110           0
    2655 AP1  169  GLU  HA   HB1    0.090000        1.0080           0
    2656 AP1  169  GLU  CB   CT2A  -0.180000       12.0110           0
    2657 AP1  169  GLU  HB1  HA2    0.090000        1.0080           0
    2658 AP1  169  GLU  HB2  HA2    0.090000        1.0080           0
    2659 AP1  169  GLU  CG   CT2   -0.280000       12.0110           0
    2660 AP1  169  GLU  HG1  HA2    0.090000        1.0080           0
    2661 AP1  169  GLU  HG2  HA2    0.090000        1.0080           0
    2662 AP1  169  GLU  CD   CC     0.620000       12.0110           0
    2663 AP1  169  GLU  OE1  OC    -0.760000       15.9990           0
    2664 AP1  169  GLU  OE2  OC    -0.760000       15.9990           0
    2665 AP1  169  GLU  C    C      0.510000       12.0110           0
    2666 AP1  169  GLU  O    O     -0.510000       15.9990           0
    2667 AP1  170  PHE  N    NH1   -0.470000       14.0070           0
    2668 AP1  170  PHE  HN   H      0.310000        1.0080           0
    2669 AP1  170  PHE  CA   CT1    0.070000       12.0110           0
    2670 AP1  170  PHE  HA   HB1    0.090000        1.0080           0
    2671 AP1  170  PHE  CB   CT2   -0.180000       12.0110           0
    2672 AP1  170  PHE  HB1  HA2    0.090000        1.0080           0
    2673 AP1  170  PHE  HB2  HA2    0.090000        1.0080           0
    2674 AP1  170  PHE  CG   CA     0.000000       12.0110           0
    2675 AP1  170  PHE  CD1  CA    -0.115000       12.0110           0
    2676 AP1  170  PHE  HD1  HP     0.115000        1.0080           0
    2677 AP1  170  PHE  CE1  CA    -0.115000       12.0110           0
    2678 AP1  170  PHE  HE1  HP     0.115000        1.0080           0
    2679 AP1  170  PHE  CZ   CA    -0.115000       12.0110           0
    2680 AP1  170  PHE  HZ   HP     0.115000        1.0080           0
    2681 AP1  170  PHE  CD2  CA    -0.115000       12.0110           0
    2682 AP1  170  PHE  HD2  HP     0.115000        1.0080           0
    2683 AP1  170  PHE  CE2  CA    -0.115000       12.0110           0
    2684 AP1  170  PHE  HE2  HP     0.115000        1.0080           0
    2685 AP1  170  PHE  C    C      0.510000       12.0110           0
    2686 AP1  170  PHE  O    O     -0.510000       15.9990           0
    2687 AP1  171  LEU  N    NH1   -0.470000       14.0070           0
    2688 AP1  171  LEU  HN   H      0.310000        1.0080           0
    2689 AP1  171  LEU  CA   CT1    0.070000       12.0110           0
    2690 AP1  171  LEU  HA   HB1    0.090000        1.0080           0
    2691 AP1  171  LEU  CB   CT2   -0.180000       12.0110           0
    2692 AP1  171  LEU  HB1  HA2    0.090000        1.0080           0
    2693 AP1  171  LEU  HB2  HA2    0.090000        1.0080           0
    2694 AP1  171  LEU  CG   CT1   -0.090000       12.0110           0
    2695 AP1  171  LEU  HG   HA1    0.090000        1.0080           0
    2696 AP1  171  LEU  CD1  CT3   -0.270000       12.0110           0
    2697 AP1  171  LEU  HD11 HA3    0.090000        1.0080           0
    2698 AP1  171  LEU  HD12 HA3    0.090000        1.0080           0
    2699 AP1  171  LEU  HD13 HA3    0.090000        1.0080           0
    2700 AP1  171  LEU  CD2  CT3   -0.270000       12.0110           0
    2701 AP1  171  LEU  HD21 HA3    0.090000        1.0080           0
    2702 AP1  171  LEU  HD22 HA3    0.090000        1.0080           0
    2703 AP1  171  LEU  HD23 HA3    0.090000        1.0080           0
    2704 AP1  171  LEU  C    C      0.510000       12.0110           0
    2705 AP1  171  LEU  O    O     -0.510000       15.9990           0
    2706 AP1  172  ILE  N    NH1   -0.470000       14.0070           0
    2707 AP1  172  ILE  HN   H      0.310000        1.0080           0
    2708 AP1  172  ILE  CA   CT1    0.070000       12.0110           0
    2709 AP1  172  ILE  HA   HB1    0.090000        1.0080           0
    2710 AP1  172  ILE  CB   CT1   -0.090000       12.0110           0
    2711 AP1  172  ILE  HB   HA1    0.090000        1.0080           0
    2712 AP1  172  ILE  CG2  CT3   -0.270000       12.0110           0
    2713 AP1  172  ILE  HG21 HA3    0.090000        1.0080           0
    2714 AP1  172  ILE  HG22 HA3    0.090000        1.0080           0
    2715 AP1  172  ILE  HG23 HA3    0.090000        1.0080           0
    2716 AP1  172  ILE  CG1  CT2   -0.180000       12.0110           0
    2717 AP1  172  ILE  HG11 HA2    0.090000        1.0080           0
    2718 AP1  172  ILE  HG12 HA2    0.090000        1.0080           0
    2719 AP1  172  ILE  CD   CT3   -0.270000       12.0110           0
    2720 AP1  172  ILE  HD1  HA3    0.090000        1.0080           0
    2721 AP1  172  ILE  HD2  HA3    0.090000        1.0080           0
    2722 AP1  172  ILE  HD3  HA3    0.090000        1.0080           0
    2723 AP1  172  ILE  C    C      0.510000       12.0110           0
    2724 AP1  172  ILE  O    O     -0.510000       15.9990           0
    2725 AP1  173  LEU  N    NH1   -0.470000       14.0070           0
    2726 AP1  173  LEU  HN   H      0.310000        1.0080           0
    2727 AP1  173  LEU  CA   CT1    0.070000       12.0110           0
    2728 AP1  173  LEU  HA   HB1    0.090000        1.0080           0
    2729 AP1  173  LEU  CB   CT2   -0.180000       12.0110           0
    2730 AP1  173  LEU  HB1  HA2    0.090000        1.0080           0
    2731 AP1  173  LEU  HB2  HA2    0.090000        1.0080           0
    2732 AP1  173  LEU  CG   CT1   -0.090000       12.0110           0
    2733 AP1  173  LEU  HG   HA1    0.090000        1.0080           0
    2734 AP1  173  LEU  CD1  CT3   -0.270000       12.0110           0
    2735 AP1  173  LEU  HD11 HA3    0.090000        1.0080           0
    2736 AP1  173  LEU  HD12 HA3    0.090000        1.0080           0
    2737 AP1  173  LEU  HD13 HA3    0.090000        1.0080           0
    2738 AP1  173  LEU  CD2  CT3   -0.270000       12.0110           0
    2739 AP1  173  LEU  HD21 HA3    0.090000        1.0080           0
    2740 AP1  173  LEU  HD22 HA3    0.090000        1.0080           0
    2741 AP1  173  LEU  HD23 HA3    0.090000        1.0080           0
    2742 AP1  173  LEU  C    C      0.510000       12.0110           0
    2743 AP1  173  LEU  O    O     -0.510000       15.9990           0
    2744 AP1  174  HSD  N    NH1   -0.470000       14.0070           0
    2745 AP1  174  HSD  HN   H      0.310000        1.0080           0
    2746 AP1  174  HSD  CA   CT1    0.070000       12.0110           0
    2747 AP1  174  HSD  HA   HB1    0.090000        1.0080           0
    2748 AP1  174  HSD  CB   CT2   -0.090000       12.0110           0
    2749 AP1  174  HSD  HB1  HA2    0.090000        1.0080           0
    2750 AP1  174  HSD  HB2  HA2    0.090000        1.0080           0
    2751 AP1  174  HSD  ND1  NR1   -0.360000       14.0070           0
    2752 AP1  174  HSD  HD1  H      0.320000        1.0080           0
    2753 AP1  174  HSD  CG   CPH1  -0.050000       12.0110           0
    2754 AP1  174  HSD  CE1  CPH2   0.250000       12.0110           0
    2755 AP1  174  HSD  HE1  HR1    0.130000        1.0080           0
    2756 AP1  174  HSD  NE2  NR2   -0.700000       14.0070           0
    2757 AP1  174  HSD  CD2  CPH1   0.220000       12.0110           0
    2758 AP1  174  HSD  HD2  HR3    0.100000        1.0080           0
    2759 AP1  174  HSD  C    C      0.510000       12.0110           0
    2760 AP1  174  HSD  O    O     -0.510000       15.9990           0
    2761 AP1  175  SER  N    NH1   -0.470000       14.0070           0
    2762 AP1  175  SER  HN   H      0.310000        1.0080           0
    2763 AP1  175  SER  CA   CT1    0.070000       12.0110           0
    2764 AP1  175  SER  HA   HB1    0.090000        1.0080           0
    2765 AP1  175  SER  CB   CT2    0.050000       12.0110           0
    2766 AP1  175  SER  HB1  HA2    0.090000        1.0080           0
    2767 AP1  175  SER  HB2  HA2    0.090000        1.0080           0
    2768 AP1  175  SER  OG   OH1   -0.660000       15.9990           0
    2769 AP1  175  SER  HG1  H      0.430000        1.0080           0
    2770 AP1  175  SER  C    C      0.510000       12.0110           0
    2771 AP1  175  SER  O    O     -0.510000       15.9990           0
    2772 AP1  176  LEU  N    NH1   -0.470000       14.0070           0
    2773 AP1  176  LEU  HN   H      0.310000        1.0080           0
    2774 AP1  176  LEU  CA   CT1    0.070000       12.0110           0
    2775 AP1  176  LEU  HA   HB1    0.090000        1.0080           0
    2776 AP1  176  LEU  CB   CT2   -0.180000       12.0110           0
    2777 AP1  176  LEU  HB1  HA2    0.090000        1.0080           0
    2778 AP1  176  LEU  HB2  HA2    0.090000        1.0080           0
    2779 AP1  176  LEU  CG   CT1   -0.090000       12.0110           0
    2780 AP1  176  LEU  HG   HA1    0.090000        1.0080           0
    2781 AP1  176  LEU  CD1  CT3   -0.270000       12.0110           0
    2782 AP1  176  LEU  HD11 HA3    0.090000        1.0080           0
    2783 AP1  176  LEU  HD12 HA3    0.090000        1.0080           0
    2784 AP1  176  LEU  HD13 HA3    0.090000        1.0080           0
    2785 AP1  176  LEU  CD2  CT3   -0.270000       12.0110           0
    2786 AP1  176  LEU  HD21 HA3    0.090000        1.0080           0
    2787 AP1  176  LEU  HD22 HA3    0.090000        1.0080           0
    2788 AP1  176  LEU  HD23 HA3    0.090000        1.0080           0
    2789 AP1  176  LEU  C    C      0.510000       12.0110           0
    2790 AP1  176  LEU  O    O     -0.510000       15.9990           0
    2791 AP1  177  ALA  N    NH1   -0.470000       14.0070           0
    2792 AP1  177  ALA  HN   H      0.310000        1.0080           0
    2793 AP1  177  ALA  CA   CT1    0.070000       12.0110           0
    2794 AP1  177  ALA  HA   HB1    0.090000        1.0080           0
    2795 AP1  177  ALA  CB   CT3   -0.270000       12.0110           0
    2796 AP1  177  ALA  HB1  HA3    0.090000        1.0080           0
    2797 AP1  177  ALA  HB2  HA3    0.090000        1.0080           0
    2798 AP1  177  ALA  HB3  HA3    0.090000        1.0080           0
    2799 AP1  177  ALA  C    C      0.510000       12.0110           0
    2800 AP1  177  ALA  O    O     -0.510000       15.9990           0
    2801 AP1  178  GLN  N    NH1   -0.470000       14.0070           0
    2802 AP1  178  GLN  HN   H      0.310000        1.0080           0
    2803 AP1  178  GLN  CA   CT1    0.070000       12.0110           0
    2804 AP1  178  GLN  HA   HB1    0.090000        1.0080           0
    2805 AP1  178  GLN  CB   CT2   -0.180000       12.0110           0
    2806 AP1  178  GLN  HB1  HA2    0.090000        1.0080           0
    2807 AP1  178  GLN  HB2  HA2    0.090000        1.0080           0
    2808 AP1  178  GLN  CG   CT2   -0.180000       12.0110           0
    2809 AP1  178  GLN  HG1  HA2    0.090000        1.0080           0
    2810 AP1  178  GLN  HG2  HA2    0.090000        1.0080           0
    2811 AP1  178  GLN  CD   CC     0.550000       12.0110           0
    2812 AP1  178  GLN  OE1  O     -0.550000       15.9990           0
    2813 AP1  178  GLN  NE2  NH2   -0.620000       14.0070           0
    2814 AP1  178  GLN  HE21 H      0.320000        1.0080           0
    2815 AP1  178  GLN  HE22 H      0.300000        1.0080           0
    2816 AP1  178  GLN  C    C      0.510000       12.0110           0
    2817 AP1  178  GLN  O    O     -0.510000       15.9990           0
    2818 AP1  179  ARG  N    NH1   -0.470000       14.0070           0
    2819 AP1  179  ARG  HN   H      0.310000        1.0080           0
    2820 AP1  179  ARG  CA   CT1    0.070000       12.0110           0
    2821 AP1  179  ARG  HA   HB1    0.090000        1.0080           0
    2822 AP1  179  ARG  CB   CT2   -0.180000       12.0110           0
    2823 AP1  179  ARG  HB1  HA2    0.090000        1.0080           0
    2824 AP1  179  ARG  HB2  HA2    0.090000        1.0080           0
    2825 AP1  179  ARG  CG   CT2   -0.180000       12.0110           0
    2826 AP1  179  ARG  HG1  HA2    0.090000        1.0080           0
    2827 AP1  179  ARG  HG2  HA2    0.090000        1.0080           0
    2828 AP1  179  ARG  CD   CT2    0.200000       12.0110           0
    2829 AP1  179  ARG  HD1  HA2    0.090000        1.0080           0
    2830 AP1  179  ARG  HD2  HA2    0.090000        1.0080           0
    2831 AP1  179  ARG  NE   NC2   -0.700000       14.0070           0
    2832 AP1  179  ARG  HE   HC     0.440000        1.0080           0
    2833 AP1  179  ARG  CZ   C      0.640000       12.0110           0
    2834 AP1  179  ARG  NH1  NC2   -0.800000       14.0070           0
    2835 AP1  179  ARG  HH11 HC     0.460000        1.0080           0
    2836 AP1  179  ARG  HH12 HC     0.460000        1.0080           0
    2837 AP1  179  ARG  NH2  NC2   -0.800000       14.0070           0
    2838 AP1  179  ARG  HH21 HC     0.460000        1.0080           0
    2839 AP1  179  ARG  HH22 HC     0.460000        1.0080           0
    2840 AP1  179  ARG  C    C      0.510000       12.0110           0
    2841 AP1  179  ARG  O    O     -0.510000       15.9990           0
    2842 AP1  180  PRO  N    N     -0.290000       14.0070           0
    2843 AP1  180  PRO  CD   CP3    0.000000       12.0110           0
    2844 AP1  180  PRO  HD1  HA2    0.090000        1.0080           0
    2845 AP1  180  PRO  HD2  HA2    0.090000        1.0080           0
    2846 AP1  180  PRO  CA   CP1    0.020000       12.0110           0
    2847 AP1  180  PRO  HA   HB1    0.090000        1.0080           0
    2848 AP1  180  PRO  CB   CP2   -0.180000       12.0110           0
    2849 AP1  180  PRO  HB1  HA2    0.090000        1.0080           0
    2850 AP1  180  PRO  HB2  HA2    0.090000        1.0080           0
    2851 AP1  180  PRO  CG   CP2   -0.180000       12.0110           0
    2852 AP1  180  PRO  HG1  HA2    0.090000        1.0080           0
    2853 AP1  180  PRO  HG2  HA2    0.090000        1.0080           0
    2854 AP1  180  PRO  C    C      0.510000       12.0110           0
    2855 AP1  180  PRO  O    O     -0.510000       15.9990           0
    2856 AP1  181  GLY  N    NH1   -0.470000       14.0070           0
    2857 AP1  181  GLY  HN   H      0.310000        1.0080           0
    2858 AP1  181  GLY  CA   CT2   -0.020000       12.0110           0
    2859 AP1  181  GLY  HA1  HB2    0.090000        1.0080           0
    2860 AP1  181  GLY  HA2  HB2    0.090000        1.0080           0
    2861 AP1  181  GLY  C    C      0.510000       12.0110           0
    2862 AP1  181  GLY  O    O     -0.510000       15.9990           0
    2863 AP1  182  VAL  N    NH1   -0.470000       14.0070           0
    2864 AP1  182  VAL  HN   H      0.310000        1.0080           0
    2865 AP1  182  VAL  CA   CT1    0.070000       12.0110           0
    2866 AP1  182  VAL  HA   HB1    0.090000        1.0080           0
    2867 AP1  182  VAL  CB   CT1   -0.090000       12.0110           0
    2868 AP1  182  VAL  HB   HA1    0.090000        1.0080           0
    2869 AP1  182  VAL  CG1  CT3   -0.270000       12.0110           0
    2870 AP1  182  VAL  HG11 HA3    0.090000        1.0080           0
    2871 AP1  182  VAL  HG12 HA3    0.090000        1.0080           0
    2872 AP1  182  VAL  HG13 HA3    0.090000        1.0080           0
    2873 AP1  182  VAL  CG2  CT3   -0.270000       12.0110           0
    2874 AP1  182  VAL  HG21 HA3    0.090000        1.0080           0
    2875 AP1  182  VAL  HG22 HA3    0.090000        1.0080           0
    2876 AP1  182  VAL  HG23 HA3    0.090000        1.0080           0
    2877 AP1  182  VAL  C    C      0.510000       12.0110           0
    2878 AP1  182  VAL  O    O     -0.510000       15.9990           0
    2879 AP1  183  VAL  N    NH1   -0.470000       14.0070           0
    2880 AP1  183  VAL  HN   H      0.310000        1.0080           0
    2881 AP1  183  VAL  CA   CT1    0.070000       12.0110           0
    2882 AP1  183  VAL  HA   HB1    0.090000        1.0080           0
    2883 AP1  183  VAL  CB   CT1   -0.090000       12.0110           0
    2884 AP1  183  VAL  HB   HA1    0.090000        1.0080           0
    2885 AP1  183  VAL  CG1  CT3   -0.270000       12.0110           0
    2886 AP1  183  VAL  HG11 HA3    0.090000        1.0080           0
    2887 AP1  183  VAL  HG12 HA3    0.090000        1.0080           0
    2888 AP1  183  VAL  HG13 HA3    0.090000        1.0080           0
    2889 AP1  183  VAL  CG2  CT3   -0.270000       12.0110           0
    2890 AP1  183  VAL  HG21 HA3    0.090000        1.0080           0
    2891 AP1  183  VAL  HG22 HA3    0.090000        1.0080           0
    2892 AP1  183  VAL  HG23 HA3    0.090000        1.0080           0
    2893 AP1  183  VAL  C    C      0.510000       12.0110           0
    2894 AP1  183  VAL  O    O     -0.510000       15.9990           0
    2895 AP1  184  LYS  N    NH1   -0.470000       14.0070           0
    2896 AP1  184  LYS  HN   H      0.310000        1.0080           0
    2897 AP1  184  LYS  CA   CT1    0.070000       12.0110           0
    2898 AP1  184  LYS  HA   HB1    0.090000        1.0080           0
    2899 AP1  184  LYS  CB   CT2   -0.180000       12.0110           0
    2900 AP1  184  LYS  HB1  HA2    0.090000        1.0080           0
    2901 AP1  184  LYS  HB2  HA2    0.090000        1.0080           0
    2902 AP1  184  LYS  CG   CT2   -0.180000       12.0110           0
    2903 AP1  184  LYS  HG1  HA2    0.090000        1.0080           0
    2904 AP1  184  LYS  HG2  HA2    0.090000        1.0080           0
    2905 AP1  184  LYS  CD   CT2   -0.180000       12.0110           0
    2906 AP1  184  LYS  HD1  HA2    0.090000        1.0080           0
    2907 AP1  184  LYS  HD2  HA2    0.090000        1.0080           0
    2908 AP1  184  LYS  CE   CT2    0.210000       12.0110           0
    2909 AP1  184  LYS  HE1  HA2    0.050000        1.0080           0
    2910 AP1  184  LYS  HE2  HA2    0.050000        1.0080           0
    2911 AP1  184  LYS  NZ   NH3   -0.300000       14.0070           0
    2912 AP1  184  LYS  HZ1  HC     0.330000        1.0080           0
    2913 AP1  184  LYS  HZ2  HC     0.330000        1.0080           0
    2914 AP1  184  LYS  HZ3  HC     0.330000        1.0080           0
    2915 AP1  184  LYS  C    C      0.510000       12.0110           0
    2916 AP1  184  LYS  O    O     -0.510000       15.9990           0
    2917 AP1  185  SER  N    NH1   -0.470000       14.0070           0
    2918 AP1  185  SER  HN   H      0.310000        1.0080           0
    2919 AP1  185  SER  CA   CT1    0.070000       12.0110           0
    2920 AP1  185  SER  HA   HB1    0.090000        1.0080           0
    2921 AP1  185  SER  CB   CT2    0.050000       12.0110           0
    2922 AP1  185  SER  HB1  HA2    0.090000        1.0080           0
    2923 AP1  185  SER  HB2  HA2    0.090000        1.0080           0
    2924 AP1  185  SER  OG   OH1   -0.660000       15.9990           0
    2925 AP1  185  SER  HG1  H      0.430000        1.0080           0
    2926 AP1  185  SER  C    C      0.510000       12.0110           0
    2927 AP1  185  SER  O    O     -0.510000       15.9990           0
    2928 AP1  186  ARG  N    NH1   -0.470000       14.0070           0
    2929 AP1  186  ARG  HN   H      0.310000        1.0080           0
    2930 AP1  186  ARG  CA   CT1    0.070000       12.0110           0
    2931 AP1  186  ARG  HA   HB1    0.090000        1.0080           0
    2932 AP1  186  ARG  CB   CT2   -0.180000       12.0110           0
    2933 AP1  186  ARG  HB1  HA2    0.090000        1.0080           0
    2934 AP1  186  ARG  HB2  HA2    0.090000        1.0080           0
    2935 AP1  186  ARG  CG   CT2   -0.180000       12.0110           0
    2936 AP1  186  ARG  HG1  HA2    0.090000        1.0080           0
    2937 AP1  186  ARG  HG2  HA2    0.090000        1.0080           0
    2938 AP1  186  ARG  CD   CT2    0.200000       12.0110           0
    2939 AP1  186  ARG  HD1  HA2    0.090000        1.0080           0
    2940 AP1  186  ARG  HD2  HA2    0.090000        1.0080           0
    2941 AP1  186  ARG  NE   NC2   -0.700000       14.0070           0
    2942 AP1  186  ARG  HE   HC     0.440000        1.0080           0
    2943 AP1  186  ARG  CZ   C      0.640000       12.0110           0
    2944 AP1  186  ARG  NH1  NC2   -0.800000       14.0070           0
    2945 AP1  186  ARG  HH11 HC     0.460000        1.0080           0
    2946 AP1  186  ARG  HH12 HC     0.460000        1.0080           0
    2947 AP1  186  ARG  NH2  NC2   -0.800000       14.0070           0
    2948 AP1  186  ARG  HH21 HC     0.460000        1.0080           0
    2949 AP1  186  ARG  HH22 HC     0.460000        1.0080           0
    2950 AP1  186  ARG  C    C      0.510000       12.0110           0
    2951 AP1  186  ARG  O    O     -0.510000       15.9990           0
    2952 AP1  187  ASP  N    NH1   -0.470000       14.0070           0
    2953 AP1  187  ASP  HN   H      0.310000        1.0080           0
    2954 AP1  187  ASP  CA   CT1    0.070000       12.0110           0
    2955 AP1  187  ASP  HA   HB1    0.090000        1.0080           0
    2956 AP1  187  ASP  CB   CT2A  -0.280000       12.0110           0
    2957 AP1  187  ASP  HB1  HA2    0.090000        1.0080           0
    2958 AP1  187  ASP  HB2  HA2    0.090000        1.0080           0
    2959 AP1  187  ASP  CG   CC     0.620000       12.0110           0
    2960 AP1  187  ASP  OD1  OC    -0.760000       15.9990           0
    2961 AP1  187  ASP  OD2  OC    -0.760000       15.9990           0
    2962 AP1  187  ASP  C    C      0.510000       12.0110           0
    2963 AP1  187  ASP  O    O     -0.510000       15.9990           0
    2964 AP1  188  ALA  N    NH1   -0.470000       14.0070           0
    2965 AP1  188  ALA  HN   H      0.310000        1.0080           0
    2966 AP1  188  ALA  CA   CT1    0.070000       12.0110           0
    2967 AP1  188  ALA  HA   HB1    0.090000        1.0080           0
    2968 AP1  188  ALA  CB   CT3   -0.270000       12.0110           0
    2969 AP1  188  ALA  HB1  HA3    0.090000        1.0080           0
    2970 AP1  188  ALA  HB2  HA3    0.090000        1.0080           0
    2971 AP1  188  ALA  HB3  HA3    0.090000        1.0080           0
    2972 AP1  188  ALA  C    C      0.510000       12.0110           0
    2973 AP1  188  ALA  O    O     -0.510000       15.9990           0
    2974 AP1  189  LEU  N    NH1   -0.470000       14.0070           0
    2975 AP1  189  LEU  HN   H      0.310000        1.0080           0
    2976 AP1  189  LEU  CA   CT1    0.070000       12.0110           0
    2977 AP1  189  LEU  HA   HB1    0.090000        1.0080           0
    2978 AP1  189  LEU  CB   CT2   -0.180000       12.0110           0
    2979 AP1  189  LEU  HB1  HA2    0.090000        1.0080           0
    2980 AP1  189  LEU  HB2  HA2    0.090000        1.0080           0
    2981 AP1  189  LEU  CG   CT1   -0.090000       12.0110           0
    2982 AP1  189  LEU  HG   HA1    0.090000        1.0080           0
    2983 AP1  189  LEU  CD1  CT3   -0.270000       12.0110           0
    2984 AP1  189  LEU  HD11 HA3    0.090000        1.0080           0
    2985 AP1  189  LEU  HD12 HA3    0.090000        1.0080           0
    2986 AP1  189  LEU  HD13 HA3    0.090000        1.0080           0
    2987 AP1  189  LEU  CD2  CT3   -0.270000       12.0110           0
    2988 AP1  189  LEU  HD21 HA3    0.090000        1.0080           0
    2989 AP1  189  LEU  HD22 HA3    0.090000        1.0080           0
    2990 AP1  189  LEU  HD23 HA3    0.090000        1.0080           0
    2991 AP1  189  LEU  C    C      0.510000       12.0110           0
    2992 AP1  189  LEU  O    O     -0.510000       15.9990           0
    2993 AP1  190  MET  N    NH1   -0.470000       14.0070           0
    2994 AP1  190  MET  HN   H      0.310000        1.0080           0
    2995 AP1  190  MET  CA   CT1    0.070000       12.0110           0
    2996 AP1  190  MET  HA   HB1    0.090000        1.0080           0
    2997 AP1  190  MET  CB   CT2   -0.180000       12.0110           0
    2998 AP1  190  MET  HB1  HA2    0.090000        1.0080           0
    2999 AP1  190  MET  HB2  HA2    0.090000        1.0080           0
    3000 AP1  190  MET  CG   CT2   -0.140000       12.0110           0
    3001 AP1  190  MET  HG1  HA2    0.090000        1.0080           0
    3002 AP1  190  MET  HG2  HA2    0.090000        1.0080           0
    3003 AP1  190  MET  SD   S     -0.090000       32.0600           0
    3004 AP1  190  MET  CE   CT3   -0.220000       12.0110           0
    3005 AP1  190  MET  HE1  HA3    0.090000        1.0080           0
    3006 AP1  190  MET  HE2  HA3    0.090000        1.0080           0
    3007 AP1  190  MET  HE3  HA3    0.090000        1.0080           0
    3008 AP1  190  MET  C    C      0.510000       12.0110           0
    3009 AP1  190  MET  O    O     -0.510000       15.9990           0
    3010 AP1  191  ASP  N    NH1   -0.470000       14.0070           0
    3011 AP1  191  ASP  HN   H      0.310000        1.0080           0
    3012 AP1  191  ASP  CA   CT1    0.070000       12.0110           0
    3013 AP1  191  ASP  HA   HB1    0.090000        1.0080           0
    3014 AP1  191  ASP  CB   CT2A  -0.280000       12.0110           0
    3015 AP1  191  ASP  HB1  HA2    0.090000        1.0080           0
    3016 AP1  191  ASP  HB2  HA2    0.090000        1.0080           0
    3017 AP1  191  ASP  CG   CC     0.620000       12.0110           0
    3018 AP1  191  ASP  OD1  OC    -0.760000       15.9990           0
    3019 AP1  191  ASP  OD2  OC    -0.760000       15.9990           0
    3020 AP1  191  ASP  C    C      0.510000       12.0110           0
    3021 AP1  191  ASP  O    O     -0.510000       15.9990           0
    3022 AP1  192  ALA  N    NH1   -0.470000       14.0070           0
    3023 AP1  192  ALA  HN   H      0.310000        1.0080           0
    3024 AP1  192  ALA  CA   CT1    0.070000       12.0110           0
    3025 AP1  192  ALA  HA   HB1    0.090000        1.0080           0
    3026 AP1  192  ALA  CB   CT3   -0.270000       12.0110           0
    3027 AP1  192  ALA  HB1  HA3    0.090000        1.0080           0
    3028 AP1  192  ALA  HB2  HA3    0.090000        1.0080           0
    3029 AP1  192  ALA  HB3  HA3    0.090000        1.0080           0
    3030 AP1  192  ALA  C    C      0.510000       12.0110           0
    3031 AP1  192  ALA  O    O     -0.510000       15.9990           0
    3032 AP1  193  ALA  N    NH1   -0.470000       14.0070           0
    3033 AP1  193  ALA  HN   H      0.310000        1.0080           0
    3034 AP1  193  ALA  CA   CT1    0.070000       12.0110           0
    3035 AP1  193  ALA  HA   HB1    0.090000        1.0080           0
    3036 AP1  193  ALA  CB   CT3   -0.270000       12.0110           0
    3037 AP1  193  ALA  HB1  HA3    0.090000        1.0080           0
    3038 AP1  193  ALA  HB2  HA3    0.090000        1.0080           0
    3039 AP1  193  ALA  HB3  HA3    0.090000        1.0080           0
    3040 AP1  193  ALA  C    C      0.510000       12.0110           0
    3041 AP1  193  ALA  O    O     -0.510000       15.9990           0
    3042 AP1  194  TYR  N    NH1   -0.470000       14.0070           0
    3043 AP1  194  TYR  HN   H      0.310000        1.0080           0
    3044 AP1  194  TYR  CA   CT1    0.070000       12.0110           0
    3045 AP1  194  TYR  HA   HB1    0.090000        1.0080           0
    3046 AP1  194  TYR  CB   CT2   -0.180000       12.0110           0
    3047 AP1  194  TYR  HB1  HA2    0.090000        1.0080           0
    3048 AP1  194  TYR  HB2  HA2    0.090000        1.0080           0
    3049 AP1  194  TYR  CG   CA     0.000000       12.0110           0
    3050 AP1  194  TYR  CD1  CA    -0.115000       12.0110           0
    3051 AP1  194  TYR  HD1  HP     0.115000        1.0080           0
    3052 AP1  194  TYR  CE1  CA    -0.115000       12.0110           0
    3053 AP1  194  TYR  HE1  HP     0.115000        1.0080           0
    3054 AP1  194  TYR  CZ   CA     0.110000       12.0110           0
    3055 AP1  194  TYR  OH   OH1   -0.540000       15.9990           0
    3056 AP1  194  TYR  HH   H      0.430000        1.0080           0
    3057 AP1  194  TYR  CD2  CA    -0.115000       12.0110           0
    3058 AP1  194  TYR  HD2  HP     0.115000        1.0080           0
    3059 AP1  194  TYR  CE2  CA    -0.115000       12.0110           0
    3060 AP1  194  TYR  HE2  HP     0.115000        1.0080           0
    3061 AP1  194  TYR  C    C      0.510000       12.0110           0
    3062 AP1  194  TYR  O    O     -0.510000       15.9990           0
    3063 AP1  195  ASP  N    NH1   -0.470000       14.0070           0
    3064 AP1  195  ASP  HN   H      0.310000        1.0080           0
    3065 AP1  195  ASP  CA   CT1    0.070000       12.0110           0
    3066 AP1  195  ASP  HA   HB1    0.090000        1.0080           0
    3067 AP1  195  ASP  CB   CT2A  -0.280000       12.0110           0
    3068 AP1  195  ASP  HB1  HA2    0.090000        1.0080           0
    3069 AP1  195  ASP  HB2  HA2    0.090000        1.0080           0
    3070 AP1  195  ASP  CG   CC     0.620000       12.0110           0
    3071 AP1  195  ASP  OD1  OC    -0.760000       15.9990           0
    3072 AP1  195  ASP  OD2  OC    -0.760000       15.9990           0
    3073 AP1  195  ASP  C    C      0.510000       12.0110           0
    3074 AP1  195  ASP  O    O     -0.510000       15.9990           0
    3075 AP1  196  GLU  N    NH1   -0.470000       14.0070           0
    3076 AP1  196  GLU  HN   H      0.310000        1.0080           0
    3077 AP1  196  GLU  CA   CT1    0.070000       12.0110           0
    3078 AP1  196  GLU  HA   HB1    0.090000        1.0080           0
    3079 AP1  196  GLU  CB   CT2A  -0.180000       12.0110           0
    3080 AP1  196  GLU  HB1  HA2    0.090000        1.0080           0
    3081 AP1  196  GLU  HB2  HA2    0.090000        1.0080           0
    3082 AP1  196  GLU  CG   CT2   -0.280000       12.0110           0
    3083 AP1  196  GLU  HG1  HA2    0.090000        1.0080           0
    3084 AP1  196  GLU  HG2  HA2    0.090000        1.0080           0
    3085 AP1  196  GLU  CD   CC     0.620000       12.0110           0
    3086 AP1  196  GLU  OE1  OC    -0.760000       15.9990           0
    3087 AP1  196  GLU  OE2  OC    -0.760000       15.9990           0
    3088 AP1  196  GLU  C    C      0.510000       12.0110           0
    3089 AP1  196  GLU  O    O     -0.510000       15.9990           0
    3090 AP1  197  GLN  N    NH1   -0.470000       14.0070           0
    3091 AP1  197  GLN  HN   H      0.310000        1.0080           0
    3092 AP1  197  GLN  CA   CT1    0.070000       12.0110           0
    3093 AP1  197  GLN  HA   HB1    0.090000        1.0080           0
    3094 AP1  197  GLN  CB   CT2   -0.180000       12.0110           0
    3095 AP1  197  GLN  HB1  HA2    0.090000        1.0080           0
    3096 AP1  197  GLN  HB2  HA2    0.090000        1.0080           0
    3097 AP1  197  GLN  CG   CT2   -0.180000       12.0110           0
    3098 AP1  197  GLN  HG1  HA2    0.090000        1.0080           0
    3099 AP1  197  GLN  HG2  HA2    0.090000        1.0080           0
    3100 AP1  197  GLN  CD   CC     0.550000       12.0110           0
    3101 AP1  197  GLN  OE1  O     -0.550000       15.9990           0
    3102 AP1  197  GLN  NE2  NH2   -0.620000       14.0070           0
    3103 AP1  197  GLN  HE21 H      0.320000        1.0080           0
    3104 AP1  197  GLN  HE22 H      0.300000        1.0080           0
    3105 AP1  197  GLN  C    C      0.510000       12.0110           0
    3106 AP1  197  GLN  O    O     -0.510000       15.9990           0
    3107 AP1  198  VAL  N    NH1   -0.470000       14.0070           0
    3108 AP1  198  VAL  HN   H      0.310000        1.0080           0
    3109 AP1  198  VAL  CA   CT1    0.070000       12.0110           0
    3110 AP1  198  VAL  HA   HB1    0.090000        1.0080           0
    3111 AP1  198  VAL  CB   CT1   -0.090000       12.0110           0
    3112 AP1  198  VAL  HB   HA1    0.090000        1.0080           0
    3113 AP1  198  VAL  CG1  CT3   -0.270000       12.0110           0
    3114 AP1  198  VAL  HG11 HA3    0.090000        1.0080           0
    3115 AP1  198  VAL  HG12 HA3    0.090000        1.0080           0
    3116 AP1  198  VAL  HG13 HA3    0.090000        1.0080           0
    3117 AP1  198  VAL  CG2  CT3   -0.270000       12.0110           0
    3118 AP1  198  VAL  HG21 HA3    0.090000        1.0080           0
    3119 AP1  198  VAL  HG22 HA3    0.090000        1.0080           0
    3120 AP1  198  VAL  HG23 HA3    0.090000        1.0080           0
    3121 AP1  198  VAL  C    C      0.510000       12.0110           0
    3122 AP1  198  VAL  O    O     -0.510000       15.9990           0
    3123 AP1  199  TYR  N    NH1   -0.470000       14.0070           0
    3124 AP1  199  TYR  HN   H      0.310000        1.0080           0
    3125 AP1  199  TYR  CA   CT1    0.070000       12.0110           0
    3126 AP1  199  TYR  HA   HB1    0.090000        1.0080           0
    3127 AP1  199  TYR  CB   CT2   -0.180000       12.0110           0
    3128 AP1  199  TYR  HB1  HA2    0.090000        1.0080           0
    3129 AP1  199  TYR  HB2  HA2    0.090000        1.0080           0
    3130 AP1  199  TYR  CG   CA     0.000000       12.0110           0
    3131 AP1  199  TYR  CD1  CA    -0.115000       12.0110           0
    3132 AP1  199  TYR  HD1  HP     0.115000        1.0080           0
    3133 AP1  199  TYR  CE1  CA    -0.115000       12.0110           0
    3134 AP1  199  TYR  HE1  HP     0.115000        1.0080           0
    3135 AP1  199  TYR  CZ   CA     0.110000       12.0110           0
    3136 AP1  199  TYR  OH   OH1   -0.540000       15.9990           0
    3137 AP1  199  TYR  HH   H      0.430000        1.0080           0
    3138 AP1  199  TYR  CD2  CA    -0.115000       12.0110           0
    3139 AP1  199  TYR  HD2  HP     0.115000        1.0080           0
    3140 AP1  199  TYR  CE2  CA    -0.115000       12.0110           0
    3141 AP1  199  TYR  HE2  HP     0.115000        1.0080           0
    3142 AP1  199  TYR  C    C      0.510000       12.0110           0
    3143 AP1  199  TYR  O    O     -0.510000       15.9990           0
    3144 AP1  200  VAL  N    NH1   -0.470000       14.0070           0
    3145 AP1  200  VAL  HN   H      0.310000        1.0080           0
    3146 AP1  200  VAL  CA   CT1    0.070000       12.0110           0
    3147 AP1  200  VAL  HA   HB1    0.090000        1.0080           0
    3148 AP1  200  VAL  CB   CT1   -0.090000       12.0110           0
    3149 AP1  200  VAL  HB   HA1    0.090000        1.0080           0
    3150 AP1  200  VAL  CG1  CT3   -0.270000       12.0110           0
    3151 AP1  200  VAL  HG11 HA3    0.090000        1.0080           0
    3152 AP1  200  VAL  HG12 HA3    0.090000        1.0080           0
    3153 AP1  200  VAL  HG13 HA3    0.090000        1.0080           0
    3154 AP1  200  VAL  CG2  CT3   -0.270000       12.0110           0
    3155 AP1  200  VAL  HG21 HA3    0.090000        1.0080           0
    3156 AP1  200  VAL  HG22 HA3    0.090000        1.0080           0
    3157 AP1  200  VAL  HG23 HA3    0.090000        1.0080           0
    3158 AP1  200  VAL  C    C      0.510000       12.0110           0
    3159 AP1  200  VAL  O    O     -0.510000       15.9990           0
    3160 AP1  201  ASP  N    NH1   -0.470000       14.0070           0
    3161 AP1  201  ASP  HN   H      0.310000        1.0080           0
    3162 AP1  201  ASP  CA   CT1    0.070000       12.0110           0
    3163 AP1  201  ASP  HA   HB1    0.090000        1.0080           0
    3164 AP1  201  ASP  CB   CT2A  -0.280000       12.0110           0
    3165 AP1  201  ASP  HB1  HA2    0.090000        1.0080           0
    3166 AP1  201  ASP  HB2  HA2    0.090000        1.0080           0
    3167 AP1  201  ASP  CG   CC     0.620000       12.0110           0
    3168 AP1  201  ASP  OD1  OC    -0.760000       15.9990           0
    3169 AP1  201  ASP  OD2  OC    -0.760000       15.9990           0
    3170 AP1  201  ASP  C    C      0.510000       12.0110           0
    3171 AP1  201  ASP  O    O     -0.510000       15.9990           0
    3172 AP1  202  ASP  N    NH1   -0.470000       14.0070           0
    3173 AP1  202  ASP  HN   H      0.310000        1.0080           0
    3174 AP1  202  ASP  CA   CT1    0.070000       12.0110           0
    3175 AP1  202  ASP  HA   HB1    0.090000        1.0080           0
    3176 AP1  202  ASP  CB   CT2A  -0.280000       12.0110           0
    3177 AP1  202  ASP  HB1  HA2    0.090000        1.0080           0
    3178 AP1  202  ASP  HB2  HA2    0.090000        1.0080           0
    3179 AP1  202  ASP  CG   CC     0.620000       12.0110           0
    3180 AP1  202  ASP  OD1  OC    -0.760000       15.9990           0
    3181 AP1  202  ASP  OD2  OC    -0.760000       15.9990           0
    3182 AP1  202  ASP  C    C      0.510000       12.0110           0
    3183 AP1  202  ASP  O    O     -0.510000       15.9990           0
    3184 AP1  203  ARG  N    NH1   -0.470000       14.0070           0
    3185 AP1  203  ARG  HN   H      0.310000        1.0080           0
    3186 AP1  203  ARG  CA   CT1    0.070000       12.0110           0
    3187 AP1  203  ARG  HA   HB1    0.090000        1.0080           0
    3188 AP1  203  ARG  CB   CT2   -0.180000       12.0110           0
    3189 AP1  203  ARG  HB1  HA2    0.090000        1.0080           0
    3190 AP1  203  ARG  HB2  HA2    0.090000        1.0080           0
    3191 AP1  203  ARG  CG   CT2   -0.180000       12.0110           0
    3192 AP1  203  ARG  HG1  HA2    0.090000        1.0080           0
    3193 AP1  203  ARG  HG2  HA2    0.090000        1.0080           0
    3194 AP1  203  ARG  CD   CT2    0.200000       12.0110           0
    3195 AP1  203  ARG  HD1  HA2    0.090000        1.0080           0
    3196 AP1  203  ARG  HD2  HA2    0.090000        1.0080           0
    3197 AP1  203  ARG  NE   NC2   -0.700000       14.0070           0
    3198 AP1  203  ARG  HE   HC     0.440000        1.0080           0
    3199 AP1  203  ARG  CZ   C      0.640000       12.0110           0
    3200 AP1  203  ARG  NH1  NC2   -0.800000       14.0070           0
    3201 AP1  203  ARG  HH11 HC     0.460000        1.0080           0
    3202 AP1  203  ARG  HH12 HC     0.460000        1.0080           0
    3203 AP1  203  ARG  NH2  NC2   -0.800000       14.0070           0
    3204 AP1  203  ARG  HH21 HC     0.460000        1.0080           0
    3205 AP1  203  ARG  HH22 HC     0.460000        1.0080           0
    3206 AP1  203  ARG  C    C      0.510000       12.0110           0
    3207 AP1  203  ARG  O    O     -0.510000       15.9990           0
    3208 AP1  204  THR  N    NH1   -0.470000       14.0070           0
    3209 AP1  204  THR  HN   H      0.310000        1.0080           0
    3210 AP1  204  THR  CA   CT1    0.070000       12.0110           0
    3211 AP1  204  THR  HA   HB1    0.090000        1.0080           0
    3212 AP1  204  THR  CB   CT1    0.140000       12.0110           0
    3213 AP1  204  THR  HB   HA1    0.090000        1.0080           0
    3214 AP1  204  THR  OG1  OH1   -0.660000       15.9990           0
    3215 AP1  204  THR  HG1  H      0.430000        1.0080           0
    3216 AP1  204  THR  CG2  CT3   -0.270000       12.0110           0
    3217 AP1  204  THR  HG21 HA3    0.090000        1.0080           0
    3218 AP1  204  THR  HG22 HA3    0.090000        1.0080           0
    3219 AP1  204  THR  HG23 HA3    0.090000        1.0080           0
    3220 AP1  204  THR  C    C      0.510000       12.0110           0
    3221 AP1  204  THR  O    O     -0.510000       15.9990           0
    3222 AP1  205  ILE  N    NH1   -0.470000       14.0070           0
    3223 AP1  205  ILE  HN   H      0.310000        1.0080           0
    3224 AP1  205  ILE  CA   CT1    0.070000       12.0110           0
    3225 AP1  205  ILE  HA   HB1    0.090000        1.0080           0
    3226 AP1  205  ILE  CB   CT1   -0.090000       12.0110           0
    3227 AP1  205  ILE  HB   HA1    0.090000        1.0080           0
    3228 AP1  205  ILE  CG2  CT3   -0.270000       12.0110           0
    3229 AP1  205  ILE  HG21 HA3    0.090000        1.0080           0
    3230 AP1  205  ILE  HG22 HA3    0.090000        1.0080           0
    3231 AP1  205  ILE  HG23 HA3    0.090000        1.0080           0
    3232 AP1  205  ILE  CG1  CT2   -0.180000       12.0110           0
    3233 AP1  205  ILE  HG11 HA2    0.090000        1.0080           0
    3234 AP1  205  ILE  HG12 HA2    0.090000        1.0080           0
    3235 AP1  205  ILE  CD   CT3   -0.270000       12.0110           0
    3236 AP1  205  ILE  HD1  HA3    0.090000        1.0080           0
    3237 AP1  205  ILE  HD2  HA3    0.090000        1.0080           0
    3238 AP1  205  ILE  HD3  HA3    0.090000        1.0080           0
    3239 AP1  205  ILE  C    C      0.510000       12.0110           0
    3240 AP1  205  ILE  O    O     -0.510000       15.9990           0
    3241 AP1  206  ASP  N    NH1   -0.470000       14.0070           0
    3242 AP1  206  ASP  HN   H      0.310000        1.0080           0
    3243 AP1  206  ASP  CA   CT1    0.070000       12.0110           0
    3244 AP1  206  ASP  HA   HB1    0.090000        1.0080           0
    3245 AP1  206  ASP  CB   CT2A  -0.280000       12.0110           0
    3246 AP1  206  ASP  HB1  HA2    0.090000        1.0080           0
    3247 AP1  206  ASP  HB2  HA2    0.090000        1.0080           0
    3248 AP1  206  ASP  CG   CC     0.620000       12.0110           0
    3249 AP1  206  ASP  OD1  OC    -0.760000       15.9990           0
    3250 AP1  206  ASP  OD2  OC    -0.760000       15.9990           0
    3251 AP1  206  ASP  C    C      0.510000       12.0110           0
    3252 AP1  206  ASP  O    O     -0.510000       15.9990           0
    3253 AP1  207  SER  N    NH1   -0.470000       14.0070           0
    3254 AP1  207  SER  HN   H      0.310000        1.0080           0
    3255 AP1  207  SER  CA   CT1    0.070000       12.0110           0
    3256 AP1  207  SER  HA   HB1    0.090000        1.0080           0
    3257 AP1  207  SER  CB   CT2    0.050000       12.0110           0
    3258 AP1  207  SER  HB1  HA2    0.090000        1.0080           0
    3259 AP1  207  SER  HB2  HA2    0.090000        1.0080           0
    3260 AP1  207  SER  OG   OH1   -0.660000       15.9990           0
    3261 AP1  207  SER  HG1  H      0.430000        1.0080           0
    3262 AP1  207  SER  C    C      0.510000       12.0110           0
    3263 AP1  207  SER  O    O     -0.510000       15.9990           0
    3264 AP1  208  HSD  N    NH1   -0.470000       14.0070           0
    3265 AP1  208  HSD  HN   H      0.310000        1.0080           0
    3266 AP1  208  HSD  CA   CT1    0.070000       12.0110           0
    3267 AP1  208  HSD  HA   HB1    0.090000        1.0080           0
    3268 AP1  208  HSD  CB   CT2   -0.090000       12.0110           0
    3269 AP1  208  HSD  HB1  HA2    0.090000        1.0080           0
    3270 AP1  208  HSD  HB2  HA2    0.090000        1.0080           0
    3271 AP1  208  HSD  ND1  NR1   -0.360000       14.0070           0
    3272 AP1  208  HSD  HD1  H      0.320000        1.0080           0
    3273 AP1  208  HSD  CG   CPH1  -0.050000       12.0110           0
    3274 AP1  208  HSD  CE1  CPH2   0.250000       12.0110           0
    3275 AP1  208  HSD  HE1  HR1    0.130000        1.0080           0
    3276 AP1  208  HSD  NE2  NR2   -0.700000       14.0070           0
    3277 AP1  208  HSD  CD2  CPH1   0.220000       12.0110           0
    3278 AP1  208  HSD  HD2  HR3    0.100000        1.0080           0
    3279 AP1  208  HSD  C    C      0.510000       12.0110           0
    3280 AP1  208  HSD  O    O     -0.510000       15.9990           0
    3281 AP1  209  ILE  N    NH1   -0.470000       14.0070           0
    3282 AP1  209  ILE  HN   H      0.310000        1.0080           0
    3283 AP1  209  ILE  CA   CT1    0.070000       12.0110           0
    3284 AP1  209  ILE  HA   HB1    0.090000        1.0080           0
    3285 AP1  209  ILE  CB   CT1   -0.090000       12.0110           0
    3286 AP1  209  ILE  HB   HA1    0.090000        1.0080           0
    3287 AP1  209  ILE  CG2  CT3   -0.270000       12.0110           0
    3288 AP1  209  ILE  HG21 HA3    0.090000        1.0080           0
    3289 AP1  209  ILE  HG22 HA3    0.090000        1.0080           0
    3290 AP1  209  ILE  HG23 HA3    0.090000        1.0080           0
    3291 AP1  209  ILE  CG1  CT2   -0.180000       12.0110           0
    3292 AP1  209  ILE  HG11 HA2    0.090000        1.0080           0
    3293 AP1  209  ILE  HG12 HA2    0.090000        1.0080           0
    3294 AP1  209  ILE  CD   CT3   -0.270000       12.0110           0
    3295 AP1  209  ILE  HD1  HA3    0.090000        1.0080           0
    3296 AP1  209  ILE  HD2  HA3    0.090000        1.0080           0
    3297 AP1  209  ILE  HD3  HA3    0.090000        1.0080           0
    3298 AP1  209  ILE  C    C      0.510000       12.0110           0
    3299 AP1  209  ILE  O    O     -0.510000       15.9990           0
    3300 AP1  210  LYS  N    NH1   -0.470000       14.0070           0
    3301 AP1  210  LYS  HN   H      0.310000        1.0080           0
    3302 AP1  210  LYS  CA   CT1    0.070000       12.0110           0
    3303 AP1  210  LYS  HA   HB1    0.090000        1.0080           0
    3304 AP1  210  LYS  CB   CT2   -0.180000       12.0110           0
    3305 AP1  210  LYS  HB1  HA2    0.090000        1.0080           0
    3306 AP1  210  LYS  HB2  HA2    0.090000        1.0080           0
    3307 AP1  210  LYS  CG   CT2   -0.180000       12.0110           0
    3308 AP1  210  LYS  HG1  HA2    0.090000        1.0080           0
    3309 AP1  210  LYS  HG2  HA2    0.090000        1.0080           0
    3310 AP1  210  LYS  CD   CT2   -0.180000       12.0110           0
    3311 AP1  210  LYS  HD1  HA2    0.090000        1.0080           0
    3312 AP1  210  LYS  HD2  HA2    0.090000        1.0080           0
    3313 AP1  210  LYS  CE   CT2    0.210000       12.0110           0
    3314 AP1  210  LYS  HE1  HA2    0.050000        1.0080           0
    3315 AP1  210  LYS  HE2  HA2    0.050000        1.0080           0
    3316 AP1  210  LYS  NZ   NH3   -0.300000       14.0070           0
    3317 AP1  210  LYS  HZ1  HC     0.330000        1.0080           0
    3318 AP1  210  LYS  HZ2  HC     0.330000        1.0080           0
    3319 AP1  210  LYS  HZ3  HC     0.330000        1.0080           0
    3320 AP1  210  LYS  C    C      0.510000       12.0110           0
    3321 AP1  210  LYS  O    O     -0.510000       15.9990           0
    3322 AP1  211  ARG  N    NH1   -0.470000       14.0070           0
    3323 AP1  211  ARG  HN   H      0.310000        1.0080           0
    3324 AP1  211  ARG  CA   CT1    0.070000       12.0110           0
    3325 AP1  211  ARG  HA   HB1    0.090000        1.0080           0
    3326 AP1  211  ARG  CB   CT2   -0.180000       12.0110           0
    3327 AP1  211  ARG  HB1  HA2    0.090000        1.0080           0
    3328 AP1  211  ARG  HB2  HA2    0.090000        1.0080           0
    3329 AP1  211  ARG  CG   CT2   -0.180000       12.0110           0
    3330 AP1  211  ARG  HG1  HA2    0.090000        1.0080           0
    3331 AP1  211  ARG  HG2  HA2    0.090000        1.0080           0
    3332 AP1  211  ARG  CD   CT2    0.200000       12.0110           0
    3333 AP1  211  ARG  HD1  HA2    0.090000        1.0080           0
    3334 AP1  211  ARG  HD2  HA2    0.090000        1.0080           0
    3335 AP1  211  ARG  NE   NC2   -0.700000       14.0070           0
    3336 AP1  211  ARG  HE   HC     0.440000        1.0080           0
    3337 AP1  211  ARG  CZ   C      0.640000       12.0110           0
    3338 AP1  211  ARG  NH1  NC2   -0.800000       14.0070           0
    3339 AP1  211  ARG  HH11 HC     0.460000        1.0080           0
    3340 AP1  211  ARG  HH12 HC     0.460000        1.0080           0
    3341 AP1  211  ARG  NH2  NC2   -0.800000       14.0070           0
    3342 AP1  211  ARG  HH21 HC     0.460000        1.0080           0
    3343 AP1  211  ARG  HH22 HC     0.460000        1.0080           0
    3344 AP1  211  ARG  C    C      0.510000       12.0110           0
    3345 AP1  211  ARG  O    O     -0.510000       15.9990           0
    3346 AP1  212  LEU  N    NH1   -0.470000       14.0070           0
    3347 AP1  212  LEU  HN   H      0.310000        1.0080           0
    3348 AP1  212  LEU  CA   CT1    0.070000       12.0110           0
    3349 AP1  212  LEU  HA   HB1    0.090000        1.0080           0
    3350 AP1  212  LEU  CB   CT2   -0.180000       12.0110           0
    3351 AP1  212  LEU  HB1  HA2    0.090000        1.0080           0
    3352 AP1  212  LEU  HB2  HA2    0.090000        1.0080           0
    3353 AP1  212  LEU  CG   CT1   -0.090000       12.0110           0
    3354 AP1  212  LEU  HG   HA1    0.090000        1.0080           0
    3355 AP1  212  LEU  CD1  CT3   -0.270000       12.0110           0
    3356 AP1  212  LEU  HD11 HA3    0.090000        1.0080           0
    3357 AP1  212  LEU  HD12 HA3    0.090000        1.0080           0
    3358 AP1  212  LEU  HD13 HA3    0.090000        1.0080           0
    3359 AP1  212  LEU  CD2  CT3   -0.270000       12.0110           0
    3360 AP1  212  LEU  HD21 HA3    0.090000        1.0080           0
    3361 AP1  212  LEU  HD22 HA3    0.090000        1.0080           0
    3362 AP1  212  LEU  HD23 HA3    0.090000        1.0080           0
    3363 AP1  212  LEU  C    C      0.510000       12.0110           0
    3364 AP1  212  LEU  O    O     -0.510000       15.9990           0
    3365 AP1  213  ARG  N    NH1   -0.470000       14.0070           0
    3366 AP1  213  ARG  HN   H      0.310000        1.0080           0
    3367 AP1  213  ARG  CA   CT1    0.070000       12.0110           0
    3368 AP1  213  ARG  HA   HB1    0.090000        1.0080           0
    3369 AP1  213  ARG  CB   CT2   -0.180000       12.0110           0
    3370 AP1  213  ARG  HB1  HA2    0.090000        1.0080           0
    3371 AP1  213  ARG  HB2  HA2    0.090000        1.0080           0
    3372 AP1  213  ARG  CG   CT2   -0.180000       12.0110           0
    3373 AP1  213  ARG  HG1  HA2    0.090000        1.0080           0
    3374 AP1  213  ARG  HG2  HA2    0.090000        1.0080           0
    3375 AP1  213  ARG  CD   CT2    0.200000       12.0110           0
    3376 AP1  213  ARG  HD1  HA2    0.090000        1.0080           0
    3377 AP1  213  ARG  HD2  HA2    0.090000        1.0080           0
    3378 AP1  213  ARG  NE   NC2   -0.700000       14.0070           0
    3379 AP1  213  ARG  HE   HC     0.440000        1.0080           0
    3380 AP1  213  ARG  CZ   C      0.640000       12.0110           0
    3381 AP1  213  ARG  NH1  NC2   -0.800000       14.0070           0
    3382 AP1  213  ARG  HH11 HC     0.460000        1.0080           0
    3383 AP1  213  ARG  HH12 HC     0.460000        1.0080           0
    3384 AP1  213  ARG  NH2  NC2   -0.800000       14.0070           0
    3385 AP1  213  ARG  HH21 HC     0.460000        1.0080           0
    3386 AP1  213  ARG  HH22 HC     0.460000        1.0080           0
    3387 AP1  213  ARG  C    C      0.510000       12.0110           0
    3388 AP1  213  ARG  O    O     -0.510000       15.9990           0
    3389 AP1  214  LYS  N    NH1   -0.470000       14.0070           0
    3390 AP1  214  LYS  HN   H      0.310000        1.0080           0
    3391 AP1  214  LYS  CA   CT1    0.070000       12.0110           0
    3392 AP1  214  LYS  HA   HB1    0.090000        1.0080           0
    3393 AP1  214  LYS  CB   CT2   -0.180000       12.0110           0
    3394 AP1  214  LYS  HB1  HA2    0.090000        1.0080           0
    3395 AP1  214  LYS  HB2  HA2    0.090000        1.0080           0
    3396 AP1  214  LYS  CG   CT2   -0.180000       12.0110           0
    3397 AP1  214  LYS  HG1  HA2    0.090000        1.0080           0
    3398 AP1  214  LYS  HG2  HA2    0.090000        1.0080           0
    3399 AP1  214  LYS  CD   CT2   -0.180000       12.0110           0
    3400 AP1  214  LYS  HD1  HA2    0.090000        1.0080           0
    3401 AP1  214  LYS  HD2  HA2    0.090000        1.0080           0
    3402 AP1  214  LYS  CE   CT2    0.210000       12.0110           0
    3403 AP1  214  LYS  HE1  HA2    0.050000        1.0080           0
    3404 AP1  214  LYS  HE2  HA2    0.050000        1.0080           0
    3405 AP1  214  LYS  NZ   NH3   -0.300000       14.0070           0
    3406 AP1  214  LYS  HZ1  HC     0.330000        1.0080           0
    3407 AP1  214  LYS  HZ2  HC     0.330000        1.0080           0
    3408 AP1  214  LYS  HZ3  HC     0.330000        1.0080           0
    3409 AP1  214  LYS  C    C      0.510000       12.0110           0
    3410 AP1  214  LYS  O    O     -0.510000       15.9990           0
    3411 AP1  215  LYS  N    NH1   -0.470000       14.0070           0
    3412 AP1  215  LYS  HN   H      0.310000        1.0080           0
    3413 AP1  215  LYS  CA   CT1    0.070000       12.0110           0
    3414 AP1  215  LYS  HA   HB1    0.090000        1.0080           0
    3415 AP1  215  LYS  CB   CT2   -0.180000       12.0110           0
    3416 AP1  215  LYS  HB1  HA2    0.090000        1.0080           0
    3417 AP1  215  LYS  HB2  HA2    0.090000        1.0080           0
    3418 AP1  215  LYS  CG   CT2   -0.180000       12.0110           0
    3419 AP1  215  LYS  HG1  HA2    0.090000        1.0080           0
    3420 AP1  215  LYS  HG2  HA2    0.090000        1.0080           0
    3421 AP1  215  LYS  CD   CT2   -0.180000       12.0110           0
    3422 AP1  215  LYS  HD1  HA2    0.090000        1.0080           0
    3423 AP1  215  LYS  HD2  HA2    0.090000        1.0080           0
    3424 AP1  215  LYS  CE   CT2    0.210000       12.0110           0
    3425 AP1  215  LYS  HE1  HA2    0.050000        1.0080           0
    3426 AP1  215  LYS  HE2  HA2    0.050000        1.0080           0
    3427 AP1  215  LYS  NZ   NH3   -0.300000       14.0070           0
    3428 AP1  215  LYS  HZ1  HC     0.330000        1.0080           0
    3429 AP1  215  LYS  HZ2  HC     0.330000        1.0080           0
    3430 AP1  215  LYS  HZ3  HC     0.330000        1.0080           0
    3431 AP1  215  LYS  C    C      0.510000       12.0110           0
    3432 AP1  215  LYS  O    O     -0.510000       15.9990           0
    3433 AP1  216  PHE  N    NH1   -0.470000       14.0070           0
    3434 AP1  216  PHE  HN   H      0.310000        1.0080           0
    3435 AP1  216  PHE  CA   CT1    0.070000       12.0110           0
    3436 AP1  216  PHE  HA   HB1    0.090000        1.0080           0
    3437 AP1  216  PHE  CB   CT2   -0.180000       12.0110           0
    3438 AP1  216  PHE  HB1  HA2    0.090000        1.0080           0
    3439 AP1  216  PHE  HB2  HA2    0.090000        1.0080           0
    3440 AP1  216  PHE  CG   CA     0.000000       12.0110           0
    3441 AP1  216  PHE  CD1  CA    -0.115000       12.0110           0
    3442 AP1  216  PHE  HD1  HP     0.115000        1.0080           0
    3443 AP1  216  PHE  CE1  CA    -0.115000       12.0110           0
    3444 AP1  216  PHE  HE1  HP     0.115000        1.0080           0
    3445 AP1  216  PHE  CZ   CA    -0.115000       12.0110           0
    3446 AP1  216  PHE  HZ   HP     0.115000        1.0080           0
    3447 AP1  216  PHE  CD2  CA    -0.115000       12.0110           0
    3448 AP1  216  PHE  HD2  HP     0.115000        1.0080           0
    3449 AP1  216  PHE  CE2  CA    -0.115000       12.0110           0
    3450 AP1  216  PHE  HE2  HP     0.115000        1.0080           0
    3451 AP1  216  PHE  C    C      0.510000       12.0110           0
    3452 AP1  216  PHE  O    O     -0.510000       15.9990           0
    3453 AP1  217  LYS  N    NH1   -0.470000       14.0070           0
    3454 AP1  217  LYS  HN   H      0.310000        1.0080           0
    3455 AP1  217  LYS  CA   CT1    0.070000       12.0110           0
    3456 AP1  217  LYS  HA   HB1    0.090000        1.0080           0
    3457 AP1  217  LYS  CB   CT2   -0.180000       12.0110           0
    3458 AP1  217  LYS  HB1  HA2    0.090000        1.0080           0
    3459 AP1  217  LYS  HB2  HA2    0.090000        1.0080           0
    3460 AP1  217  LYS  CG   CT2   -0.180000       12.0110           0
    3461 AP1  217  LYS  HG1  HA2    0.090000        1.0080           0
    3462 AP1  217  LYS  HG2  HA2    0.090000        1.0080           0
    3463 AP1  217  LYS  CD   CT2   -0.180000       12.0110           0
    3464 AP1  217  LYS  HD1  HA2    0.090000        1.0080           0
    3465 AP1  217  LYS  HD2  HA2    0.090000        1.0080           0
    3466 AP1  217  LYS  CE   CT2    0.210000       12.0110           0
    3467 AP1  217  LYS  HE1  HA2    0.050000        1.0080           0
    3468 AP1  217  LYS  HE2  HA2    0.050000        1.0080           0
    3469 AP1  217  LYS  NZ   NH3   -0.300000       14.0070           0
    3470 AP1  217  LYS  HZ1  HC     0.330000        1.0080           0
    3471 AP1  217  LYS  HZ2  HC     0.330000        1.0080           0
    3472 AP1  217  LYS  HZ3  HC     0.330000        1.0080           0
    3473 AP1  217  LYS  C    C      0.510000       12.0110           0
    3474 AP1  217  LYS  O    O     -0.510000       15.9990           0
    3475 AP1  218  ALA  N    NH1   -0.470000       14.0070           0
    3476 AP1  218  ALA  HN   H      0.310000        1.0080           0
    3477 AP1  218  ALA  CA   CT1    0.070000       12.0110           0
    3478 AP1  218  ALA  HA   HB1    0.090000        1.0080           0
    3479 AP1  218  ALA  CB   CT3   -0.270000       12.0110           0
    3480 AP1  218  ALA  HB1  HA3    0.090000        1.0080           0
    3481 AP1  218  ALA  HB2  HA3    0.090000        1.0080           0
    3482 AP1  218  ALA  HB3  HA3    0.090000        1.0080           0
    3483 AP1  218  ALA  C    C      0.510000       12.0110           0
    3484 AP1  218  ALA  O    O     -0.510000       15.9990           0
    3485 AP1  219  VAL  N    NH1   -0.470000       14.0070           0
    3486 AP1  219  VAL  HN   H      0.310000        1.0080           0
    3487 AP1  219  VAL  CA   CT1    0.070000       12.0110           0
    3488 AP1  219  VAL  HA   HB1    0.090000        1.0080           0
    3489 AP1  219  VAL  CB   CT1   -0.090000       12.0110           0
    3490 AP1  219  VAL  HB   HA1    0.090000        1.0080           0
    3491 AP1  219  VAL  CG1  CT3   -0.270000       12.0110           0
    3492 AP1  219  VAL  HG11 HA3    0.090000        1.0080           0
    3493 AP1  219  VAL  HG12 HA3    0.090000        1.0080           0
    3494 AP1  219  VAL  HG13 HA3    0.090000        1.0080           0
    3495 AP1  219  VAL  CG2  CT3   -0.270000       12.0110           0
    3496 AP1  219  VAL  HG21 HA3    0.090000        1.0080           0
    3497 AP1  219  VAL  HG22 HA3    0.090000        1.0080           0
    3498 AP1  219  VAL  HG23 HA3    0.090000        1.0080           0
    3499 AP1  219  VAL  C    C      0.510000       12.0110           0
    3500 AP1  219  VAL  O    O     -0.510000       15.9990           0
    3501 AP1  220  ASP  N    NH1   -0.470000       14.0070           0
    3502 AP1  220  ASP  HN   H      0.310000        1.0080           0
    3503 AP1  220  ASP  CA   CT1    0.070000       12.0110           0
    3504 AP1  220  ASP  HA   HB1    0.090000        1.0080           0
    3505 AP1  220  ASP  CB   CT2A  -0.280000       12.0110           0
    3506 AP1  220  ASP  HB1  HA2    0.090000        1.0080           0
    3507 AP1  220  ASP  HB2  HA2    0.090000        1.0080           0
    3508 AP1  220  ASP  CG   CC     0.620000       12.0110           0
    3509 AP1  220  ASP  OD1  OC    -0.760000       15.9990           0
    3510 AP1  220  ASP  OD2  OC    -0.760000       15.9990           0
    3511 AP1  220  ASP  C    C      0.510000       12.0110           0
    3512 AP1  220  ASP  O    O     -0.510000       15.9990           0
    3513 AP1  221  ASP  N    NH1   -0.470000       14.0070           0
    3514 AP1  221  ASP  HN   H      0.310000        1.0080           0
    3515 AP1  221  ASP  CA   CT1    0.070000       12.0110           0
    3516 AP1  221  ASP  HA   HB1    0.090000        1.0080           0
    3517 AP1  221  ASP  CB   CT2A  -0.280000       12.0110           0
    3518 AP1  221  ASP  HB1  HA2    0.090000        1.0080           0
    3519 AP1  221  ASP  HB2  HA2    0.090000        1.0080           0
    3520 AP1  221  ASP  CG   CC     0.620000       12.0110           0
    3521 AP1  221  ASP  OD1  OC    -0.760000       15.9990           0
    3522 AP1  221  ASP  OD2  OC    -0.760000       15.9990           0
    3523 AP1  221  ASP  C    C      0.510000       12.0110           0
    3524 AP1  221  ASP  O    O     -0.510000       15.9990           0
    3525 AP1  222  SER  N    NH1   -0.470000       14.0070           0
    3526 AP1  222  SER  HN   H      0.310000        1.0080           0
    3527 AP1  222  SER  CA   CT1    0.070000       12.0110           0
    3528 AP1  222  SER  HA   HB1    0.090000        1.0080           0
    3529 AP1  222  SER  CB   CT2    0.050000       12.0110           0
    3530 AP1  222  SER  HB1  HA2    0.090000        1.0080           0
    3531 AP1  222  SER  HB2  HA2    0.090000        1.0080           0
    3532 AP1  222  SER  OG   OH1   -0.660000       15.9990           0
    3533 AP1  222  SER  HG1  H      0.430000        1.0080           0
    3534 AP1  222  SER  C    C      0.510000       12.0110           0
    3535 AP1  222  SER  O    O     -0.510000       15.9990           0
    3536 AP1  223  PHE  N    NH1   -0.470000       14.0070           0
    3537 AP1  223  PHE  HN   H      0.310000        1.0080           0
    3538 AP1  223  PHE  CA   CT1    0.070000       12.0110           0
    3539 AP1  223  PHE  HA   HB1    0.090000        1.0080           0
    3540 AP1  223  PHE  CB   CT2   -0.180000       12.0110           0
    3541 AP1  223  PHE  HB1  HA2    0.090000        1.0080           0
    3542 AP1  223  PHE  HB2  HA2    0.090000        1.0080           0
    3543 AP1  223  PHE  CG   CA     0.000000       12.0110           0
    3544 AP1  223  PHE  CD1  CA    -0.115000       12.0110           0
    3545 AP1  223  PHE  HD1  HP     0.115000        1.0080           0
    3546 AP1  223  PHE  CE1  CA    -0.115000       12.0110           0
    3547 AP1  223  PHE  HE1  HP     0.115000        1.0080           0
    3548 AP1  223  PHE  CZ   CA    -0.115000       12.0110           0
    3549 AP1  223  PHE  HZ   HP     0.115000        1.0080           0
    3550 AP1  223  PHE  CD2  CA    -0.115000       12.0110           0
    3551 AP1  223  PHE  HD2  HP     0.115000        1.0080           0
    3552 AP1  223  PHE  CE2  CA    -0.115000       12.0110           0
    3553 AP1  223  PHE  HE2  HP     0.115000        1.0080           0
    3554 AP1  223  PHE  C    C      0.510000       12.0110           0
    3555 AP1  223  PHE  O    O     -0.510000       15.9990           0
    3556 AP1  224  GLU  N    NH1   -0.470000       14.0070           0
    3557 AP1  224  GLU  HN   H      0.310000        1.0080           0
    3558 AP1  224  GLU  CA   CT1    0.070000       12.0110           0
    3559 AP1  224  GLU  HA   HB1    0.090000        1.0080           0
    3560 AP1  224  GLU  CB   CT2A  -0.180000       12.0110           0
    3561 AP1  224  GLU  HB1  HA2    0.090000        1.0080           0
    3562 AP1  224  GLU  HB2  HA2    0.090000        1.0080           0
    3563 AP1  224  GLU  CG   CT2   -0.280000       12.0110           0
    3564 AP1  224  GLU  HG1  HA2    0.090000        1.0080           0
    3565 AP1  224  GLU  HG2  HA2    0.090000        1.0080           0
    3566 AP1  224  GLU  CD   CC     0.620000       12.0110           0
    3567 AP1  224  GLU  OE1  OC    -0.760000       15.9990           0
    3568 AP1  224  GLU  OE2  OC    -0.760000       15.9990           0
    3569 AP1  224  GLU  C    C      0.510000       12.0110           0
    3570 AP1  224  GLU  O    O     -0.510000       15.9990           0
    3571 AP1  225  MET  N    NH1   -0.470000       14.0070           0
    3572 AP1  225  MET  HN   H      0.310000        1.0080           0
    3573 AP1  225  MET  CA   CT1    0.070000       12.0110           0
    3574 AP1  225  MET  HA   HB1    0.090000        1.0080           0
    3575 AP1  225  MET  CB   CT2   -0.180000       12.0110           0
    3576 AP1  225  MET  HB1  HA2    0.090000        1.0080           0
    3577 AP1  225  MET  HB2  HA2    0.090000        1.0080           0
    3578 AP1  225  MET  CG   CT2   -0.140000       12.0110           0
    3579 AP1  225  MET  HG1  HA2    0.090000        1.0080           0
    3580 AP1  225  MET  HG2  HA2    0.090000        1.0080           0
    3581 AP1  225  MET  SD   S     -0.090000       32.0600           0
    3582 AP1  225  MET  CE   CT3   -0.220000       12.0110           0
    3583 AP1  225  MET  HE1  HA3    0.090000        1.0080           0
    3584 AP1  225  MET  HE2  HA3    0.090000        1.0080           0
    3585 AP1  225  MET  HE3  HA3    0.090000        1.0080           0
    3586 AP1  225  MET  C    C      0.510000       12.0110           0
    3587 AP1  225  MET  O    O     -0.510000       15.9990           0
    3588 AP1  226  ILE  N    NH1   -0.470000       14.0070           0
    3589 AP1  226  ILE  HN   H      0.310000        1.0080           0
    3590 AP1  226  ILE  CA   CT1    0.070000       12.0110           0
    3591 AP1  226  ILE  HA   HB1    0.090000        1.0080           0
    3592 AP1  226  ILE  CB   CT1   -0.090000       12.0110           0
    3593 AP1  226  ILE  HB   HA1    0.090000        1.0080           0
    3594 AP1  226  ILE  CG2  CT3   -0.270000       12.0110           0
    3595 AP1  226  ILE  HG21 HA3    0.090000        1.0080           0
    3596 AP1  226  ILE  HG22 HA3    0.090000        1.0080           0
    3597 AP1  226  ILE  HG23 HA3    0.090000        1.0080           0
    3598 AP1  226  ILE  CG1  CT2   -0.180000       12.0110           0
    3599 AP1  226  ILE  HG11 HA2    0.090000        1.0080           0
    3600 AP1  226  ILE  HG12 HA2    0.090000        1.0080           0
    3601 AP1  226  ILE  CD   CT3   -0.270000       12.0110           0
    3602 AP1  226  ILE  HD1  HA3    0.090000        1.0080           0
    3603 AP1  226  ILE  HD2  HA3    0.090000        1.0080           0
    3604 AP1  226  ILE  HD3  HA3    0.090000        1.0080           0
    3605 AP1  226  ILE  C    C      0.510000       12.0110           0
    3606 AP1  226  ILE  O    O     -0.510000       15.9990           0
    3607 AP1  227  GLU  N    NH1   -0.470000       14.0070           0
    3608 AP1  227  GLU  HN   H      0.310000        1.0080           0
    3609 AP1  227  GLU  CA   CT1    0.070000       12.0110           0
    3610 AP1  227  GLU  HA   HB1    0.090000        1.0080           0
    3611 AP1  227  GLU  CB   CT2A  -0.180000       12.0110           0
    3612 AP1  227  GLU  HB1  HA2    0.090000        1.0080           0
    3613 AP1  227  GLU  HB2  HA2    0.090000        1.0080           0
    3614 AP1  227  GLU  CG   CT2   -0.280000       12.0110           0
    3615 AP1  227  GLU  HG1  HA2    0.090000        1.0080           0
    3616 AP1  227  GLU  HG2  HA2    0.090000        1.0080           0
    3617 AP1  227  GLU  CD   CC     0.620000       12.0110           0
    3618 AP1  227  GLU  OE1  OC    -0.760000       15.9990           0
    3619 AP1  227  GLU  OE2  OC    -0.760000       15.9990           0
    3620 AP1  227  GLU  C    C      0.510000       12.0110           0
    3621 AP1  227  GLU  O    O     -0.510000       15.9990           0
    3622 AP1  228  THR  N    NH1   -0.470000       14.0070           0
    3623 AP1  228  THR  HN   H      0.310000        1.0080           0
    3624 AP1  228  THR  CA   CT1    0.070000       12.0110           0
    3625 AP1  228  THR  HA   HB1    0.090000        1.0080           0
    3626 AP1  228  THR  CB   CT1    0.140000       12.0110           0
    3627 AP1  228  THR  HB   HA1    0.090000        1.0080           0
    3628 AP1  228  THR  OG1  OH1   -0.660000       15.9990           0
    3629 AP1  228  THR  HG1  H      0.430000        1.0080           0
    3630 AP1  228  THR  CG2  CT3   -0.270000       12.0110           0
    3631 AP1  228  THR  HG21 HA3    0.090000        1.0080           0
    3632 AP1  228  THR  HG22 HA3    0.090000        1.0080           0
    3633 AP1  228  THR  HG23 HA3    0.090000        1.0080           0
    3634 AP1  228  THR  C    C      0.510000       12.0110           0
    3635 AP1  228  THR  O    O     -0.510000       15.9990           0
    3636 AP1  229  LEU  N    NH1   -0.470000       14.0070           0
    3637 AP1  229  LEU  HN   H      0.310000        1.0080           0
    3638 AP1  229  LEU  CA   CT1    0.070000       12.0110           0
    3639 AP1  229  LEU  HA   HB1    0.090000        1.0080           0
    3640 AP1  229  LEU  CB   CT2   -0.180000       12.0110           0
    3641 AP1  229  LEU  HB1  HA2    0.090000        1.0080           0
    3642 AP1  229  LEU  HB2  HA2    0.090000        1.0080           0
    3643 AP1  229  LEU  CG   CT1   -0.090000       12.0110           0
    3644 AP1  229  LEU  HG   HA1    0.090000        1.0080           0
    3645 AP1  229  LEU  CD1  CT3   -0.270000       12.0110           0
    3646 AP1  229  LEU  HD11 HA3    0.090000        1.0080           0
    3647 AP1  229  LEU  HD12 HA3    0.090000        1.0080           0
    3648 AP1  229  LEU  HD13 HA3    0.090000        1.0080           0
    3649 AP1  229  LEU  CD2  CT3   -0.270000       12.0110           0
    3650 AP1  229  LEU  HD21 HA3    0.090000        1.0080           0
    3651 AP1  229  LEU  HD22 HA3    0.090000        1.0080           0
    3652 AP1  229  LEU  HD23 HA3    0.090000        1.0080           0
    3653 AP1  229  LEU  C    C      0.510000       12.0110           0
    3654 AP1  229  LEU  O    O     -0.510000       15.9990           0
    3655 AP1  230  TYR  N    NH1   -0.470000       14.0070           0
    3656 AP1  230  TYR  HN   H      0.310000        1.0080           0
    3657 AP1  230  TYR  CA   CT1    0.070000       12.0110           0
    3658 AP1  230  TYR  HA   HB1    0.090000        1.0080           0
    3659 AP1  230  TYR  CB   CT2   -0.180000       12.0110           0
    3660 AP1  230  TYR  HB1  HA2    0.090000        1.0080           0
    3661 AP1  230  TYR  HB2  HA2    0.090000        1.0080           0
    3662 AP1  230  TYR  CG   CA     0.000000       12.0110           0
    3663 AP1  230  TYR  CD1  CA    -0.115000       12.0110           0
    3664 AP1  230  TYR  HD1  HP     0.115000        1.0080           0
    3665 AP1  230  TYR  CE1  CA    -0.115000       12.0110           0
    3666 AP1  230  TYR  HE1  HP     0.115000        1.0080           0
    3667 AP1  230  TYR  CZ   CA     0.110000       12.0110           0
    3668 AP1  230  TYR  OH   OH1   -0.540000       15.9990           0
    3669 AP1  230  TYR  HH   H      0.430000        1.0080           0
    3670 AP1  230  TYR  CD2  CA    -0.115000       12.0110           0
    3671 AP1  230  TYR  HD2  HP     0.115000        1.0080           0
    3672 AP1  230  TYR  CE2  CA    -0.115000       12.0110           0
    3673 AP1  230  TYR  HE2  HP     0.115000        1.0080           0
    3674 AP1  230  TYR  C    C      0.510000       12.0110           0
    3675 AP1  230  TYR  O    O     -0.510000       15.9990           0
    3676 AP1  231  GLY  N    NH1   -0.470000       14.0070           0
    3677 AP1  231  GLY  HN   H      0.310000        1.0080           0
    3678 AP1  231  GLY  CA   CT2   -0.020000       12.0110           0
    3679 AP1  231  GLY  HA1  HB2    0.090000        1.0080           0
    3680 AP1  231  GLY  HA2  HB2    0.090000        1.0080           0
    3681 AP1  231  GLY  C    C      0.510000       12.0110           0
    3682 AP1  231  GLY  O    O     -0.510000       15.9990           0
    3683 AP1  232  VAL  N    NH1   -0.470000       14.0070           0
    3684 AP1  232  VAL  HN   H      0.310000        1.0080           0
    3685 AP1  232  VAL  CA   CT1    0.070000       12.0110           0
    3686 AP1  232  VAL  HA   HB1    0.090000        1.0080           0
    3687 AP1  232  VAL  CB   CT1   -0.090000       12.0110           0
    3688 AP1  232  VAL  HB   HA1    0.090000        1.0080           0
    3689 AP1  232  VAL  CG1  CT3   -0.270000       12.0110           0
    3690 AP1  232  VAL  HG11 HA3    0.090000        1.0080           0
    3691 AP1  232  VAL  HG12 HA3    0.090000        1.0080           0
    3692 AP1  232  VAL  HG13 HA3    0.090000        1.0080           0
    3693 AP1  232  VAL  CG2  CT3   -0.270000       12.0110           0
    3694 AP1  232  VAL  HG21 HA3    0.090000        1.0080           0
    3695 AP1  232  VAL  HG22 HA3    0.090000        1.0080           0
    3696 AP1  232  VAL  HG23 HA3    0.090000        1.0080           0
    3697 AP1  232  VAL  C    C      0.510000       12.0110           0
    3698 AP1  232  VAL  O    O     -0.510000       15.9990           0
    3699 AP1  233  GLY  N    NH1   -0.470000       14.0070           0
    3700 AP1  233  GLY  HN   H      0.310000        1.0080           0
    3701 AP1  233  GLY  CA   CT2   -0.020000       12.0110           0
    3702 AP1  233  GLY  HA1  HB2    0.090000        1.0080           0
    3703 AP1  233  GLY  HA2  HB2    0.090000        1.0080           0
    3704 AP1  233  GLY  C    C      0.510000       12.0110           0
    3705 AP1  233  GLY  O    O     -0.510000       15.9990           0
    3706 AP1  234  TYR  N    NH1   -0.470000       14.0070           0
    3707 AP1  234  TYR  HN   H      0.310000        1.0080           0
    3708 AP1  234  TYR  CA   CT1    0.070000       12.0110           0
    3709 AP1  234  TYR  HA   HB1    0.090000        1.0080           0
    3710 AP1  234  TYR  CB   CT2   -0.180000       12.0110           0
    3711 AP1  234  TYR  HB1  HA2    0.090000        1.0080           0
    3712 AP1  234  TYR  HB2  HA2    0.090000        1.0080           0
    3713 AP1  234  TYR  CG   CA     0.000000       12.0110           0
    3714 AP1  234  TYR  CD1  CA    -0.115000       12.0110           0
    3715 AP1  234  TYR  HD1  HP     0.115000        1.0080           0
    3716 AP1  234  TYR  CE1  CA    -0.115000       12.0110           0
    3717 AP1  234  TYR  HE1  HP     0.115000        1.0080           0
    3718 AP1  234  TYR  CZ   CA     0.110000       12.0110           0
    3719 AP1  234  TYR  OH   OH1   -0.540000       15.9990           0
    3720 AP1  234  TYR  HH   H      0.430000        1.0080           0
    3721 AP1  234  TYR  CD2  CA    -0.115000       12.0110           0
    3722 AP1  234  TYR  HD2  HP     0.115000        1.0080           0
    3723 AP1  234  TYR  CE2  CA    -0.115000       12.0110           0
    3724 AP1  234  TYR  HE2  HP     0.115000        1.0080           0
    3725 AP1  234  TYR  C    C      0.510000       12.0110           0
    3726 AP1  234  TYR  O    O     -0.510000       15.9990           0
    3727 AP1  235  ARG  N    NH1   -0.470000       14.0070           0
    3728 AP1  235  ARG  HN   H      0.310000        1.0080           0
    3729 AP1  235  ARG  CA   CT1    0.070000       12.0110           0
    3730 AP1  235  ARG  HA   HB1    0.090000        1.0080           0
    3731 AP1  235  ARG  CB   CT2   -0.180000       12.0110           0
    3732 AP1  235  ARG  HB1  HA2    0.090000        1.0080           0
    3733 AP1  235  ARG  HB2  HA2    0.090000        1.0080           0
    3734 AP1  235  ARG  CG   CT2   -0.180000       12.0110           0
    3735 AP1  235  ARG  HG1  HA2    0.090000        1.0080           0
    3736 AP1  235  ARG  HG2  HA2    0.090000        1.0080           0
    3737 AP1  235  ARG  CD   CT2    0.200000       12.0110           0
    3738 AP1  235  ARG  HD1  HA2    0.090000        1.0080           0
    3739 AP1  235  ARG  HD2  HA2    0.090000        1.0080           0
    3740 AP1  235  ARG  NE   NC2   -0.700000       14.0070           0
    3741 AP1  235  ARG  HE   HC     0.440000        1.0080           0
    3742 AP1  235  ARG  CZ   C      0.640000       12.0110           0
    3743 AP1  235  ARG  NH1  NC2   -0.800000       14.0070           0
    3744 AP1  235  ARG  HH11 HC     0.460000        1.0080           0
    3745 AP1  235  ARG  HH12 HC     0.460000        1.0080           0
    3746 AP1  235  ARG  NH2  NC2   -0.800000       14.0070           0
    3747 AP1  235  ARG  HH21 HC     0.460000        1.0080           0
    3748 AP1  235  ARG  HH22 HC     0.460000        1.0080           0
    3749 AP1  235  ARG  C    C      0.510000       12.0110           0
    3750 AP1  235  ARG  O    O     -0.510000       15.9990           0
    3751 AP1  236  PHE  N    NH1   -0.470000       14.0070           0
    3752 AP1  236  PHE  HN   H      0.310000        1.0080           0
    3753 AP1  236  PHE  CA   CT1    0.070000       12.0110           0
    3754 AP1  236  PHE  HA   HB1    0.090000        1.0080           0
    3755 AP1  236  PHE  CB   CT2   -0.180000       12.0110           0
    3756 AP1  236  PHE  HB1  HA2    0.090000        1.0080           0
    3757 AP1  236  PHE  HB2  HA2    0.090000        1.0080           0
    3758 AP1  236  PHE  CG   CA     0.000000       12.0110           0
    3759 AP1  236  PHE  CD1  CA    -0.115000       12.0110           0
    3760 AP1  236  PHE  HD1  HP     0.115000        1.0080           0
    3761 AP1  236  PHE  CE1  CA    -0.115000       12.0110           0
    3762 AP1  236  PHE  HE1  HP     0.115000        1.0080           0
    3763 AP1  236  PHE  CZ   CA    -0.115000       12.0110           0
    3764 AP1  236  PHE  HZ   HP     0.115000        1.0080           0
    3765 AP1  236  PHE  CD2  CA    -0.115000       12.0110           0
    3766 AP1  236  PHE  HD2  HP     0.115000        1.0080           0
    3767 AP1  236  PHE  CE2  CA    -0.115000       12.0110           0
    3768 AP1  236  PHE  HE2  HP     0.115000        1.0080           0
    3769 AP1  236  PHE  C    C      0.510000       12.0110           0
    3770 AP1  236  PHE  O    O     -0.510000       15.9990           0
    3771 AP1  237  ARG  N    NH1   -0.470000       14.0070           0
    3772 AP1  237  ARG  HN   H      0.310000        1.0080           0
    3773 AP1  237  ARG  CA   CT1    0.070000       12.0110           0
    3774 AP1  237  ARG  HA   HB1    0.090000        1.0080           0
    3775 AP1  237  ARG  CB   CT2   -0.180000       12.0110           0
    3776 AP1  237  ARG  HB1  HA2    0.090000        1.0080           0
    3777 AP1  237  ARG  HB2  HA2    0.090000        1.0080           0
    3778 AP1  237  ARG  CG   CT2   -0.180000       12.0110           0
    3779 AP1  237  ARG  HG1  HA2    0.090000        1.0080           0
    3780 AP1  237  ARG  HG2  HA2    0.090000        1.0080           0
    3781 AP1  237  ARG  CD   CT2    0.200000       12.0110           0
    3782 AP1  237  ARG  HD1  HA2    0.090000        1.0080           0
    3783 AP1  237  ARG  HD2  HA2    0.090000        1.0080           0
    3784 AP1  237  ARG  NE   NC2   -0.700000       14.0070           0
    3785 AP1  237  ARG  HE   HC     0.440000        1.0080           0
    3786 AP1  237  ARG  CZ   C      0.640000       12.0110           0
    3787 AP1  237  ARG  NH1  NC2   -0.800000       14.0070           0
    3788 AP1  237  ARG  HH11 HC     0.460000        1.0080           0
    3789 AP1  237  ARG  HH12 HC     0.460000        1.0080           0
    3790 AP1  237  ARG  NH2  NC2   -0.800000       14.0070           0
    3791 AP1  237  ARG  HH21 HC     0.460000        1.0080           0
    3792 AP1  237  ARG  HH22 HC     0.460000        1.0080           0
    3793 AP1  237  ARG  C    C      0.510000       12.0110           0
    3794 AP1  237  ARG  O    O     -0.510000       15.9990           0
    3795 AP1  238  GLU  N    NH1   -0.470000       14.0070           0
    3796 AP1  238  GLU  HN   H      0.310000        1.0080           0
    3797 AP1  238  GLU  CA   CT1    0.070000       12.0110           0
    3798 AP1  238  GLU  HA   HB1    0.090000        1.0080           0
    3799 AP1  238  GLU  CB   CT2A  -0.180000       12.0110           0
    3800 AP1  238  GLU  HB1  HA2    0.090000        1.0080           0
    3801 AP1  238  GLU  HB2  HA2    0.090000        1.0080           0
    3802 AP1  238  GLU  CG   CT2   -0.280000       12.0110           0
    3803 AP1  238  GLU  HG1  HA2    0.090000        1.0080           0
    3804 AP1  238  GLU  HG2  HA2    0.090000        1.0080           0
    3805 AP1  238  GLU  CD   CC     0.620000       12.0110           0
    3806 AP1  238  GLU  OE1  OC    -0.760000       15.9990           0
    3807 AP1  238  GLU  OE2  OC    -0.760000       15.9990           0
    3808 AP1  238  GLU  C    C      0.510000       12.0110           0
    3809 AP1  238  GLU  O    O     -0.510000       15.9990           0
    3810 AP1  239  ALA  N    NH1   -0.470000       14.0070           0
    3811 AP1  239  ALA  HN   H      0.310000        1.0080           0
    3812 AP1  239  ALA  CA   CT1    0.070000       12.0110           0
    3813 AP1  239  ALA  HA   HB1    0.090000        1.0080           0
    3814 AP1  239  ALA  CB   CT3   -0.270000       12.0110           0
    3815 AP1  239  ALA  HB1  HA3    0.090000        1.0080           0
    3816 AP1  239  ALA  HB2  HA3    0.090000        1.0080           0
    3817 AP1  239  ALA  HB3  HA3    0.090000        1.0080           0
    3818 AP1  239  ALA  C    CC     0.340000       12.0110           0
    3819 AP1  239  ALA  OT1  OC    -0.670000       15.9990           0
    3820 AP1  239  ALA  OT2  OC    -0.670000       15.9990           0
    3821 AN1  1    GUA  H5T  HN5    0.430000        1.0080           0
    3822 AN1  1    GUA  O5'  ON5   -0.660000       15.9994           0
    3823 AN1  1    GUA  C5'  CN8B   0.050000       12.0110           0
    3824 AN1  1    GUA  H5'  HN8    0.090000        1.0080           0
    3825 AN1  1    GUA  H5'' HN8    0.090000        1.0080           0
    3826 AN1  1    GUA  C4'  CN7    0.160000       12.0110           0
    3827 AN1  1    GUA  H4'  HN7    0.090000        1.0080           0
    3828 AN1  1    GUA  O4'  ON6   -0.500000       15.9994           0
    3829 AN1  1    GUA  C1'  CN7B   0.160000       12.0110           0
    3830 AN1  1    GUA  H1'  HN7    0.090000        1.0080           0
    3831 AN1  1    GUA  N9   NN2B  -0.020000       14.0070           0
    3832 AN1  1    GUA  C4   CN5    0.260000       12.0110           0
    3833 AN1  1    GUA  N2   NN1   -0.680000       14.0070           0
    3834 AN1  1    GUA  H21  HN1    0.320000        1.0080           0
    3835 AN1  1    GUA  H22  HN1    0.350000        1.0080           0
    3836 AN1  1    GUA  N3   NN3G  -0.740000       14.0070           0
    3837 AN1  1    GUA  C2   CN2    0.750000       12.0110           0
    3838 AN1  1    GUA  N1   NN2G  -0.340000       14.0070           0
    3839 AN1  1    GUA  H1   HN2    0.260000        1.0080           0
    3840 AN1  1    GUA  C6   CN1    0.540000       12.0110           0
    3841 AN1  1    GUA  O6   ON1   -0.510000       15.9994           0
    3842 AN1  1    GUA  C5   CN5G   0.000000       12.0110           0
    3843 AN1  1    GUA  N7   NN4   -0.600000       14.0070           0
    3844 AN1  1    GUA  C8   CN4    0.250000       12.0110           0
    3845 AN1  1    GUA  H8   HN3    0.160000        1.0080           0
    3846 AN1  1    GUA  C2'  CN8   -0.180000       12.0110           0
    3847 AN1  1    GUA  H2'' HN8    0.090000        1.0080           0
    3848 AN1  1    GUA  H2'  HN8    0.090000        1.0080           0
    3849 AN1  1    GUA  C3'  CN7    0.010000       12.0110           0
    3850 AN1  1    GUA  H3'  HN7    0.090000        1.0080           0
    3851 AN1  1    GUA  O3'  ON2   -0.570000       15.9994           0
    3852 AN1  2    CYT  P    P2     1.500000       30.9740           0
    3853 AN1  2    CYT  O1P  ON3   -0.780000       15.9994           0
    3854 AN1  2    CYT  O2P  ON3   -0.780000       15.9994           0
    3855 AN1  2    CYT  O5'  ON2   -0.570000       15.9994           0
    3856 AN1  2    CYT  C5'  CN8B  -0.080000       12.0110           0
    3857 AN1  2    CYT  H5'  HN8    0.090000        1.0080           0
    3858 AN1  2    CYT  H5'' HN8    0.090000        1.0080           0
    3859 AN1  2    CYT  C4'  CN7    0.160000       12.0110           0
    3860 AN1  2    CYT  H4'  HN7    0.090000        1.0080           0
    3861 AN1  2    CYT  O4'  ON6   -0.500000       15.9994           0
    3862 AN1  2    CYT  C1'  CN7B   0.160000       12.0110           0
    3863 AN1  2    CYT  H1'  HN7    0.090000        1.0080           0
    3864 AN1  2    CYT  N1   NN2   -0.130000       14.0070           0
    3865 AN1  2    CYT  C6   CN3    0.050000       12.0110           0
    3866 AN1  2    CYT  H6   HN3    0.170000        1.0080           0
    3867 AN1  2    CYT  C5   CN3   -0.130000       12.0110           0
    3868 AN1  2    CYT  H5   HN3    0.070000        1.0080           0
    3869 AN1  2    CYT  C2   CN1    0.520000       12.0110           0
    3870 AN1  2    CYT  O2   ON1C  -0.490000       15.9994           0
    3871 AN1  2    CYT  N3   NN3   -0.660000       14.0070           0
    3872 AN1  2    CYT  C4   CN2    0.650000       12.0110           0
    3873 AN1  2    CYT  N4   NN1   -0.750000       14.0070           0
    3874 AN1  2    CYT  H41  HN1    0.370000        1.0080           0
    3875 AN1  2    CYT  H42  HN1    0.330000        1.0080           0
    3876 AN1  2    CYT  C2'  CN8   -0.180000       12.0110           0
    3877 AN1  2    CYT  H2'' HN8    0.090000        1.0080           0
    3878 AN1  2    CYT  H2'  HN8    0.090000        1.0080           0
    3879 AN1  2    CYT  C3'  CN7    0.010000       12.0110           0
    3880 AN1  2    CYT  H3'  HN7    0.090000        1.0080           0
    3881 AN1  2    CYT  O3'  ON2   -0.570000       15.9994           0
    3882 AN1  3    GUA  P    P2     1.500000       30.9740           0
    3883 AN1  3    GUA  O1P  ON3   -0.780000       15.9994           0
    3884 AN1  3    GUA  O2P  ON3   -0.780000       15.9994           0
    3885 AN1  3    GUA  O5'  ON2   -0.570000       15.9994           0
    3886 AN1  3    GUA  C5'  CN8B  -0.080000       12.0110           0
    3887 AN1  3    GUA  H5'  HN8    0.090000        1.0080           0
    3888 AN1  3    GUA  H5'' HN8    0.090000        1.0080           0
    3889 AN1  3    GUA  C4'  CN7    0.160000       12.0110           0
    3890 AN1  3    GUA  H4'  HN7    0.090000        1.0080           0
    3891 AN1  3    GUA  O4'  ON6   -0.500000       15.9994           0
    3892 AN1  3    GUA  C1'  CN7B   0.160000       12.0110           0
    3893 AN1  3    GUA  H1'  HN7    0.090000        1.0080           0
    3894 AN1  3    GUA  N9   NN2B  -0.020000       14.0070           0
    3895 AN1  3    GUA  C4   CN5    0.260000       12.0110           0
    3896 AN1  3    GUA  N2   NN1   -0.680000       14.0070           0
    3897 AN1  3    GUA  H21  HN1    0.320000        1.0080           0
    3898 AN1  3    GUA  H22  HN1    0.350000        1.0080           0
    3899 AN1  3    GUA  N3   NN3G  -0.740000       14.0070           0
    3900 AN1  3    GUA  C2   CN2    0.750000       12.0110           0
    3901 AN1  3    GUA  N1   NN2G  -0.340000       14.0070           0
    3902 AN1  3    GUA  H1   HN2    0.260000        1.0080           0
    3903 AN1  3    GUA  C6   CN1    0.540000       12.0110           0
    3904 AN1  3    GUA  O6   ON1   -0.510000       15.9994           0
    3905 AN1  3    GUA  C5   CN5G   0.000000       12.0110           0
    3906 AN1  3    GUA  N7   NN4   -0.600000       14.0070           0
    3907 AN1  3    GUA  C8   CN4    0.250000       12.0110           0
    3908 AN1  3    GUA  H8   HN3    0.160000        1.0080           0
    3909 AN1  3    GUA  C2'  CN8   -0.180000       12.0110           0
    3910 AN1  3    GUA  H2'' HN8    0.090000        1.0080           0
    3911 AN1  3    GUA  H2'  HN8    0.090000        1.0080           0
    3912 AN1  3    GUA  C3'  CN7    0.010000       12.0110           0
    3913 AN1  3    GUA  H3'  HN7    0.090000        1.0080           0
    3914 AN1  3    GUA  O3'  ON2   -0.570000       15.9994           0
    3915 AN1  4    GUA  P    P2     1.500000       30.9740           0
    3916 AN1  4    GUA  O1P  ON3   -0.780000       15.9994           0
    3917 AN1  4    GUA  O2P  ON3   -0.780000       15.9994           0
    3918 AN1  4    GUA  O5'  ON2   -0.570000       15.9994           0
    3919 AN1  4    GUA  C5'  CN8B  -0.080000       12.0110           0
    3920 AN1  4    GUA  H5'  HN8    0.090000        1.0080           0
    3921 AN1  4    GUA  H5'' HN8    0.090000        1.0080           0
    3922 AN1  4    GUA  C4'  CN7    0.160000       12.0110           0
    3923 AN1  4    GUA  H4'  HN7    0.090000        1.0080           0
    3924 AN1  4    GUA  O4'  ON6   -0.500000       15.9994           0
    3925 AN1  4    GUA  C1'  CN7B   0.160000       12.0110           0
    3926 AN1  4    GUA  H1'  HN7    0.090000        1.0080           0
    3927 AN1  4    GUA  N9   NN2B  -0.020000       14.0070           0
    3928 AN1  4    GUA  C4   CN5    0.260000       12.0110           0
    3929 AN1  4    GUA  N2   NN1   -0.680000       14.0070           0
    3930 AN1  4    GUA  H21  HN1    0.320000        1.0080           0
    3931 AN1  4    GUA  H22  HN1    0.350000        1.0080           0
    3932 AN1  4    GUA  N3   NN3G  -0.740000       14.0070           0
    3933 AN1  4    GUA  C2   CN2    0.750000       12.0110           0
    3934 AN1  4    GUA  N1   NN2G  -0.340000       14.0070           0
    3935 AN1  4    GUA  H1   HN2    0.260000        1.0080           0
    3936 AN1  4    GUA  C6   CN1    0.540000       12.0110           0
    3937 AN1  4    GUA  O6   ON1   -0.510000       15.9994           0
    3938 AN1  4    GUA  C5   CN5G   0.000000       12.0110           0
    3939 AN1  4    GUA  N7   NN4   -0.600000       14.0070           0
    3940 AN1  4    GUA  C8   CN4    0.250000       12.0110           0
    3941 AN1  4    GUA  H8   HN3    0.160000        1.0080           0
    3942 AN1  4    GUA  C2'  CN8   -0.180000       12.0110           0
    3943 AN1  4    GUA  H2'' HN8    0.090000        1.0080           0
    3944 AN1  4    GUA  H2'  HN8    0.090000        1.0080           0
    3945 AN1  4    GUA  C3'  CN7    0.010000       12.0110           0
    3946 AN1  4    GUA  H3'  HN7    0.090000        1.0080           0
    3947 AN1  4    GUA  O3'  ON2   -0.570000       15.9994           0
    3948 AN1  5    CYT  P    P2     1.500000       30.9740           0
    3949 AN1  5    CYT  O1P  ON3   -0.780000       15.9994           0
    3950 AN1  5    CYT  O2P  ON3   -0.780000       15.9994           0
    3951 AN1  5    CYT  O5'  ON2   -0.570000       15.9994           0
    3952 AN1  5    CYT  C5'  CN8B  -0.080000       12.0110           0
    3953 AN1  5    CYT  H5'  HN8    0.090000        1.0080           0
    3954 AN1  5    CYT  H5'' HN8    0.090000        1.0080           0
    3955 AN1  5    CYT  C4'  CN7    0.160000       12.0110           0
    3956 AN1  5    CYT  H4'  HN7    0.090000        1.0080           0
    3957 AN1  5    CYT  O4'  ON6   -0.500000       15.9994           0
    3958 AN1  5    CYT  C1'  CN7B   0.160000       12.0110           0
    3959 AN1  5    CYT  H1'  HN7    0.090000        1.0080           0
    3960 AN1  5    CYT  N1   NN2   -0.130000       14.0070           0
    3961 AN1  5    CYT  C6   CN3    0.050000       12.0110           0
    3962 AN1  5    CYT  H6   HN3    0.170000        1.0080           0
    3963 AN1  5    CYT  C5   CN3   -0.130000       12.0110           0
    3964 AN1  5    CYT  H5   HN3    0.070000        1.0080           0
    3965 AN1  5    CYT  C2   CN1    0.520000       12.0110           0
    3966 AN1  5    CYT  O2   ON1C  -0.490000       15.9994           0
    3967 AN1  5    CYT  N3   NN3   -0.660000       14.0070           0
    3968 AN1  5    CYT  C4   CN2    0.650000       12.0110           0
    3969 AN1  5    CYT  N4   NN1   -0.750000       14.0070           0
    3970 AN1  5    CYT  H41  HN1    0.370000        1.0080           0
    3971 AN1  5    CYT  H42  HN1    0.330000        1.0080           0
    3972 AN1  5    CYT  C2'  CN8   -0.180000       12.0110           0
    3973 AN1  5    CYT  H2'' HN8    0.090000        1.0080           0
    3974 AN1  5    CYT  H2'  HN8    0.090000        1.0080           0
    3975 AN1  5    CYT  C3'  CN7    0.010000       12.0110           0
    3976 AN1  5    CYT  H3'  HN7    0.090000        1.0080           0
    3977 AN1  5    CYT  O3'  ON2   -0.570000       15.9994           0
    3978 AN1  6    ADE  P    P2     1.500000       30.9740           0
    3979 AN1  6    ADE  O1P  ON3   -0.780000       15.9994           0
    3980 AN1  6    ADE  O2P  ON3   -0.780000       15.9994           0
    3981 AN1  6    ADE  O5'  ON2   -0.570000       15.9994           0
    3982 AN1  6    ADE  C5'  CN8B  -0.080000       12.0110           0
    3983 AN1  6    ADE  H5'  HN8    0.090000        1.0080           0
    3984 AN1  6    ADE  H5'' HN8    0.090000        1.0080           0
    3985 AN1  6    ADE  C4'  CN7    0.160000       12.0110           0
    3986 AN1  6    ADE  H4'  HN7    0.090000        1.0080           0
    3987 AN1  6    ADE  O4'  ON6   -0.500000       15.9994           0
    3988 AN1  6    ADE  C1'  CN7B   0.160000       12.0110           0
    3989 AN1  6    ADE  H1'  HN7    0.090000        1.0080           0
    3990 AN1  6    ADE  N9   NN2   -0.050000       14.0070           0
    3991 AN1  6    ADE  C5   CN5    0.280000       12.0110           0
    3992 AN1  6    ADE  N7   NN4   -0.710000       14.0070           0
    3993 AN1  6    ADE  C8   CN4    0.340000       12.0110           0
    3994 AN1  6    ADE  H8   HN3    0.120000        1.0080           0
    3995 AN1  6    ADE  N1   NN3A  -0.740000       14.0070           0
    3996 AN1  6    ADE  C2   CN4    0.500000       12.0110           0
    3997 AN1  6    ADE  H2   HN3    0.130000        1.0080           0
    3998 AN1  6    ADE  N3   NN3A  -0.750000       14.0070           0
    3999 AN1  6    ADE  C4   CN5    0.430000       12.0110           0
    4000 AN1  6    ADE  C6   CN2    0.460000       12.0110           0
    4001 AN1  6    ADE  N6   NN1   -0.770000       14.0070           0
    4002 AN1  6    ADE  H61  HN1    0.380000        1.0080           0
    4003 AN1  6    ADE  H62  HN1    0.380000        1.0080           0
    4004 AN1  6    ADE  C2'  CN8   -0.180000       12.0110           0
    4005 AN1  6    ADE  H2'' HN8    0.090000        1.0080           0
    4006 AN1  6    ADE  H2'  HN8    0.090000        1.0080           0
    4007 AN1  6    ADE  C3'  CN7    0.010000       12.0110           0
    4008 AN1  6    ADE  H3'  HN7    0.090000        1.0080           0
    4009 AN1  6    ADE  O3'  ON2   -0.570000       15.9994           0
    4010 AN1  7    CYT  P    P2     1.500000       30.9740           0
    4011 AN1  7    CYT  O1P  ON3   -0.780000       15.9994           0
    4012 AN1  7    CYT  O2P  ON3   -0.780000       15.9994           0
    4013 AN1  7    CYT  O5'  ON2   -0.570000       15.9994           0
    4014 AN1  7    CYT  C5'  CN8B  -0.080000       12.0110           0
    4015 AN1  7    CYT  H5'  HN8    0.090000        1.0080           0
    4016 AN1  7    CYT  H5'' HN8    0.090000        1.0080           0
    4017 AN1  7    CYT  C4'  CN7    0.160000       12.0110           0
    4018 AN1  7    CYT  H4'  HN7    0.090000        1.0080           0
    4019 AN1  7    CYT  O4'  ON6   -0.500000       15.9994           0
    4020 AN1  7    CYT  C1'  CN7B   0.160000       12.0110           0
    4021 AN1  7    CYT  H1'  HN7    0.090000        1.0080           0
    4022 AN1  7    CYT  N1   NN2   -0.130000       14.0070           0
    4023 AN1  7    CYT  C6   CN3    0.050000       12.0110           0
    4024 AN1  7    CYT  H6   HN3    0.170000        1.0080           0
    4025 AN1  7    CYT  C5   CN3   -0.130000       12.0110           0
    4026 AN1  7    CYT  H5   HN3    0.070000        1.0080           0
    4027 AN1  7    CYT  C2   CN1    0.520000       12.0110           0
    4028 AN1  7    CYT  O2   ON1C  -0.490000       15.9994           0
    4029 AN1  7    CYT  N3   NN3   -0.660000       14.0070           0
    4030 AN1  7    CYT  C4   CN2    0.650000       12.0110           0
    4031 AN1  7    CYT  N4   NN1   -0.750000       14.0070           0
    4032 AN1  7    CYT  H41  HN1    0.370000        1.0080           0
    4033 AN1  7    CYT  H42  HN1    0.330000        1.0080           0
    4034 AN1  7    CYT  C2'  CN8   -0.180000       12.0110           0
    4035 AN1  7    CYT  H2'' HN8    0.090000        1.0080           0
    4036 AN1  7    CYT  H2'  HN8    0.090000        1.0080           0
    4037 AN1  7    CYT  C3'  CN7    0.010000       12.0110           0
    4038 AN1  7    CYT  H3'  HN7    0.090000        1.0080           0
    4039 AN1  7    CYT  O3'  ON2   -0.570000       15.9994           0
    4040 AN1  8    GUA  P    P2     1.500000       30.9740           0
    4041 AN1  8    GUA  O1P  ON3   -0.780000       15.9994           0
    4042 AN1  8    GUA  O2P  ON3   -0.780000       15.9994           0
    4043 AN1  8    GUA  O5'  ON2   -0.570000       15.9994           0
    4044 AN1  8    GUA  C5'  CN8B  -0.080000       12.0110           0
    4045 AN1  8    GUA  H5'  HN8    0.090000        1.0080           0
    4046 AN1  8    GUA  H5'' HN8    0.090000        1.0080           0
    4047 AN1  8    GUA  C4'  CN7    0.160000       12.0110           0
    4048 AN1  8    GUA  H4'  HN7    0.090000        1.0080           0
    4049 AN1  8    GUA  O4'  ON6   -0.500000       15.9994           0
    4050 AN1  8    GUA  C1'  CN7B   0.160000       12.0110           0
    4051 AN1  8    GUA  H1'  HN7    0.090000        1.0080           0
    4052 AN1  8    GUA  N9   NN2B  -0.020000       14.0070           0
    4053 AN1  8    GUA  C4   CN5    0.260000       12.0110           0
    4054 AN1  8    GUA  N2   NN1   -0.680000       14.0070           0
    4055 AN1  8    GUA  H21  HN1    0.320000        1.0080           0
    4056 AN1  8    GUA  H22  HN1    0.350000        1.0080           0
    4057 AN1  8    GUA  N3   NN3G  -0.740000       14.0070           0
    4058 AN1  8    GUA  C2   CN2    0.750000       12.0110           0
    4059 AN1  8    GUA  N1   NN2G  -0.340000       14.0070           0
    4060 AN1  8    GUA  H1   HN2    0.260000        1.0080           0
    4061 AN1  8    GUA  C6   CN1    0.540000       12.0110           0
    4062 AN1  8    GUA  O6   ON1   -0.510000       15.9994           0
    4063 AN1  8    GUA  C5   CN5G   0.000000       12.0110           0
    4064 AN1  8    GUA  N7   NN4   -0.600000       14.0070           0
    4065 AN1  8    GUA  C8   CN4    0.250000       12.0110           0
    4066 AN1  8    GUA  H8   HN3    0.160000        1.0080           0
    4067 AN1  8    GUA  C2'  CN8   -0.180000       12.0110           0
    4068 AN1  8    GUA  H2'' HN8    0.090000        1.0080           0
    4069 AN1  8    GUA  H2'  HN8    0.090000        1.0080           0
    4070 AN1  8    GUA  C3'  CN7    0.010000       12.0110           0
    4071 AN1  8    GUA  H3'  HN7    0.090000        1.0080           0
    4072 AN1  8    GUA  O3'  ON2   -0.570000       15.9994           0
    4073 AN1  9    ADE  P    P2     1.500000       30.9740           0
    4074 AN1  9    ADE  O1P  ON3   -0.780000       15.9994           0
    4075 AN1  9    ADE  O2P  ON3   -0.780000       15.9994           0
    4076 AN1  9    ADE  O5'  ON2   -0.570000       15.9994           0
    4077 AN1  9    ADE  C5'  CN8B  -0.080000       12.0110           0
    4078 AN1  9    ADE  H5'  HN8    0.090000        1.0080           0
    4079 AN1  9    ADE  H5'' HN8    0.090000        1.0080           0
    4080 AN1  9    ADE  C4'  CN7    0.160000       12.0110           0
    4081 AN1  9    ADE  H4'  HN7    0.090000        1.0080           0
    4082 AN1  9    ADE  O4'  ON6   -0.500000       15.9994           0
    4083 AN1  9    ADE  C1'  CN7B   0.160000       12.0110           0
    4084 AN1  9    ADE  H1'  HN7    0.090000        1.0080           0
    4085 AN1  9    ADE  N9   NN2   -0.050000       14.0070           0
    4086 AN1  9    ADE  C5   CN5    0.280000       12.0110           0
    4087 AN1  9    ADE  N7   NN4   -0.710000       14.0070           0
    4088 AN1  9    ADE  C8   CN4    0.340000       12.0110           0
    4089 AN1  9    ADE  H8   HN3    0.120000        1.0080           0
    4090 AN1  9    ADE  N1   NN3A  -0.740000       14.0070           0
    4091 AN1  9    ADE  C2   CN4    0.500000       12.0110           0
    4092 AN1  9    ADE  H2   HN3    0.130000        1.0080           0
    4093 AN1  9    ADE  N3   NN3A  -0.750000       14.0070           0
    4094 AN1  9    ADE  C4   CN5    0.430000       12.0110           0
    4095 AN1  9    ADE  C6   CN2    0.460000       12.0110           0
    4096 AN1  9    ADE  N6   NN1   -0.770000       14.0070           0
    4097 AN1  9    ADE  H61  HN1    0.380000        1.0080           0
    4098 AN1  9    ADE  H62  HN1    0.380000        1.0080           0
    4099 AN1  9    ADE  C2'  CN8   -0.180000       12.0110           0
    4100 AN1  9    ADE  H2'' HN8    0.090000        1.0080           0
    4101 AN1  9    ADE  H2'  HN8    0.090000        1.0080           0
    4102 AN1  9    ADE  C3'  CN7    0.010000       12.0110           0
    4103 AN1  9    ADE  H3'  HN7    0.090000        1.0080           0
    4104 AN1  9    ADE  O3'  ON2   -0.570000       15.9994           0
    4105 AN1  10   ADE  P    P2     1.500000       30.9740           0
    4106 AN1  10   ADE  O1P  ON3   -0.780000       15.9994           0
    4107 AN1  10   ADE  O2P  ON3   -0.780000       15.9994           0
    4108 AN1  10   ADE  O5'  ON2   -0.570000       15.9994           0
    4109 AN1  10   ADE  C5'  CN8B  -0.080000       12.0110           0
    4110 AN1  10   ADE  H5'  HN8    0.090000        1.0080           0
    4111 AN1  10   ADE  H5'' HN8    0.090000        1.0080           0
    4112 AN1  10   ADE  C4'  CN7    0.160000       12.0110           0
    4113 AN1  10   ADE  H4'  HN7    0.090000        1.0080           0
    4114 AN1  10   ADE  O4'  ON6   -0.500000       15.9994           0
    4115 AN1  10   ADE  C1'  CN7B   0.160000       12.0110           0
    4116 AN1  10   ADE  H1'  HN7    0.090000        1.0080           0
    4117 AN1  10   ADE  N9   NN2   -0.050000       14.0070           0
    4118 AN1  10   ADE  C5   CN5    0.280000       12.0110           0
    4119 AN1  10   ADE  N7   NN4   -0.710000       14.0070           0
    4120 AN1  10   ADE  C8   CN4    0.340000       12.0110           0
    4121 AN1  10   ADE  H8   HN3    0.120000        1.0080           0
    4122 AN1  10   ADE  N1   NN3A  -0.740000       14.0070           0
    4123 AN1  10   ADE  C2   CN4    0.500000       12.0110           0
    4124 AN1  10   ADE  H2   HN3    0.130000        1.0080           0
    4125 AN1  10   ADE  N3   NN3A  -0.750000       14.0070           0
    4126 AN1  10   ADE  C4   CN5    0.430000       12.0110           0
    4127 AN1  10   ADE  C6   CN2    0.460000       12.0110           0
    4128 AN1  10   ADE  N6   NN1   -0.770000       14.0070           0
    4129 AN1  10   ADE  H61  HN1    0.380000        1.0080           0
    4130 AN1  10   ADE  H62  HN1    0.380000        1.0080           0
    4131 AN1  10   ADE  C2'  CN8   -0.180000       12.0110           0
    4132 AN1  10   ADE  H2'' HN8    0.090000        1.0080           0
    4133 AN1  10   ADE  H2'  HN8    0.090000        1.0080           0
    4134 AN1  10   ADE  C3'  CN7    0.010000       12.0110           0
    4135 AN1  10   ADE  H3'  HN7    0.090000        1.0080           0
    4136 AN1  10   ADE  O3'  ON2   -0.570000       15.9994           0
    4137 AN1  11   ADE  P    P2     1.500000       30.9740           0
    4138 AN1  11   ADE  O1P  ON3   -0.780000       15.9994           0
    4139 AN1  11   ADE  O2P  ON3   -0.780000       15.9994           0
    4140 AN1  11   ADE  O5'  ON2   -0.570000       15.9994           0
    4141 AN1  11   ADE  C5'  CN8B  -0.080000       12.0110           0
    4142 AN1  11   ADE  H5'  HN8    0.090000        1.0080           0
    4143 AN1  11   ADE  H5'' HN8    0.090000        1.0080           0
    4144 AN1  11   ADE  C4'  CN7    0.160000       12.0110           0
    4145 AN1  11   ADE  H4'  HN7    0.090000        1.0080           0
    4146 AN1  11   ADE  O4'  ON6   -0.500000       15.9994           0
    4147 AN1  11   ADE  C1'  CN7B   0.160000       12.0110           0
    4148 AN1  11   ADE  H1'  HN7    0.090000        1.0080           0
    4149 AN1  11   ADE  N9   NN2   -0.050000       14.0070           0
    4150 AN1  11   ADE  C5   CN5    0.280000       12.0110           0
    4151 AN1  11   ADE  N7   NN4   -0.710000       14.0070           0
    4152 AN1  11   ADE  C8   CN4    0.340000       12.0110           0
    4153 AN1  11   ADE  H8   HN3    0.120000        1.0080           0
    4154 AN1  11   ADE  N1   NN3A  -0.740000       14.0070           0
    4155 AN1  11   ADE  C2   CN4    0.500000       12.0110           0
    4156 AN1  11   ADE  H2   HN3    0.130000        1.0080           0
    4157 AN1  11   ADE  N3   NN3A  -0.750000       14.0070           0
    4158 AN1  11   ADE  C4   CN5    0.430000       12.0110           0
    4159 AN1  11   ADE  C6   CN2    0.460000       12.0110           0
    4160 AN1  11   ADE  N6   NN1   -0.770000       14.0070           0
    4161 AN1  11   ADE  H61  HN1    0.380000        1.0080           0
    4162 AN1  11   ADE  H62  HN1    0.380000        1.0080           0
    4163 AN1  11   ADE  C2'  CN8   -0.180000       12.0110           0
    4164 AN1  11   ADE  H2'' HN8    0.090000        1.0080           0
    4165 AN1  11   ADE  H2'  HN8    0.090000        1.0080           0
    4166 AN1  11   ADE  C3'  CN7    0.010000       12.0110           0
    4167 AN1  11   ADE  H3'  HN7    0.090000        1.0080           0
    4168 AN1  11   ADE  O3'  ON2   -0.570000       15.9994           0
    4169 AN1  12   THY  P    P2     1.500000       30.9740           0
    4170 AN1  12   THY  O1P  ON3   -0.780000       15.9994           0
    4171 AN1  12   THY  O2P  ON3   -0.780000       15.9994           0
    4172 AN1  12   THY  O5'  ON2   -0.570000       15.9994           0
    4173 AN1  12   THY  C5'  CN8B  -0.080000       12.0110           0
    4174 AN1  12   THY  H5'  HN8    0.090000        1.0080           0
    4175 AN1  12   THY  H5'' HN8    0.090000        1.0080           0
    4176 AN1  12   THY  C4'  CN7    0.160000       12.0110           0
    4177 AN1  12   THY  H4'  HN7    0.090000        1.0080           0
    4178 AN1  12   THY  O4'  ON6   -0.500000       15.9994           0
    4179 AN1  12   THY  C1'  CN7B   0.160000       12.0110           0
    4180 AN1  12   THY  H1'  HN7    0.090000        1.0080           0
    4181 AN1  12   THY  N1   NN2B  -0.340000       14.0070           0
    4182 AN1  12   THY  C6   CN3    0.170000       12.0110           0
    4183 AN1  12   THY  H6   HN3    0.170000        1.0080           0
    4184 AN1  12   THY  C2   CN1T   0.510000       12.0110           0
    4185 AN1  12   THY  O2   ON1   -0.410000       15.9994           0
    4186 AN1  12   THY  N3   NN2U  -0.460000       14.0070           0
    4187 AN1  12   THY  H3   HN2    0.360000        1.0080           0
    4188 AN1  12   THY  C4   CN1    0.500000       12.0110           0
    4189 AN1  12   THY  O4   ON1   -0.450000       15.9994           0
    4190 AN1  12   THY  C5   CN3T  -0.150000       12.0110           0
    4191 AN1  12   THY  C5M  CN9   -0.110000       12.0110           0
    4192 AN1  12   THY  H51  HN9    0.070000        1.0080           0
    4193 AN1  12   THY  H52  HN9    0.070000        1.0080           0
    4194 AN1  12   THY  H53  HN9    0.070000        1.0080           0
    4195 AN1  12   THY  C2'  CN8   -0.180000       12.0110           0
    4196 AN1  12   THY  H2'' HN8    0.090000        1.0080           0
    4197 AN1  12   THY  H2'  HN8    0.090000        1.0080           0
    4198 AN1  12   THY  C3'  CN7    0.010000       12.0110           0
    4199 AN1  12   THY  H3'  HN7    0.090000        1.0080           0
    4200 AN1  12   THY  O3'  ON2   -0.570000       15.9994           0
    4201 AN1  13   GUA  P    P2     1.500000       30.9740           0
    4202 AN1  13   GUA  O1P  ON3   -0.780000       15.9994           0
    4203 AN1  13   GUA  O2P  ON3   -0.780000       15.9994           0
    4204 AN1  13   GUA  O5'  ON2   -0.570000       15.9994           0
    4205 AN1  13   GUA  C5'  CN8B  -0.080000       12.0110           0
    4206 AN1  13   GUA  H5'  HN8    0.090000        1.0080           0
    4207 AN1  13   GUA  H5'' HN8    0.090000        1.0080           0
    4208 AN1  13   GUA  C4'  CN7    0.160000       12.0110           0
    4209 AN1  13   GUA  H4'  HN7    0.090000        1.0080           0
    4210 AN1  13   GUA  O4'  ON6   -0.500000       15.9994           0
    4211 AN1  13   GUA  C1'  CN7B   0.160000       12.0110           0
    4212 AN1  13   GUA  H1'  HN7    0.090000        1.0080           0
    4213 AN1  13   GUA  N9   NN2B  -0.020000       14.0070           0
    4214 AN1  13   GUA  C4   CN5    0.260000       12.0110           0
    4215 AN1  13   GUA  N2   NN1   -0.680000       14.0070           0
    4216 AN1  13   GUA  H21  HN1    0.320000        1.0080           0
    4217 AN1  13   GUA  H22  HN1    0.350000        1.0080           0
    4218 AN1  13   GUA  N3   NN3G  -0.740000       14.0070           0
    4219 AN1  13   GUA  C2   CN2    0.750000       12.0110           0
    4220 AN1  13   GUA  N1   NN2G  -0.340000       14.0070           0
    4221 AN1  13   GUA  H1   HN2    0.260000        1.0080           0
    4222 AN1  13   GUA  C6   CN1    0.540000       12.0110           0
    4223 AN1  13   GUA  O6   ON1   -0.510000       15.9994           0
    4224 AN1  13   GUA  C5   CN5G   0.000000       12.0110           0
    4225 AN1  13   GUA  N7   NN4   -0.600000       14.0070           0
    4226 AN1  13   GUA  C8   CN4    0.250000       12.0110           0
    4227 AN1  13   GUA  H8   HN3    0.160000        1.0080           0
    4228 AN1  13   GUA  C2'  CN8   -0.180000       12.0110           0
    4229 AN1  13   GUA  H2'' HN8    0.090000        1.0080           0
    4230 AN1  13   GUA  H2'  HN8    0.090000        1.0080           0
    4231 AN1  13   GUA  C3'  CN7    0.010000       12.0110           0
    4232 AN1  13   GUA  H3'  HN7    0.090000        1.0080           0
    4233 AN1  13   GUA  O3'  ON2   -0.570000       15.9994           0
    4234 AN1  14   CYT  P    P2     1.500000       30.9740           0
    4235 AN1  14   CYT  O1P  ON3   -0.780000       15.9994           0
    4236 AN1  14   CYT  O2P  ON3   -0.780000       15.9994           0
    4237 AN1  14   CYT  O5'  ON2   -0.570000       15.9994           0
    4238 AN1  14   CYT  C5'  CN8B  -0.080000       12.0110           0
    4239 AN1  14   CYT  H5'  HN8    0.090000        1.0080           0
    4240 AN1  14   CYT  H5'' HN8    0.090000        1.0080           0
    4241 AN1  14   CYT  C4'  CN7    0.160000       12.0110           0
    4242 AN1  14   CYT  H4'  HN7    0.090000        1.0080           0
    4243 AN1  14   CYT  O4'  ON6   -0.500000       15.9994           0
    4244 AN1  14   CYT  C1'  CN7B   0.160000       12.0110           0
    4245 AN1  14   CYT  H1'  HN7    0.090000        1.0080           0
    4246 AN1  14   CYT  N1   NN2   -0.130000       14.0070           0
    4247 AN1  14   CYT  C6   CN3    0.050000       12.0110           0
    4248 AN1  14   CYT  H6   HN3    0.170000        1.0080           0
    4249 AN1  14   CYT  C5   CN3   -0.130000       12.0110           0
    4250 AN1  14   CYT  H5   HN3    0.070000        1.0080           0
    4251 AN1  14   CYT  C2   CN1    0.520000       12.0110           0
    4252 AN1  14   CYT  O2   ON1C  -0.490000       15.9994           0
    4253 AN1  14   CYT  N3   NN3   -0.660000       14.0070           0
    4254 AN1  14   CYT  C4   CN2    0.650000       12.0110           0
    4255 AN1  14   CYT  N4   NN1   -0.750000       14.0070           0
    4256 AN1  14   CYT  H41  HN1    0.370000        1.0080           0
    4257 AN1  14   CYT  H42  HN1    0.330000        1.0080           0
    4258 AN1  14   CYT  C2'  CN8   -0.180000       12.0110           0
    4259 AN1  14   CYT  H2'' HN8    0.090000        1.0080           0
    4260 AN1  14   CYT  H2'  HN8    0.090000        1.0080           0
    4261 AN1  14   CYT  C3'  CN7    0.010000       12.0110           0
    4262 AN1  14   CYT  H3'  HN7    0.090000        1.0080           0
    4263 AN1  14   CYT  O3'  ON2   -0.570000       15.9994           0
    4264 AN1  15   CYT  P    P2     1.500000       30.9740           0
    4265 AN1  15   CYT  O1P  ON3   -0.780000       15.9994           0
    4266 AN1  15   CYT  O2P  ON3   -0.780000       15.9994           0
    4267 AN1  15   CYT  O5'  ON2   -0.570000       15.9994           0
    4268 AN1  15   CYT  C5'  CN8B  -0.080000       12.0110           0
    4269 AN1  15   CYT  H5'  HN8    0.090000        1.0080           0
    4270 AN1  15   CYT  H5'' HN8    0.090000        1.0080           0
    4271 AN1  15   CYT  C4'  CN7    0.160000       12.0110           0
    4272 AN1  15   CYT  H4'  HN7    0.090000        1.0080           0
    4273 AN1  15   CYT  O4'  ON6   -0.500000       15.9994           0
    4274 AN1  15   CYT  C1'  CN7B   0.160000       12.0110           0
    4275 AN1  15   CYT  H1'  HN7    0.090000        1.0080           0
    4276 AN1  15   CYT  N1   NN2   -0.130000       14.0070           0
    4277 AN1  15   CYT  C6   CN3    0.050000       12.0110           0
    4278 AN1  15   CYT  H6   HN3    0.170000        1.0080           0
    4279 AN1  15   CYT  C5   CN3   -0.130000       12.0110           0
    4280 AN1  15   CYT  H5   HN3    0.070000        1.0080           0
    4281 AN1  15   CYT  C2   CN1    0.520000       12.0110           0
    4282 AN1  15   CYT  O2   ON1C  -0.490000       15.9994           0
    4283 AN1  15   CYT  N3   NN3   -0.660000       14.0070           0
    4284 AN1  15   CYT  C4   CN2    0.650000       12.0110           0
    4285 AN1  15   CYT  N4   NN1   -0.750000       14.0070           0
    4286 AN1  15   CYT  H41  HN1    0.370000        1.0080           0
    4287 AN1  15   CYT  H42  HN1    0.330000        1.0080           0
    4288 AN1  15   CYT  C2'  CN8   -0.180000       12.0110           0
    4289 AN1  15   CYT  H2'' HN8    0.090000        1.0080           0
    4290 AN1  15   CYT  H2'  HN8    0.090000        1.0080           0
    4291 AN1  15   CYT  C3'  CN7    0.010000       12.0110           0
    4292 AN1  15   CYT  H3'  HN7    0.090000        1.0080           0
    4293 AN1  15   CYT  O3'  ON2   -0.570000       15.9994           0
    4294 AN1  16   CYT  P    P2     1.500000       30.9740           0
    4295 AN1  16   CYT  O1P  ON3   -0.780000       15.9994           0
    4296 AN1  16   CYT  O2P  ON3   -0.780000       15.9994           0
    4297 AN1  16   CYT  O5'  ON2   -0.570000       15.9994           0
    4298 AN1  16   CYT  C5'  CN8B  -0.080000       12.0110           0
    4299 AN1  16   CYT  H5'  HN8    0.090000        1.0080           0
    4300 AN1  16   CYT  H5'' HN8    0.090000        1.0080           0
    4301 AN1  16   CYT  C4'  CN7    0.160000       12.0110           0
    4302 AN1  16   CYT  H4'  HN7    0.090000        1.0080           0
    4303 AN1  16   CYT  O4'  ON6   -0.500000       15.9994           0
    4304 AN1  16   CYT  C1'  CN7B   0.160000       12.0110           0
    4305 AN1  16   CYT  H1'  HN7    0.090000        1.0080           0
    4306 AN1  16   CYT  N1   NN2   -0.130000       14.0070           0
    4307 AN1  16   CYT  C6   CN3    0.050000       12.0110           0
    4308 AN1  16   CYT  H6   HN3    0.170000        1.0080           0
    4309 AN1  16   CYT  C5   CN3   -0.130000       12.0110           0
    4310 AN1  16   CYT  H5   HN3    0.070000        1.0080           0
    4311 AN1  16   CYT  C2   CN1    0.520000       12.0110           0
    4312 AN1  16   CYT  O2   ON1C  -0.490000       15.9994           0
    4313 AN1  16   CYT  N3   NN3   -0.660000       14.0070           0
    4314 AN1  16   CYT  C4   CN2    0.650000       12.0110           0
    4315 AN1  16   CYT  N4   NN1   -0.750000       14.0070           0
    4316 AN1  16   CYT  H41  HN1    0.370000        1.0080           0
    4317 AN1  16   CYT  H42  HN1    0.330000        1.0080           0
    4318 AN1  16   CYT  C2'  CN8   -0.180000       12.0110           0
    4319 AN1  16   CYT  H2'' HN8    0.090000        1.0080           0
    4320 AN1  16   CYT  H2'  HN8    0.090000        1.0080           0
    4321 AN1  16   CYT  C3'  CN7    0.010000       12.0110           0
    4322 AN1  16   CYT  H3'  HN7    0.090000        1.0080           0
    4323 AN1  16   CYT  O3'  ON2   -0.570000       15.9994           0
    4324 AN1  17   CYT  P    P2     1.500000       30.9740           0
    4325 AN1  17   CYT  O1P  ON3   -0.780000       15.9994           0
    4326 AN1  17   CYT  O2P  ON3   -0.780000       15.9994           0
    4327 AN1  17   CYT  O5'  ON2   -0.570000       15.9994           0
    4328 AN1  17   CYT  C5'  CN8B  -0.080000       12.0110           0
    4329 AN1  17   CYT  H5'  HN8    0.090000        1.0080           0
    4330 AN1  17   CYT  H5'' HN8    0.090000        1.0080           0
    4331 AN1  17   CYT  C4'  CN7    0.160000       12.0110           0
    4332 AN1  17   CYT  H4'  HN7    0.090000        1.0080           0
    4333 AN1  17   CYT  O4'  ON6   -0.500000       15.9994           0
    4334 AN1  17   CYT  C1'  CN7B   0.160000       12.0110           0
    4335 AN1  17   CYT  H1'  HN7    0.090000        1.0080           0
    4336 AN1  17   CYT  N1   NN2   -0.130000       14.0070           0
    4337 AN1  17   CYT  C6   CN3    0.050000       12.0110           0
    4338 AN1  17   CYT  H6   HN3    0.170000        1.0080           0
    4339 AN1  17   CYT  C5   CN3   -0.130000       12.0110           0
    4340 AN1  17   CYT  H5   HN3    0.070000        1.0080           0
    4341 AN1  17   CYT  C2   CN1    0.520000       12.0110           0
    4342 AN1  17   CYT  O2   ON1C  -0.490000       15.9994           0
    4343 AN1  17   CYT  N3   NN3   -0.660000       14.0070           0
    4344 AN1  17   CYT  C4   CN2    0.650000       12.0110           0
    4345 AN1  17   CYT  N4   NN1   -0.750000       14.0070           0
    4346 AN1  17   CYT  H41  HN1    0.370000        1.0080           0
    4347 AN1  17   CYT  H42  HN1    0.330000        1.0080           0
    4348 AN1  17   CYT  C2'  CN8   -0.180000       12.0110           0
    4349 AN1  17   CYT  H2'' HN8    0.090000        1.0080           0
    4350 AN1  17   CYT  H2'  HN8    0.090000        1.0080           0
    4351 AN1  17   CYT  C3'  CN7    0.010000       12.0110           0
    4352 AN1  17   CYT  H3'  HN7    0.090000        1.0080           0
    4353 AN1  17   CYT  O3'  ON2   -0.570000       15.9994           0
    4354 AN1  18   ADE  P    P2     1.500000       30.9740           0
    4355 AN1  18   ADE  O1P  ON3   -0.780000       15.9994           0
    4356 AN1  18   ADE  O2P  ON3   -0.780000       15.9994           0
    4357 AN1  18   ADE  O5'  ON2   -0.570000       15.9994           0
    4358 AN1  18   ADE  C5'  CN8B  -0.080000       12.0110           0
    4359 AN1  18   ADE  H5'  HN8    0.090000        1.0080           0
    4360 AN1  18   ADE  H5'' HN8    0.090000        1.0080           0
    4361 AN1  18   ADE  C4'  CN7    0.160000       12.0110           0
    4362 AN1  18   ADE  H4'  HN7    0.090000        1.0080           0
    4363 AN1  18   ADE  O4'  ON6   -0.500000       15.9994           0
    4364 AN1  18   ADE  C1'  CN7B   0.160000       12.0110           0
    4365 AN1  18   ADE  H1'  HN7    0.090000        1.0080           0
    4366 AN1  18   ADE  N9   NN2   -0.050000       14.0070           0
    4367 AN1  18   ADE  C5   CN5    0.280000       12.0110           0
    4368 AN1  18   ADE  N7   NN4   -0.710000       14.0070           0
    4369 AN1  18   ADE  C8   CN4    0.340000       12.0110           0
    4370 AN1  18   ADE  H8   HN3    0.120000        1.0080           0
    4371 AN1  18   ADE  N1   NN3A  -0.740000       14.0070           0
    4372 AN1  18   ADE  C2   CN4    0.500000       12.0110           0
    4373 AN1  18   ADE  H2   HN3    0.130000        1.0080           0
    4374 AN1  18   ADE  N3   NN3A  -0.750000       14.0070           0
    4375 AN1  18   ADE  C4   CN5    0.430000       12.0110           0
    4376 AN1  18   ADE  C6   CN2    0.460000       12.0110           0
    4377 AN1  18   ADE  N6   NN1   -0.770000       14.0070           0
    4378 AN1  18   ADE  H61  HN1    0.380000        1.0080           0
    4379 AN1  18   ADE  H62  HN1    0.380000        1.0080           0
    4380 AN1  18   ADE  C2'  CN8   -0.180000       12.0110           0
    4381 AN1  18   ADE  H2'' HN8    0.090000        1.0080           0
    4382 AN1  18   ADE  H2'  HN8    0.090000        1.0080           0
    4383 AN1  18   ADE  C3'  CN7    0.010000       12.0110           0
    4384 AN1  18   ADE  H3'  HN7    0.090000        1.0080           0
    4385 AN1  18   ADE  O3'  ON2   -0.570000       15.9994           0
    4386 AN1  19   THY  P    P2     1.500000       30.9740           0
    4387 AN1  19   THY  O1P  ON3   -0.780000       15.9994           0
    4388 AN1  19   THY  O2P  ON3   -0.780000       15.9994           0
    4389 AN1  19   THY  O5'  ON2   -0.570000       15.9994           0
    4390 AN1  19   THY  C5'  CN8B  -0.080000       12.0110           0
    4391 AN1  19   THY  H5'  HN8    0.090000        1.0080           0
    4392 AN1  19   THY  H5'' HN8    0.090000        1.0080           0
    4393 AN1  19   THY  C4'  CN7    0.160000       12.0110           0
    4394 AN1  19   THY  H4'  HN7    0.090000        1.0080           0
    4395 AN1  19   THY  O4'  ON6   -0.500000       15.9994           0
    4396 AN1  19   THY  C1'  CN7B   0.160000       12.0110           0
    4397 AN1  19   THY  H1'  HN7    0.090000        1.0080           0
    4398 AN1  19   THY  N1   NN2B  -0.340000       14.0070           0
    4399 AN1  19   THY  C6   CN3    0.170000       12.0110           0
    4400 AN1  19   THY  H6   HN3    0.170000        1.0080           0
    4401 AN1  19   THY  C2   CN1T   0.510000       12.0110           0
    4402 AN1  19   THY  O2   ON1   -0.410000       15.9994           0
    4403 AN1  19   THY  N3   NN2U  -0.460000       14.0070           0
    4404 AN1  19   THY  H3   HN2    0.360000        1.0080           0
    4405 AN1  19   THY  C4   CN1    0.500000       12.0110           0
    4406 AN1  19   THY  O4   ON1   -0.450000       15.9994           0
    4407 AN1  19   THY  C5   CN3T  -0.150000       12.0110           0
    4408 AN1  19   THY  C5M  CN9   -0.110000       12.0110           0
    4409 AN1  19   THY  H51  HN9    0.070000        1.0080           0
    4410 AN1  19   THY  H52  HN9    0.070000        1.0080           0
    4411 AN1  19   THY  H53  HN9    0.070000        1.0080           0
    4412 AN1  19   THY  C2'  CN8   -0.180000       12.0110           0
    4413 AN1  19   THY  H2'' HN8    0.090000        1.0080           0
    4414 AN1  19   THY  H2'  HN8    0.090000        1.0080           0
    4415 AN1  19   THY  C3'  CN7    0.010000       12.0110           0
    4416 AN1  19   THY  H3'  HN7    0.090000        1.0080           0
    4417 AN1  19   THY  O3'  ON2   -0.570000       15.9994           0
    4418 AN1  20   THY  P    P2     1.500000       30.9740           0
    4419 AN1  20   THY  O1P  ON3   -0.780000       15.9994           0
    4420 AN1  20   THY  O2P  ON3   -0.780000       15.9994           0
    4421 AN1  20   THY  O5'  ON2   -0.570000       15.9994           0
    4422 AN1  20   THY  C5'  CN8B  -0.080000       12.0110           0
    4423 AN1  20   THY  H5'  HN8    0.090000        1.0080           0
    4424 AN1  20   THY  H5'' HN8    0.090000        1.0080           0
    4425 AN1  20   THY  C4'  CN7    0.160000       12.0110           0
    4426 AN1  20   THY  H4'  HN7    0.090000        1.0080           0
    4427 AN1  20   THY  O4'  ON6   -0.500000       15.9994           0
    4428 AN1  20   THY  C1'  CN7B   0.160000       12.0110           0
    4429 AN1  20   THY  H1'  HN7    0.090000        1.0080           0
    4430 AN1  20   THY  N1   NN2B  -0.340000       14.0070           0
    4431 AN1  20   THY  C6   CN3    0.170000       12.0110           0
    4432 AN1  20   THY  H6   HN3    0.170000        1.0080           0
    4433 AN1  20   THY  C2   CN1T   0.510000       12.0110           0
    4434 AN1  20   THY  O2   ON1   -0.410000       15.9994           0
    4435 AN1  20   THY  N3   NN2U  -0.460000       14.0070           0
    4436 AN1  20   THY  H3   HN2    0.360000        1.0080           0
    4437 AN1  20   THY  C4   CN1    0.500000       12.0110           0
    4438 AN1  20   THY  O4   ON1   -0.450000       15.9994           0
    4439 AN1  20   THY  C5   CN3T  -0.150000       12.0110           0
    4440 AN1  20   THY  C5M  CN9   -0.110000       12.0110           0
    4441 AN1  20   THY  H51  HN9    0.070000        1.0080           0
    4442 AN1  20   THY  H52  HN9    0.070000        1.0080           0
    4443 AN1  20   THY  H53  HN9    0.070000        1.0080           0
    4444 AN1  20   THY  C2'  CN8   -0.180000       12.0110           0
    4445 AN1  20   THY  H2'' HN8    0.090000        1.0080           0
    4446 AN1  20   THY  H2'  HN8    0.090000        1.0080           0
    4447 AN1  20   THY  C3'  CN7    0.140000       12.0110           0
    4448 AN1  20   THY  H3'  HN7    0.090000        1.0080           0
    4449 AN1  20   THY  O3'  ON5   -0.660000       15.9994           0
    4450 AN1  20   THY  H3T  HN5    0.430000        1.0080           0
    4451 BN1  1    ADE  H5T  HN5    0.430000        1.0080           0
    4452 BN1  1    ADE  O5'  ON5   -0.660000       15.9994           0
    4453 BN1  1    ADE  C5'  CN8B   0.050000       12.0110           0
    4454 BN1  1    ADE  H5'  HN8    0.090000        1.0080           0
    4455 BN1  1    ADE  H5'' HN8    0.090000        1.0080           0
    4456 BN1  1    ADE  C4'  CN7    0.160000       12.0110           0
    4457 BN1  1    ADE  H4'  HN7    0.090000        1.0080           0
    4458 BN1  1    ADE  O4'  ON6   -0.500000       15.9994           0
    4459 BN1  1    ADE  C1'  CN7B   0.160000       12.0110           0
    4460 BN1  1    ADE  H1'  HN7    0.090000        1.0080           0
    4461 BN1  1    ADE  N9   NN2   -0.050000       14.0070           0
    4462 BN1  1    ADE  C5   CN5    0.280000       12.0110           0
    4463 BN1  1    ADE  N7   NN4   -0.710000       14.0070           0
    4464 BN1  1    ADE  C8   CN4    0.340000       12.0110           0
    4465 BN1  1    ADE  H8   HN3    0.120000        1.0080           0
    4466 BN1  1    ADE  N1   NN3A  -0.740000       14.0070           0
    4467 BN1  1    ADE  C2   CN4    0.500000       12.0110           0
    4468 BN1  1    ADE  H2   HN3    0.130000        1.0080           0
    4469 BN1  1    ADE  N3   NN3A  -0.750000       14.0070           0
    4470 BN1  1    ADE  C4   CN5    0.430000       12.0110           0
    4471 BN1  1    ADE  C6   CN2    0.460000       12.0110           0
    4472 BN1  1    ADE  N6   NN1   -0.770000       14.0070           0
    4473 BN1  1    ADE  H61  HN1    0.380000        1.0080           0
    4474 BN1  1    ADE  H62  HN1    0.380000        1.0080           0
    4475 BN1  1    ADE  C2'  CN8   -0.180000       12.0110           0
    4476 BN1  1    ADE  H2'' HN8    0.090000        1.0080           0
    4477 BN1  1    ADE  H2'  HN8    0.090000        1.0080           0
    4478 BN1  1    ADE  C3'  CN7    0.010000       12.0110           0
    4479 BN1  1    ADE  H3'  HN7    0.090000        1.0080           0
    4480 BN1  1    ADE  O3'  ON2   -0.570000       15.9994           0
    4481 BN1  2    ADE  P    P2     1.500000       30.9740           0
    4482 BN1  2    ADE  O1P  ON3   -0.780000       15.9994           0
    4483 BN1  2    ADE  O2P  ON3   -0.780000       15.9994           0
    4484 BN1  2    ADE  O5'  ON2   -0.570000       15.9994           0
    4485 BN1  2    ADE  C5'  CN8B  -0.080000       12.0110           0
    4486 BN1  2    ADE  H5'  HN8    0.090000        1.0080           0
    4487 BN1  2    ADE  H5'' HN8    0.090000        1.0080           0
    4488 BN1  2    ADE  C4'  CN7    0.160000       12.0110           0
    4489 BN1  2    ADE  H4'  HN7    0.090000        1.0080           0
    4490 BN1  2    ADE  O4'  ON6   -0.500000       15.9994           0
    4491 BN1  2    ADE  C1'  CN7B   0.160000       12.0110           0
    4492 BN1  2    ADE  H1'  HN7    0.090000        1.0080           0
    4493 BN1  2    ADE  N9   NN2   -0.050000       14.0070           0
    4494 BN1  2    ADE  C5   CN5    0.280000       12.0110           0
    4495 BN1  2    ADE  N7   NN4   -0.710000       14.0070           0
    4496 BN1  2    ADE  C8   CN4    0.340000       12.0110           0
    4497 BN1  2    ADE  H8   HN3    0.120000        1.0080           0
    4498 BN1  2    ADE  N1   NN3A  -0.740000       14.0070           0
    4499 BN1  2    ADE  C2   CN4    0.500000       12.0110           0
    4500 BN1  2    ADE  H2   HN3    0.130000        1.0080           0
    4501 BN1  2    ADE  N3   NN3A  -0.750000       14.0070           0
    4502 BN1  2    ADE  C4   CN5    0.430000       12.0110           0
    4503 BN1  2    ADE  C6   CN2    0.460000       12.0110           0
    4504 BN1  2    ADE  N6   NN1   -0.770000       14.0070           0
    4505 BN1  2    ADE  H61  HN1    0.380000        1.0080           0
    4506 BN1  2    ADE  H62  HN1    0.380000        1.0080           0
    4507 BN1  2    ADE  C2'  CN8   -0.180000       12.0110           0
    4508 BN1  2    ADE  H2'' HN8    0.090000        1.0080           0
    4509 BN1  2    ADE  H2'  HN8    0.090000        1.0080           0
    4510 BN1  2    ADE  C3'  CN7    0.010000       12.0110           0
    4511 BN1  2    ADE  H3'  HN7    0.090000        1.0080           0
    4512 BN1  2    ADE  O3'  ON2   -0.570000       15.9994           0
    4513 BN1  3    THY  P    P2     1.500000       30.9740           0
    4514 BN1  3    THY  O1P  ON3   -0.780000       15.9994           0
    4515 BN1  3    THY  O2P  ON3   -0.780000       15.9994           0
    4516 BN1  3    THY  O5'  ON2   -0.570000       15.9994           0
    4517 BN1  3    THY  C5'  CN8B  -0.080000       12.0110           0
    4518 BN1  3    THY  H5'  HN8    0.090000        1.0080           0
    4519 BN1  3    THY  H5'' HN8    0.090000        1.0080           0
    4520 BN1  3    THY  C4'  CN7    0.160000       12.0110           0
    4521 BN1  3    THY  H4'  HN7    0.090000        1.0080           0
    4522 BN1  3    THY  O4'  ON6   -0.500000       15.9994           0
    4523 BN1  3    THY  C1'  CN7B   0.160000       12.0110           0
    4524 BN1  3    THY  H1'  HN7    0.090000        1.0080           0
    4525 BN1  3    THY  N1   NN2B  -0.340000       14.0070           0
    4526 BN1  3    THY  C6   CN3    0.170000       12.0110           0
    4527 BN1  3    THY  H6   HN3    0.170000        1.0080           0
    4528 BN1  3    THY  C2   CN1T   0.510000       12.0110           0
    4529 BN1  3    THY  O2   ON1   -0.410000       15.9994           0
    4530 BN1  3    THY  N3   NN2U  -0.460000       14.0070           0
    4531 BN1  3    THY  H3   HN2    0.360000        1.0080           0
    4532 BN1  3    THY  C4   CN1    0.500000       12.0110           0
    4533 BN1  3    THY  O4   ON1   -0.450000       15.9994           0
    4534 BN1  3    THY  C5   CN3T  -0.150000       12.0110           0
    4535 BN1  3    THY  C5M  CN9   -0.110000       12.0110           0
    4536 BN1  3    THY  H51  HN9    0.070000        1.0080           0
    4537 BN1  3    THY  H52  HN9    0.070000        1.0080           0
    4538 BN1  3    THY  H53  HN9    0.070000        1.0080           0
    4539 BN1  3    THY  C2'  CN8   -0.180000       12.0110           0
    4540 BN1  3    THY  H2'' HN8    0.090000        1.0080           0
    4541 BN1  3    THY  H2'  HN8    0.090000        1.0080           0
    4542 BN1  3    THY  C3'  CN7    0.010000       12.0110           0
    4543 BN1  3    THY  H3'  HN7    0.090000        1.0080           0
    4544 BN1  3    THY  O3'  ON2   -0.570000       15.9994           0
    4545 BN1  4    GUA  P    P2     1.500000       30.9740           0
    4546 BN1  4    GUA  O1P  ON3   -0.780000       15.9994           0
    4547 BN1  4    GUA  O2P  ON3   -0.780000       15.9994           0
    4548 BN1  4    GUA  O5'  ON2   -0.570000       15.9994           0
    4549 BN1  4    GUA  C5'  CN8B  -0.080000       12.0110           0
    4550 BN1  4    GUA  H5'  HN8    0.090000        1.0080           0
    4551 BN1  4    GUA  H5'' HN8    0.090000        1.0080           0
    4552 BN1  4    GUA  C4'  CN7    0.160000       12.0110           0
    4553 BN1  4    GUA  H4'  HN7    0.090000        1.0080           0
    4554 BN1  4    GUA  O4'  ON6   -0.500000       15.9994           0
    4555 BN1  4    GUA  C1'  CN7B   0.160000       12.0110           0
    4556 BN1  4    GUA  H1'  HN7    0.090000        1.0080           0
    4557 BN1  4    GUA  N9   NN2B  -0.020000       14.0070           0
    4558 BN1  4    GUA  C4   CN5    0.260000       12.0110           0
    4559 BN1  4    GUA  N2   NN1   -0.680000       14.0070           0
    4560 BN1  4    GUA  H21  HN1    0.320000        1.0080           0
    4561 BN1  4    GUA  H22  HN1    0.350000        1.0080           0
    4562 BN1  4    GUA  N3   NN3G  -0.740000       14.0070           0
    4563 BN1  4    GUA  C2   CN2    0.750000       12.0110           0
    4564 BN1  4    GUA  N1   NN2G  -0.340000       14.0070           0
    4565 BN1  4    GUA  H1   HN2    0.260000        1.0080           0
    4566 BN1  4    GUA  C6   CN1    0.540000       12.0110           0
    4567 BN1  4    GUA  O6   ON1   -0.510000       15.9994           0
    4568 BN1  4    GUA  C5   CN5G   0.000000       12.0110           0
    4569 BN1  4    GUA  N7   NN4   -0.600000       14.0070           0
    4570 BN1  4    GUA  C8   CN4    0.250000       12.0110           0
    4571 BN1  4    GUA  H8   HN3    0.160000        1.0080           0
    4572 BN1  4    GUA  C2'  CN8   -0.180000       12.0110           0
    4573 BN1  4    GUA  H2'' HN8    0.090000        1.0080           0
    4574 BN1  4    GUA  H2'  HN8    0.090000        1.0080           0
    4575 BN1  4    GUA  C3'  CN7    0.010000       12.0110           0
    4576 BN1  4    GUA  H3'  HN7    0.090000        1.0080           0
    4577 BN1  4    GUA  O3'  ON2   -0.570000       15.9994           0
    4578 BN1  5    GUA  P    P2     1.500000       30.9740           0
    4579 BN1  5    GUA  O1P  ON3   -0.780000       15.9994           0
    4580 BN1  5    GUA  O2P  ON3   -0.780000       15.9994           0
    4581 BN1  5    GUA  O5'  ON2   -0.570000       15.9994           0
    4582 BN1  5    GUA  C5'  CN8B  -0.080000       12.0110           0
    4583 BN1  5    GUA  H5'  HN8    0.090000        1.0080           0
    4584 BN1  5    GUA  H5'' HN8    0.090000        1.0080           0
    4585 BN1  5    GUA  C4'  CN7    0.160000       12.0110           0
    4586 BN1  5    GUA  H4'  HN7    0.090000        1.0080           0
    4587 BN1  5    GUA  O4'  ON6   -0.500000       15.9994           0
    4588 BN1  5    GUA  C1'  CN7B   0.160000       12.0110           0
    4589 BN1  5    GUA  H1'  HN7    0.090000        1.0080           0
    4590 BN1  5    GUA  N9   NN2B  -0.020000       14.0070           0
    4591 BN1  5    GUA  C4   CN5    0.260000       12.0110           0
    4592 BN1  5    GUA  N2   NN1   -0.680000       14.0070           0
    4593 BN1  5    GUA  H21  HN1    0.320000        1.0080           0
    4594 BN1  5    GUA  H22  HN1    0.350000        1.0080           0
    4595 BN1  5    GUA  N3   NN3G  -0.740000       14.0070           0
    4596 BN1  5    GUA  C2   CN2    0.750000       12.0110           0
    4597 BN1  5    GUA  N1   NN2G  -0.340000       14.0070           0
    4598 BN1  5    GUA  H1   HN2    0.260000        1.0080           0
    4599 BN1  5    GUA  C6   CN1    0.540000       12.0110           0
    4600 BN1  5    GUA  O6   ON1   -0.510000       15.9994           0
    4601 BN1  5    GUA  C5   CN5G   0.000000       12.0110           0
    4602 BN1  5    GUA  N7   NN4   -0.600000       14.0070           0
    4603 BN1  5    GUA  C8   CN4    0.250000       12.0110           0
    4604 BN1  5    GUA  H8   HN3    0.160000        1.0080           0
    4605 BN1  5    GUA  C2'  CN8   -0.180000       12.0110           0
    4606 BN1  5    GUA  H2'' HN8    0.090000        1.0080           0
    4607 BN1  5    GUA  H2'  HN8    0.090000        1.0080           0
    4608 BN1  5    GUA  C3'  CN7    0.010000       12.0110           0
    4609 BN1  5    GUA  H3'  HN7    0.090000        1.0080           0
    4610 BN1  5    GUA  O3'  ON2   -0.570000       15.9994           0
    4611 BN1  6    GUA  P    P2     1.500000       30.9740           0
    4612 BN1  6    GUA  O1P  ON3   -0.780000       15.9994           0
    4613 BN1  6    GUA  O2P  ON3   -0.780000       15.9994           0
    4614 BN1  6    GUA  O5'  ON2   -0.570000       15.9994           0
    4615 BN1  6    GUA  C5'  CN8B  -0.080000       12.0110           0
    4616 BN1  6    GUA  H5'  HN8    0.090000        1.0080           0
    4617 BN1  6    GUA  H5'' HN8    0.090000        1.0080           0
    4618 BN1  6    GUA  C4'  CN7    0.160000       12.0110           0
    4619 BN1  6    GUA  H4'  HN7    0.090000        1.0080           0
    4620 BN1  6    GUA  O4'  ON6   -0.500000       15.9994           0
    4621 BN1  6    GUA  C1'  CN7B   0.160000       12.0110           0
    4622 BN1  6    GUA  H1'  HN7    0.090000        1.0080           0
    4623 BN1  6    GUA  N9   NN2B  -0.020000       14.0070           0
    4624 BN1  6    GUA  C4   CN5    0.260000       12.0110           0
    4625 BN1  6    GUA  N2   NN1   -0.680000       14.0070           0
    4626 BN1  6    GUA  H21  HN1    0.320000        1.0080           0
    4627 BN1  6    GUA  H22  HN1    0.350000        1.0080           0
    4628 BN1  6    GUA  N3   NN3G  -0.740000       14.0070           0
    4629 BN1  6    GUA  C2   CN2    0.750000       12.0110           0
    4630 BN1  6    GUA  N1   NN2G  -0.340000       14.0070           0
    4631 BN1  6    GUA  H1   HN2    0.260000        1.0080           0
    4632 BN1  6    GUA  C6   CN1    0.540000       12.0110           0
    4633 BN1  6    GUA  O6   ON1   -0.510000       15.9994           0
    4634 BN1  6    GUA  C5   CN5G   0.000000       12.0110           0
    4635 BN1  6    GUA  N7   NN4   -0.600000       14.0070           0
    4636 BN1  6    GUA  C8   CN4    0.250000       12.0110           0
    4637 BN1  6    GUA  H8   HN3    0.160000        1.0080           0
    4638 BN1  6    GUA  C2'  CN8   -0.180000       12.0110           0
    4639 BN1  6    GUA  H2'' HN8    0.090000        1.0080           0
    4640 BN1  6    GUA  H2'  HN8    0.090000        1.0080           0
    4641 BN1  6    GUA  C3'  CN7    0.010000       12.0110           0
    4642 BN1  6    GUA  H3'  HN7    0.090000        1.0080           0
    4643 BN1  6    GUA  O3'  ON2   -0.570000       15.9994           0
    4644 BN1  7    GUA  P    P2     1.500000       30.9740           0
    4645 BN1  7    GUA  O1P  ON3   -0.780000       15.9994           0
    4646 BN1  7    GUA  O2P  ON3   -0.780000       15.9994           0
    4647 BN1  7    GUA  O5'  ON2   -0.570000       15.9994           0
    4648 BN1  7    GUA  C5'  CN8B  -0.080000       12.0110           0
    4649 BN1  7    GUA  H5'  HN8    0.090000        1.0080           0
    4650 BN1  7    GUA  H5'' HN8    0.090000        1.0080           0
    4651 BN1  7    GUA  C4'  CN7    0.160000       12.0110           0
    4652 BN1  7    GUA  H4'  HN7    0.090000        1.0080           0
    4653 BN1  7    GUA  O4'  ON6   -0.500000       15.9994           0
    4654 BN1  7    GUA  C1'  CN7B   0.160000       12.0110           0
    4655 BN1  7    GUA  H1'  HN7    0.090000        1.0080           0
    4656 BN1  7    GUA  N9   NN2B  -0.020000       14.0070           0
    4657 BN1  7    GUA  C4   CN5    0.260000       12.0110           0
    4658 BN1  7    GUA  N2   NN1   -0.680000       14.0070           0
    4659 BN1  7    GUA  H21  HN1    0.320000        1.0080           0
    4660 BN1  7    GUA  H22  HN1    0.350000        1.0080           0
    4661 BN1  7    GUA  N3   NN3G  -0.740000       14.0070           0
    4662 BN1  7    GUA  C2   CN2    0.750000       12.0110           0
    4663 BN1  7    GUA  N1   NN2G  -0.340000       14.0070           0
    4664 BN1  7    GUA  H1   HN2    0.260000        1.0080           0
    4665 BN1  7    GUA  C6   CN1    0.540000       12.0110           0
    4666 BN1  7    GUA  O6   ON1   -0.510000       15.9994           0
    4667 BN1  7    GUA  C5   CN5G   0.000000       12.0110           0
    4668 BN1  7    GUA  N7   NN4   -0.600000       14.0070           0
    4669 BN1  7    GUA  C8   CN4    0.250000       12.0110           0
    4670 BN1  7    GUA  H8   HN3    0.160000        1.0080           0
    4671 BN1  7    GUA  C2'  CN8   -0.180000       12.0110           0
    4672 BN1  7    GUA  H2'' HN8    0.090000        1.0080           0
    4673 BN1  7    GUA  H2'  HN8    0.090000        1.0080           0
    4674 BN1  7    GUA  C3'  CN7    0.010000       12.0110           0
    4675 BN1  7    GUA  H3'  HN7    0.090000        1.0080           0
    4676 BN1  7    GUA  O3'  ON2   -0.570000       15.9994           0
    4677 BN1  8    CYT  P    P2     1.500000       30.9740           0
    4678 BN1  8    CYT  O1P  ON3   -0.780000       15.9994           0
    4679 BN1  8    CYT  O2P  ON3   -0.780000       15.9994           0
    4680 BN1  8    CYT  O5'  ON2   -0.570000       15.9994           0
    4681 BN1  8    CYT  C5'  CN8B  -0.080000       12.0110           0
    4682 BN1  8    CYT  H5'  HN8    0.090000        1.0080           0
    4683 BN1  8    CYT  H5'' HN8    0.090000        1.0080           0
    4684 BN1  8    CYT  C4'  CN7    0.160000       12.0110           0
    4685 BN1  8    CYT  H4'  HN7    0.090000        1.0080           0
    4686 BN1  8    CYT  O4'  ON6   -0.500000       15.9994           0
    4687 BN1  8    CYT  C1'  CN7B   0.160000       12.0110           0
    4688 BN1  8    CYT  H1'  HN7    0.090000        1.0080           0
    4689 BN1  8    CYT  N1   NN2   -0.130000       14.0070           0
    4690 BN1  8    CYT  C6   CN3    0.050000       12.0110           0
    4691 BN1  8    CYT  H6   HN3    0.170000        1.0080           0
    4692 BN1  8    CYT  C5   CN3   -0.130000       12.0110           0
    4693 BN1  8    CYT  H5   HN3    0.070000        1.0080           0
    4694 BN1  8    CYT  C2   CN1    0.520000       12.0110           0
    4695 BN1  8    CYT  O2   ON1C  -0.490000       15.9994           0
    4696 BN1  8    CYT  N3   NN3   -0.660000       14.0070           0
    4697 BN1  8    CYT  C4   CN2    0.650000       12.0110           0
    4698 BN1  8    CYT  N4   NN1   -0.750000       14.0070           0
    4699 BN1  8    CYT  H41  HN1    0.370000        1.0080           0
    4700 BN1  8    CYT  H42  HN1    0.330000        1.0080           0
    4701 BN1  8    CYT  C2'  CN8   -0.180000       12.0110           0
    4702 BN1  8    CYT  H2'' HN8    0.090000        1.0080           0
    4703 BN1  8    CYT  H2'  HN8    0.090000        1.0080           0
    4704 BN1  8    CYT  C3'  CN7    0.010000       12.0110           0
    4705 BN1  8    CYT  H3'  HN7    0.090000        1.0080           0
    4706 BN1  8    CYT  O3'  ON2   -0.570000       15.9994           0
    4707 BN1  9    ADE  P    P2     1.500000       30.9740           0
    4708 BN1  9    ADE  O1P  ON3   -0.780000       15.9994           0
    4709 BN1  9    ADE  O2P  ON3   -0.780000       15.9994           0
    4710 BN1  9    ADE  O5'  ON2   -0.570000       15.9994           0
    4711 BN1  9    ADE  C5'  CN8B  -0.080000       12.0110           0
    4712 BN1  9    ADE  H5'  HN8    0.090000        1.0080           0
    4713 BN1  9    ADE  H5'' HN8    0.090000        1.0080           0
    4714 BN1  9    ADE  C4'  CN7    0.160000       12.0110           0
    4715 BN1  9    ADE  H4'  HN7    0.090000        1.0080           0
    4716 BN1  9    ADE  O4'  ON6   -0.500000       15.9994           0
    4717 BN1  9    ADE  C1'  CN7B   0.160000       12.0110           0
    4718 BN1  9    ADE  H1'  HN7    0.090000        1.0080           0
    4719 BN1  9    ADE  N9   NN2   -0.050000       14.0070           0
    4720 BN1  9    ADE  C5   CN5    0.280000       12.0110           0
    4721 BN1  9    ADE  N7   NN4   -0.710000       14.0070           0
    4722 BN1  9    ADE  C8   CN4    0.340000       12.0110           0
    4723 BN1  9    ADE  H8   HN3    0.120000        1.0080           0
    4724 BN1  9    ADE  N1   NN3A  -0.740000       14.0070           0
    4725 BN1  9    ADE  C2   CN4    0.500000       12.0110           0
    4726 BN1  9    ADE  H2   HN3    0.130000        1.0080           0
    4727 BN1  9    ADE  N3   NN3A  -0.750000       14.0070           0
    4728 BN1  9    ADE  C4   CN5    0.430000       12.0110           0
    4729 BN1  9    ADE  C6   CN2    0.460000       12.0110           0
    4730 BN1  9    ADE  N6   NN1   -0.770000       14.0070           0
    4731 BN1  9    ADE  H61  HN1    0.380000        1.0080           0
    4732 BN1  9    ADE  H62  HN1    0.380000        1.0080           0
    4733 BN1  9    ADE  C2'  CN8   -0.180000       12.0110           0
    4734 BN1  9    ADE  H2'' HN8    0.090000        1.0080           0
    4735 BN1  9    ADE  H2'  HN8    0.090000        1.0080           0
    4736 BN1  9    ADE  C3'  CN7    0.010000       12.0110           0
    4737 BN1  9    ADE  H3'  HN7    0.090000        1.0080           0
    4738 BN1  9    ADE  O3'  ON2   -0.570000       15.9994           0
    4739 BN1  10   THY  P    P2     1.500000       30.9740           0
    4740 BN1  10   THY  O1P  ON3   -0.780000       15.9994           0
    4741 BN1  10   THY  O2P  ON3   -0.780000       15.9994           0
    4742 BN1  10   THY  O5'  ON2   -0.570000       15.9994           0
    4743 BN1  10   THY  C5'  CN8B  -0.080000       12.0110           0
    4744 BN1  10   THY  H5'  HN8    0.090000        1.0080           0
    4745 BN1  10   THY  H5'' HN8    0.090000        1.0080           0
    4746 BN1  10   THY  C4'  CN7    0.160000       12.0110           0
    4747 BN1  10   THY  H4'  HN7    0.090000        1.0080           0
    4748 BN1  10   THY  O4'  ON6   -0.500000       15.9994           0
    4749 BN1  10   THY  C1'  CN7B   0.160000       12.0110           0
    4750 BN1  10   THY  H1'  HN7    0.090000        1.0080           0
    4751 BN1  10   THY  N1   NN2B  -0.340000       14.0070           0
    4752 BN1  10   THY  C6   CN3    0.170000       12.0110           0
    4753 BN1  10   THY  H6   HN3    0.170000        1.0080           0
    4754 BN1  10   THY  C2   CN1T   0.510000       12.0110           0
    4755 BN1  10   THY  O2   ON1   -0.410000       15.9994           0
    4756 BN1  10   THY  N3   NN2U  -0.460000       14.0070           0
    4757 BN1  10   THY  H3   HN2    0.360000        1.0080           0
    4758 BN1  10   THY  C4   CN1    0.500000       12.0110           0
    4759 BN1  10   THY  O4   ON1   -0.450000       15.9994           0
    4760 BN1  10   THY  C5   CN3T  -0.150000       12.0110           0
    4761 BN1  10   THY  C5M  CN9   -0.110000       12.0110           0
    4762 BN1  10   THY  H51  HN9    0.070000        1.0080           0
    4763 BN1  10   THY  H52  HN9    0.070000        1.0080           0
    4764 BN1  10   THY  H53  HN9    0.070000        1.0080           0
    4765 BN1  10   THY  C2'  CN8   -0.180000       12.0110           0
    4766 BN1  10   THY  H2'' HN8    0.090000        1.0080           0
    4767 BN1  10   THY  H2'  HN8    0.090000        1.0080           0
    4768 BN1  10   THY  C3'  CN7    0.010000       12.0110           0
    4769 BN1  10   THY  H3'  HN7    0.090000        1.0080           0
    4770 BN1  10   THY  O3'  ON2   -0.570000       15.9994           0
    4771 BN1  11   THY  P    P2     1.500000       30.9740           0
    4772 BN1  11   THY  O1P  ON3   -0.780000       15.9994           0
    4773 BN1  11   THY  O2P  ON3   -0.780000       15.9994           0
    4774 BN1  11   THY  O5'  ON2   -0.570000       15.9994           0
    4775 BN1  11   THY  C5'  CN8B  -0.080000       12.0110           0
    4776 BN1  11   THY  H5'  HN8    0.090000        1.0080           0
    4777 BN1  11   THY  H5'' HN8    0.090000        1.0080           0
    4778 BN1  11   THY  C4'  CN7    0.160000       12.0110           0
    4779 BN1  11   THY  H4'  HN7    0.090000        1.0080           0
    4780 BN1  11   THY  O4'  ON6   -0.500000       15.9994           0
    4781 BN1  11   THY  C1'  CN7B   0.160000       12.0110           0
    4782 BN1  11   THY  H1'  HN7    0.090000        1.0080           0
    4783 BN1  11   THY  N1   NN2B  -0.340000       14.0070           0
    4784 BN1  11   THY  C6   CN3    0.170000       12.0110           0
    4785 BN1  11   THY  H6   HN3    0.170000        1.0080           0
    4786 BN1  11   THY  C2   CN1T   0.510000       12.0110           0
    4787 BN1  11   THY  O2   ON1   -0.410000       15.9994           0
    4788 BN1  11   THY  N3   NN2U  -0.460000       14.0070           0
    4789 BN1  11   THY  H3   HN2    0.360000        1.0080           0
    4790 BN1  11   THY  C4   CN1    0.500000       12.0110           0
    4791 BN1  11   THY  O4   ON1   -0.450000       15.9994           0
    4792 BN1  11   THY  C5   CN3T  -0.150000       12.0110           0
    4793 BN1  11   THY  C5M  CN9   -0.110000       12.0110           0
    4794 BN1  11   THY  H51  HN9    0.070000        1.0080           0
    4795 BN1  11   THY  H52  HN9    0.070000        1.0080           0
    4796 BN1  11   THY  H53  HN9    0.070000        1.0080           0
    4797 BN1  11   THY  C2'  CN8   -0.180000       12.0110           0
    4798 BN1  11   THY  H2'' HN8    0.090000        1.0080           0
    4799 BN1  11   THY  H2'  HN8    0.090000        1.0080           0
    4800 BN1  11   THY  C3'  CN7    0.010000       12.0110           0
    4801 BN1  11   THY  H3'  HN7    0.090000        1.0080           0
    4802 BN1  11   THY  O3'  ON2   -0.570000       15.9994           0
    4803 BN1  12   THY  P    P2     1.500000       30.9740           0
    4804 BN1  12   THY  O1P  ON3   -0.780000       15.9994           0
    4805 BN1  12   THY  O2P  ON3   -0.780000       15.9994           0
    4806 BN1  12   THY  O5'  ON2   -0.570000       15.9994           0
    4807 BN1  12   THY  C5'  CN8B  -0.080000       12.0110           0
    4808 BN1  12   THY  H5'  HN8    0.090000        1.0080           0
    4809 BN1  12   THY  H5'' HN8    0.090000        1.0080           0
    4810 BN1  12   THY  C4'  CN7    0.160000       12.0110           0
    4811 BN1  12   THY  H4'  HN7    0.090000        1.0080           0
    4812 BN1  12   THY  O4'  ON6   -0.500000       15.9994           0
    4813 BN1  12   THY  C1'  CN7B   0.160000       12.0110           0
    4814 BN1  12   THY  H1'  HN7    0.090000        1.0080           0
    4815 BN1  12   THY  N1   NN2B  -0.340000       14.0070           0
    4816 BN1  12   THY  C6   CN3    0.170000       12.0110           0
    4817 BN1  12   THY  H6   HN3    0.170000        1.0080           0
    4818 BN1  12   THY  C2   CN1T   0.510000       12.0110           0
    4819 BN1  12   THY  O2   ON1   -0.410000       15.9994           0
    4820 BN1  12   THY  N3   NN2U  -0.460000       14.0070           0
    4821 BN1  12   THY  H3   HN2    0.360000        1.0080           0
    4822 BN1  12   THY  C4   CN1    0.500000       12.0110           0
    4823 BN1  12   THY  O4   ON1   -0.450000       15.9994           0
    4824 BN1  12   THY  C5   CN3T  -0.150000       12.0110           0
    4825 BN1  12   THY  C5M  CN9   -0.110000       12.0110           0
    4826 BN1  12   THY  H51  HN9    0.070000        1.0080           0
    4827 BN1  12   THY  H52  HN9    0.070000        1.0080           0
    4828 BN1  12   THY  H53  HN9    0.070000        1.0080           0
    4829 BN1  12   THY  C2'  CN8   -0.180000       12.0110           0
    4830 BN1  12   THY  H2'' HN8    0.090000        1.0080           0
    4831 BN1  12   THY  H2'  HN8    0.090000        1.0080           0
    4832 BN1  12   THY  C3'  CN7    0.010000       12.0110           0
    4833 BN1  12   THY  H3'  HN7    0.090000        1.0080           0
    4834 BN1  12   THY  O3'  ON2   -0.570000       15.9994           0
    4835 BN1  13   CYT  P    P2     1.500000       30.9740           0
    4836 BN1  13   CYT  O1P  ON3   -0.780000       15.9994           0
    4837 BN1  13   CYT  O2P  ON3   -0.780000       15.9994           0
    4838 BN1  13   CYT  O5'  ON2   -0.570000       15.9994           0
    4839 BN1  13   CYT  C5'  CN8B  -0.080000       12.0110           0
    4840 BN1  13   CYT  H5'  HN8    0.090000        1.0080           0
    4841 BN1  13   CYT  H5'' HN8    0.090000        1.0080           0
    4842 BN1  13   CYT  C4'  CN7    0.160000       12.0110           0
    4843 BN1  13   CYT  H4'  HN7    0.090000        1.0080           0
    4844 BN1  13   CYT  O4'  ON6   -0.500000       15.9994           0
    4845 BN1  13   CYT  C1'  CN7B   0.160000       12.0110           0
    4846 BN1  13   CYT  H1'  HN7    0.090000        1.0080           0
    4847 BN1  13   CYT  N1   NN2   -0.130000       14.0070           0
    4848 BN1  13   CYT  C6   CN3    0.050000       12.0110           0
    4849 BN1  13   CYT  H6   HN3    0.170000        1.0080           0
    4850 BN1  13   CYT  C5   CN3   -0.130000       12.0110           0
    4851 BN1  13   CYT  H5   HN3    0.070000        1.0080           0
    4852 BN1  13   CYT  C2   CN1    0.520000       12.0110           0
    4853 BN1  13   CYT  O2   ON1C  -0.490000       15.9994           0
    4854 BN1  13   CYT  N3   NN3   -0.660000       14.0070           0
    4855 BN1  13   CYT  C4   CN2    0.650000       12.0110           0
    4856 BN1  13   CYT  N4   NN1   -0.750000       14.0070           0
    4857 BN1  13   CYT  H41  HN1    0.370000        1.0080           0
    4858 BN1  13   CYT  H42  HN1    0.330000        1.0080           0
    4859 BN1  13   CYT  C2'  CN8   -0.180000       12.0110           0
    4860 BN1  13   CYT  H2'' HN8    0.090000        1.0080           0
    4861 BN1  13   CYT  H2'  HN8    0.090000        1.0080           0
    4862 BN1  13   CYT  C3'  CN7    0.010000       12.0110           0
    4863 BN1  13   CYT  H3'  HN7    0.090000        1.0080           0
    4864 BN1  13   CYT  O3'  ON2   -0.570000       15.9994           0
    4865 BN1  14   GUA  P    P2     1.500000       30.9740           0
    4866 BN1  14   GUA  O1P  ON3   -0.780000       15.9994           0
    4867 BN1  14   GUA  O2P  ON3   -0.780000       15.9994           0
    4868 BN1  14   GUA  O5'  ON2   -0.570000       15.9994           0
    4869 BN1  14   GUA  C5'  CN8B  -0.080000       12.0110           0
    4870 BN1  14   GUA  H5'  HN8    0.090000        1.0080           0
    4871 BN1  14   GUA  H5'' HN8    0.090000        1.0080           0
    4872 BN1  14   GUA  C4'  CN7    0.160000       12.0110           0
    4873 BN1  14   GUA  H4'  HN7    0.090000        1.0080           0
    4874 BN1  14   GUA  O4'  ON6   -0.500000       15.9994           0
    4875 BN1  14   GUA  C1'  CN7B   0.160000       12.0110           0
    4876 BN1  14   GUA  H1'  HN7    0.090000        1.0080           0
    4877 BN1  14   GUA  N9   NN2B  -0.020000       14.0070           0
    4878 BN1  14   GUA  C4   CN5    0.260000       12.0110           0
    4879 BN1  14   GUA  N2   NN1   -0.680000       14.0070           0
    4880 BN1  14   GUA  H21  HN1    0.320000        1.0080           0
    4881 BN1  14   GUA  H22  HN1    0.350000        1.0080           0
    4882 BN1  14   GUA  N3   NN3G  -0.740000       14.0070           0
    4883 BN1  14   GUA  C2   CN2    0.750000       12.0110           0
    4884 BN1  14   GUA  N1   NN2G  -0.340000       14.0070           0
    4885 BN1  14   GUA  H1   HN2    0.260000        1.0080           0
    4886 BN1  14   GUA  C6   CN1    0.540000       12.0110           0
    4887 BN1  14   GUA  O6   ON1   -0.510000       15.9994           0
    4888 BN1  14   GUA  C5   CN5G   0.000000       12.0110           0
    4889 BN1  14   GUA  N7   NN4   -0.600000       14.0070           0
    4890 BN1  14   GUA  C8   CN4    0.250000       12.0110           0
    4891 BN1  14   GUA  H8   HN3    0.160000        1.0080           0
    4892 BN1  14   GUA  C2'  CN8   -0.180000       12.0110           0
    4893 BN1  14   GUA  H2'' HN8    0.090000        1.0080           0
    4894 BN1  14   GUA  H2'  HN8    0.090000        1.0080           0
    4895 BN1  14   GUA  C3'  CN7    0.010000       12.0110           0
    4896 BN1  14   GUA  H3'  HN7    0.090000        1.0080           0
    4897 BN1  14   GUA  O3'  ON2   -0.570000       15.9994           0
    4898 BN1  15   THY  P    P2     1.500000       30.9740           0
    4899 BN1  15   THY  O1P  ON3   -0.780000       15.9994           0
    4900 BN1  15   THY  O2P  ON3   -0.780000       15.9994           0
    4901 BN1  15   THY  O5'  ON2   -0.570000       15.9994           0
    4902 BN1  15   THY  C5'  CN8B  -0.080000       12.0110           0
    4903 BN1  15   THY  H5'  HN8    0.090000        1.0080           0
    4904 BN1  15   THY  H5'' HN8    0.090000        1.0080           0
    4905 BN1  15   THY  C4'  CN7    0.160000       12.0110           0
    4906 BN1  15   THY  H4'  HN7    0.090000        1.0080           0
    4907 BN1  15   THY  O4'  ON6   -0.500000       15.9994           0
    4908 BN1  15   THY  C1'  CN7B   0.160000       12.0110           0
    4909 BN1  15   THY  H1'  HN7    0.090000        1.0080           0
    4910 BN1  15   THY  N1   NN2B  -0.340000       14.0070           0
    4911 BN1  15   THY  C6   CN3    0.170000       12.0110           0
    4912 BN1  15   THY  H6   HN3    0.170000        1.0080           0
    4913 BN1  15   THY  C2   CN1T   0.510000       12.0110           0
    4914 BN1  15   THY  O2   ON1   -0.410000       15.9994           0
    4915 BN1  15   THY  N3   NN2U  -0.460000       14.0070           0
    4916 BN1  15   THY  H3   HN2    0.360000        1.0080           0
    4917 BN1  15   THY  C4   CN1    0.500000       12.0110           0
    4918 BN1  15   THY  O4   ON1   -0.450000       15.9994           0
    4919 BN1  15   THY  C5   CN3T  -0.150000       12.0110           0
    4920 BN1  15   THY  C5M  CN9   -0.110000       12.0110           0
    4921 BN1  15   THY  H51  HN9    0.070000        1.0080           0
    4922 BN1  15   THY  H52  HN9    0.070000        1.0080           0
    4923 BN1  15   THY  H53  HN9    0.070000        1.0080           0
    4924 BN1  15   THY  C2'  CN8   -0.180000       12.0110           0
    4925 BN1  15   THY  H2'' HN8    0.090000        1.0080           0
    4926 BN1  15   THY  H2'  HN8    0.090000        1.0080           0
    4927 BN1  15   THY  C3'  CN7    0.010000       12.0110           0
    4928 BN1  15   THY  H3'  HN7    0.090000        1.0080           0
    4929 BN1  15   THY  O3'  ON2   -0.570000       15.9994           0
    4930 BN1  16   GUA  P    P2     1.500000       30.9740           0
    4931 BN1  16   GUA  O1P  ON3   -0.780000       15.9994           0
    4932 BN1  16   GUA  O2P  ON3   -0.780000       15.9994           0
    4933 BN1  16   GUA  O5'  ON2   -0.570000       15.9994           0
    4934 BN1  16   GUA  C5'  CN8B  -0.080000       12.0110           0
    4935 BN1  16   GUA  H5'  HN8    0.090000        1.0080           0
    4936 BN1  16   GUA  H5'' HN8    0.090000        1.0080           0
    4937 BN1  16   GUA  C4'  CN7    0.160000       12.0110           0
    4938 BN1  16   GUA  H4'  HN7    0.090000        1.0080           0
    4939 BN1  16   GUA  O4'  ON6   -0.500000       15.9994           0
    4940 BN1  16   GUA  C1'  CN7B   0.160000       12.0110           0
    4941 BN1  16   GUA  H1'  HN7    0.090000        1.0080           0
    4942 BN1  16   GUA  N9   NN2B  -0.020000       14.0070           0
    4943 BN1  16   GUA  C4   CN5    0.260000       12.0110           0
    4944 BN1  16   GUA  N2   NN1   -0.680000       14.0070           0
    4945 BN1  16   GUA  H21  HN1    0.320000        1.0080           0
    4946 BN1  16   GUA  H22  HN1    0.350000        1.0080           0
    4947 BN1  16   GUA  N3   NN3G  -0.740000       14.0070           0
    4948 BN1  16   GUA  C2   CN2    0.750000       12.0110           0
    4949 BN1  16   GUA  N1   NN2G  -0.340000       14.0070           0
    4950 BN1  16   GUA  H1   HN2    0.260000        1.0080           0
    4951 BN1  16   GUA  C6   CN1    0.540000       12.0110           0
    4952 BN1  16   GUA  O6   ON1   -0.510000       15.9994           0
    4953 BN1  16   GUA  C5   CN5G   0.000000       12.0110           0
    4954 BN1  16   GUA  N7   NN4   -0.600000       14.0070           0
    4955 BN1  16   GUA  C8   CN4    0.250000       12.0110           0
    4956 BN1  16   GUA  H8   HN3    0.160000        1.0080           0
    4957 BN1  16   GUA  C2'  CN8   -0.180000       12.0110           0
    4958 BN1  16   GUA  H2'' HN8    0.090000        1.0080           0
    4959 BN1  16   GUA  H2'  HN8    0.090000        1.0080           0
    4960 BN1  16   GUA  C3'  CN7    0.010000       12.0110           0
    4961 BN1  16   GUA  H3'  HN7    0.090000        1.0080           0
    4962 BN1  16   GUA  O3'  ON2   -0.570000       15.9994           0
    4963 BN1  17   CYT  P    P2     1.500000       30.9740           0
    4964 BN1  17   CYT  O1P  ON3   -0.780000       15.9994           0
    4965 BN1  17   CYT  O2P  ON3   -0.780000       15.9994           0
    4966 BN1  17   CYT  O5'  ON2   -0.570000       15.9994           0
    4967 BN1  17   CYT  C5'  CN8B  -0.080000       12.0110           0
    4968 BN1  17   CYT  H5'  HN8    0.090000        1.0080           0
    4969 BN1  17   CYT  H5'' HN8    0.090000        1.0080           0
    4970 BN1  17   CYT  C4'  CN7    0.160000       12.0110           0
    4971 BN1  17   CYT  H4'  HN7    0.090000        1.0080           0
    4972 BN1  17   CYT  O4'  ON6   -0.500000       15.9994           0
    4973 BN1  17   CYT  C1'  CN7B   0.160000       12.0110           0
    4974 BN1  17   CYT  H1'  HN7    0.090000        1.0080           0
    4975 BN1  17   CYT  N1   NN2   -0.130000       14.0070           0
    4976 BN1  17   CYT  C6   CN3    0.050000       12.0110           0
    4977 BN1  17   CYT  H6   HN3    0.170000        1.0080           0
    4978 BN1  17   CYT  C5   CN3   -0.130000       12.0110           0
    4979 BN1  17   CYT  H5   HN3    0.070000        1.0080           0
    4980 BN1  17   CYT  C2   CN1    0.520000       12.0110           0
    4981 BN1  17   CYT  O2   ON1C  -0.490000       15.9994           0
    4982 BN1  17   CYT  N3   NN3   -0.660000       14.0070           0
    4983 BN1  17   CYT  C4   CN2    0.650000       12.0110           0
    4984 BN1  17   CYT  N4   NN1   -0.750000       14.0070           0
    4985 BN1  17   CYT  H41  HN1    0.370000        1.0080           0
    4986 BN1  17   CYT  H42  HN1    0.330000        1.0080           0
    4987 BN1  17   CYT  C2'  CN8   -0.180000       12.0110           0
    4988 BN1  17   CYT  H2'' HN8    0.090000        1.0080           0
    4989 BN1  17   CYT  H2'  HN8    0.090000        1.0080           0
    4990 BN1  17   CYT  C3'  CN7    0.010000       12.0110           0
    4991 BN1  17   CYT  H3'  HN7    0.090000        1.0080           0
    4992 BN1  17   CYT  O3'  ON2   -0.570000       15.9994           0
    4993 BN1  18   CYT  P    P2     1.500000       30.9740           0
    4994 BN1  18   CYT  O1P  ON3   -0.780000       15.9994           0
    4995 BN1  18   CYT  O2P  ON3   -0.780000       15.9994           0
    4996 BN1  18   CYT  O5'  ON2   -0.570000       15.9994           0
    4997 BN1  18   CYT  C5'  CN8B  -0.080000       12.0110           0
    4998 BN1  18   CYT  H5'  HN8    0.090000        1.0080           0
    4999 BN1  18   CYT  H5'' HN8    0.090000        1.0080           0
    5000 BN1  18   CYT  C4'  CN7    0.160000       12.0110           0
    5001 BN1  18   CYT  H4'  HN7    0.090000        1.0080           0
    5002 BN1  18   CYT  O4'  ON6   -0.500000       15.9994           0
    5003 BN1  18   CYT  C1'  CN7B   0.160000       12.0110           0
    5004 BN1  18   CYT  H1'  HN7    0.090000        1.0080           0
    5005 BN1  18   CYT  N1   NN2   -0.130000       14.0070           0
    5006 BN1  18   CYT  C6   CN3    0.050000       12.0110           0
    5007 BN1  18   CYT  H6   HN3    0.170000        1.0080           0
    5008 BN1  18   CYT  C5   CN3   -0.130000       12.0110           0
    5009 BN1  18   CYT  H5   HN3    0.070000        1.0080           0
    5010 BN1  18   CYT  C2   CN1    0.520000       12.0110           0
    5011 BN1  18   CYT  O2   ON1C  -0.490000       15.9994           0
    5012 BN1  18   CYT  N3   NN3   -0.660000       14.0070           0
    5013 BN1  18   CYT  C4   CN2    0.650000       12.0110           0
    5014 BN1  18   CYT  N4   NN1   -0.750000       14.0070           0
    5015 BN1  18   CYT  H41  HN1    0.370000        1.0080           0
    5016 BN1  18   CYT  H42  HN1    0.330000        1.0080           0
    5017 BN1  18   CYT  C2'  CN8   -0.180000       12.0110           0
    5018 BN1  18   CYT  H2'' HN8    0.090000        1.0080           0
    5019 BN1  18   CYT  H2'  HN8    0.090000        1.0080           0
    5020 BN1  18   CYT  C3'  CN7    0.010000       12.0110           0
    5021 BN1  18   CYT  H3'  HN7    0.090000        1.0080           0
    5022 BN1  18   CYT  O3'  ON2   -0.570000       15.9994           0
    5023 BN1  19   GUA  P    P2     1.500000       30.9740           0
    5024 BN1  19   GUA  O1P  ON3   -0.780000       15.9994           0
    5025 BN1  19   GUA  O2P  ON3   -0.780000       15.9994           0
    5026 BN1  19   GUA  O5'  ON2   -0.570000       15.9994           0
    5027 BN1  19   GUA  C5'  CN8B  -0.080000       12.0110           0
    5028 BN1  19   GUA  H5'  HN8    0.090000        1.0080           0
    5029 BN1  19   GUA  H5'' HN8    0.090000        1.0080           0
    5030 BN1  19   GUA  C4'  CN7    0.160000       12.0110           0
    5031 BN1  19   GUA  H4'  HN7    0.090000        1.0080           0
    5032 BN1  19   GUA  O4'  ON6   -0.500000       15.9994           0
    5033 BN1  19   GUA  C1'  CN7B   0.160000       12.0110           0
    5034 BN1  19   GUA  H1'  HN7    0.090000        1.0080           0
    5035 BN1  19   GUA  N9   NN2B  -0.020000       14.0070           0
    5036 BN1  19   GUA  C4   CN5    0.260000       12.0110           0
    5037 BN1  19   GUA  N2   NN1   -0.680000       14.0070           0
    5038 BN1  19   GUA  H21  HN1    0.320000        1.0080           0
    5039 BN1  19   GUA  H22  HN1    0.350000        1.0080           0
    5040 BN1  19   GUA  N3   NN3G  -0.740000       14.0070           0
    5041 BN1  19   GUA  C2   CN2    0.750000       12.0110           0
    5042 BN1  19   GUA  N1   NN2G  -0.340000       14.0070           0
    5043 BN1  19   GUA  H1   HN2    0.260000        1.0080           0
    5044 BN1  19   GUA  C6   CN1    0.540000       12.0110           0
    5045 BN1  19   GUA  O6   ON1   -0.510000       15.9994           0
    5046 BN1  19   GUA  C5   CN5G   0.000000       12.0110           0
    5047 BN1  19   GUA  N7   NN4   -0.600000       14.0070           0
    5048 BN1  19   GUA  C8   CN4    0.250000       12.0110           0
    5049 BN1  19   GUA  H8   HN3    0.160000        1.0080           0
    5050 BN1  19   GUA  C2'  CN8   -0.180000       12.0110           0
    5051 BN1  19   GUA  H2'' HN8    0.090000        1.0080           0
    5052 BN1  19   GUA  H2'  HN8    0.090000        1.0080           0
    5053 BN1  19   GUA  C3'  CN7    0.010000       12.0110           0
    5054 BN1  19   GUA  H3'  HN7    0.090000        1.0080           0
    5055 BN1  19   GUA  O3'  ON2   -0.570000       15.9994           0
    5056 BN1  20   CYT  P    P2     1.500000       30.9740           0
    5057 BN1  20   CYT  O1P  ON3   -0.780000       15.9994           0
    5058 BN1  20   CYT  O2P  ON3   -0.780000       15.9994           0
    5059 BN1  20   CYT  O5'  ON2   -0.570000       15.9994           0
    5060 BN1  20   CYT  C5'  CN8B  -0.080000       12.0110           0
    5061 BN1  20   CYT  H5'  HN8    0.090000        1.0080           0
    5062 BN1  20   CYT  H5'' HN8    0.090000        1.0080           0
    5063 BN1  20   CYT  C4'  CN7    0.160000       12.0110           0
    5064 BN1  20   CYT  H4'  HN7    0.090000        1.0080           0
    5065 BN1  20   CYT  O4'  ON6   -0.500000       15.9994           0
    5066 BN1  20   CYT  C1'  CN7B   0.160000       12.0110           0
    5067 BN1  20   CYT  H1'  HN7    0.090000        1.0080           0
    5068 BN1  20   CYT  N1   NN2   -0.130000       14.0070           0
    5069 BN1  20   CYT  C6   CN3    0.050000       12.0110           0
    5070 BN1  20   CYT  H6   HN3    0.170000        1.0080           0
    5071 BN1  20   CYT  C5   CN3   -0.130000       12.0110           0
    5072 BN1  20   CYT  H5   HN3    0.070000        1.0080           0
    5073 BN1  20   CYT  C2   CN1    0.520000       12.0110           0
    5074 BN1  20   CYT  O2   ON1C  -0.490000       15.9994           0
    5075 BN1  20   CYT  N3   NN3   -0.660000       14.0070           0
    5076 BN1  20   CYT  C4   CN2    0.650000       12.0110           0
    5077 BN1  20   CYT  N4   NN1   -0.750000       14.0070           0
    5078 BN1  20   CYT  H41  HN1    0.370000        1.0080           0
    5079 BN1  20   CYT  H42  HN1    0.330000        1.0080           0
    5080 BN1  20   CYT  C2'  CN8   -0.180000       12.0110           0
    5081 BN1  20   CYT  H2'' HN8    0.090000        1.0080           0
    5082 BN1  20   CYT  H2'  HN8    0.090000        1.0080           0
    5083 BN1  20   CYT  C3'  CN7    0.140000       12.0110           0
    5084 BN1  20   CYT  H3'  HN7    0.090000        1.0080           0
    5085 BN1  20   CYT  O3'  ON5   -0.660000       15.9994           0
    5086 BN1  20   CYT  H3T  HN5    0.430000        1.0080           0
    5087 WT1  2    TIP3 OH2  OT    -0.834000       15.9994           0
    5088 WT1  2    TIP3 H1   HT     0.417000        1.0080           0
    5089 WT1  2    TIP3 H2   HT     0.417000        1.0080           0
    5090 WT1  3    TIP3 OH2  OT    -0.834000       15.9994           0
    5091 WT1  3    TIP3 H1   HT     0.417000        1.0080           0
    5092 WT1  3    TIP3 H2   HT     0.417000        1.0080           0
    5093 WT1  4    TIP3 OH2  OT    -0.834000       15.9994           0
    5094 WT1  4    TIP3 H1   HT     0.417000        1.0080           0
    5095 WT1  4    TIP3 H2   HT     0.417000        1.0080           0
    5096 WT1  5    TIP3 OH2  OT    -0.834000       15.9994           0
    5097 WT1  5    TIP3 H1   HT     0.417000        1.0080           0
    5098 WT1  5    TIP3 H2   HT     0.417000        1.0080           0
    5099 WT1  7    TIP3 OH2  OT    -0.834000       15.9994           0
    5100 WT1  7    TIP3 H1   HT     0.417000        1.0080           0
    5101 WT1  7    TIP3 H2   HT     0.417000        1.0080           0
    5102 WT1  8    TIP3 OH2  OT    -0.834000       15.9994           0
    5103 WT1  8    TIP3 H1   HT     0.417000        1.0080           0
    5104 WT1  8    TIP3 H2   HT     0.417000        1.0080           0
    5105 WT1  12   TIP3 OH2  OT    -0.834000       15.9994           0
    5106 WT1  12   TIP3 H1   HT     0.417000        1.0080           0
    5107 WT1  12   TIP3 H2   HT     0.417000        1.0080           0
    5108 WT1  14   TIP3 OH2  OT    -0.834000       15.9994           0
    5109 WT1  14   TIP3 H1   HT     0.417000        1.0080           0
    5110 WT1  14   TIP3 H2   HT     0.417000        1.0080           0
    5111 WT1  15   TIP3 OH2  OT    -0.834000       15.9994           0
    5112 WT1  15   TIP3 H1   HT     0.417000        1.0080           0
    5113 WT1  15   TIP3 H2   HT     0.417000        1.0080           0
    5114 WT1  16   TIP3 OH2  OT    -0.834000       15.9994           0
    5115 WT1  16   TIP3 H1   HT     0.417000        1.0080           0
    5116 WT1  16   TIP3 H2   HT     0.417000        1.0080           0
    5117 WT1  17   TIP3 OH2  OT    -0.834000       15.9994           0
    5118 WT1  17   TIP3 H1   HT     0.417000        1.0080           0
    5119 WT1  17   TIP3 H2   HT     0.417000        1.0080           0
    5120 WT1  19   TIP3 OH2  OT    -0.834000       15.9994           0
    5121 WT1  19   TIP3 H1   HT     0.417000        1.0080           0
    5122 WT1  19   TIP3 H2   HT     0.417000        1.0080           0
    5123 WT1  20   TIP3 OH2  OT    -0.834000       15.9994           0
    5124 WT1  20   TIP3 H1   HT     0.417000        1.0080           0
    5125 WT1  20   TIP3 H2   HT     0.417000        1.0080           0
    5126 WT1  21   TIP3 OH2  OT    -0.834000       15.9994           0
    5127 WT1  21   TIP3 H1   HT     0.417000        1.0080           0
    5128 WT1  21   TIP3 H2   HT     0.417000        1.0080           0
    5129 WT1  22   TIP3 OH2  OT    -0.834000       15.9994           0
    5130 WT1  22   TIP3 H1   HT     0.417000        1.0080           0
    5131 WT1  22   TIP3 H2   HT     0.417000        1.0080           0
    5132 WT1  26   TIP3 OH2  OT    -0.834000       15.9994           0
    5133 WT1  26   TIP3 H1   HT     0.417000        1.0080           0
    5134 WT1  26   TIP3 H2   HT     0.417000        1.0080           0
    5135 WT1  28   TIP3 OH2  OT    -0.834000       15.9994           0
    5136 WT1  28   TIP3 H1   HT     0.417000        1.0080           0
    5137 WT1  28   TIP3 H2   HT     0.417000        1.0080           0
    5138 WT1  29   TIP3 OH2  OT    -0.834000       15.9994           0
    5139 WT1  29   TIP3 H1   HT     0.417000        1.0080           0
    5140 WT1  29   TIP3 H2   HT     0.417000        1.0080           0
    5141 WT1  30   TIP3 OH2  OT    -0.834000       15.9994           0
    5142 WT1  30   TIP3 H1   HT     0.417000        1.0080           0
    5143 WT1  30   TIP3 H2   HT     0.417000        1.0080           0
    5144 WT1  34   TIP3 OH2  OT    -0.834000       15.9994           0
    5145 WT1  34   TIP3 H1   HT     0.417000        1.0080           0
    5146 WT1  34   TIP3 H2   HT     0.417000        1.0080           0
    5147 WT1  38   TIP3 OH2  OT    -0.834000       15.9994           0
    5148 WT1  38   TIP3 H1   HT     0.417000        1.0080           0
    5149 WT1  38   TIP3 H2   HT     0.417000        1.0080           0
    5150 WT1  40   TIP3 OH2  OT    -0.834000       15.9994           0
    5151 WT1  40   TIP3 H1   HT     0.417000        1.0080           0
    5152 WT1  40   TIP3 H2   HT     0.417000        1.0080           0
    5153 WT1  41   TIP3 OH2  OT    -0.834000       15.9994           0
    5154 WT1  41   TIP3 H1   HT     0.417000        1.0080           0
    5155 WT1  41   TIP3 H2   HT     0.417000        1.0080           0
    5156 WT1  42   TIP3 OH2  OT    -0.834000       15.9994           0
    5157 WT1  42   TIP3 H1   HT     0.417000        1.0080           0
    5158 WT1  42   TIP3 H2   HT     0.417000        1.0080           0
    5159 WT1  43   TIP3 OH2  OT    -0.834000       15.9994           0
    5160 WT1  43   TIP3 H1   HT     0.417000        1.0080           0
    5161 WT1  43   TIP3 H2   HT     0.417000        1.0080           0
    5162 WT1  44   TIP3 OH2  OT    -0.834000       15.9994           0
    5163 WT1  44   TIP3 H1   HT     0.417000        1.0080           0
    5164 WT1  44   TIP3 H2   HT     0.417000        1.0080           0
    5165 WT1  46   TIP3 OH2  OT    -0.834000       15.9994           0
    5166 WT1  46   TIP3 H1   HT     0.417000        1.0080           0
    5167 WT1  46   TIP3 H2   HT     0.417000        1.0080           0
    5168 WT1  47   TIP3 OH2  OT    -0.834000       15.9994           0
    5169 WT1  47   TIP3 H1   HT     0.417000        1.0080           0
    5170 WT1  47   TIP3 H2   HT     0.417000        1.0080           0
    5171 WT1  48   TIP3 OH2  OT    -0.834000       15.9994           0
    5172 WT1  48   TIP3 H1   HT     0.417000        1.0080           0
    5173 WT1  48   TIP3 H2   HT     0.417000        1.0080           0
    5174 WT1  49   TIP3 OH2  OT    -0.834000       15.9994           0
    5175 WT1  49   TIP3 H1   HT     0.417000        1.0080           0
    5176 WT1  49   TIP3 H2   HT     0.417000        1.0080           0
    5177 WT1  52   TIP3 OH2  OT    -0.834000       15.9994           0
    5178 WT1  52   TIP3 H1   HT     0.417000        1.0080           0
    5179 WT1  52   TIP3 H2   HT     0.417000        1.0080           0
    5180 WT1  53   TIP3 OH2  OT    -0.834000       15.9994           0
    5181 WT1  53   TIP3 H1   HT     0.417000        1.0080           0
    5182 WT1  53   TIP3 H2   HT     0.417000        1.0080           0
    5183 WT1  54   TIP3 OH2  OT    -0.834000       15.9994           0
    5184 WT1  54   TIP3 H1   HT     0.417000        1.0080           0
    5185 WT1  54   TIP3 H2   HT     0.417000        1.0080           0
    5186 WT1  55   TIP3 OH2  OT    -0.834000       15.9994           0
    5187 WT1  55   TIP3 H1   HT     0.417000        1.0080           0
    5188 WT1  55   TIP3 H2   HT     0.417000        1.0080           0
    5189 WT1  56   TIP3 OH2  OT    -0.834000       15.9994           0
    5190 WT1  56   TIP3 H1   HT     0.417000        1.0080           0
    5191 WT1  56   TIP3 H2   HT     0.417000        1.0080           0
    5192 WT1  57   TIP3 OH2  OT    -0.834000       15.9994           0
    5193 WT1  57   TIP3 H1   HT     0.417000        1.0080           0
    5194 WT1  57   TIP3 H2   HT     0.417000        1.0080           0
    5195 WT1  58   TIP3 OH2  OT    -0.834000       15.9994           0
    5196 WT1  58   TIP3 H1   HT     0.417000        1.0080           0
    5197 WT1  58   TIP3 H2   HT     0.417000        1.0080           0
    5198 WT1  60   TIP3 OH2  OT    -0.834000       15.9994           0
    5199 WT1  60   TIP3 H1   HT     0.417000        1.0080           0
    5200 WT1  60   TIP3 H2   HT     0.417000        1.0080           0
    5201 WT1  61   TIP3 OH2  OT    -0.834000       15.9994           0
    5202 WT1  61   TIP3 H1   HT     0.417000        1.0080           0
    5203 WT1  61   TIP3 H2   HT     0.417000        1.0080           0
    5204 WT1  62   TIP3 OH2  OT    -0.834000       15.9994           0
    5205 WT1  62   TIP3 H1   HT     0.417000        1.0080           0
    5206 WT1  62   TIP3 H2   HT     0.417000        1.0080           0
    5207 WT1  64   TIP3 OH2  OT    -0.834000       15.9994           0
    5208 WT1  64   TIP3 H1   HT     0.417000        1.0080           0
    5209 WT1  64   TIP3 H2   HT     0.417000        1.0080           0
    5210 WT1  65   TIP3 OH2  OT    -0.834000       15.9994           0
    5211 WT1  65   TIP3 H1   HT     0.417000        1.0080           0
    5212 WT1  65   TIP3 H2   HT     0.417000        1.0080           0
    5213 WT1  66   TIP3 OH2  OT    -0.834000       15.9994           0
    5214 WT1  66   TIP3 H1   HT     0.417000        1.0080           0
    5215 WT1  66   TIP3 H2   HT     0.417000        1.0080           0
    5216 WT1  67   TIP3 OH2  OT    -0.834000       15.9994           0
    5217 WT1  67   TIP3 H1   HT     0.417000        1.0080           0
    5218 WT1  67   TIP3 H2   HT     0.417000        1.0080           0
    5219 WT1  68   TIP3 OH2  OT    -0.834000       15.9994           0
    5220 WT1  68   TIP3 H1   HT     0.417000        1.0080           0
    5221 WT1  68   TIP3 H2   HT     0.417000        1.0080           0
    5222 WT1  71   TIP3 OH2  OT    -0.834000       15.9994           0
    5223 WT1  71   TIP3 H1   HT     0.417000        1.0080           0
    5224 WT1  71   TIP3 H2   HT     0.417000        1.0080           0
    5225 WT1  73   TIP3 OH2  OT    -0.834000       15.9994           0
    5226 WT1  73   TIP3 H1   HT     0.417000        1.0080           0
    5227 WT1  73   TIP3 H2   HT     0.417000        1.0080           0
    5228 WT1  76   TIP3 OH2  OT    -0.834000       15.9994           0
    5229 WT1  76   TIP3 H1   HT     0.417000        1.0080           0
    5230 WT1  76   TIP3 H2   HT     0.417000        1.0080           0
    5231 WT1  77   TIP3 OH2  OT    -0.834000       15.9994           0
    5232 WT1  77   TIP3 H1   HT     0.417000        1.0080           0
    5233 WT1  77   TIP3 H2   HT     0.417000        1.0080           0
    5234 WT1  78   TIP3 OH2  OT    -0.834000       15.9994           0
    5235 WT1  78   TIP3 H1   HT     0.417000        1.0080           0
    5236 WT1  78   TIP3 H2   HT     0.417000        1.0080           0
    5237 WT1  81   TIP3 OH2  OT    -0.834000       15.9994           0
    5238 WT1  81   TIP3 H1   HT     0.417000        1.0080           0
    5239 WT1  81   TIP3 H2   HT     0.417000        1.0080           0
    5240 WT1  84   TIP3 OH2  OT    -0.834000       15.9994           0
    5241 WT1  84   TIP3 H1   HT     0.417000        1.0080           0
    5242 WT1  84   TIP3 H2   HT     0.417000        1.0080           0
    5243 WT1  85   TIP3 OH2  OT    -0.834000       15.9994           0
    5244 WT1  85   TIP3 H1   HT     0.417000        1.0080           0
    5245 WT1  85   TIP3 H2   HT     0.417000        1.0080           0
    5246 WT1  86   TIP3 OH2  OT    -0.834000       15.9994           0
    5247 WT1  86   TIP3 H1   HT     0.417000        1.0080           0
    5248 WT1  86   TIP3 H2   HT     0.417000        1.0080           0
    5249 WT1  87   TIP3 OH2  OT    -0.834000       15.9994           0
    5250 WT1  87   TIP3 H1   HT     0.417000        1.0080           0
    5251 WT1  87   TIP3 H2   HT     0.417000        1.0080           0
    5252 WT1  88   TIP3 OH2  OT    -0.834000       15.9994           0
    5253 WT1  88   TIP3 H1   HT     0.417000        1.0080           0
    5254 WT1  88   TIP3 H2   HT     0.417000        1.0080           0
    5255 WT1  89   TIP3 OH2  OT    -0.834000       15.9994           0
    5256 WT1  89   TIP3 H1   HT     0.417000        1.0080           0
    5257 WT1  89   TIP3 H2   HT     0.417000        1.0080           0
    5258 WT1  90   TIP3 OH2  OT    -0.834000       15.9994           0
    5259 WT1  90   TIP3 H1   HT     0.417000        1.0080           0
    5260 WT1  90   TIP3 H2   HT     0.417000        1.0080           0
    5261 WT1  92   TIP3 OH2  OT    -0.834000       15.9994           0
    5262 WT1  92   TIP3 H1   HT     0.417000        1.0080           0
    5263 WT1  92   TIP3 H2   HT     0.417000        1.0080           0
    5264 WT1  93   TIP3 OH2  OT    -0.834000       15.9994           0
    5265 WT1  93   TIP3 H1   HT     0.417000        1.0080           0
    5266 WT1  93   TIP3 H2   HT     0.417000        1.0080           0
    5267 WT1  94   TIP3 OH2  OT    -0.834000       15.9994           0
    5268 WT1  94   TIP3 H1   HT     0.417000        1.0080           0
    5269 WT1  94   TIP3 H2   HT     0.417000        1.0080           0
    5270 WT1  95   TIP3 OH2  OT    -0.834000       15.9994           0
    5271 WT1  95   TIP3 H1   HT     0.417000        1.0080           0
    5272 WT1  95   TIP3 H2   HT     0.417000        1.0080           0
    5273 WT1  96   TIP3 OH2  OT    -0.834000       15.9994           0
    5274 WT1  96   TIP3 H1   HT     0.417000        1.0080           0
    5275 WT1  96   TIP3 H2   HT     0.417000        1.0080           0
    5276 WT1  97   TIP3 OH2  OT    -0.834000       15.9994           0
    5277 WT1  97   TIP3 H1   HT     0.417000        1.0080           0
    5278 WT1  97   TIP3 H2   HT     0.417000        1.0080           0
    5279 WT1  98   TIP3 OH2  OT    -0.834000       15.9994           0
    5280 WT1  98   TIP3 H1   HT     0.417000        1.0080           0
    5281 WT1  98   TIP3 H2   HT     0.417000        1.0080           0
    5282 WT1  99   TIP3 OH2  OT    -0.834000       15.9994           0
    5283 WT1  99   TIP3 H1   HT     0.417000        1.0080           0
    5284 WT1  99   TIP3 H2   HT     0.417000        1.0080           0
    5285 WT1  101  TIP3 OH2  OT    -0.834000       15.9994           0
    5286 WT1  101  TIP3 H1   HT     0.417000        1.0080           0
    5287 WT1  101  TIP3 H2   HT     0.417000        1.0080           0
    5288 WT1  102  TIP3 OH2  OT    -0.834000       15.9994           0
    5289 WT1  102  TIP3 H1   HT     0.417000        1.0080           0
    5290 WT1  102  TIP3 H2   HT     0.417000        1.0080           0
    5291 WT1  103  TIP3 OH2  OT    -0.834000       15.9994           0
    5292 WT1  103  TIP3 H1   HT     0.417000        1.0080           0
    5293 WT1  103  TIP3 H2   HT     0.417000        1.0080           0
    5294 WT1  104  TIP3 OH2  OT    -0.834000       15.9994           0
    5295 WT1  104  TIP3 H1   HT     0.417000        1.0080           0
    5296 WT1  104  TIP3 H2   HT     0.417000        1.0080           0
    5297 WT1  105  TIP3 OH2  OT    -0.834000       15.9994           0
    5298 WT1  105  TIP3 H1   HT     0.417000        1.0080           0
    5299 WT1  105  TIP3 H2   HT     0.417000        1.0080           0
    5300 WT1  106  TIP3 OH2  OT    -0.834000       15.9994           0
    5301 WT1  106  TIP3 H1   HT     0.417000        1.0080           0
    5302 WT1  106  TIP3 H2   HT     0.417000        1.0080           0
    5303 WT1  108  TIP3 OH2  OT    -0.834000       15.9994           0
    5304 WT1  108  TIP3 H1   HT     0.417000        1.0080           0
    5305 WT1  108  TIP3 H2   HT     0.417000        1.0080           0
    5306 WT1  110  TIP3 OH2  OT    -0.834000       15.9994           0
    5307 WT1  110  TIP3 H1   HT     0.417000        1.0080           0
    5308 WT1  110  TIP3 H2   HT     0.417000        1.0080           0
    5309 WT1  111  TIP3 OH2  OT    -0.834000       15.9994           0
    5310 WT1  111  TIP3 H1   HT     0.417000        1.0080           0
    5311 WT1  111  TIP3 H2   HT     0.417000        1.0080           0
    5312 WT1  112  TIP3 OH2  OT    -0.834000       15.9994           0
    5313 WT1  112  TIP3 H1   HT     0.417000        1.0080           0
    5314 WT1  112  TIP3 H2   HT     0.417000        1.0080           0
    5315 WT1  113  TIP3 OH2  OT    -0.834000       15.9994           0
    5316 WT1  113  TIP3 H1   HT     0.417000        1.0080           0
    5317 WT1  113  TIP3 H2   HT     0.417000        1.0080           0
    5318 WT1  115  TIP3 OH2  OT    -0.834000       15.9994           0
    5319 WT1  115  TIP3 H1   HT     0.417000        1.0080           0
    5320 WT1  115  TIP3 H2   HT     0.417000        1.0080           0
    5321 WT1  116  TIP3 OH2  OT    -0.834000       15.9994           0
    5322 WT1  116  TIP3 H1   HT     0.417000        1.0080           0
    5323 WT1  116  TIP3 H2   HT     0.417000        1.0080           0
    5324 WT1  117  TIP3 OH2  OT    -0.834000       15.9994           0
    5325 WT1  117  TIP3 H1   HT     0.417000        1.0080           0
    5326 WT1  117  TIP3 H2   HT     0.417000        1.0080           0
    5327 WT1  118  TIP3 OH2  OT    -0.834000       15.9994           0
    5328 WT1  118  TIP3 H1   HT     0.417000        1.0080           0
    5329 WT1  118  TIP3 H2   HT     0.417000        1.0080           0
    5330 WT1  120  TIP3 OH2  OT    -0.834000       15.9994           0
    5331 WT1  120  TIP3 H1   HT     0.417000        1.0080           0
    5332 WT1  120  TIP3 H2   HT     0.417000        1.0080           0
    5333 WT1  121  TIP3 OH2  OT    -0.834000       15.9994           0
    5334 WT1  121  TIP3 H1   HT     0.417000        1.0080           0
    5335 WT1  121  TIP3 H2   HT     0.417000        1.0080           0
    5336 WT1  122  TIP3 OH2  OT    -0.834000       15.9994           0
    5337 WT1  122  TIP3 H1   HT     0.417000        1.0080           0
    5338 WT1  122  TIP3 H2   HT     0.417000        1.0080           0
    5339 WT1  123  TIP3 OH2  OT    -0.834000       15.9994           0
    5340 WT1  123  TIP3 H1   HT     0.417000        1.0080           0
    5341 WT1  123  TIP3 H2   HT     0.417000        1.0080           0
    5342 WT1  124  TIP3 OH2  OT    -0.834000       15.9994           0
    5343 WT1  124  TIP3 H1   HT     0.417000        1.0080           0
    5344 WT1  124  TIP3 H2   HT     0.417000        1.0080           0
    5345 WT1  125  TIP3 OH2  OT    -0.834000       15.9994           0
    5346 WT1  125  TIP3 H1   HT     0.417000        1.0080           0
    5347 WT1  125  TIP3 H2   HT     0.417000        1.0080           0
    5348 WT1  126  TIP3 OH2  OT    -0.834000       15.9994           0
    5349 WT1  126  TIP3 H1   HT     0.417000        1.0080           0
    5350 WT1  126  TIP3 H2   HT     0.417000        1.0080           0
    5351 WT1  127  TIP3 OH2  OT    -0.834000       15.9994           0
    5352 WT1  127  TIP3 H1   HT     0.417000        1.0080           0
    5353 WT1  127  TIP3 H2   HT     0.417000        1.0080           0
    5354 WT1  128  TIP3 OH2  OT    -0.834000       15.9994           0
    5355 WT1  128  TIP3 H1   HT     0.417000        1.0080           0
    5356 WT1  128  TIP3 H2   HT     0.417000        1.0080           0
    5357 WT1  129  TIP3 OH2  OT    -0.834000       15.9994           0
    5358 WT1  129  TIP3 H1   HT     0.417000        1.0080           0
    5359 WT1  129  TIP3 H2   HT     0.417000        1.0080           0
    5360 WT1  130  TIP3 OH2  OT    -0.834000       15.9994           0
    5361 WT1  130  TIP3 H1   HT     0.417000        1.0080           0
    5362 WT1  130  TIP3 H2   HT     0.417000        1.0080           0
    5363 WT1  131  TIP3 OH2  OT    -0.834000       15.9994           0
    5364 WT1  131  TIP3 H1   HT     0.417000        1.0080           0
    5365 WT1  131  TIP3 H2   HT     0.417000        1.0080           0
    5366 WT1  134  TIP3 OH2  OT    -0.834000       15.9994           0
    5367 WT1  134  TIP3 H1   HT     0.417000        1.0080           0
    5368 WT1  134  TIP3 H2   HT     0.417000        1.0080           0
    5369 WT1  135  TIP3 OH2  OT    -0.834000       15.9994           0
    5370 WT1  135  TIP3 H1   HT     0.417000        1.0080           0
    5371 WT1  135  TIP3 H2   HT     0.417000        1.0080           0
    5372 WT1  137  TIP3 OH2  OT    -0.834000       15.9994           0
    5373 WT1  137  TIP3 H1   HT     0.417000        1.0080           0
    5374 WT1  137  TIP3 H2   HT     0.417000        1.0080           0
    5375 WT1  138  TIP3 OH2  OT    -0.834000       15.9994           0
    5376 WT1  138  TIP3 H1   HT     0.417000        1.0080           0
    5377 WT1  138  TIP3 H2   HT     0.417000        1.0080           0
    5378 WT1  141  TIP3 OH2  OT    -0.834000       15.9994           0
    5379 WT1  141  TIP3 H1   HT     0.417000        1.0080           0
    5380 WT1  141  TIP3 H2   HT     0.417000        1.0080           0
    5381 WT1  142  TIP3 OH2  OT    -0.834000       15.9994           0
    5382 WT1  142  TIP3 H1   HT     0.417000        1.0080           0
    5383 WT1  142  TIP3 H2   HT     0.417000        1.0080           0
    5384 WT1  143  TIP3 OH2  OT    -0.834000       15.9994           0
    5385 WT1  143  TIP3 H1   HT     0.417000        1.0080           0
    5386 WT1  143  TIP3 H2   HT     0.417000        1.0080           0
    5387 WT1  145  TIP3 OH2  OT    -0.834000       15.9994           0
    5388 WT1  145  TIP3 H1   HT     0.417000        1.0080           0
    5389 WT1  145  TIP3 H2   HT     0.417000        1.0080           0
    5390 WT1  146  TIP3 OH2  OT    -0.834000       15.9994           0
    5391 WT1  146  TIP3 H1   HT     0.417000        1.0080           0
    5392 WT1  146  TIP3 H2   HT     0.417000        1.0080           0
    5393 WT1  147  TIP3 OH2  OT    -0.834000       15.9994           0
    5394 WT1  147  TIP3 H1   HT     0.417000        1.0080           0
    5395 WT1  147  TIP3 H2   HT     0.417000        1.0080           0
    5396 WT1  148  TIP3 OH2  OT    -0.834000       15.9994           0
    5397 WT1  148  TIP3 H1   HT     0.417000        1.0080           0
    5398 WT1  148  TIP3 H2   HT     0.417000        1.0080           0
    5399 WT1  149  TIP3 OH2  OT    -0.834000       15.9994           0
    5400 WT1  149  TIP3 H1   HT     0.417000        1.0080           0
    5401 WT1  149  TIP3 H2   HT     0.417000        1.0080           0
    5402 WT1  150  TIP3 OH2  OT    -0.834000       15.9994           0
    5403 WT1  150  TIP3 H1   HT     0.417000        1.0080           0
    5404 WT1  150  TIP3 H2   HT     0.417000        1.0080           0
    5405 WT1  152  TIP3 OH2  OT    -0.834000       15.9994           0
    5406 WT1  152  TIP3 H1   HT     0.417000        1.0080           0
    5407 WT1  152  TIP3 H2   HT     0.417000        1.0080           0
    5408 WT1  153  TIP3 OH2  OT    -0.834000       15.9994           0
    5409 WT1  153  TIP3 H1   HT     0.417000        1.0080           0
    5410 WT1  153  TIP3 H2   HT     0.417000        1.0080           0
    5411 WT1  155  TIP3 OH2  OT    -0.834000       15.9994           0
    5412 WT1  155  TIP3 H1   HT     0.417000        1.0080           0
    5413 WT1  155  TIP3 H2   HT     0.417000        1.0080           0
    5414 WT1  156  TIP3 OH2  OT    -0.834000       15.9994           0
    5415 WT1  156  TIP3 H1   HT     0.417000        1.0080           0
    5416 WT1  156  TIP3 H2   HT     0.417000        1.0080           0
    5417 WT1  158  TIP3 OH2  OT    -0.834000       15.9994           0
    5418 WT1  158  TIP3 H1   HT     0.417000        1.0080           0
    5419 WT1  158  TIP3 H2   HT     0.417000        1.0080           0
    5420 WT1  159  TIP3 OH2  OT    -0.834000       15.9994           0
    5421 WT1  159  TIP3 H1   HT     0.417000        1.0080           0
    5422 WT1  159  TIP3 H2   HT     0.417000        1.0080           0
    5423 WT1  162  TIP3 OH2  OT    -0.834000       15.9994           0
    5424 WT1  162  TIP3 H1   HT     0.417000        1.0080           0
    5425 WT1  162  TIP3 H2   HT     0.417000        1.0080           0
    5426 WT1  165  TIP3 OH2  OT    -0.834000       15.9994           0
    5427 WT1  165  TIP3 H1   HT     0.417000        1.0080           0
    5428 WT1  165  TIP3 H2   HT     0.417000        1.0080           0
    5429 WT1  166  TIP3 OH2  OT    -0.834000       15.9994           0
    5430 WT1  166  TIP3 H1   HT     0.417000        1.0080           0
    5431 WT1  166  TIP3 H2   HT     0.417000        1.0080           0
    5432 WT1  167  TIP3 OH2  OT    -0.834000       15.9994           0
    5433 WT1  167  TIP3 H1   HT     0.417000        1.0080           0
    5434 WT1  167  TIP3 H2   HT     0.417000        1.0080           0
    5435 WT1  168  TIP3 OH2  OT    -0.834000       15.9994           0
    5436 WT1  168  TIP3 H1   HT     0.417000        1.0080           0
    5437 WT1  168  TIP3 H2   HT     0.417000        1.0080           0
    5438 WT1  169  TIP3 OH2  OT    -0.834000       15.9994           0
    5439 WT1  169  TIP3 H1   HT     0.417000        1.0080           0
    5440 WT1  169  TIP3 H2   HT     0.417000        1.0080           0
    5441 WT1  170  TIP3 OH2  OT    -0.834000       15.9994           0
    5442 WT1  170  TIP3 H1   HT     0.417000        1.0080           0
    5443 WT1  170  TIP3 H2   HT     0.417000        1.0080           0
    5444 WT1  172  TIP3 OH2  OT    -0.834000       15.9994           0
    5445 WT1  172  TIP3 H1   HT     0.417000        1.0080           0
    5446 WT1  172  TIP3 H2   HT     0.417000        1.0080           0
    5447 WT1  174  TIP3 OH2  OT    -0.834000       15.9994           0
    5448 WT1  174  TIP3 H1   HT     0.417000        1.0080           0
    5449 WT1  174  TIP3 H2   HT     0.417000        1.0080           0
    5450 WT1  176  TIP3 OH2  OT    -0.834000       15.9994           0
    5451 WT1  176  TIP3 H1   HT     0.417000        1.0080           0
    5452 WT1  176  TIP3 H2   HT     0.417000        1.0080           0
    5453 WT1  177  TIP3 OH2  OT    -0.834000       15.9994           0
    5454 WT1  177  TIP3 H1   HT     0.417000        1.0080           0
    5455 WT1  177  TIP3 H2   HT     0.417000        1.0080           0
    5456 WT1  178  TIP3 OH2  OT    -0.834000       15.9994           0
    5457 WT1  178  TIP3 H1   HT     0.417000        1.0080           0
    5458 WT1  178  TIP3 H2   HT     0.417000        1.0080           0
    5459 WT1  179  TIP3 OH2  OT    -0.834000       15.9994           0
    5460 WT1  179  TIP3 H1   HT     0.417000        1.0080           0
    5461 WT1  179  TIP3 H2   HT     0.417000        1.0080           0
    5462 WT1  180  TIP3 OH2  OT    -0.834000       15.9994           0
    5463 WT1  180  TIP3 H1   HT     0.417000        1.0080           0
    5464 WT1  180  TIP3 H2   HT     0.417000        1.0080           0
    5465 WT1  185  TIP3 OH2  OT    -0.834000       15.9994           0
    5466 WT1  185  TIP3 H1   HT     0.417000        1.0080           0
    5467 WT1  185  TIP3 H2   HT     0.417000        1.0080           0
    5468 WT1  188  TIP3 OH2  OT    -0.834000       15.9994           0
    5469 WT1  188  TIP3 H1   HT     0.417000        1.0080           0
    5470 WT1  188  TIP3 H2   HT     0.417000        1.0080           0
    5471 WT1  190  TIP3 OH2  OT    -0.834000       15.9994           0
    5472 WT1  190  TIP3 H1   HT     0.417000        1.0080           0
    5473 WT1  190  TIP3 H2   HT     0.417000        1.0080           0
    5474 WT1  191  TIP3 OH2  OT    -0.834000       15.9994           0
    5475 WT1  191  TIP3 H1   HT     0.417000        1.0080           0
    5476 WT1  191  TIP3 H2   HT     0.417000        1.0080           0
    5477 WT1  192  TIP3 OH2  OT    -0.834000       15.9994           0
    5478 WT1  192  TIP3 H1   HT     0.417000        1.0080           0
    5479 WT1  192  TIP3 H2   HT     0.417000        1.0080           0
    5480 WT1  193  TIP3 OH2  OT    -0.834000       15.9994           0
    5481 WT1  193  TIP3 H1   HT     0.417000        1.0080           0
    5482 WT1  193  TIP3 H2   HT     0.417000        1.0080           0
    5483 WT1  195  TIP3 OH2  OT    -0.834000       15.9994           0
    5484 WT1  195  TIP3 H1   HT     0.417000        1.0080           0
    5485 WT1  195  TIP3 H2   HT     0.417000        1.0080           0
    5486 WT1  196  TIP3 OH2  OT    -0.834000       15.9994           0
    5487 WT1  196  TIP3 H1   HT     0.417000        1.0080           0
    5488 WT1  196  TIP3 H2   HT     0.417000        1.0080           0
    5489 WT1  197  TIP3 OH2  OT    -0.834000       15.9994           0
    5490 WT1  197  TIP3 H1   HT     0.417000        1.0080           0
    5491 WT1  197  TIP3 H2   HT     0.417000        1.0080           0
    5492 WT1  198  TIP3 OH2  OT    -0.834000       15.9994           0
    5493 WT1  198  TIP3 H1   HT     0.417000        1.0080           0
    5494 WT1  198  TIP3 H2   HT     0.417000        1.0080           0
    5495 WT1  199  TIP3 OH2  OT    -0.834000       15.9994           0
    5496 WT1  199  TIP3 H1   HT     0.417000        1.0080           0
    5497 WT1  199  TIP3 H2   HT     0.417000        1.0080           0
    5498 WT1  200  TIP3 OH2  OT    -0.834000       15.9994           0
    5499 WT1  200  TIP3 H1   HT     0.417000        1.0080           0
    5500 WT1  200  TIP3 H2   HT     0.417000        1.0080           0
    5501 WT1  201  TIP3 OH2  OT    -0.834000       15.9994           0
    5502 WT1  201  TIP3 H1   HT     0.417000        1.0080           0
    5503 WT1  201  TIP3 H2   HT     0.417000        1.0080           0
    5504 WT1  202  TIP3 OH2  OT    -0.834000       15.9994           0
    5505 WT1  202  TIP3 H1   HT     0.417000        1.0080           0
    5506 WT1  202  TIP3 H2   HT     0.417000        1.0080           0
    5507 WT1  203  TIP3 OH2  OT    -0.834000       15.9994           0
    5508 WT1  203  TIP3 H1   HT     0.417000        1.0080           0
    5509 WT1  203  TIP3 H2   HT     0.417000        1.0080           0
    5510 WT1  205  TIP3 OH2  OT    -0.834000       15.9994           0
    5511 WT1  205  TIP3 H1   HT     0.417000        1.0080           0
    5512 WT1  205  TIP3 H2   HT     0.417000        1.0080           0
    5513 WT1  206  TIP3 OH2  OT    -0.834000       15.9994           0
    5514 WT1  206  TIP3 H1   HT     0.417000        1.0080           0
    5515 WT1  206  TIP3 H2   HT     0.417000        1.0080           0
    5516 WT1  207  TIP3 OH2  OT    -0.834000       15.9994           0
    5517 WT1  207  TIP3 H1   HT     0.417000        1.0080           0
    5518 WT1  207  TIP3 H2   HT     0.417000        1.0080           0
    5519 WT1  208  TIP3 OH2  OT    -0.834000       15.9994           0
    5520 WT1  208  TIP3 H1   HT     0.417000        1.0080           0
    5521 WT1  208  TIP3 H2   HT     0.417000        1.0080           0
    5522 WT1  210  TIP3 OH2  OT    -0.834000       15.9994           0
    5523 WT1  210  TIP3 H1   HT     0.417000        1.0080           0
    5524 WT1  210  TIP3 H2   HT     0.417000        1.0080           0
    5525 WT1  211  TIP3 OH2  OT    -0.834000       15.9994           0
    5526 WT1  211  TIP3 H1   HT     0.417000        1.0080           0
    5527 WT1  211  TIP3 H2   HT     0.417000        1.0080           0
    5528 WT1  212  TIP3 OH2  OT    -0.834000       15.9994           0
    5529 WT1  212  TIP3 H1   HT     0.417000        1.0080           0
    5530 WT1  212  TIP3 H2   HT     0.417000        1.0080           0
    5531 WT1  213  TIP3 OH2  OT    -0.834000       15.9994           0
    5532 WT1  213  TIP3 H1   HT     0.417000        1.0080           0
    5533 WT1  213  TIP3 H2   HT     0.417000        1.0080           0
    5534 WT1  215  TIP3 OH2  OT    -0.834000       15.9994           0
    5535 WT1  215  TIP3 H1   HT     0.417000        1.0080           0
    5536 WT1  215  TIP3 H2   HT     0.417000        1.0080           0
    5537 WT1  216  TIP3 OH2  OT    -0.834000       15.9994           0
    5538 WT1  216  TIP3 H1   HT     0.417000        1.0080           0
    5539 WT1  216  TIP3 H2   HT     0.417000        1.0080           0
    5540 WT1  218  TIP3 OH2  OT    -0.834000       15.9994           0
    5541 WT1  218  TIP3 H1   HT     0.417000        1.0080           0
    5542 WT1  218  TIP3 H2   HT     0.417000        1.0080           0
    5543 WT1  219  TIP3 OH2  OT    -0.834000       15.9994           0
    5544 WT1  219  TIP3 H1   HT     0.417000        1.0080           0
    5545 WT1  219  TIP3 H2   HT     0.417000        1.0080           0
    5546 WT1  220  TIP3 OH2  OT    -0.834000       15.9994           0
    5547 WT1  220  TIP3 H1   HT     0.417000        1.0080           0
    5548 WT1  220  TIP3 H2   HT     0.417000        1.0080           0
    5549 WT1  221  TIP3 OH2  OT    -0.834000       15.9994           0
    5550 WT1  221  TIP3 H1   HT     0.417000        1.0080           0
    5551 WT1  221  TIP3 H2   HT     0.417000        1.0080           0
    5552 WT1  222  TIP3 OH2  OT    -0.834000       15.9994           0
    5553 WT1  222  TIP3 H1   HT     0.417000        1.0080           0
    5554 WT1  222  TIP3 H2   HT     0.417000        1.0080           0
    5555 WT1  225  TIP3 OH2  OT    -0.834000       15.9994           0
    5556 WT1  225  TIP3 H1   HT     0.417000        1.0080           0
    5557 WT1  225  TIP3 H2   HT     0.417000        1.0080           0
    5558 WT1  226  TIP3 OH2  OT    -0.834000       15.9994           0
    5559 WT1  226  TIP3 H1   HT     0.417000        1.0080           0
    5560 WT1  226  TIP3 H2   HT     0.417000        1.0080           0
    5561 WT1  227  TIP3 OH2  OT    -0.834000       15.9994           0
    5562 WT1  227  TIP3 H1   HT     0.417000        1.0080           0
    5563 WT1  227  TIP3 H2   HT     0.417000        1.0080           0
    5564 WT1  228  TIP3 OH2  OT    -0.834000       15.9994           0
    5565 WT1  228  TIP3 H1   HT     0.417000        1.0080           0
    5566 WT1  228  TIP3 H2   HT     0.417000        1.0080           0
    5567 WT1  229  TIP3 OH2  OT    -0.834000       15.9994           0
    5568 WT1  229  TIP3 H1   HT     0.417000        1.0080           0
    5569 WT1  229  TIP3 H2   HT     0.417000        1.0080           0
    5570 WT1  232  TIP3 OH2  OT    -0.834000       15.9994           0
    5571 WT1  232  TIP3 H1   HT     0.417000        1.0080           0
    5572 WT1  232  TIP3 H2   HT     0.417000        1.0080           0
    5573 WT1  233  TIP3 OH2  OT    -0.834000       15.9994           0
    5574 WT1  233  TIP3 H1   HT     0.417000        1.0080           0
    5575 WT1  233  TIP3 H2   HT     0.417000        1.0080           0
    5576 WT1  234  TIP3 OH2  OT    -0.834000       15.9994           0
    5577 WT1  234  TIP3 H1   HT     0.417000        1.0080           0
    5578 WT1  234  TIP3 H2   HT     0.417000        1.0080           0
    5579 WT1  235  TIP3 OH2  OT    -0.834000       15.9994           0
    5580 WT1  235  TIP3 H1   HT     0.417000        1.0080           0
    5581 WT1  235  TIP3 H2   HT     0.417000        1.0080           0
    5582 WT1  237  TIP3 OH2  OT    -0.834000       15.9994           0
    5583 WT1  237  TIP3 H1   HT     0.417000        1.0080           0
    5584 WT1  237  TIP3 H2   HT     0.417000        1.0080           0
    5585 WT1  238  TIP3 OH2  OT    -0.834000       15.9994           0
    5586 WT1  238  TIP3 H1   HT     0.417000        1.0080           0
    5587 WT1  238  TIP3 H2   HT     0.417000        1.0080           0
    5588 WT1  239  TIP3 OH2  OT    -0.834000       15.9994           0
    5589 WT1  239  TIP3 H1   HT     0.417000        1.0080           0
    5590 WT1  239  TIP3 H2   HT     0.417000        1.0080           0
    5591 WT1  242  TIP3 OH2  OT    -0.834000       15.9994           0
    5592 WT1  242  TIP3 H1   HT     0.417000        1.0080           0
    5593 WT1  242  TIP3 H2   HT     0.417000        1.0080           0
    5594 WT1  244  TIP3 OH2  OT    -0.834000       15.9994           0
    5595 WT1  244  TIP3 H1   HT     0.417000        1.0080           0
    5596 WT1  244  TIP3 H2   HT     0.417000        1.0080           0
    5597 WT1  245  TIP3 OH2  OT    -0.834000       15.9994           0
    5598 WT1  245  TIP3 H1   HT     0.417000        1.0080           0
    5599 WT1  245  TIP3 H2   HT     0.417000        1.0080           0
    5600 WT1  246  TIP3 OH2  OT    -0.834000       15.9994           0
    5601 WT1  246  TIP3 H1   HT     0.417000        1.0080           0
    5602 WT1  246  TIP3 H2   HT     0.417000        1.0080           0
    5603 WT1  247  TIP3 OH2  OT    -0.834000       15.9994           0
[truncated: 4,797,088 more chars]
