# Supplementary material for: Prediction of Structure and Molecular Interaction with DNA of BvrR, a Virulence-Associated Regulatory Protein of Brucella
Source: Molecules. 2019 Aug 29;24(17):3137. doi: 10.3390/molecules24173137 (PMC6749498; doi:10.3390/molecules24173137)
Supplement: Supplementary file 1 [file molecules-24-03137-s001.zip › molecules-545148-revised-1-SM - final/Supplemental Information S11/Docked pose 7 MD simulation/wb_eq.conf]

#############################################################
## JOB DESCRIPTION                                         ##
#############################################################

# Minimization and Equilibration of 
# BvrR subunit alpha of Brucella abortus in a Water Box


#############################################################
## ADJUSTABLE PARAMETERS                                   ##
#############################################################
#cambiar por nuestros archivos#
structure          model7_ionized.psf
coordinates        model7_ionized.pdb
#cambie el outputname#
set temperature    310
set outputname     model_7
#cambiar en caso de correr una anterior#
firsttimestep      0


#############################################################
## SIMULATION PARAMETERS                                   ##
#############################################################

# Input
paraTypeCharmm	    on
parameters          charmm/par_all36_carb.prm
parameters          charmm/par_all36_cgenff.prm
parameters          charmm/par_all36_lipid.prm
parameters          charmm/par_all36_na.prm
parameters          charmm/par_all36_prot.prm
parameters          charmm/toppar_all36_carb_glycopeptide.str
parameters          charmm/toppar_water_ions_namd.str
parameters          charmm/par_all27_prot_lipid_na.inp

temperature         $temperature


# Force-Field Parameters
exclude             scaled1-4
1-4scaling          1.0
cutoff              12.0
switching           on
switchdist          10.0
pairlistdist        14.0


# Integrator Parameters
timestep            2.0; # 2fs/step
rigidBonds          all  ;# needed for 2fs steps
nonbondedFreq       1
fullElectFrequency  2  
stepspercycle       10


# Constant Temperature Control
langevin            on    ;# do langevin dynamics
langevinDamping     1     ;# damping coefficient (gamma) of 1/ps
langevinTemp        $temperature
langevinHydrogen    off    ;# don't couple langevin bath to hydrogens


# Periodic Boundary Conditions
cellBasisVector1    60.2   0.0   0.0
cellBasisVector2     0.0  91.7   0.0
cellBasisVector3     0.0   0.0   89.7
cellOrigin         59.2   68.3   54.5

wrapAll             on


# PME (for full-system periodic electrostatics)
PME                 yes
PMEGridSpacing      1.0

#manual grid definition
#PMEGridSizeX        45
#PMEGridSizeY        45
#PMEGridSizeZ        48


# Constant Pressure Control (variable volume)
useGroupPressure      yes ;# needed for rigidBonds
useFlexibleCell       no
useConstantArea       no
margin 	              1.0

langevinPiston        on
langevinPistonTarget  1.01325 ;#  in bar -> 1 atm
langevinPistonPeriod  100.0
langevinPistonDecay   50.0
langevinPistonTemp    $temperature


# Output
outputName          $outputname

restartfreq         1000     ;# 500steps = every 1ps
dcdfreq             1000
xstFreq             1000
outputEnergies      100
outputPressure      100


#############################################################
## EXTRA PARAMETERS                                        ##
#############################################################


#############################################################
## EXECUTION SCRIPT                                        ##
#############################################################

# Minimization
minimize            100
reinitvels          $temperature

run 10000000;# 
