# Supplementary material for: Prediction of Structure and Molecular Interaction with DNA of BvrR, a Virulence-Associated Regulatory Protein of Brucella
Source: Molecules. 2019 Aug 29;24(17):3137. doi: 10.3390/molecules24173137 (PMC6749498; doi:10.3390/molecules24173137)
Supplement: Supplementary file 1 [file molecules-24-03137-s001.zip › molecules-545148-revised-1-SM - final/Supplemental Information S12/multiplothbbonds.xlsx]

## Sheet: multiplot hb
0	0
0.01199	4
0.02399	4		3.1301
0.03599	2
0.04799	3
0.05999	1
0.07199	3
0.08399	4
0.09599	4
0.10799	3
0.11999	2
0.13199	2
0.14399	2
0.15599	2
0.16799	2
0.17999	1
0.19199	3
0.20399	2
0.21599	2
0.22799	3
0.23999	2
0.25199	2
0.26399	3
0.27599	1
0.28799	2
0.29999	2
0.31199	2
0.32399	2
0.33599	3
0.34799	2
0.35999	2
0.37199	2
0.38399	3
0.39599	2
0.40799	4
0.41999	4
0.43199	3
0.44399	1
0.45599	3
0.46799	5
0.47999	4
0.49199	4
0.50399	2
0.51599	4
0.52799	4
0.53999	4
0.55199	4
0.56399	2
0.57599	5
0.58799	5
0.59999	5
0.61199	2
0.62399	3
0.63599	2
0.64799	3
0.65999	4
0.67199	6
0.68399	2
0.69599	5
0.70799	4
0.71999	3
0.73199	3
0.74399	3
0.75599	2
0.76799	5
0.77999	4
0.79199	1
0.80399	2
0.81599	5
0.82799	3
0.83999	2
0.85199	3
0.86399	3
0.87599	1
0.88799	3
0.89999	3
0.91199	3
0.92399	3
0.93599	2
0.94799	4
0.95999	4
0.97199	3
0.98399	5
0.99599	3
1.00799	3
1.01999	3
1.03199	1
1.04399	2
1.05599	3
1.06799	2
1.07999	2
1.09199	3
1.10399	3
1.11599	2
1.12799	2
1.13999	1
1.15199	3
1.16399	1
1.17599	2
1.18799	3
1.19999	1
1.21199	3
1.22399	2
1.23599	2
1.24799	1
1.25999	2
1.27199	1
1.28399	3
1.29599	3
1.30799	3
1.31999	3
1.33199	1
1.34399	1
1.35599	0
1.36799	3
1.37999	2
1.39199	2
1.40399	1
1.41599	1
1.42799	2
1.43999	1
1.45199	1
1.46399	2
1.47599	3
1.48799	2
1.49999	3
1.51199	6
1.52399	2
1.53599	3
1.54799	2
1.55999	3
1.57199	0
1.58399	2
1.59599	2
1.60799	0
1.61999	1
1.63199	2
1.64399	2
1.65599	1
1.66799	3
1.67999	1
1.69199	4
1.70399	2
1.71599	3
1.72799	3
1.73999	3
1.75199	3
1.76399	3
1.77599	1
1.78799	1
1.79999	3
1.81199	4
1.82399	1
1.83599	3
1.84799	1
1.85999	0
1.87199	3
1.88399	3
1.89599	2
1.90799	2
1.91999	2
1.93199	3
1.94399	2
1.95599	3
1.96799	3
1.97999	1
1.99199	1
2.00399	2
2.01599	0
2.02799	3
2.03999	2
2.05199	1
2.06399	2
2.07599	2
2.08799	2
2.09999	4
2.11199	1
2.12399	2
2.13599	1
2.14799	3
2.15999	1
2.17199	3
2.18399	0
2.19599	2
2.20799	1
2.21999	3
2.23199	2
2.24399	1
2.25599	2
2.26799	0
2.27999	4
2.29199	2
2.30399	2
2.31599	1
2.32799	2
2.33999	1
2.35199	1
2.36399	2
2.37599	2
2.38799	2
2.39999	2
2.41199	2
2.42399	3
2.43599	3
2.44799	3
2.45999	5
2.47199	4
2.48399	5
2.49599	3
2.50799	5
2.51999	3
2.53199	4
2.54399	2
2.55599	3
2.56799	4
2.57999	4
2.59199	4
2.60399	2
2.61599	4
2.62799	3
2.63999	2
2.65199	2
2.66399	4
2.67599	4
2.68799	4
2.69999	3
2.71199	2
2.72399	3
2.73599	4
2.74799	4
2.75999	2
2.77199	4
2.78399	7
2.79599	3
2.80799	6
2.81999	4
2.83199	5
2.84399	1
2.85599	2
2.86799	2
2.87999	3
2.89199	3
2.90399	5
2.91599	3
2.92799	4
2.93999	4
2.95199	2
2.96399	1
2.97599	2
2.98799	5
2.99999	4
3.01199	3
3.02399	3
3.03599	4
3.04799	4
3.05999	3
3.07199	2
3.08399	3
3.09599	1
3.10799	3
3.11999	3
3.13199	1
3.14399	0
3.15599	2
3.16799	3
3.17999	1
3.19199	3
3.20399	3
3.21599	3
3.22799	3
3.23999	5
3.25199	2
3.26399	4
3.27599	3
3.28799	0
3.29999	2
3.31199	1
3.32399	2
3.33599	3
3.34799	2
3.35999	3
3.37199	0
3.38399	1
3.39599	2
3.40799	1
3.41999	1
3.43199	2
3.44399	2
3.45599	2
3.46799	3
3.47999	2
3.49199	1
3.50399	3
3.51599	2
3.52799	2
3.53999	1
3.55199	5
3.56399	4
3.57599	2
3.58799	2
3.59999	2
3.61199	5
3.62399	2
3.63599	4
3.64799	2
3.65999	4
3.67199	3
3.68399	1
3.69599	3
3.70799	2
3.71999	1
3.73199	3
3.74399	3
3.75599	5
3.76799	3
3.77999	3
3.79199	3
3.80399	3
3.81599	4
3.82799	1
3.83999	0
3.85199	4
3.86399	1
3.87599	2
3.88799	2
3.89999	2
3.91199	1
3.92399	4
3.93599	3
3.94799	1
3.95999	3
3.97199	2
3.98399	1
3.99599	2
4.00799	1
4.01999	2
4.03199	2
4.04399	1
4.05599	2
4.06799	3
4.07999	1
4.09199	2
4.10399	2
4.11599	2
4.12799	0
4.13999	3
4.15199	4
4.16399	4
4.17599	4
4.18799	2
4.19999	3
4.21199	5
4.22399	6
4.23599	2
4.24799	3
4.25999	2
4.27199	4
4.28399	1
4.29599	1
4.30799	3
4.31999	3
4.33199	2
4.34399	4
4.35599	6
4.36799	2
4.37999	1
4.39199	4
4.40399	4
4.41599	6
4.42799	3
4.43999	5
4.45199	3
4.46399	4
4.47599	7
4.48799	6
4.49999	4
4.51199	6
4.52399	3
4.53599	3
4.54799	3
4.55999	5
4.57199	6
4.58399	5
4.59599	3
4.60799	5
4.61999	5
4.63199	4
4.64399	3
4.65599	3
4.66799	6
4.67999	5
4.69199	6
4.70399	5
4.71599	4
4.72799	1
4.73999	4
4.75199	4
4.76399	4
4.77599	4
4.78799	4
4.79999	3
4.81199	7
4.82399	6
4.83599	4
4.84799	5
4.85999	4
4.87199	3
4.88399	5
4.89599	3
4.90799	4
4.91999	2
4.93199	3
4.94399	2
4.95599	5
4.96799	3
4.97999	2
4.99199	4
5.00399	3
5.01599	2
5.02799	2
5.03999	3
5.05199	3
5.06399	1
5.07599	2
5.08799	2
5.09999	1
5.11199	1
5.12399	2
5.13599	3
5.14799	2
5.15999	2
5.17199	2
5.18399	1
5.19599	2
5.20799	2
5.21999	2
5.23199	2
5.24399	1
5.25599	2
5.26799	0
5.27999	2
5.29199	2
5.30399	1
5.31599	1
5.32799	2
5.33999	1
5.35199	0
5.36399	2
5.37599	2
5.38799	0
5.39999	2
5.41199	4
5.42399	6
5.43599	4
5.44799	2
5.45999	3
5.47199	1
5.48399	2
5.49599	2
5.50799	1
5.51999	2
5.53199	2
5.54399	3
5.55599	2
5.56799	2
5.57999	3
5.59199	1
5.60399	0
5.61599	1
5.62799	1
5.63999	2
5.65199	1
5.66399	2
5.67599	2
5.68799	3
5.69999	2
5.71199	4
5.72399	2
5.73599	2
5.74799	3
5.75999	2
5.77199	4
5.78399	0
5.79599	4
5.80799	4
5.81999	2
5.83199	1
5.84399	0
5.85599	4
5.86799	2
5.87999	2
5.89199	2
5.90399	6
5.91599	3
5.92799	4
5.93999	3
5.95199	2
5.96399	4
5.97599	2
5.98799	4
5.99999	2
6.01199	0
6.02399	2
6.03599	3
6.04799	4
6.05999	5
6.07199	3
6.08399	6
6.09599	3
6.10799	2
6.11999	2
6.13199	4
6.14399	3
6.15599	2
6.16799	3
6.17999	6
6.19199	5
6.20399	3
6.21599	2
6.22799	3
6.23999	3
6.25199	2
6.26399	5
6.27599	4
6.28799	2
6.29999	2
6.31199	2
6.32399	5
6.33599	1
6.34799	4
6.35999	3
6.37199	2
6.38399	3
6.39599	1
6.40799	4
6.41999	6
6.43199	3
6.44399	4
6.45599	4
6.46799	3
6.47999	2
6.49199	3
6.50399	5
6.51599	4
6.52799	2
6.53999	0
6.55199	3
6.56399	3
6.57599	5
6.58799	2
6.59999	4
6.61199	3
6.62399	3
6.63599	4
6.64799	1
6.65999	3
6.67199	4
6.68399	3
6.69599	1
6.70799	5
6.71999	3
6.73199	3
6.74399	3
6.75599	2
6.76799	4
6.77999	3
6.79199	1
6.80399	3
6.81599	2
6.82799	3
6.83999	2
6.85199	1
6.86399	4
6.87599	2
6.88799	2
6.89999	3
6.91199	3
6.92399	1
6.93599	2
6.94799	6
6.95999	4
6.97199	6
6.98399	3
6.99599	2
7.00799	1
7.01999	1
7.03199	6
7.04399	4
7.05599	3
7.06799	5
7.07999	5
7.09199	1
7.10399	2
7.11599	3
7.12799	3
7.13999	4
7.15199	2
7.16399	3
7.17599	4
7.18799	3
7.19999	2
7.21199	4
7.22399	2
7.23599	2
7.24799	3
7.25999	4
7.27199	3
7.28399	4
7.29599	2
7.30799	4
7.31999	4
7.33199	2
7.34399	1
7.35599	4
7.36799	2
7.37999	6
7.39199	4
7.40399	3
7.41599	5
7.42799	5
7.43999	3
7.45199	5
7.46399	4
7.47599	1
7.48799	8
7.49999	1
7.51199	7
7.52399	5
7.53599	6
7.54799	3
7.55999	3
7.57199	5
7.58399	3
7.59599	5
7.60799	5
7.61999	1
7.63199	5
7.64399	5
7.65599	4
7.66799	2
7.67999	3
7.69199	3
7.70399	4
7.71599	4
7.72799	3
7.73999	1
7.75199	2
7.76399	4
7.77599	3
7.78799	1
7.79999	4
7.81199	3
7.82399	1
7.83599	3
7.84799	5
7.85999	7
7.87199	4
7.88399	5
7.89599	2
7.90799	4
7.91999	4
7.93199	3
7.94399	5
7.95599	5
7.96799	2
7.97999	3
7.99199	5
8.00399	7
8.01599	6
8.02799	3
8.03999	5
8.05199	2
8.06399	3
8.07599	4
8.08799	4
8.09999	4
8.11199	4
8.12399	3
8.13599	5
8.14799	4
8.15999	6
8.17199	6
8.18399	4
8.19599	4
8.20799	6
8.21999	2
8.23199	4
8.24399	2
8.25599	4
8.26799	5
8.27999	3
8.29199	2
8.30399	5
8.31599	5
8.32799	3
8.33999	3
8.35199	3
8.36399	3
8.37599	5
8.38799	3
8.39999	6
8.41199	3
8.42399	5
8.43599	1
8.44799	3
8.45999	4
8.47199	5
8.48399	5
8.49599	1
8.50799	1
8.51999	1
8.53199	1
8.54399	6
8.55599	0
8.56799	5
8.57999	6
8.59199	4
8.60399	4
8.61599	5
8.62799	5
8.63999	3
8.65199	2
8.66399	4
8.67599	2
8.68799	5
8.69999	3
8.71199	5
8.72399	2
8.73599	4
8.74799	3
8.75999	4
8.77199	4
8.78399	5
8.79599	2
8.80799	3
8.81999	5
8.83199	2
8.84399	6
8.85599	5
8.86799	7
8.87999	3
8.89199	3
8.90399	3
8.91599	2
8.92799	6
8.93999	4
8.95199	4
8.96399	5
8.97599	3
8.98799	4
8.99999	3
9.01199	4
9.02399	4
9.03599	2
9.04799	5
9.05999	4
9.07199	5
9.08399	5
9.09599	4
9.10799	1
9.11999	7
9.13199	3
9.14399	5
9.15599	4
9.16799	3
9.17999	3
9.19199	1
9.20399	5
9.21599	2
9.22799	3
9.23999	1
9.25199	3
9.26399	3
9.27599	3
9.28799	3
9.29999	2
9.31199	2
9.32399	4
9.33599	4
9.34799	5
9.35999	5
9.37199	4
9.38399	3
9.39599	4
9.40799	1
9.41999	4
9.43199	2
9.44399	5
9.45599	3
9.46799	5
9.47999	2
9.49199	2
9.50399	5
9.51599	1
9.52799	2
9.53999	1
9.55199	1
9.56399	2
9.57599	2
9.58799	4
9.59999	4
9.61199	3
9.62399	4
9.63599	4
9.64799	2
9.65999	4
9.67199	5
9.68399	5
9.69599	1
9.70799	4
9.71999	2
9.73199	2
9.74399	3
9.75599	3
9.76799	4
9.77999	5
9.79199	4
9.80399	1
9.81599	4
9.82799	3
9.83999	2
9.85199	6
9.86399	3
9.87599	4
9.88799	1
9.89999	6
9.91199	6
9.92399	3
9.93599	4
9.94799	3
9.95999	1
9.97199	2
9.98399	4
9.99599	3
10.008	1
10.02	5
10.032	4
10.044	2
10.056	5
10.068	2
10.08	4
10.092	5
10.104	1
10.116	4
10.128	4
10.14	1
10.152	2
10.164	2
10.176	2
10.188	2
10.2	4
10.212	4
10.224	2
10.236	2
10.248	4
10.26	5
10.272	3
10.284	4
10.296	1
10.308	2
10.32	2
10.332	4
10.344	2
10.356	3
10.368	3
10.38	4
10.392	2
10.404	2
10.416	4
10.428	1
10.44	4
10.452	2
10.464	1
10.476	3
10.488	5
10.5	3
10.512	2
10.524	4
10.536	4
10.548	4
10.56	3
10.572	3
10.584	3
10.596	4
10.608	3
10.62	5
10.632	5
10.644	6
10.656	6
10.668	5
10.68	7
10.692	4
10.704	4
10.716	4
10.728	4
10.74	6
10.752	1
10.764	5
10.776	4
10.788	2
10.8	4
10.812	2
10.824	6
10.836	1
10.848	2
10.86	5
10.872	3
10.884	5
10.896	2
10.908	6
10.92	2
10.932	3
10.944	5
10.956	7
10.968	3
10.98	3
10.992	7
11.004	6
11.016	5
11.028	4
11.04	2
11.052	7
11.064	3
11.076	2
11.088	5
11.1	1
11.112	2
11.124	6
11.136	3
11.148	4
11.16	3
11.172	4
11.184	4
11.196	4
11.208	5
11.22	2
11.232	4
11.244	4
11.256	4
11.268	1
11.28	4
11.292	2
11.304	5
11.316	7
11.328	4
11.34	4
11.352	5
11.364	5
11.376	3
11.388	3
11.4	4
11.412	2
11.424	1
11.436	3
11.448	7
11.46	5
11.472	2
11.484	3
11.496	4
11.508	5
11.52	4
11.532	6
11.544	4
11.556	4
11.568	2
11.58	7
11.592	6
11.604	4
11.616	5
11.628	6
11.64	3
11.652	3
11.664	3
11.676	2
11.688	4
11.7	5
11.712	4
11.724	1
11.736	4
11.748	5
11.76	5
11.772	5
11.784	5
11.796	3
11.808	3
11.82	3
11.832	5
11.844	5
11.856	3
11.868	5
11.88	6
11.892	4
11.904	5
11.916	2
11.928	3
11.94	2
11.952	2
11.964	2
11.976	4
11.988	4
12	6
12.012	3
12.024	2
12.036	3
12.048	2
12.06	3
12.072	5
12.084	5
12.096	4
12.108	6
12.12	4
12.132	4
12.144	2
12.156	3
12.168	2
12.18	4
12.192	2
12.204	3
12.216	4
12.228	3
12.24	3
12.252	4
12.264	3
12.276	4
12.288	2
12.3	3
12.312	3
12.324	2
12.336	4
12.348	3
12.36	4
12.372	4
12.384	3
12.396	5
12.408	4
12.42	2
12.432	4
12.444	4
12.456	4
12.468	4
12.48	4
12.492	4
12.504	3
12.516	4
12.528	5
12.54	3
12.552	2
12.564	3
12.576	3
12.588	4
12.6	5
12.612	4
12.624	2
12.636	5
12.648	4
12.66	3
12.672	3
12.684	5
12.696	1
12.708	4
12.72	5
12.732	6
12.744	5
12.756	3
12.768	5
12.78	4
12.792	3
12.804	4
12.816	3
12.828	3
12.84	4
12.852	5
12.864	1
12.876	5
12.888	2
12.9	1
12.912	2
12.924	5
12.936	1
12.948	3
12.96	4
12.972	4
12.984	0
12.996	2
13.008	2
13.02	2
13.032	1
13.044	3
13.056	2
13.068	2
13.08	2
13.092	3
13.104	4
13.116	3
13.128	1
13.14	0
13.152	4
13.164	5
13.176	2
13.188	2
13.2	2
13.212	1
13.224	6
13.236	4
13.248	5
13.26	2
13.272	2
13.284	2
13.296	4
13.308	4
13.32	3
13.332	3
13.344	1
13.356	3
13.368	3
13.38	1
13.392	2
13.404	2
13.416	2
13.428	2
13.44	3
13.452	2
13.464	1
13.476	5
13.488	2
13.5	2
13.512	2
13.524	2
13.536	3
13.548	4
13.56	2
13.572	4
13.584	3
13.596	5
13.608	3
13.62	4
13.632	1
13.644	2
13.656	3
13.668	2
13.68	3
13.692	2
13.704	3
13.716	3
13.728	2
13.74	1
13.752	3
13.764	3
13.776	2
13.788	2
13.8	2
13.812	4
13.824	2
13.836	3
13.848	4
13.86	3
13.872	5
13.884	1
13.896	1
13.908	4
13.92	4
13.932	3
13.944	4
13.956	2
13.968	1
13.98	1
13.992	2
14.004	1
14.016	4
14.028	2
14.04	3
14.052	4
14.064	6
14.076	4
14.088	3
14.1	1
14.112	5
14.124	2
14.136	3
14.148	0
14.16	6
14.172	4
14.184	2
14.196	3
14.208	4
14.22	1
14.232	4
14.244	4
14.256	2
14.268	6
14.28	3
14.292	1
14.304	4
14.316	5
14.328	4
14.34	1
14.352	4
14.364	4
14.376	1
14.388	3
14.4	3
14.412	5
14.424	2
14.436	3
14.448	2
14.46	3
14.472	4
14.484	3
14.496	1
14.508	1
14.52	4
14.532	7
14.544	2
14.556	1
14.568	5
14.58	5
14.592	3
14.604	4
14.616	5
14.628	2
14.64	5
14.652	1
14.664	3
14.676	4
14.688	2
14.7	4
14.712	6
14.724	4
14.736	3
14.748	1
14.76	2
14.772	2
14.784	2
14.796	5
14.808	3
14.82	3
14.832	6
14.844	3
14.856	4
14.868	6
14.88	3
14.892	2
14.904	3
14.916	5
14.928	3
14.94	4
14.952	2
14.964	3
14.976	3
14.988	4
15	5
15.012	2
15.024	5
15.036	4
15.048	2
15.06	4
15.072	5
15.084	2
15.096	1
15.108	4
15.12	2
15.132	6
15.144	2
15.156	5
15.168	4
15.18	3
15.192	3
15.204	3
15.216	2
15.228	2
15.24	3
15.252	3
15.264	2
15.276	3
15.288	3
15.3	2
15.312	2
15.324	2
15.336	1
15.348	2
15.36	2
15.372	3
15.384	1
15.396	2
15.408	4
15.42	6
15.432	4
15.444	5
15.456	1
15.468	2
15.48	1
15.492	3
15.504	2
15.516	2
15.528	4
15.54	4
15.552	5
15.564	5
15.576	7
15.588	2
15.6	4
15.612	5
15.624	3
15.636	3
15.648	4
15.66	6
15.672	5
15.684	5
15.696	7
15.708	2
15.72	1
15.732	2
15.744	6
15.756	4
15.768	2
15.78	5
15.792	2
15.804	3
15.816	5
15.828	3
15.84	3
15.852	4
15.864	4
15.876	5
15.888	4
15.9	4
15.912	3
15.924	3
15.936	1
15.948	3
15.96	5
15.972	6
15.984	4
15.996	4
16.008	5
16.02	5
16.032	3
16.044	4
16.056	2
16.068	4
16.08	1
16.092	5
16.104	3
16.116	3
16.128	4
16.14	3
16.152	3
16.164	4
16.176	4
16.188	3
16.2	2
16.212	6
16.224	3
16.236	4
16.248	3
16.26	4
16.272	3
16.284	5
16.296	4
16.308	4
16.32	1
16.332	2
16.344	2
16.356	4
16.368	5
16.38	4
16.392	4
16.404	2
16.416	1
16.428	3
16.44	5
16.452	1
16.464	2
16.476	4
16.488	3
16.5	4
16.512	5
16.524	3
16.536	3
16.548	5
16.56	4
16.572	5
16.584	3
16.596	2
16.608	6
16.62	4
16.632	4
16.644	2
16.656	3
16.668	4
16.68	4
16.692	5
16.704	4
16.716	3
16.728	3
16.74	2
16.752	2
16.764	2
16.776	5
16.788	4
16.8	5
16.812	5
16.824	3
16.836	2
16.848	4
16.86	5
16.872	2
16.884	4
16.896	3
16.908	2
16.92	5
16.932	4
16.944	4
16.956	3
16.968	4
16.98	5
16.992	2
17.004	5
17.016	5
17.028	5
17.04	4
17.052	6
17.064	4
17.076	4
17.088	4
17.1	2
17.112	3
17.124	5
17.136	1
17.148	5
17.16	2
17.172	3
17.184	1
17.196	4
17.208	1
17.22	4
17.232	2
17.244	1
17.256	3
17.268	5
17.28	3
17.292	2
17.304	3
17.316	3
17.328	0
17.34	2
17.352	5
17.364	3
17.376	2
17.388	5
17.4	4
17.412	1
17.424	6
17.436	2
17.448	5
17.46	5
17.472	3
17.484	2
17.496	4
17.508	3
17.52	1
17.532	4
17.544	1
17.556	3
17.568	4
17.58	3
17.592	2
17.604	4
17.616	0
17.628	6
17.64	2
17.652	4
17.664	4
17.676	5
17.688	3
17.7	6
17.712	2
17.724	4
17.736	4
17.748	2
17.76	3
17.772	7
17.784	4
17.796	3
17.808	7
17.82	6
17.832	3
17.844	7
17.856	1
17.868	4
17.88	6
17.892	3
17.904	4
17.916	2
17.928	7
17.94	5
17.952	6
17.964	5
17.976	3
17.988	3
18	3
18.012	4
18.024	4
18.036	5
18.048	3
18.06	5
18.072	2
18.084	4
18.096	5
18.108	4
18.12	3
18.132	1
18.144	5
18.156	4
18.168	3
18.18	3
18.192	2
18.204	5
18.216	4
18.228	3
18.24	3
18.252	2
18.264	5
18.276	6
18.288	7
18.3	2
18.312	2
18.324	4
18.336	1
18.348	1
18.36	3
18.372	1
18.384	5
18.396	4
18.408	2
18.42	1
18.432	4
18.444	3
18.456	6
18.468	2
18.48	5
18.492	3
18.504	4
18.516	3
18.528	4
18.54	4
18.552	4
18.564	6
18.576	3
18.588	2
18.6	5
18.612	2
18.624	4
18.636	4
18.648	4
18.66	3
18.672	3
18.684	3
18.696	5
18.708	3
18.72	4
18.732	7
18.744	3
18.756	3
18.768	6
18.78	3
18.792	2
18.804	3
18.816	2
18.828	1
18.84	4
18.852	2
18.864	4
18.876	3
18.888	3
18.9	3
18.912	3
18.924	2
18.936	3
18.948	3
18.96	3
18.972	4
18.984	4
18.996	4
19.008	1
19.02	3
19.032	1
19.044	4
19.056	3
19.068	3
19.08	3
19.092	2
19.104	2
19.116	3
19.128	3
19.14	3
19.152	2
19.164	4
19.176	1
19.188	2
19.2	2
19.212	3
19.224	4
19.236	4
19.248	3
19.26	2
19.272	3
19.284	3
19.296	2
19.308	5
19.32	4
19.332	2
19.344	5
19.356	1
19.368	4
19.38	3
19.392	2
19.404	4
19.416	5
19.428	4
19.44	1
19.452	6
19.464	4
19.476	3
19.488	4
19.5	2
19.512	2
19.524	2
19.536	2
19.548	1
19.56	4
19.572	2
19.584	3
19.596	2
19.608	2
19.62	3
19.632	2
19.644	3
19.656	1
19.668	1
19.68	4
19.692	4
19.704	2
19.716	2
19.728	2
19.74	1
19.752	1
19.764	2
19.776	3
19.788	2
19.8	2
19.812	2
19.824	2
19.836	3
19.848	3
19.86	2
19.872	1
19.884	2
19.896	1
19.908	2
19.92	2
19.932	3
19.944	3
19.956	4
19.968	3
19.98	3
19.992	2
20.004	2
