# Supplementary material for: Prediction of Structure and Molecular Interaction with DNA of BvrR, a Virulence-Associated Regulatory Protein of Brucella
Source: Molecules. 2019 Aug 29;24(17):3137. doi: 10.3390/molecules24173137 (PMC6749498; doi:10.3390/molecules24173137)
Supplement: Supplementary file 1 [file molecules-24-03137-s001.zip › molecules-545148-revised-1-SM - final/Supplemental Information S12/multiplothbond.dat]

0 11
1 16
2 17
3 18
4 18
5 19
6 17
7 19
8 16
9 17
10 13
11 14
12 18
13 12
14 11
15 14
16 13
17 16
18 15
19 14
20 17
21 12
22 13
23 14
24 16
25 17
26 14
27 15
28 22
29 17
30 18
31 13
32 11
33 14
34 14
35 14
36 17
37 13
38 17
39 25
40 15
41 16
42 15
43 15
44 20
45 15
46 16
47 24
48 21
49 24
50 17
51 21
52 15
53 16
54 20
55 22
56 14
57 18
58 17
59 23
60 20
61 15
62 17
63 20
64 17
65 16
66 18
67 14
68 25
69 14
70 13
71 15
72 18
73 17
74 12
75 13
76 20
77 18
78 20
79 15
80 14
81 11
82 12
83 15
84 21
85 14
86 15
87 18
88 12
89 13
90 13
91 12
92 15
93 19
94 17
95 12
96 15
97 15
98 15
99 14
100 15
101 13
102 13
103 16
104 10
105 12
106 12
107 13
108 17
109 14
110 10
111 16
112 11
113 11
114 22
115 18
116 18
117 15
118 19
119 16
120 16
121 15
122 19
123 12
124 13
125 14
126 11
127 10
128 16
129 16
130 17
131 21
132 18
133 15
134 16
135 13
136 17
137 17
138 17
139 17
140 16
141 16
142 16
143 13
144 16
145 13
146 17
147 14
148 15
149 12
150 19
151 14
152 12
153 10
154 14
155 13
156 14
157 12
158 13
159 13
160 14
161 15
162 11
163 13
164 17
165 16
166 17
167 13
168 21
169 16
170 20
171 20
172 14
173 18
174 16
175 15
176 14
177 16
178 15
179 13
180 13
181 10
182 14
183 9
184 14
185 11
186 13
187 15
188 17
189 15
190 15
191 19
192 12
193 19
194 19
195 13
196 18
197 13
198 14
199 14
200 15
201 19
202 13
203 15
204 14
205 12
206 15
207 17
208 16
209 20
210 11
211 14
212 19
213 9
214 15
215 16
216 13
217 13
218 18
219 16
220 13
221 11
222 16
223 12
224 13
225 11
226 14
227 19
228 16
229 14
230 18
231 13
232 21
233 16
234 14
235 15
236 12
237 13
238 19
239 14
240 20
241 20
242 16
243 17
244 15
245 17
246 10
247 18
248 16
249 12
250 13
251 10
252 14
253 17
254 16
255 18
256 18
257 14
258 17
259 18
260 13
261 9
262 12
263 16
264 13
265 11
266 17
267 14
268 14
269 16
270 20
271 17
272 16
273 16
274 15
275 16
276 16
277 12
278 16
279 12
280 16
281 18
282 15
283 14
284 14
285 12
286 15
287 14
288 19
289 16
290 19
291 15
292 19
293 17
294 18
295 15
296 17
297 19
298 13
299 20
300 23
301 19
302 19
303 22
304 16
305 14
306 17
307 15
308 16
309 18
310 17
311 19
312 11
313 15
314 17
315 13
316 16
317 14
318 20
319 15
320 22
321 16
322 14
323 18
324 19
325 15
326 17
327 10
328 15
329 14
330 12
331 15
332 9
333 11
334 18
335 14
336 15
337 16
338 11
339 13
340 17
341 13
342 13
343 19
344 12
345 17
346 21
347 18
348 14
349 16
350 17
351 15
352 16
353 15
354 15
355 15
356 15
357 18
358 13
359 16
360 12
361 13
362 18
363 16
364 15
365 17
366 13
367 16
368 10
369 15
370 13
371 12
372 13
373 13
374 11
375 12
376 11
377 10
378 14
379 15
380 18
381 12
382 10
383 15
384 14
385 11
386 12
387 19
388 15
389 12
390 14
391 15
392 13
393 19
394 12
395 13
396 13
397 15
398 13
399 13
400 13
401 13
402 12
403 7
404 14
405 10
406 9
407 8
408 14
409 11
410 10
411 9
412 12
413 11
414 12
415 13
416 11
417 11
418 13
419 13
420 11
421 14
422 15
423 10
424 12
425 10
426 10
427 13
428 10
429 11
430 16
431 13
432 16
433 16
434 18
435 11
436 14
437 13
438 15
439 14
440 14
441 11
442 13
443 12
444 16
445 14
446 8
447 18
448 14
449 7
450 12
451 11
452 11
453 9
454 14
455 11
456 12
457 11
458 10
459 15
460 11
461 16
462 10
463 10
464 14
465 11
466 12
467 11
468 11
469 12
470 15
471 12
472 6
473 12
474 16
475 15
476 13
477 12
478 10
479 12
480 11
481 14
482 11
483 11
484 14
485 12
486 12
487 9
488 12
489 14
490 16
491 16
492 11
493 15
494 13
495 16
496 16
497 15
498 8
499 13
500 13
501 10
502 11
503 9
504 10
505 9
506 11
507 13
508 15
509 13
510 7
511 12
512 13
513 11
514 11
515 17
516 11
517 6
518 10
519 11
520 11
521 7
522 10
523 10
524 12
525 15
526 12
527 11
528 13
529 12
530 7
531 8
532 13
533 11
534 9
535 8
536 12
537 11
538 13
539 11
540 13
541 17
542 13
543 10
544 9
545 7
546 8
547 14
548 7
549 7
550 11
551 8
552 9
553 8
554 9
555 9
556 8
557 10
558 9
559 15
560 8
561 11
562 10
563 8
564 7
565 11
566 9
567 10
568 9
569 7
570 11
571 7
572 9
573 13
574 7
575 13
576 12
577 13
578 9
579 8
580 10
581 12
582 11
583 10
584 11
585 6
586 11
587 11
588 10
589 13
590 11
591 11
592 9
593 9
594 13
595 16
596 9
597 11
598 10
599 9
600 13
601 12
602 12
603 7
604 9
605 8
606 14
607 11
608 9
609 10
610 10
611 16
612 15
613 9
614 8
615 9
616 12
617 11
618 14
619 16
620 11
621 13
622 10
623 9
624 9
625 18
626 11
627 11
628 11
629 9
630 13
631 8
632 9
633 15
634 9
635 12
636 12
637 9
638 10
639 10
640 13
641 8
642 12
643 8
644 11
645 10
646 8
647 7
648 11
649 8
650 10
651 9
652 7
653 9
654 7
655 9
656 9
657 10
658 14
659 14
660 13
661 8
662 8
663 10
664 8
665 10
666 12
667 8
668 7
669 6
670 8
671 12
672 11
673 10
674 11
675 13
676 7
677 6
678 8
679 16
680 11
681 16
682 12
683 14
684 11
685 17
686 13
687 13
688 10
689 11
690 13
691 12
692 12
693 10
694 10
695 9
696 8
697 12
698 9
699 11
700 13
701 14
702 14
703 13
704 8
705 11
706 9
707 8
708 9
709 15
710 14
711 11
712 10
713 5
714 8
715 9
716 8
717 7
718 10
719 11
720 10
721 8
722 10
723 9
724 12
725 10
726 8
727 9
728 8
729 8
730 9
731 13
732 10
733 8
734 9
735 6
736 8
737 9
738 13
739 13
740 19
741 10
742 9
743 11
744 11
745 4
746 10
747 6
748 10
749 12
750 8
751 15
752 8
753 15
754 15
755 12
756 13
757 10
758 14
759 11
760 16
761 11
762 12
763 10
764 11
765 6
766 17
767 13
768 13
769 11
770 14
771 12
772 7
773 9
774 12
775 13
776 14
777 10
778 11
779 11
780 12
781 8
782 10
783 12
784 10
785 9
786 8
787 9
788 10
789 11
790 12
791 11
792 9
793 10
794 11
795 9
796 11
797 9
798 10
799 14
800 13
801 9
802 9
803 8
804 10
805 14
806 8
807 15
808 12
809 7
810 10
811 7
812 8
813 10
814 14
815 14
816 12
817 9
818 15
819 11
820 7
821 11
822 11
823 9
824 8
825 9
826 12
827 13
828 12
829 7
830 7
831 12
832 11
833 8
834 12
835 11
836 11
837 12
838 7
839 9
840 8
841 16
842 12
843 12
844 17
845 12
846 15
847 12
848 9
849 12
850 16
851 18
852 11
853 12
854 15
855 10
856 11
857 7
858 9
859 14
860 15
861 11
862 15
863 10
864 11
865 9
866 12
867 10
868 6
869 13
870 9
871 10
872 11
873 10
874 9
875 11
876 13
877 12
878 11
879 14
880 11
881 12
882 15
883 12
884 8
885 8
886 9
887 10
888 11
889 7
890 9
891 9
892 7
893 10
894 10
895 13
896 10
897 9
898 14
899 13
900 10
901 11
902 8
903 16
904 11
905 11
906 12
907 14
908 12
909 8
910 14
911 10
912 11
913 10
914 10
915 10
916 10
917 11
918 11
919 13
920 12
921 10
922 11
923 10
924 7
925 10
926 12
927 11
928 12
929 11
930 11
931 11
932 13
933 11
934 10
935 14
936 14
937 15
938 19
939 10
940 10
941 12
942 11
943 11
944 11
945 9
946 11
947 13
948 14
949 12
950 12
951 13
952 12
953 12
954 17
955 13
956 10
957 13
958 12
959 13
960 16
961 10
962 15
963 11
964 13
965 15
966 17
967 15
968 14
969 13
970 14
971 12
972 19
973 14
974 16
975 10
976 11
977 13
978 14
979 9
980 12
981 11
982 13
983 11
984 12
985 8
986 13
987 11
988 12
989 8
990 8
991 11
992 9
993 12
994 10
995 11
996 9
997 12
998 10
999 8
1000 11
1001 9
1002 11
1003 12
1004 10
1005 11
1006 9
1007 9
1008 11
1009 12
1010 9
1011 13
1012 11
1013 16
1014 12
1015 10
1016 10
1017 14
1018 11
1019 9
1020 9
1021 10
1022 10
1023 11
1024 11
1025 6
1026 8
1027 7
1028 8
1029 9
1030 13
1031 8
1032 5
1033 8
1034 8
1035 7
1036 6
1037 5
1038 8
1039 9
1040 8
1041 12
1042 9
1043 9
1044 10
1045 9
1046 9
1047 9
1048 9
1049 10
1050 5
1051 8
1052 8
1053 9
1054 8
1055 10
1056 13
1057 11
1058 8
1059 11
1060 10
1061 7
1062 14
1063 7
1064 9
1065 11
1066 11
1067 9
1068 9
1069 12
1070 6
1071 8
1072 6
1073 11
1074 9
1075 6
1076 8
1077 12
1078 11
1079 10
1080 7
1081 6
1082 10
1083 10
1084 9
1085 6
1086 7
1087 8
1088 5
1089 8
1090 7
1091 6
1092 6
1093 10
1094 9
1095 7
1096 9
1097 6
1098 10
1099 7
1100 9
1101 8
1102 10
1103 8
1104 6
1105 8
1106 7
1107 5
1108 6
1109 11
1110 5
1111 9
1112 6
1113 6
1114 8
1115 8
1116 9
1117 10
1118 9
1119 12
1120 10
1121 11
1122 11
1123 11
1124 9
1125 10
1126 12
1127 12
1128 13
1129 12
1130 12
1131 17
1132 12
1133 13
1134 13
1135 11
1136 18
1137 10
1138 10
1139 10
1140 13
1141 9
1142 14
1143 12
1144 10
1145 13
1146 12
1147 9
1148 9
1149 7
1150 11
1151 9
1152 12
1153 10
1154 12
1155 9
1156 6
1157 7
1158 7
1159 11
1160 9
1161 9
1162 11
1163 12
1164 9
1165 9
1166 7
1167 13
1168 13
1169 10
1170 14
1171 10
1172 10
1173 12
1174 9
1175 9
1176 10
1177 9
1178 9
1179 9
1180 12
1181 9
1182 10
1183 13
1184 12
1185 8
1186 9
1187 9
1188 14
1189 12
1190 9
1191 9
1192 13
1193 7
1194 12
1195 10
1196 14
1197 13
1198 15
1199 13
1200 15
1201 11
1202 12
1203 11
1204 13
1205 8
1206 18
1207 14
1208 16
1209 13
1210 11
1211 10
1212 9
1213 18
1214 13
1215 17
1216 8
1217 7
1218 10
1219 8
1220 8
1221 9
1222 10
1223 13
1224 14
1225 14
1226 13
1227 12
1228 11
1229 10
1230 9
1231 10
1232 14
1233 12
1234 7
1235 9
1236 13
1237 13
1238 11
1239 15
1240 10
1241 10
1242 10
1243 8
1244 7
1245 12
1246 15
1247 13
1248 14
1249 11
1250 12
1251 8
1252 15
1253 14
1254 9
1255 15
1256 9
1257 11
1258 10
1259 10
1260 9
1261 11
1262 10
1263 9
1264 11
1265 12
1266 12
1267 11
1268 13
1269 13
1270 11
1271 11
1272 15
1273 15
1274 14
1275 14
1276 9
1277 10
1278 10
1279 10
1280 10
1281 10
1282 10
1283 12
1284 17
1285 9
1286 13
1287 16
1288 11
1289 11
1290 12
1291 12
1292 12
1293 12
1294 15
1295 7
1296 12
1297 17
1298 17
1299 12
1300 14
1301 11
1302 13
1303 10
1304 17
1305 12
1306 14
1307 14
1308 13
1309 12
1310 15
1311 16
1312 11
1313 10
1314 14
1315 15
1316 15
1317 13
1318 12
1319 12
1320 10
1321 13
1322 11
1323 13
1324 11
1325 12
1326 15
1327 18
1328 12
1329 12
1330 13
1331 13
1332 13
1333 11
1334 12
1335 10
1336 11
1337 17
1338 9
1339 13
1340 14
1341 9
1342 13
1343 9
1344 10
1345 11
1346 12
1347 15
1348 10
1349 13
1350 13
1351 9
1352 12
1353 10
1354 10
1355 13
1356 15
1357 17
1358 13
1359 11
1360 12
1361 13
1362 15
1363 15
1364 17
1365 15
1366 11
1367 13
1368 11
1369 13
1370 11
1371 17
1372 12
1373 10
1374 14
1375 17
1376 17
1377 13
1378 14
1379 10
1380 13
1381 14
1382 14
1383 12
1384 16
1385 10
1386 13
1387 16
1388 11
1389 11
1390 11
1391 11
1392 16
1393 12
1394 14
1395 13
1396 11
1397 12
1398 10
1399 13
1400 13
1401 13
1402 9
1403 12
1404 13
1405 10
1406 13
1407 11
1408 9
1409 12
1410 10
1411 12
1412 12
1413 10
1414 11
1415 13
1416 13
1417 14
1418 13
1419 17
1420 11
1421 11
1422 12
1423 13
1424 12
1425 13
1426 12
1427 11
1428 13
1429 14
1430 11
1431 14
1432 9
1433 12
1434 10
1435 10
1436 11
1437 9
1438 11
1439 14
1440 14
1441 14
1442 14
1443 10
1444 13
1445 10
1446 10
1447 11
1448 10
1449 15
1450 14
1451 12
1452 12
1453 11
1454 11
1455 12
1456 12
1457 11
1458 12
1459 12
1460 10
1461 14
1462 12
1463 12
1464 12
1465 13
1466 11
1467 15
1468 13
1469 11
1470 12
1471 11
1472 11
1473 10
1474 13
1475 11
1476 10
1477 13
1478 12
1479 11
1480 12
1481 10
1482 13
1483 12
1484 12
1485 13
1486 11
1487 15
1488 13
1489 10
1490 16
1491 11
1492 12
1493 15
1494 12
1495 10
1496 12
1497 10
1498 8
1499 10
1500 10
1501 14
1502 11
1503 13
1504 13
1505 13
1506 15
1507 12
1508 12
1509 13
1510 13
1511 13
1512 14
1513 11
1514 16
1515 13
1516 8
1517 13
1518 12
1519 11
1520 15
1521 13
1522 17
1523 13
1524 13
1525 15
1526 10
1527 11
1528 11
1529 11
1530 15
1531 14
1532 11
1533 13
1534 10
1535 11
1536 11
1537 13
1538 11
1539 13
1540 15
1541 13
1542 12
1543 11
1544 11
1545 13
1546 10
1547 14
1548 11
1549 14
1550 12
1551 11
1552 12
1553 11
1554 11
1555 10
1556 11
1557 16
1558 8
1559 10
1560 9
1561 9
1562 10
1563 11
1564 12
1565 9
1566 11
1567 11
1568 16
1569 12
1570 11
1571 10
1572 8
1573 10
1574 9
1575 7
1576 11
1577 8
1578 6
1579 9
1580 7
1581 6
1582 5
1583 6
1584 5
1585 6
1586 5
1587 7
1588 8
1589 8
1590 10
1591 9
1592 10
1593 11
1594 12
1595 11
1596 10
1597 9
1598 11
1599 13
1600 13
1601 13
1602 8
1603 8
1604 6
1605 9
1606 5
1607 9
1608 8
1609 10
1610 10
1611 10
1612 9
1613 11
1614 12
1615 12
1616 9
1617 10
1618 12
1619 10
1620 15
1621 12
1622 14
1623 12
1624 9
1625 12
1626 13
1627 8
1628 12
1629 9
1630 14
1631 10
1632 10
1633 10
1634 11
1635 15
1636 9
1637 8
1638 10
1639 11
1640 13
1641 10
1642 9
1643 11
1644 11
1645 13
1646 7
1647 11
1648 12
1649 10
1650 9
1651 11
1652 7
1653 13
1654 11
1655 8
1656 7
1657 8
1658 9
1659 8
1660 7
1661 8
1662 9
1663 9
1664 8
1665 12
1666 9
1667 11
1668 7
1669 7
1670 13
1671 8
1672 10
1673 7
1674 9
1675 10
1676 13
1677 10
1678 7
1679 8
1680 9
1681 7
1682 8
1683 10
1684 13
1685 11
1686 7
1687 8
1688 8
1689 8
1690 10
1691 10
1692 9
1693 11
1694 10
1695 10
1696 9
1697 9
1698 11
1699 9
1700 6
1701 11
1702 12
1703 11
1704 11
1705 10
1706 7
1707 8
1708 9
1709 11
1710 7
1711 10
1712 10
1713 8
1714 11
1715 8
1716 8
1717 10
1718 11
1719 11
1720 11
1721 12
1722 11
1723 9
1724 10
1725 10
1726 8
1727 10
1728 12
1729 10
1730 8
1731 7
1732 12
1733 13
1734 12
1735 10
1736 8
1737 10
1738 9
1739 11
1740 10
1741 10
1742 11
1743 10
1744 9
1745 8
1746 13
1747 7
1748 9
1749 10
1750 8
1751 11
1752 10
1753 7
1754 8
1755 8
1756 8
1757 11
1758 7
1759 10
1760 11
1761 10
1762 15
1763 11
1764 9
1765 10
1766 9
1767 8
1768 9
1769 8
1770 11
1771 10
1772 11
1773 12
1774 11
1775 11
1776 7
1777 11
1778 8
1779 10
1780 12
1781 15
1782 11
1783 9
1784 11
1785 12
1786 9
1787 11
1788 8
1789 8
1790 10
1791 12
1792 14
1793 13
1794 11
1795 12
1796 14
1797 10
1798 9
1799 12
1800 11
1801 12
1802 11
1803 6
1804 8
1805 10
1806 10
1807 10
1808 10
1809 7
1810 10
1811 9
1812 10
1813 8
1814 8
1815 8
1816 9
1817 12
1818 9
1819 6
1820 7
1821 9
1822 8
1823 8
1824 9
1825 11
1826 8
1827 10
1828 11
1829 8
1830 10
1831 9
1832 8
1833 11
1834 10
1835 8
1836 8
1837 10
1838 11
1839 8
1840 9
1841 8
1842 8
1843 12
1844 9
1845 7
1846 9
1847 9
1848 9
1849 8
1850 9
1851 9
1852 11
1853 13
1854 8
1855 10
1856 7
1857 10
1858 8
1859 8
1860 13
1861 14
1862 10
1863 10
1864 11
1865 9
1866 12
1867 10
1868 9
1869 10
1870 11
1871 9
1872 8
1873 8
1874 8
1875 14
1876 9
1877 9
1878 7
1879 11
1880 10
1881 13
1882 7
1883 15
1884 12
1885 9
1886 8
1887 8
1888 15
1889 9
1890 13
1891 13
1892 14
1893 10
1894 11
1895 11
1896 9
1897 7
1898 10
1899 8
1900 6
1901 11
1902 11
1903 11
1904 13
1905 9
1906 11
1907 11
1908 9
1909 7
1910 8
1911 10
1912 11
1913 11
1914 9
1915 8
1916 7
1917 8
1918 12
1919 8
1920 11
1921 11
1922 10
1923 12
1924 7
1925 8
1926 8
1927 6
1928 8
1929 10
1930 7
1931 8
1932 7
1933 9
1934 12
1935 7
1936 7
1937 8
1938 7
1939 9
1940 10
1941 6
1942 6
1943 11
1944 9
1945 10
1946 8
1947 7
1948 7
1949 8
1950 9
1951 8
1952 10
1953 12
1954 10
1955 11
1956 11
1957 12
1958 9
1959 12
1960 15
1961 16
1962 12
1963 12
1964 10
1965 13
1966 10
1967 12
1968 10
1969 12
1970 12
1971 13
1972 11
1973 12
1974 12
1975 8
1976 11
1977 9
1978 12
1979 8
1980 9
1981 11
1982 6
1983 6
1984 12
1985 11
1986 7
1987 7
1988 12
1989 7
1990 9
1991 10
1992 16
1993 9
1994 8
1995 6
1996 6
1997 7
1998 10
1999 8
2000 9
2001 7
2002 6
2003 11
2004 11
2005 10
2006 9
2007 7
2008 9
2009 9
2010 12
2011 8
2012 6
2013 7
2014 7
2015 7
2016 7
2017 7
2018 5
2019 9
2020 6
2021 9
2022 10
2023 10
2024 8
2025 7
2026 7
2027 7
2028 7
2029 7
2030 9
2031 8
2032 8
2033 8
2034 7
2035 5
2036 7
2037 8
2038 8
2039 6
2040 7
2041 5
2042 6
2043 7
2044 9
2045 8
2046 6
2047 10
2048 9
2049 8
2050 9
2051 11
2052 9
2053 9
2054 13
2055 12
2056 8
2057 9
2058 9
2059 6
2060 9
2061 9
2062 10
2063 7
2064 9
2065 8
2066 9
2067 9
2068 14
2069 12
2070 14
2071 14
2072 11
2073 15
2074 10
2075 13
2076 13
2077 13
2078 11
2079 10
2080 11
2081 14
2082 11
2083 13
2084 11
2085 10
2086 12
2087 14
2088 10
2089 12
2090 12
2091 9
2092 11
2093 12
2094 9
2095 10
2096 10
2097 10
2098 14
2099 11
2100 11
2101 11
2102 12
2103 11
2104 11
2105 10
2106 11
2107 10
2108 12
2109 9
2110 9
2111 15
2112 12
2113 14
2114 15
2115 14
2116 14
2117 13
2118 16
2119 13
2120 10
2121 11
2122 15
2123 12
2124 18
2125 15
2126 12
2127 16
2128 14
2129 16
2130 16
2131 11
2132 10
2133 14
2134 12
2135 18
2136 12
2137 9
2138 14
2139 13
2140 14
2141 10
2142 14
2143 11
2144 10
2145 7
2146 12
2147 6
2148 11
2149 12
2150 11
2151 11
2152 10
2153 19
2154 12
2155 11
2156 13
2157 16
2158 17
2159 12
2160 17
2161 16
2162 17
2163 19
2164 17
2165 15
2166 17
2167 20
2168 16
2169 12
2170 15
2171 17
2172 15
2173 16
2174 15
2175 13
2176 19
2177 15
2178 19
2179 16
2180 18
2181 17
2182 12
2183 13
2184 13
2185 13
2186 15
2187 16
2188 18
2189 17
2190 13
2191 19
2192 18
2193 15
2194 16
2195 20
2196 19
2197 17
2198 16
2199 14
2200 17
2201 14
2202 19
2203 23
2204 19
2205 19
2206 19
2207 20
2208 20
2209 22
2210 21
2211 21
2212 25
2213 20
2214 19
2215 17
2216 13
2217 19
2218 23
2219 17
2220 18
2221 19
2222 15
2223 13
2224 17
2225 19
2226 17
2227 18
2228 22
2229 19
2230 20
2231 20
2232 15
2233 21
2234 19
2235 19
2236 18
2237 15
2238 14
2239 15
2240 19
2241 18
2242 22
2243 16
2244 18
2245 17
2246 20
2247 15
2248 16
2249 19
2250 18
2251 18
2252 19
2253 17
2254 17
2255 18
2256 16
2257 17
2258 19
2259 16
2260 17
2261 20
2262 18
2263 17
2264 21
2265 20
2266 25
2267 19
2268 24
2269 14
2270 15
2271 17
2272 20
2273 16
2274 16
2275 19
2276 17
2277 16
2278 12
2279 18
2280 14
2281 15
2282 14
2283 14
2284 15
2285 19
2286 16
2287 19
2288 13
2289 19
2290 18
2291 24
2292 19
2293 18
2294 10
2295 23
2296 20
2297 16
2298 20
2299 20
2300 21
2301 17
2302 16
2303 18
2304 14
2305 15
2306 19
2307 17
2308 22
2309 16
2310 19
2311 17
2312 18
2313 19
2314 16
2315 17
2316 17
2317 17
2318 14
2319 17
2320 15
2321 17
2322 15
2323 21
2324 24
2325 17
2326 22
2327 15
2328 16
2329 21
2330 21
2331 22
2332 16
2333 16
2334 18
2335 23
2336 15
2337 20
2338 16
2339 21
2340 20
2341 20
2342 21
2343 21
2344 17
2345 26
2346 26
2347 19
2348 27
2349 23
2350 22
2351 19
2352 15
2353 18
2354 15
2355 21
2356 18
2357 19
2358 15
2359 16
2360 20
2361 18
2362 17
2363 17
2364 16
2365 14
2366 15
2367 16
2368 16
2369 15
2370 20
2371 15
2372 18
2373 18
2374 25
2375 20
2376 21
2377 15
2378 14
2379 14
2380 17
2381 17
2382 20
2383 15
2384 14
2385 21
2386 21
2387 19
2388 19
2389 20
2390 20
2391 15
2392 11
2393 15
2394 17
2395 16
2396 15
2397 15
2398 19
2399 21
2400 18
2401 18
2402 17
2403 18
2404 19
2405 17
2406 18
2407 20
2408 19
2409 24
2410 23
2411 14
2412 21
2413 18
2414 16
2415 18
2416 18
2417 17
2418 14
2419 13
2420 15
2421 14
2422 18
2423 15
2424 19
2425 16
2426 19
2427 17
2428 19
2429 18
2430 20
2431 15
2432 17
2433 12
2434 15
2435 19
2436 14
2437 22
2438 15
2439 16
2440 14
2441 17
2442 17
2443 17
2444 18
2445 12
2446 17
2447 17
2448 18
2449 21
2450 15
2451 18
2452 20
2453 16
2454 18
2455 14
2456 15
2457 15
2458 13
2459 15
2460 17
2461 12
2462 14
2463 13
2464 17
2465 14
2466 15
2467 15
2468 13
2469 14
2470 16
2471 14
2472 14
2473 14
2474 12
2475 15
2476 13
2477 14
2478 14
2479 17
2480 15
2481 17
2482 16
2483 12
2484 16
2485 15
2486 13
2487 11
2488 17
2489 17
2490 17
2491 11
2492 12
2493 17
2494 16
2495 19
2496 14
2497 13
2498 13
2499 14
2500 16
2501 13
2502 16
2503 22
2504 20
2505 15
2506 13
2507 15
2508 15
2509 12
2510 9
2511 12
2512 15
2513 9
2514 13
2515 12
2516 14
2517 18
2518 17
2519 12
2520 15
2521 13
2522 14
2523 15
2524 8
2525 11
2526 16
2527 15
2528 14
2529 15
2530 10
2531 10
2532 16
2533 11
2534 13
2535 10
2536 12
2537 11
2538 13
2539 16
2540 15
2541 9
2542 21
2543 11
2544 13
2545 17
2546 14
2547 15
2548 15
2549 21
2550 11
2551 10
2552 12
2553 13
2554 11
2555 9
2556 8
2557 9
2558 11
2559 14
2560 11
2561 9
2562 12
2563 16
2564 12
2565 9
2566 11
2567 12
2568 12
2569 16
2570 10
2571 11
2572 11
2573 17
2574 17
2575 13
2576 10
2577 9
2578 11
2579 13
2580 14
2581 16
2582 9
2583 16
2584 12
2585 16
2586 15
2587 15
2588 11
2589 12
2590 15
2591 14
2592 10
2593 16
2594 19
2595 14
2596 11
2597 17
2598 14
2599 18
2600 9
2601 12
2602 12
2603 11
2604 10
2605 11
2606 11
2607 15
2608 11
2609 15
2610 13
2611 14
2612 14
2613 14
2614 13
2615 14
2616 12
2617 11
2618 12
2619 11
2620 14
2621 10
2622 12
2623 9
2624 7
2625 14
2626 7
2627 7
2628 10
2629 10
2630 7
2631 9
2632 6
2633 12
2634 13
2635 7
2636 9
2637 10
2638 11
2639 12
2640 10
2641 8
2642 8
2643 9
2644 9
2645 11
2646 8
2647 9
2648 8
2649 8
2650 11
2651 10
2652 7
2653 11
2654 7
2655 11
2656 9
2657 11
2658 9
2659 11
2660 9
2661 13
2662 14
2663 14
2664 12
2665 9
2666 11
2667 14
2668 14
2669 11
2670 10
2671 15
2672 15
2673 10
2674 9
2675 10
2676 9
2677 17
2678 12
2679 11
2680 11
2681 10
2682 14
2683 15
2684 9
2685 14
2686 11
2687 9
2688 11
2689 13
2690 15
2691 11
2692 16
2693 12
2694 19
2695 14
2696 11
2697 12
2698 18
2699 15
2700 20
2701 13
2702 17
2703 17
2704 19
2705 17
2706 15
2707 21
2708 16
2709 13
2710 18
2711 14
2712 21
2713 23
2714 14
2715 17
2716 17
2717 17
2718 15
2719 14
2720 19
2721 17
2722 14
2723 14
2724 17
2725 10
2726 14
2727 17
2728 14
2729 17
2730 17
2731 18
2732 18
2733 14
2734 17
2735 13
2736 15
2737 17
2738 17
2739 16
2740 19
2741 13
2742 16
2743 16
2744 12
2745 13
2746 18
2747 12
2748 18
2749 17
2750 13
2751 14
2752 16
2753 14
2754 10
2755 15
2756 12
2757 17
2758 14
2759 10
2760 13
2761 17
2762 12
2763 13
2764 16
2765 13
2766 18
2767 19
2768 18
2769 8
2770 9
2771 18
2772 21
2773 9
2774 12
2775 9
2776 14
2777 16
2778 12
2779 13
2780 14
2781 17
2782 19
2783 17
2784 12
2785 11
2786 9
2787 16
2788 14
2789 13
2790 16
2791 15
2792 11
2793 14
2794 17
2795 16
2796 13
2797 9
2798 17
2799 15
2800 11
2801 15
2802 14
2803 11
2804 11
2805 11
2806 9
2807 14
2808 21
2809 15
2810 13
2811 16
2812 9
2813 11
2814 12
2815 12
2816 16
2817 8
2818 14
2819 11
2820 14
2821 10
2822 10
2823 13
2824 9
2825 13
2826 8
2827 10
2828 10
2829 16
2830 14
2831 11
2832 10
2833 11
2834 14
2835 15
2836 13
2837 15
2838 14
2839 11
2840 15
2841 18
2842 19
2843 20
2844 16
2845 19
2846 18
2847 15
2848 14
2849 14
2850 15
2851 10
2852 11
2853 12
2854 11
2855 17
2856 10
2857 13
2858 13
2859 14
2860 15
2861 17
2862 17
2863 20
2864 16
2865 15
2866 17
2867 18
2868 11
2869 12
2870 18
2871 13
2872 17
2873 10
2874 20
2875 11
2876 21
2877 14
2878 15
2879 19
2880 17
2881 13
2882 14
2883 20
2884 21
2885 18
2886 13
2887 18
2888 14
2889 16
2890 19
2891 17
2892 19
2893 14
2894 16
2895 13
2896 12
2897 14
2898 16
2899 18
2900 14
2901 13
2902 12
2903 16
2904 13
2905 11
2906 18
2907 12
2908 12
2909 12
2910 11
2911 9
2912 10
2913 13
2914 17
2915 14
2916 16
2917 17
2918 15
2919 17
2920 20
2921 16
2922 16
2923 13
2924 14
2925 10
2926 11
2927 18
2928 11
2929 18
2930 14
2931 15
2932 14
2933 15
2934 14
2935 16
2936 18
2937 16
2938 10
2939 17
2940 13
2941 13
2942 15
2943 12
2944 12
2945 16
2946 12
2947 12
2948 13
2949 17
2950 11
2951 14
2952 17
2953 13
2954 17
2955 16
2956 13
2957 13
2958 15
2959 18
2960 20
2961 11
2962 14
2963 11
2964 16
2965 15
2966 15
2967 15
2968 20
2969 19
2970 15
2971 17
2972 15
2973 18
2974 16
2975 11
2976 20
2977 15
2978 16
2979 17
2980 16
2981 17
2982 12
2983 21
2984 18
2985 11
2986 15
2987 18
2988 17
2989 15
2990 17
2991 14
2992 14
2993 16
2994 15
2995 16
2996 16
2997 17
2998 19
2999 19
3000 19
3001 15
3002 16
3003 17
3004 17
3005 17
3006 16
3007 15
3008 18
3009 13
3010 21
3011 17
3012 19
3013 16
3014 19
3015 22
3016 26
3017 17
3018 18
3019 17
3020 20
3021 14
3022 16
3023 14
3024 20
3025 17
3026 23
3027 17
3028 17
3029 21
3030 19
3031 16
3032 18
3033 19
3034 23
3035 14
3036 20
3037 16
3038 17
3039 15
3040 16
3041 16
3042 19
3043 15
3044 22
3045 20
3046 16
3047 17
3048 21
3049 20
3050 14
3051 17
3052 19
3053 21
3054 17
3055 13
3056 13
3057 18
3058 16
3059 13
3060 15
3061 10
3062 17
3063 14
3064 17
3065 18
3066 10
3067 17
3068 16
3069 15
3070 13
3071 14
3072 14
3073 13
3074 14
3075 13
3076 18
3077 12
3078 17
3079 19
3080 16
3081 19
3082 17
3083 16
3084 17
3085 16
3086 19
3087 15
3088 17
3089 13
3090 16
3091 10
3092 16
3093 15
3094 15
3095 18
3096 13
3097 13
3098 14
3099 14
3100 12
3101 13
3102 13
3103 14
3104 12
3105 11
3106 13
3107 12
3108 16
3109 15
3110 13
3111 15
3112 19
3113 14
3114 14
3115 16
3116 15
3117 17
3118 17
3119 12
3120 18
3121 14
3122 18
3123 14
3124 19
3125 16
3126 13
3127 13
3128 19
3129 14
3130 14
3131 13
3132 21
3133 15
3134 14
3135 15
3136 18
3137 18
3138 16
3139 17
3140 14
3141 13
3142 15
3143 13
3144 9
3145 11
3146 14
3147 15
3148 18
3149 15
3150 21
3151 16
3152 15
3153 14
3154 15
3155 20
3156 17
3157 14
3158 19
3159 16
3160 16
3161 16
3162 19
3163 19
3164 11
3165 11
3166 16
3167 20
3168 16
3169 13
3170 13
3171 12
3172 17
3173 16
3174 15
3175 21
3176 12
3177 17
3178 11
3179 11
3180 11
3181 12
3182 14
3183 18
3184 18
3185 16
3186 18
3187 14
3188 18
3189 18
3190 18
3191 15
3192 15
3193 13
3194 16
3195 12
3196 18
3197 17
3198 13
3199 17
3200 20
3201 13
3202 17
3203 13
3204 16
3205 22
3206 14
3207 15
3208 17
3209 14
3210 17
3211 18
3212 19
3213 21
3214 19
3215 17
3216 14
3217 17
3218 20
3219 21
3220 16
3221 18
3222 21
3223 19
3224 17
3225 19
3226 18
3227 14
3228 16
3229 14
3230 18
3231 20
3232 16
3233 18
3234 14
3235 16
3236 14
3237 15
3238 16
3239 16
3240 14
3241 16
3242 16
3243 14
3244 13
3245 18
3246 18
3247 11
3248 17
3249 14
3250 19
3251 13
3252 14
3253 17
3254 16
3255 21
3256 16
3257 17
3258 15
3259 18
3260 16
3261 15
3262 14
3263 18
3264 12
3265 16
3266 19
3267 19
3268 13
3269 18
3270 16
3271 14
3272 13
3273 14
3274 15
3275 15
3276 13
3277 19
3278 21
3279 16
3280 12
3281 18
3282 19
3283 12
3284 13
3285 19
3286 20
3287 15
3288 13
3289 15
3290 18
3291 15
3292 15
3293 15
3294 16
3295 19
3296 13
3297 22
3298 13
3299 17
3300 16
3301 18
3302 16
3303 18
3304 20
3305 20
3306 16
3307 16
3308 18
3309 19
3310 14
3311 15
3312 17
3313 16
3314 12
3315 17
3316 17
3317 18
3318 16
3319 13
3320 16
3321 16
3322 23
3323 22
3324 17
3325 21
3326 13
3327 17
3328 18
3329 13
3330 16
3331 19
3332 21
3333 19
3334 19
3335 18
3336 17
3337 17
3338 17
3339 13
3340 13
3341 12
3342 12
3343 12
3344 15
3345 16
3346 17
3347 17
3348 14
3349 17
3350 18
3351 18
3352 17
3353 15
3354 11
3355 13
3356 9
3357 19
3358 17
3359 17
3360 14
3361 17
3362 15
3363 18
3364 14
3365 16
3366 18
3367 21
3368 16
3369 18
3370 15
3371 13
3372 16
3373 17
3374 17
3375 16
3376 19
3377 16
3378 16
3379 16
3380 21
3381 16
3382 16
3383 19
3384 18
3385 17
3386 18
3387 16
3388 19
3389 21
3390 16
3391 15
3392 14
3393 16
3394 15
3395 21
3396 16
3397 16
3398 15
3399 21
3400 17
3401 13
3402 17
3403 20
3404 19
3405 19
3406 21
3407 20
3408 22
3409 12
3410 14
3411 19
3412 14
3413 18
3414 18
3415 17
3416 22
3417 19
3418 17
3419 19
3420 21
3421 19
3422 21
3423 16
3424 20
3425 12
3426 14
3427 16
3428 10
3429 17
3430 14
3431 17
3432 16
3433 16
3434 14
3435 15
3436 16
3437 12
3438 14
3439 18
3440 16
3441 17
3442 19
3443 18
3444 21
3445 16
3446 20
3447 12
3448 13
3449 14
3450 12
3451 17
3452 11
3453 14
3454 12
3455 18
3456 14
3457 15
3458 18
3459 14
3460 19
3461 17
3462 14
3463 17
3464 17
3465 16
3466 15
3467 19
3468 18
3469 15
3470 20
3471 18
3472 17
3473 16
3474 14
3475 14
3476 16
3477 12
3478 15
3479 14
3480 14
3481 17
3482 14
3483 11
3484 15
3485 15
3486 16
3487 15
3488 16
3489 16
3490 16
3491 13
3492 19
3493 12
3494 13
3495 11
3496 17
3497 20
3498 15
3499 12
3500 10
3501 12
3502 13
3503 12
3504 14
3505 18
3506 12
3507 14
3508 17
3509 17
3510 22
3511 20
3512 15
3513 16
3514 14
3515 19
3516 19
3517 18
3518 20
3519 17
3520 17
3521 15
3522 19
3523 16
3524 16
3525 18
3526 21
3527 17
3528 19
3529 16
3530 23
3531 18
3532 17
3533 20
3534 23
3535 19
3536 24
3537 21
3538 22
3539 20
3540 18
3541 23
3542 21
3543 17
3544 17
3545 15
3546 11
3547 20
3548 20
3549 21
3550 16
3551 18
3552 16
3553 17
3554 21
3555 13
3556 15
3557 20
3558 16
3559 19
3560 22
3561 19
3562 17
3563 21
3564 17
3565 18
3566 16
3567 18
3568 18
3569 15
3570 17
3571 21
3572 17
3573 24
3574 16
3575 23
3576 18
3577 18
3578 20
3579 20
3580 14
3581 17
3582 18
3583 17
3584 16
3585 15
3586 22
3587 19
3588 17
3589 21
3590 16
3591 17
3592 19
3593 18
3594 20
3595 17
3596 16
3597 17
3598 18
3599 15
3600 17
3601 15
3602 17
3603 14
3604 17
3605 25
3606 18
3607 20
3608 20
3609 18
3610 17
3611 19
3612 15
3613 21
3614 24
3615 19
3616 19
3617 24
3618 18
3619 17
3620 15
3621 19
3622 15
3623 11
3624 16
3625 16
3626 17
3627 18
3628 16
3629 14
3630 18
3631 12
3632 15
3633 18
3634 22
3635 20
3636 19
3637 20
3638 15
3639 17
3640 20
3641 17
3642 14
3643 23
3644 21
3645 20
3646 18
3647 19
3648 18
3649 14
3650 22
3651 16
3652 18
3653 20
3654 19
3655 19
3656 17
3657 17
3658 20
3659 21
3660 16
3661 16
3662 15
3663 17
3664 20
3665 21
3666 16
3667 19
3668 16
3669 16
3670 18
3671 17
3672 18
3673 19
3674 15
3675 19
3676 17
3677 19
3678 17
3679 18
3680 13
3681 22
3682 16
3683 20
3684 16
3685 16
3686 15
3687 18
3688 19
3689 19
3690 15
3691 21
3692 19
3693 19
3694 16
3695 19
3696 16
3697 16
3698 20
3699 14
3700 18
3701 20
3702 16
3703 15
3704 18
3705 12
3706 16
3707 19
3708 14
3709 18
3710 21
3711 15
3712 19
3713 13
3714 17
3715 18
3716 17
3717 15
3718 16
3719 14
3720 15
3721 16
3722 14
3723 17
3724 20
3725 17
3726 18
3727 20
3728 15
3729 17
3730 18
3731 16
3732 18
3733 20
3734 16
3735 17
3736 19
3737 17
3738 22
3739 16
3740 17
3741 14
3742 17
3743 17
3744 21
3745 24
3746 18
3747 23
3748 23
3749 18
3750 20
3751 17
3752 16
3753 15
3754 18
3755 18
3756 21
3757 22
3758 16
3759 19
3760 19
3761 21
3762 16
3763 17
3764 18
3765 17
3766 20
3767 16
3768 18
3769 16
3770 17
3771 12
3772 14
3773 16
3774 16
3775 18
3776 22
3777 16
3778 21
3779 19
3780 14
3781 16
3782 15
3783 20
3784 17
3785 20
3786 18
3787 13
3788 17
3789 10
3790 23
3791 15
3792 15
3793 15
3794 17
3795 13
3796 12
3797 15
3798 17
3799 20
3800 22
3801 16
3802 18
3803 18
3804 18
3805 15
3806 17
3807 12
3808 21
3809 17
3810 14
3811 15
3812 14
3813 15
3814 21
3815 17
3816 12
3817 20
3818 20
3819 17
3820 15
3821 15
3822 16
3823 15
3824 17
3825 15
3826 17
3827 22
3828 19
3829 23
3830 17
3831 15
3832 15
3833 19
3834 15
3835 13
3836 13
3837 14
3838 12
3839 21
3840 15
3841 12
3842 13
3843 14
3844 16
3845 12
3846 13
3847 11
3848 16
3849 15
3850 13
3851 15
3852 13
3853 15
3854 18
3855 13
3856 16
3857 15
3858 14
3859 14
3860 16
3861 14
3862 15
3863 13
3864 15
3865 16
3866 12
3867 16
3868 14
3869 12
3870 15
3871 12
3872 14
3873 12
3874 15
3875 18
3876 20
3877 14
3878 18
3879 18
3880 15
3881 14
3882 12
3883 14
3884 14
3885 15
3886 16
3887 16
3888 15
3889 17
3890 13
3891 21
3892 15
3893 14
3894 18
3895 12
3896 12
3897 14
3898 13
3899 12
3900 19
3901 18
3902 15
3903 20
3904 18
3905 13
3906 17
3907 12
3908 15
3909 19
3910 15
3911 16
3912 15
3913 17
3914 16
3915 18
3916 16
3917 18
3918 16
3919 17
3920 13
3921 12
3922 13
3923 15
3924 17
3925 17
3926 13
3927 18
3928 20
3929 17
3930 21
3931 22
3932 15
3933 15
3934 15
3935 15
3936 17
3937 15
3938 17
3939 17
3940 16
3941 17
3942 18
3943 16
3944 14
3945 18
3946 15
3947 15
3948 15
3949 15
3950 13
3951 17
3952 17
3953 20
3954 17
3955 18
3956 20
3957 18
3958 15
3959 16
3960 18
3961 16
3962 12
3963 22
3964 23
3965 13
3966 20
3967 17
3968 17
3969 13
3970 15
3971 18
3972 14
3973 16
3974 17
3975 14
3976 16
3977 19
3978 15
3979 12
3980 19
3981 15
3982 20
3983 18
3984 20
3985 16
3986 17
3987 19
3988 19
3989 20
3990 16
3991 18
3992 17
3993 14
3994 19
3995 16
3996 17
3997 20
3998 16
3999 16
4000 15
4001 15
4002 19
4003 19
4004 19
4005 17
4006 20
4007 16
4008 23
4009 18
4010 22
4011 18
4012 19
4013 18
4014 17
4015 22
4016 22
4017 16
4018 19
4019 18
4020 19
4021 24
4022 23
4023 21
4024 19
4025 17
4026 12
4027 12
4028 12
4029 17
4030 20
4031 15
4032 18
4033 20
4034 16
4035 18
4036 18
4037 22
4038 18
4039 21
4040 21
4041 18
4042 22
4043 15
4044 17
4045 14
4046 22
4047 20
4048 17
4049 24
4050 17
4051 23
4052 21
4053 18
4054 18
4055 18
4056 17
4057 19
4058 16
4059 15
4060 19
4061 21
4062 19
4063 19
4064 19
4065 18
4066 21
4067 18
4068 18
4069 18
4070 17
4071 16
4072 18
4073 20
4074 23
4075 25
4076 17
4077 20
4078 21
4079 25
4080 20
4081 13
4082 22
4083 20
4084 20
4085 20
4086 18
4087 18
4088 16
4089 16
4090 16
4091 17
4092 14
4093 19
4094 16
4095 16
4096 19
4097 19
4098 18
4099 21
4100 21
4101 19
4102 20
4103 16
4104 16
4105 13
4106 17
4107 20
4108 14
4109 19
4110 13
4111 17
4112 13
4113 12
4114 13
4115 20
4116 17
4117 18
4118 17
4119 22
4120 23
4121 22
4122 16
4123 21
4124 20
4125 28
4126 16
4127 14
4128 20
4129 21
4130 18
4131 20
4132 29
4133 16
4134 16
4135 18
4136 18
4137 15
4138 18
4139 16
4140 19
4141 16
4142 21
4143 19
4144 17
4145 19
4146 20
4147 20
4148 14
4149 20
4150 13
4151 14
4152 14
4153 19
4154 14
4155 26
4156 16
4157 17
4158 17
4159 17
4160 20
4161 21
4162 18
4163 16
4164 19
4165 13
4166 18
4167 22
4168 17
4169 17
4170 15
4171 20
4172 19
4173 16
4174 18
4175 19
4176 15
4177 19
4178 16
4179 18
4180 15
4181 17
4182 14
4183 18
4184 20
4185 15
4186 27
4187 16
4188 14
4189 22
4190 21
4191 17
4192 16
4193 23
4194 21
4195 20
4196 18
4197 13
4198 17
4199 17
4200 15
4201 27
4202 17
4203 19
4204 16
4205 19
4206 18
4207 18
4208 22
4209 19
4210 21
4211 16
4212 18
4213 19
4214 20
4215 17
4216 18
4217 14
4218 15
4219 16
4220 20
4221 17
4222 23
4223 16
4224 23
4225 20
4226 17
4227 18
4228 20
4229 18
4230 15
4231 17
4232 18
4233 18
4234 21
4235 15
4236 18
4237 20
4238 22
4239 24
4240 18
4241 16
4242 22
4243 17
4244 16
4245 17
4246 17
4247 17
4248 19
4249 19
4250 15
4251 20
4252 17
4253 21
4254 19
4255 17
4256 21
4257 21
4258 18
4259 21
4260 25
4261 15
4262 22
4263 22
4264 18
4265 16
4266 15
4267 18
4268 15
4269 17
4270 19
4271 20
4272 18
4273 16
4274 20
4275 22
4276 18
4277 19
4278 20
4279 16
4280 17
4281 17
4282 13
4283 16
4284 19
4285 18
4286 17
4287 15
4288 16
4289 13
4290 13
4291 15
4292 20
4293 17
4294 16
4295 15
4296 19
4297 18
4298 21
4299 17
4300 19
4301 19
4302 17
4303 17
4304 22
4305 16
4306 17
4307 13
4308 20
4309 18
4310 14
4311 20
4312 15
4313 23
4314 15
4315 17
4316 17
4317 19
4318 19
4319 16
4320 16
4321 21
4322 18
4323 17
4324 17
4325 18
4326 13
4327 17
4328 11
4329 17
4330 16
4331 21
4332 17
4333 16
4334 15
4335 14
4336 15
4337 15
4338 16
4339 19
4340 16
4341 18
4342 15
4343 16
4344 19
4345 19
4346 21
4347 15
4348 18
4349 23
4350 23
4351 16
4352 14
4353 18
4354 19
4355 16
4356 21
4357 21
4358 19
4359 16
4360 16
4361 16
4362 17
4363 17
4364 18
4365 15
4366 15
4367 22
4368 17
4369 19
4370 19
4371 19
4372 16
4373 18
4374 21
4375 13
4376 16
4377 22
4378 14
4379 13
4380 14
4381 20
4382 17
4383 18
4384 16
4385 15
4386 20
4387 17
4388 17
4389 11
4390 18
4391 14
4392 11
4393 11
4394 12
4395 9
4396 10
4397 12
4398 15
4399 15
4400 15
4401 11
4402 12
4403 13
4404 13
4405 13
4406 14
4407 19
4408 19
4409 10
4410 19
4411 10
4412 17
4413 14
4414 17
4415 14
4416 13
4417 13
4418 15
4419 18
4420 13
4421 18
4422 17
4423 17
4424 17
4425 16
4426 16
4427 16
4428 17
4429 20
4430 13
4431 11
4432 16
4433 15
4434 21
4435 15
4436 18
4437 18
4438 19
4439 14
4440 17
4441 16
4442 12
4443 16
4444 23
4445 17
4446 17
4447 20
4448 18
4449 24
4450 21
4451 19
4452 18
4453 26
4454 22
4455 19
4456 20
4457 18
4458 17
4459 19
4460 17
4461 18
4462 18
4463 19
4464 20
4465 20
4466 23
4467 20
4468 19
4469 23
4470 21
4471 20
4472 18
4473 20
4474 24
4475 17
4476 19
4477 19
4478 15
4479 19
4480 21
4481 19
4482 21
4483 17
4484 15
4485 17
4486 15
4487 21
4488 16
4489 16
4490 17
4491 20
4492 16
4493 21
4494 17
4495 21
4496 16
4497 18
4498 13
4499 21
4500 19
4501 16
4502 18
4503 20
4504 17
4505 16
4506 21
4507 19
4508 15
4509 19
4510 16
4511 14
4512 19
4513 17
4514 21
4515 18
4516 19
4517 22
4518 22
4519 22
4520 16
4521 19
4522 17
4523 18
4524 22
4525 23
4526 22
4527 22
4528 15
4529 18
4530 24
4531 22
4532 26
4533 23
4534 20
4535 22
4536 21
4537 19
4538 19
4539 29
4540 19
4541 22
4542 23
4543 20
4544 20
4545 28
4546 21
4547 17
4548 18
4549 19
4550 21
4551 20
4552 19
4553 18
4554 20
4555 21
4556 20
4557 22
4558 22
4559 17
4560 18
4561 19
4562 21
4563 13
4564 24
4565 15
4566 23
4567 19
4568 19
4569 19
4570 17
4571 15
4572 17
4573 20
4574 19
4575 15
4576 16
4577 17
4578 22
4579 19
4580 17
4581 18
4582 22
4583 14
4584 20
4585 17
4586 18
4587 20
4588 15
4589 20
4590 19
4591 17
4592 14
4593 17
4594 12
4595 22
4596 19
4597 16
4598 15
4599 17
4600 19
4601 20
4602 21
4603 16
4604 15
4605 15
4606 16
4607 18
4608 19
4609 17
4610 15
4611 18
4612 16
4613 16
4614 17
4615 22
4616 19
4617 17
4618 20
4619 23
4620 16
4621 21
4622 19
4623 19
4624 17
4625 14
4626 16
4627 16
4628 15
4629 15
4630 20
4631 19
4632 17
4633 16
4634 17
4635 17
4636 14
4637 17
4638 14
4639 16
4640 16
4641 17
4642 13
4643 15
4644 22
4645 21
4646 23
4647 18
4648 17
4649 16
4650 22
4651 17
4652 19
4653 17
4654 16
4655 15
4656 17
4657 16
4658 17
4659 16
4660 18
4661 15
4662 14
4663 16
4664 15
4665 14
4666 13
4667 15
4668 14
4669 14
4670 17
4671 16
4672 18
4673 20
4674 16
4675 16
4676 18
4677 19
4678 17
4679 15
4680 18
4681 14
4682 17
4683 18
4684 14
4685 15
4686 18
4687 20
4688 19
4689 17
4690 18
4691 19
4692 18
4693 15
4694 23
4695 21
4696 21
4697 18
4698 21
4699 19
4700 19
4701 19
4702 18
4703 23
4704 21
4705 23
4706 15
4707 19
4708 17
4709 15
4710 23
4711 13
4712 15
4713 16
4714 18
4715 13
4716 15
4717 17
4718 16
4719 14
4720 17
4721 15
4722 15
4723 17
4724 19
4725 19
4726 18
4727 17
4728 16
4729 16
4730 21
4731 17
4732 17
4733 20
4734 21
4735 14
4736 17
4737 14
4738 18
4739 16
4740 14
4741 14
4742 20
4743 13
4744 14
4745 15
4746 15
4747 21
4748 14
4749 15
4750 13
4751 17
4752 21
4753 18
4754 12
4755 21
4756 14
4757 17
4758 18
4759 15
4760 19
4761 20
4762 18
4763 20
4764 17
4765 21
4766 22
4767 22
4768 15
4769 20
4770 18
4771 18
4772 13
4773 12
4774 20
4775 20
4776 18
4777 15
4778 19
4779 17
4780 19
4781 17
4782 17
4783 17
4784 17
4785 17
4786 17
4787 19
4788 19
4789 19
4790 22
4791 17
4792 22
4793 17
4794 17
4795 17
4796 19
4797 18
4798 24
4799 16
4800 18
4801 21
4802 21
4803 16
4804 18
4805 20
4806 25
4807 23
4808 20
4809 21
4810 23
4811 21
4812 20
4813 18
4814 18
4815 17
4816 19
4817 17
4818 17
4819 15
4820 20
4821 20
4822 21
4823 21
4824 20
4825 23
4826 23
4827 22
4828 15
4829 16
4830 17
4831 21
4832 21
4833 20
4834 19
4835 15
4836 15
4837 18
4838 16
4839 17
4840 20
4841 20
4842 22
4843 21
4844 17
4845 18
4846 14
4847 18
4848 16
4849 16
4850 21
4851 18
4852 20
4853 15
4854 15
4855 20
4856 16
4857 15
4858 20
4859 17
4860 19
4861 17
4862 14
4863 16
4864 16
4865 17
4866 11
4867 12
4868 15
4869 14
4870 15
4871 16
4872 15
4873 14
4874 16
4875 18
4876 17
4877 13
4878 18
4879 14
4880 12
4881 15
4882 16
4883 19
4884 16
4885 18
4886 14
4887 18
4888 16
4889 20
4890 17
4891 18
4892 18
4893 18
4894 14
4895 18
4896 19
4897 17
4898 18
4899 15
4900 19
4901 18
4902 21
4903 13
4904 18
4905 21
4906 18
4907 18
4908 17
4909 19
4910 18
4911 21
4912 23
4913 23
4914 17
4915 20
4916 17
4917 24
4918 21
4919 22
4920 19
4921 20
4922 17
4923 15
4924 16
4925 20
4926 21
4927 22
4928 16
4929 18
4930 21
4931 16
4932 19
4933 20
4934 20
4935 18
4936 20
4937 20
4938 21
4939 22
4940 17
4941 25
4942 20
4943 17
4944 17
4945 18
4946 16
4947 19
4948 21
4949 20
4950 18
4951 20
4952 22
4953 13
4954 18
4955 19
4956 19
4957 17
4958 22
4959 18
4960 16
4961 21
4962 15
4963 18
4964 18
4965 19
4966 18
4967 14
4968 17
4969 22
4970 16
4971 17
4972 15
4973 19
4974 17
4975 19
4976 16
4977 18
4978 19
4979 16
4980 15
4981 18
4982 19
4983 15
4984 17
4985 15
4986 19
4987 24
4988 20
4989 22
4990 18
4991 15
4992 16
4993 14
4994 19
4995 19
4996 16
4997 19
4998 16
4999 15
5000 16
5001 13
5002 12
5003 14
5004 17
5005 18
5006 15
5007 18
5008 14
5009 18
5010 15
5011 18
5012 16
5013 15
5014 18
5015 18
5016 15
5017 18
5018 13
5019 16
5020 17
5021 17
5022 18
5023 16
5024 13
5025 14
5026 16
5027 21
5028 14
5029 18
5030 13
5031 15
5032 14
5033 15
5034 18
5035 17
5036 14
5037 13
5038 13
5039 16
5040 19
5041 14
5042 14
5043 20
5044 13
5045 19
5046 17
5047 13
5048 14
5049 16
5050 17
5051 15
5052 19
5053 18
5054 14
5055 15
5056 15
5057 16
5058 18
5059 15
5060 17
5061 18
5062 14
5063 16
5064 24
5065 16
5066 15
5067 17
5068 16
5069 15
5070 15
5071 17
5072 13
5073 14
5074 17
5075 17
5076 16
5077 18
5078 16
5079 10
5080 15
5081 20
5082 14
5083 12
5084 18
5085 19
5086 15
5087 9
5088 14
5089 21
5090 15
5091 18
5092 15
5093 15
5094 14
5095 16
5096 17
5097 14
5098 17
5099 16
5100 17
5101 17
5102 16
5103 15
5104 17
5105 13
5106 17
5107 16
5108 16
5109 15
5110 17
5111 12
5112 13
5113 18
5114 18
5115 17
5116 20
5117 19
5118 21
5119 14
5120 11
5121 18
5122 20
5123 19
5124 18
5125 16
5126 16
5127 16
5128 15
5129 18
5130 17
5131 14
5132 19
5133 21
5134 15
5135 17
5136 14
5137 19
5138 23
5139 20
5140 15
5141 17
5142 13
5143 17
5144 18
5145 11
5146 16
5147 18
5148 15
5149 10
5150 13
5151 13
5152 17
5153 16
5154 15
5155 16
5156 17
5157 15
5158 18
5159 19
5160 13
5161 15
5162 15
5163 17
5164 17
5165 17
5166 18
5167 14
5168 17
5169 15
5170 16
5171 17
5172 14
5173 17
5174 18
5175 19
5176 15
5177 15
5178 17
5179 19
5180 19
5181 15
5182 17
5183 16
5184 22
5185 16
5186 18
5187 18
5188 21
5189 20
5190 20
5191 17
5192 20
5193 19
5194 17
5195 16
5196 17
5197 17
5198 18
5199 17
5200 17
5201 16
5202 13
5203 19
5204 14
5205 17
5206 18
5207 17
5208 14
5209 17
5210 15
5211 14
5212 13
5213 15
5214 14
5215 14
5216 15
5217 16
5218 15
5219 16
5220 15
5221 17
5222 24
5223 18
5224 14
5225 15
5226 18
5227 17
5228 18
5229 18
5230 15
5231 16
5232 16
5233 17
5234 17
5235 19
5236 18
5237 22
5238 22
5239 22
5240 15
5241 21
5242 20
5243 24
5244 23
5245 17
5246 21
5247 16
5248 20
5249 16
5250 19
5251 18
5252 25
5253 19
5254 19
5255 22
5256 17
5257 20
5258 22
5259 20
5260 23
5261 17
5262 16
5263 16
5264 21
5265 18
5266 22
5267 17
5268 14
5269 14
5270 20
5271 17
5272 16
5273 13
5274 15
5275 15
5276 21
5277 14
5278 19
5279 21
5280 15
5281 15
5282 14
5283 18
5284 12
5285 17
5286 14
5287 19
5288 20
5289 17
5290 16
5291 21
5292 14
5293 19
5294 20
5295 17
5296 19
5297 15
5298 15
5299 18
5300 16
5301 18
5302 14
5303 19
5304 19
5305 14
5306 24
5307 20
5308 19
5309 16
5310 21
5311 16
5312 15
5313 18
5314 18
5315 20
5316 17
5317 15
5318 11
5319 15
5320 14
5321 16
5322 21
5323 17
5324 14
5325 15
5326 13
5327 20
5328 22
5329 17
5330 15
5331 12
5332 14
5333 17
5334 15
5335 19
5336 14
5337 19
5338 16
5339 19
5340 19
5341 15
5342 19
5343 14
5344 13
5345 15
5346 16
5347 12
5348 16
5349 19
5350 17
5351 17
5352 15
5353 19
5354 13
5355 18
5356 18
5357 20
5358 19
5359 20
5360 13
5361 18
5362 14
5363 15
5364 14
5365 15
5366 16
5367 20
5368 18
5369 19
5370 16
5371 15
5372 20
5373 19
5374 16
5375 17
5376 21
5377 19
5378 19
5379 15
5380 23
5381 16
5382 18
5383 16
5384 19
5385 13
5386 14
5387 15
5388 16
5389 16
5390 21
5391 17
5392 17
5393 17
5394 16
5395 13
5396 13
5397 11
5398 18
5399 16
5400 13
5401 13
5402 15
5403 16
5404 18
5405 14
5406 12
5407 14
5408 20
5409 17
5410 16
5411 14
5412 14
5413 16
5414 15
5415 17
5416 16
5417 13
5418 11
5419 13
5420 14
5421 16
5422 16
5423 15
5424 14
5425 15
5426 12
5427 13
5428 16
5429 19
5430 16
5431 17
5432 13
5433 12
5434 15
5435 16
5436 16
5437 13
5438 17
5439 16
5440 16
5441 14
5442 12
5443 14
5444 15
5445 13
5446 16
5447 14
5448 10
5449 22
5450 16
5451 13
5452 16
5453 16
5454 17
5455 18
5456 21
5457 20
5458 19
5459 13
5460 14
5461 16
5462 17
5463 20
5464 21
5465 15
5466 16
5467 21
5468 17
5469 18
5470 23
5471 19
5472 19
5473 15
5474 14
5475 16
5476 13
5477 19
5478 15
5479 15
5480 17
5481 14
5482 18
5483 18
5484 17
5485 17
5486 18
5487 21
5488 18
5489 17
5490 20
5491 17
5492 20
5493 16
5494 21
5495 15
5496 20
5497 18
5498 15
5499 19
5500 17
5501 18
5502 15
5503 17
5504 20
5505 16
5506 18
5507 21
5508 13
5509 20
5510 16
5511 18
5512 16
5513 14
5514 13
5515 17
5516 22
5517 17
5518 16
5519 14
5520 16
5521 14
5522 16
5523 17
5524 22
5525 18
5526 19
5527 12
5528 16
5529 18
5530 13
5531 13
5532 12
5533 15
5534 18
5535 16
5536 15
5537 18
5538 15
5539 16
5540 17
5541 16
5542 15
5543 17
5544 14
5545 19
5546 20
5547 12
5548 16
5549 14
5550 19
5551 18
5552 14
5553 16
5554 14
5555 15
5556 16
5557 13
5558 16
5559 15
5560 14
5561 13
5562 15
5563 14
5564 16
5565 11
5566 15
5567 16
5568 16
5569 14
5570 13
5571 14
5572 12
5573 14
5574 17
5575 16
5576 15
5577 16
5578 12
5579 15
5580 19
5581 16
5582 17
5583 13
5584 12
5585 12
5586 18
5587 14
5588 12
5589 12
5590 13
5591 16
5592 17
5593 14
5594 14
5595 12
5596 14
5597 14
5598 15
5599 15
5600 15
5601 15
5602 18
5603 20
5604 22
5605 20
5606 16
5607 14
5608 16
5609 13
5610 13
5611 19
5612 20
5613 16
5614 15
5615 16
5616 17
5617 15
5618 18
5619 15
5620 17
5621 10
5622 14
5623 12
5624 18
5625 12
5626 18
5627 14
5628 12
5629 13
5630 13
5631 13
5632 18
5633 15
5634 16
5635 16
5636 14
5637 13
5638 15
5639 16
5640 20
5641 18
5642 15
5643 17
5644 18
5645 13
5646 19
5647 16
5648 14
5649 15
5650 11
5651 17
5652 20
5653 17
5654 11
5655 12
5656 13
5657 12
5658 16
5659 15
5660 17
5661 12
5662 12
5663 12
5664 15
5665 13
5666 14
5667 13
5668 17
5669 16
5670 10
5671 12
5672 10
5673 15
5674 12
5675 19
5676 13
5677 11
5678 11
5679 14
5680 15
5681 14
5682 18
5683 20
5684 16
5685 14
5686 13
5687 15
5688 18
5689 13
5690 14
5691 18
5692 14
5693 19
5694 19
5695 18
5696 19
5697 15
5698 16
5699 13
5700 17
5701 16
5702 16
5703 15
5704 16
5705 18
5706 22
5707 18
5708 18
5709 15
5710 16
5711 18
5712 15
5713 14
5714 14
5715 14
5716 15
5717 17
5718 16
5719 16
5720 17
5721 13
5722 15
5723 21
5724 18
5725 13
5726 20
5727 14
5728 19
5729 18
5730 12
5731 18
5732 12
5733 14
5734 15
5735 16
5736 12
5737 18
5738 17
5739 17
5740 13
5741 15
5742 15
5743 13
5744 20
5745 16
5746 12
5747 11
5748 14
5749 17
5750 13
5751 13
5752 10
5753 13
5754 18
5755 13
5756 12
5757 12
5758 17
5759 14
5760 10
5761 16
5762 16
5763 13
5764 13
5765 12
5766 15
5767 11
5768 15
5769 17
5770 14
5771 20
5772 19
5773 17
5774 15
5775 14
5776 18
5777 12
5778 16
5779 14
5780 17
5781 16
5782 16
5783 11
5784 14
5785 18
5786 13
5787 18
5788 12
5789 14
5790 17
5791 12
5792 15
5793 20
5794 15
5795 14
5796 11
5797 12
5798 14
5799 15
5800 15
5801 13
5802 14
5803 15
5804 13
5805 18
5806 15
5807 16
5808 16
5809 14
5810 19
5811 16
5812 12
5813 13
5814 16
5815 13
5816 13
5817 12
5818 13
5819 15
5820 16
5821 13
5822 17
5823 14
5824 16
5825 15
5826 15
5827 14
5828 17
5829 19
5830 16
5831 13
5832 13
5833 12
5834 16
5835 12
5836 11
5837 17
5838 14
5839 14
5840 13
5841 14
5842 13
5843 15
5844 15
5845 13
5846 11
5847 15
5848 12
5849 10
5850 10
5851 13
5852 14
5853 11
5854 17
5855 16
5856 12
5857 14
5858 13
5859 11
5860 10
5861 14
5862 14
5863 11
5864 15
5865 14
5866 17
5867 14
5868 15
5869 16
5870 15
5871 15
5872 17
5873 17
5874 14
5875 16
5876 15
5877 13
5878 15
5879 10
5880 17
5881 13
5882 12
5883 17
5884 12
5885 14
5886 17
5887 16
5888 15
5889 17
5890 18
5891 10
5892 15
5893 12
5894 17
5895 13
5896 15
5897 14
5898 11
5899 15
5900 10
5901 14
5902 17
5903 13
5904 17
5905 11
5906 14
5907 14
5908 15
5909 16
5910 12
5911 14
5912 17
5913 16
5914 15
5915 15
5916 12
5917 15
5918 15
5919 16
5920 13
5921 13
5922 14
5923 13
5924 10
5925 14
5926 17
5927 19
5928 18
5929 12
5930 18
5931 11
5932 12
5933 17
5934 16
5935 15
5936 15
5937 18
5938 14
5939 15
5940 17
5941 12
5942 11
5943 12
5944 14
5945 13
5946 13
5947 16
5948 16
5949 10
5950 16
5951 12
5952 13
5953 13
5954 16
5955 13
5956 9
5957 17
5958 15
5959 14
5960 14
5961 15
5962 10
5963 12
5964 11
5965 16
5966 12
5967 11
5968 12
5969 14
5970 12
5971 13
5972 15
5973 12
5974 11
5975 16
5976 18
5977 18
5978 16
5979 16
5980 13
5981 17
5982 14
5983 12
5984 15
5985 10
5986 10
5987 11
5988 11
5989 9
5990 12
5991 14
5992 14
5993 20
5994 17
5995 16
5996 16
5997 17
5998 13
5999 13
6000 15
6001 14
6002 12
6003 11
6004 13
6005 14
6006 18
6007 12
6008 12
6009 14
6010 16
6011 12
6012 14
6013 17
6014 18
6015 17
6016 10
6017 12
6018 15
6019 15
6020 15
6021 13
6022 16
6023 13
6024 12
6025 11
6026 14
6027 14
6028 13
6029 16
6030 14
6031 14
6032 10
6033 11
6034 13
6035 16
6036 16
6037 14
6038 17
6039 17
6040 14
6041 17
6042 11
6043 15
6044 12
6045 13
6046 11
6047 13
6048 17
6049 14
6050 13
6051 14
6052 13
6053 16
6054 14
6055 16
6056 15
6057 13
6058 17
6059 14
6060 13
6061 18
6062 16
6063 18
6064 14
6065 15
6066 16
6067 13
6068 15
6069 14
6070 15
6071 12
6072 9
6073 15
6074 15
6075 12
6076 16
6077 14
6078 14
6079 13
6080 16
6081 15
6082 18
6083 11
6084 16
6085 14
6086 22
6087 15
6088 14
6089 16
6090 15
6091 13
6092 15
6093 16
6094 13
6095 15
6096 15
6097 14
6098 10
6099 15
6100 16
6101 11
6102 11
6103 15
6104 16
6105 14
6106 13
6107 18
6108 16
6109 14
6110 18
6111 16
6112 13
6113 15
6114 19
6115 13
6116 17
6117 13
6118 15
6119 15
6120 12
6121 18
6122 18
6123 17
6124 12
6125 17
6126 19
6127 19
6128 17
6129 18
6130 18
6131 16
6132 16
6133 16
6134 14
6135 16
6136 13
6137 13
6138 13
6139 19
6140 12
6141 14
6142 16
6143 15
6144 18
6145 18
6146 15
6147 13
6148 17
6149 16
6150 18
6151 17
6152 14
6153 16
6154 17
6155 11
6156 17
6157 16
6158 15
6159 11
6160 15
6161 17
6162 15
6163 13
6164 12
6165 14
6166 15
6167 14
6168 13
6169 14
6170 15
6171 16
6172 13
6173 16
6174 16
6175 14
6176 14
6177 15
6178 12
6179 15
6180 14
6181 14
6182 13
6183 13
6184 12
6185 14
6186 15
6187 17
6188 15
6189 12
6190 17
6191 15
6192 11
6193 11
6194 12
6195 14
6196 12
6197 16
6198 11
6199 14
6200 15
6201 15
6202 14
6203 10
6204 15
6205 15
6206 13
6207 13
6208 21
6209 11
6210 14
6211 16
6212 13
6213 18
6214 16
6215 17
6216 12
6217 13
6218 16
6219 12
6220 16
6221 13
6222 11
6223 14
6224 18
6225 11
6226 10
6227 12
6228 16
6229 16
6230 12
6231 15
6232 15
6233 15
6234 12
6235 12
6236 11
6237 15
6238 11
6239 13
6240 12
6241 15
6242 15
6243 18
6244 11
6245 13
6246 16
6247 13
6248 15
6249 17
6250 14
6251 14
6252 15
6253 13
6254 10
6255 14
6256 13
6257 13
6258 8
6259 11
6260 13
6261 14
6262 9
6263 11
6264 11
6265 10
6266 9
6267 8
6268 8
6269 11
6270 8
6271 15
6272 16
6273 13
6274 12
6275 13
6276 13
6277 12
6278 12
6279 15
6280 13
6281 14
6282 9
6283 13
6284 12
6285 12
6286 13
6287 12
6288 13
6289 13
6290 15
6291 12
6292 18
6293 10
6294 17
6295 15
6296 11
6297 11
6298 13
6299 16
6300 12
6301 12
6302 12
6303 16
6304 11
6305 14
6306 14
6307 10
6308 13
6309 13
6310 11
6311 12
6312 16
6313 13
6314 16
6315 15
6316 10
6317 13
6318 12
6319 11
6320 20
6321 12
6322 11
6323 13
6324 18
6325 19
6326 15
6327 11
6328 12
6329 14
6330 15
6331 16
6332 16
6333 14
6334 13
6335 16
6336 12
6337 10
6338 14
6339 18
6340 13
6341 18
6342 17
6343 13
6344 16
6345 11
6346 11
6347 12
6348 13
6349 14
6350 17
6351 16
6352 13
6353 13
6354 16
6355 15
6356 10
6357 11
6358 17
6359 15
6360 14
6361 16
6362 12
6363 13
6364 16
6365 17
6366 12
6367 15
6368 13
6369 18
6370 13
6371 15
6372 15
6373 14
6374 13
6375 16
6376 17
6377 12
6378 13
6379 14
6380 17
6381 10
6382 9
6383 11
6384 10
6385 8
6386 12
6387 14
6388 11
6389 12
6390 17
6391 15
6392 12
6393 14
6394 14
6395 15
6396 14
6397 13
6398 12
6399 9
6400 13
6401 15
6402 15
6403 11
6404 14
6405 14
6406 13
6407 11
6408 12
6409 13
6410 13
6411 13
6412 14
6413 15
6414 19
6415 14
6416 12
6417 15
6418 15
6419 12
6420 14
6421 16
6422 15
6423 11
6424 14
6425 17
6426 13
6427 16
6428 14
6429 10
6430 11
6431 19
6432 11
6433 15
6434 17
6435 17
6436 13
6437 16
6438 11
6439 13
6440 11
6441 14
6442 14
6443 18
6444 13
6445 11
6446 10
6447 12
6448 13
6449 11
6450 10
6451 15
6452 14
6453 15
6454 14
6455 13
6456 14
6457 13
6458 12
6459 12
6460 15
6461 17
6462 10
6463 12
6464 11
6465 13
6466 14
6467 15
6468 11
6469 11
6470 10
6471 11
6472 12
6473 15
6474 12
6475 13
6476 8
6477 15
6478 9
6479 10
6480 11
6481 10
6482 14
6483 11
6484 18
6485 13
6486 15
6487 11
6488 11
6489 11
6490 11
6491 15
6492 16
6493 12
6494 14
6495 15
6496 11
6497 13
6498 11
6499 15
6500 15
6501 12
6502 15
6503 15
6504 10
6505 14
6506 10
6507 13
6508 10
6509 9
6510 11
6511 12
6512 9
6513 13
6514 13
6515 8
6516 12
6517 8
6518 10
6519 13
6520 8
6521 15
6522 12
6523 11
6524 15
6525 9
6526 14
6527 12
6528 12
6529 17
6530 15
6531 11
6532 13
6533 14
6534 10
6535 12
6536 15
6537 14
6538 10
6539 13
6540 14
6541 8
6542 12
6543 13
6544 11
6545 16
6546 13
6547 19
6548 16
6549 18
6550 16
6551 8
6552 8
6553 12
6554 16
6555 14
6556 13
6557 9
6558 13
6559 11
6560 11
6561 11
6562 11
6563 11
6564 15
6565 10
6566 13
6567 14
6568 16
6569 15
6570 10
6571 11
6572 14
6573 14
6574 15
6575 13
6576 14
6577 13
6578 13
6579 15
6580 14
6581 13
6582 12
6583 11
6584 13
6585 16
6586 12
6587 12
6588 20
6589 13
6590 14
6591 13
6592 11
6593 10
6594 18
6595 10
6596 12
6597 12
6598 11
6599 11
6600 14
6601 12
6602 10
6603 15
6604 14
6605 13
6606 15
6607 16
6608 13
6609 15
6610 15
6611 14
6612 14
6613 13
6614 13
6615 10
6616 12
6617 11
6618 11
6619 13
6620 12
6621 12
6622 13
6623 13
6624 9
6625 15
6626 12
6627 14
6628 16
6629 11
6630 8
6631 8
6632 12
6633 16
6634 11
6635 14
6636 13
6637 17
6638 13
6639 11
6640 15
6641 11
6642 11
6643 12
6644 11
6645 12
6646 12
6647 10
6648 15
6649 12
6650 15
6651 12
6652 10
6653 12
6654 14
6655 15
6656 10
6657 11
6658 17
6659 16
6660 14
6661 16
6662 13
6663 15
6664 11
6665 14
6666 13
6667 10
6668 13
6669 14
6670 9
6671 15
6672 15
6673 12
6674 16
6675 10
6676 13
6677 15
6678 15
6679 16
6680 15
6681 14
6682 10
6683 13
6684 8
6685 11
6686 10
6687 13
6688 17
6689 15
6690 14
6691 9
6692 12
6693 11
6694 13
6695 14
6696 13
6697 12
6698 16
6699 20
6700 12
6701 15
6702 12
6703 14
6704 10
6705 15
6706 14
6707 12
6708 12
6709 13
6710 13
6711 12
6712 12
6713 9
6714 8
6715 9
6716 8
6717 10
6718 10
6719 12
6720 11
6721 12
6722 11
6723 14
6724 12
6725 9
6726 9
6727 9
6728 11
6729 12
6730 11
6731 10
6732 12
6733 10
6734 15
6735 12
6736 12
6737 15
6738 14
6739 10
6740 10
6741 9
6742 11
6743 10
6744 11
6745 9
6746 11
6747 14
6748 11
6749 9
6750 10
6751 9
6752 10
6753 13
6754 8
6755 11
6756 10
6757 12
6758 14
6759 12
6760 10
6761 10
6762 11
6763 12
6764 10
6765 15
6766 17
6767 12
6768 13
6769 9
6770 17
6771 11
6772 13
6773 11
6774 10
6775 11
6776 12
6777 10
6778 11
6779 11
6780 10
6781 8
6782 8
6783 8
6784 9
6785 14
6786 12
6787 11
6788 13
6789 12
6790 12
6791 11
6792 11
6793 9
6794 13
6795 16
6796 15
6797 18
6798 11
6799 11
6800 14
6801 13
6802 15
6803 12
6804 16
6805 12
6806 12
6807 13
6808 14
6809 12
6810 18
6811 12
6812 16
6813 14
6814 14
6815 16
6816 16
6817 11
6818 16
6819 17
6820 13
6821 13
6822 13
6823 12
6824 12
6825 12
6826 14
6827 12
6828 14
6829 14
6830 13
6831 12
6832 12
6833 18
6834 17
6835 13
6836 19
6837 16
6838 16
6839 16
6840 15
6841 12
6842 15
6843 13
6844 12
6845 16
6846 18
6847 17
6848 13
6849 11
6850 17
6851 10
6852 12
6853 15
6854 14
6855 13
6856 16
6857 13
6858 14
6859 12
6860 10
6861 10
6862 12
6863 12
6864 13
6865 11
6866 15
6867 9
6868 10
6869 14
6870 9
6871 12
6872 13
6873 15
6874 21
6875 22
6876 14
6877 18
6878 15
6879 15
6880 10
6881 12
6882 13
6883 11
6884 12
6885 13
6886 12
6887 14
6888 11
6889 12
6890 18
6891 18
6892 16
6893 15
6894 18
6895 14
6896 17
6897 13
6898 12
6899 10
6900 14
6901 13
6902 12
6903 14
6904 12
6905 12
6906 14
6907 12
6908 16
6909 14
6910 16
6911 10
6912 10
6913 13
6914 11
6915 9
6916 16
6917 11
6918 12
6919 17
6920 15
6921 13
6922 18
6923 17
6924 15
6925 15
6926 14
6927 9
6928 8
6929 13
6930 14
6931 15
6932 15
6933 12
6934 13
6935 14
6936 13
6937 12
6938 15
6939 16
6940 8
6941 10
6942 10
6943 11
6944 12
6945 12
6946 11
6947 12
6948 10
6949 12
6950 10
6951 13
6952 17
6953 15
6954 9
6955 12
6956 11
6957 11
6958 11
6959 14
6960 10
6961 14
6962 11
6963 12
6964 13
6965 10
6966 12
6967 14
6968 15
6969 12
6970 14
6971 17
6972 15
6973 12
6974 13
6975 12
6976 12
6977 14
6978 16
6979 12
6980 16
6981 13
6982 14
6983 11
6984 13
6985 10
6986 16
6987 14
6988 16
6989 14
6990 15
6991 14
6992 12
6993 14
6994 14
6995 13
6996 11
6997 10
6998 16
6999 15
7000 15
7001 14
7002 16
7003 12
7004 14
7005 14
7006 12
7007 18
7008 13
7009 14
7010 19
7011 15
7012 16
7013 16
7014 16
7015 15
7016 15
7017 11
7018 15
7019 10
7020 17
7021 14
7022 16
7023 10
7024 11
7025 17
7026 12
7027 15
7028 12
7029 13
7030 18
7031 17
7032 15
7033 13
7034 15
7035 12
7036 13
7037 16
7038 13
7039 14
7040 18
7041 13
7042 12
7043 11
7044 16
7045 10
7046 15
7047 14
7048 15
7049 19
7050 12
7051 14
7052 10
7053 15
7054 10
7055 16
7056 18
7057 17
7058 13
7059 10
7060 14
7061 19
7062 16
7063 15
7064 14
7065 14
7066 11
7067 12
7068 11
7069 15
7070 14
7071 14
7072 15
7073 13
7074 11
7075 18
7076 15
7077 18
7078 11
7079 12
7080 15
7081 13
7082 11
7083 18
7084 14
7085 16
7086 12
7087 13
7088 14
7089 14
7090 14
7091 13
7092 12
7093 12
7094 13
7095 13
7096 9
7097 17
7098 16
7099 12
7100 11
7101 15
7102 8
7103 12
7104 12
7105 9
7106 16
7107 10
7108 8
7109 15
7110 9
7111 13
7112 10
7113 21
7114 13
7115 14
7116 14
7117 15
7118 16
7119 17
7120 14
7121 14
7122 15
7123 11
7124 14
7125 18
7126 12
7127 18
7128 17
7129 14
7130 11
7131 14
7132 14
7133 13
7134 16
7135 12
7136 14
7137 12
7138 13
7139 15
7140 15
7141 10
7142 12
7143 15
7144 14
7145 14
7146 17
7147 17
7148 15
7149 17
7150 15
7151 14
7152 17
7153 14
7154 10
7155 13
7156 18
7157 14
7158 15
7159 13
7160 14
7161 13
7162 12
7163 14
7164 12
7165 13
7166 15
7167 14
7168 15
7169 14
7170 13
7171 16
7172 16
7173 17
7174 17
7175 15
7176 13
7177 13
7178 10
7179 14
7180 15
7181 14
7182 18
7183 12
7184 15
7185 15
7186 14
7187 15
7188 15
7189 13
7190 18
7191 17
7192 14
7193 17
7194 17
7195 14
7196 14
7197 10
7198 14
7199 14
7200 18
7201 11
7202 18
7203 14
7204 11
7205 12
7206 10
7207 16
7208 15
7209 13
7210 14
7211 14
7212 18
7213 16
7214 18
7215 15
7216 12
7217 12
7218 14
7219 15
7220 14
7221 18
7222 13
7223 9
7224 10
7225 17
7226 16
7227 14
7228 11
7229 19
7230 18
7231 14
7232 14
7233 18
7234 14
7235 14
7236 18
7237 15
7238 14
7239 15
7240 15
7241 18
7242 16
7243 20
7244 22
7245 17
7246 12
7247 13
7248 14
7249 10
7250 19
7251 13
7252 15
7253 13
7254 16
7255 11
7256 13
7257 14
7258 13
7259 14
7260 13
7261 18
7262 15
7263 13
7264 15
7265 15
7266 17
7267 15
7268 17
7269 18
7270 16
7271 17
7272 15
7273 15
7274 11
7275 13
7276 14
7277 16
7278 18
7279 19
7280 20
7281 14
7282 16
7283 16
7284 16
7285 19
7286 17
7287 16
7288 10
7289 14
7290 18
7291 15
7292 12
7293 20
7294 17
7295 16
7296 15
7297 17
7298 14
7299 13
7300 17
7301 18
7302 15
7303 12
7304 13
7305 11
7306 12
7307 14
7308 14
7309 14
7310 12
7311 14
7312 15
7313 13
7314 10
7315 15
7316 14
7317 15
7318 13
7319 16
7320 15
7321 15
7322 16
7323 13
7324 16
7325 18
7326 12
7327 16
7328 16
7329 18
7330 15
7331 16
7332 12
7333 13
7334 14
7335 14
7336 13
7337 16
7338 15
7339 17
7340 16
7341 14
7342 15
7343 15
7344 12
7345 17
7346 18
7347 13
7348 14
7349 13
7350 18
7351 12
7352 14
7353 14
7354 13
7355 18
7356 14
7357 16
7358 13
7359 15
7360 15
7361 14
7362 15
7363 12
7364 12
7365 9
7366 16
7367 17
7368 12
7369 16
7370 14
7371 12
7372 16
7373 12
7374 13
7375 14
7376 15
7377 15
7378 13
7379 14
7380 11
7381 17
7382 14
7383 13
7384 12
7385 17
7386 13
7387 14
7388 19
7389 16
7390 17
7391 12
7392 16
7393 15
7394 14
7395 15
7396 12
7397 13
7398 12
7399 13
7400 12
7401 11
7402 14
7403 16
7404 17
7405 12
7406 15
7407 19
7408 13
7409 15
7410 15
7411 14
7412 16
7413 12
7414 15
7415 13
7416 11
7417 15
7418 15
7419 17
7420 12
7421 11
7422 12
7423 14
7424 13
7425 11
7426 13
7427 14
7428 19
7429 11
7430 12
7431 13
7432 13
7433 10
7434 12
7435 12
7436 11
7437 11
7438 12
7439 9
7440 15
7441 13
7442 12
7443 14
7444 10
7445 12
7446 15
7447 17
7448 12
7449 17
7450 15
7451 15
7452 16
7453 17
7454 14
7455 14
7456 21
7457 18
7458 14
7459 15
7460 11
7461 15
7462 14
7463 14
7464 15
7465 17
7466 15
7467 15
7468 16
7469 15
7470 13
7471 14
7472 13
7473 18
7474 15
7475 12
7476 13
7477 15
7478 17
7479 15
7480 14
7481 15
7482 11
7483 16
7484 16
7485 17
7486 16
7487 18
7488 14
7489 12
7490 15
7491 12
7492 10
7493 10
7494 13
7495 20
7496 13
7497 15
7498 14
7499 14
7500 10
7501 10
7502 11
7503 16
7504 14
7505 14
7506 15
7507 14
7508 16
7509 10
7510 11
7511 14
7512 14
7513 16
7514 14
7515 15
7516 13
7517 14
7518 12
7519 14
7520 14
7521 8
7522 11
7523 13
7524 18
7525 18
7526 16
7527 17
7528 15
7529 20
7530 15
7531 19
7532 14
7533 16
7534 15
7535 17
7536 14
7537 17
7538 15
7539 13
7540 14
7541 14
7542 13
7543 13
7544 13
7545 15
7546 14
7547 16
7548 14
7549 15
7550 19
7551 20
7552 16
7553 20
7554 18
7555 22
7556 18
7557 15
7558 16
7559 16
7560 14
7561 18
7562 15
7563 15
7564 15
7565 18
7566 13
7567 13
7568 16
7569 13
7570 16
7571 17
7572 13
7573 16
7574 16
7575 17
7576 17
7577 17
7578 15
7579 12
7580 14
7581 12
7582 12
7583 14
7584 12
7585 14
7586 17
7587 11
7588 11
7589 14
7590 15
7591 16
7592 11
7593 11
7594 16
7595 15
7596 12
7597 16
7598 15
7599 13
7600 16
7601 14
7602 14
7603 14
7604 12
7605 16
7606 13
7607 13
7608 10
7609 11
7610 12
7611 13
7612 11
7613 9
7614 12
7615 8
7616 15
7617 14
7618 11
7619 12
7620 19
7621 11
7622 17
7623 14
7624 11
7625 12
7626 12
7627 12
7628 16
7629 14
7630 16
7631 15
7632 11
7633 11
7634 10
7635 10
7636 14
7637 15
7638 13
7639 13
7640 13
7641 10
7642 14
7643 13
7644 14
7645 12
7646 13
7647 12
7648 12
7649 9
7650 15
7651 14
7652 12
7653 13
7654 16
7655 17
7656 12
7657 13
7658 14
7659 13
7660 14
7661 15
7662 11
7663 8
7664 13
7665 15
7666 15
7667 14
7668 12
7669 13
7670 12
7671 11
7672 15
7673 15
7674 17
7675 15
7676 16
7677 20
7678 14
7679 19
7680 17
7681 16
7682 15
7683 20
7684 16
7685 15
7686 14
7687 14
7688 15
7689 14
7690 15
7691 12
7692 15
7693 16
7694 14
7695 14
7696 13
7697 19
7698 15
7699 15
7700 14
7701 15
7702 14
7703 17
7704 15
7705 20
7706 15
7707 16
7708 14
7709 10
7710 18
7711 13
7712 15
7713 13
7714 10
7715 11
7716 18
7717 16
7718 13
7719 17
7720 20
7721 17
7722 16
7723 14
7724 15
7725 17
7726 14
7727 19
7728 14
7729 19
7730 17
7731 18
7732 17
7733 19
7734 15
7735 19
7736 15
7737 17
7738 16
7739 13
7740 13
7741 11
7742 12
7743 13
7744 14
7745 12
7746 11
7747 16
7748 17
7749 15
7750 14
7751 17
7752 18
7753 17
7754 18
7755 12
7756 14
7757 15
7758 15
7759 15
7760 17
7761 19
7762 17
7763 15
7764 13
7765 17
7766 18
7767 16
7768 17
7769 18
7770 16
7771 15
7772 16
7773 16
7774 15
7775 17
7776 17
7777 15
7778 17
7779 17
7780 12
7781 22
7782 15
7783 15
7784 13
7785 11
7786 16
7787 16
7788 19
7789 15
7790 18
7791 17
7792 17
7793 14
7794 13
7795 14
7796 19
7797 10
7798 17
7799 15
7800 16
7801 14
7802 18
7803 18
7804 16
7805 17
7806 16
7807 10
7808 17
7809 13
7810 17
7811 16
7812 13
7813 19
7814 14
7815 21
7816 21
7817 14
7818 12
7819 18
7820 16
7821 14
7822 15
7823 19
7824 14
7825 13
7826 14
7827 16
7828 17
7829 15
7830 15
7831 17
7832 15
7833 13
7834 16
7835 15
7836 14
7837 16
7838 16
7839 17
7840 19
7841 18
7842 15
7843 13
7844 15
7845 15
7846 10
7847 17
7848 17
7849 16
7850 15
7851 14
7852 17
7853 12
7854 16
7855 15
7856 17
7857 15
7858 16
7859 18
7860 18
7861 17
7862 12
7863 13
7864 15
7865 11
7866 13
7867 15
7868 14
7869 18
7870 14
7871 14
7872 21
7873 21
7874 15
7875 17
7876 12
7877 13
7878 16
7879 18
7880 15
7881 12
7882 12
7883 13
7884 18
7885 17
7886 16
7887 18
7888 12
7889 13
7890 10
7891 12
7892 10
7893 15
7894 17
7895 11
7896 10
7897 10
7898 11
7899 11
7900 12
7901 11
7902 12
7903 11
7904 12
7905 10
7906 14
7907 14
7908 12
7909 15
7910 14
7911 11
7912 16
7913 13
7914 14
7915 21
7916 14
7917 18
7918 14
7919 13
7920 17
7921 15
7922 14
7923 18
7924 16
7925 16
7926 18
7927 13
7928 15
7929 16
7930 17
7931 15
7932 16
7933 17
7934 16
7935 15
7936 17
7937 15
7938 13
7939 16
7940 12
7941 14
7942 14
7943 15
7944 18
7945 15
7946 18
7947 13
7948 15
7949 18
7950 17
7951 16
7952 15
7953 15
7954 20
7955 18
7956 18
7957 16
7958 17
7959 18
7960 16
7961 17
7962 14
7963 14
7964 14
7965 17
7966 15
7967 15
7968 13
7969 22
7970 16
7971 14
7972 12
7973 18
7974 17
7975 16
7976 13
7977 14
7978 14
7979 14
7980 17
7981 17
7982 16
7983 15
7984 11
7985 12
7986 19
7987 14
7988 13
7989 14
7990 14
7991 12
7992 13
7993 13
7994 14
7995 12
7996 14
7997 15
7998 16
7999 17
8000 14
8001 18
8002 13
8003 15
8004 15
8005 15
8006 14
8007 14
8008 15
8009 13
8010 17
8011 13
8012 17
8013 14
8014 13
8015 14
8016 16
8017 17
8018 16
8019 16
8020 18
8021 17
8022 15
8023 18
8024 14
8025 15
8026 13
8027 15
8028 14
8029 12
8030 18
8031 17
8032 14
8033 19
8034 15
8035 11
8036 15
8037 18
8038 17
8039 16
8040 16
8041 16
8042 14
8043 16
8044 19
8045 14
8046 14
8047 15
8048 15
8049 20
8050 18
8051 15
8052 18
8053 14
8054 17
8055 22
8056 21
8057 18
8058 15
8059 14
8060 16
8061 19
8062 15
8063 16
8064 17
8065 12
8066 15
8067 15
8068 13
8069 18
8070 18
8071 14
8072 17
8073 14
8074 15
8075 13
8076 15
8077 19
8078 17
8079 17
8080 15
8081 14
8082 13
8083 13
8084 12
8085 16
8086 15
8087 18
8088 14
8089 12
8090 13
8091 15
8092 13
8093 12
8094 10
8095 12
8096 15
8097 15
8098 20
8099 16
8100 12
8101 16
8102 13
8103 12
8104 16
8105 18
8106 17
8107 18
8108 16
8109 16
8110 17
8111 14
8112 14
8113 13
8114 18
8115 15
8116 20
8117 15
8118 12
8119 16
8120 13
8121 14
8122 10
8123 15
8124 16
8125 14
8126 14
8127 17
8128 18
8129 18
8130 14
8131 13
8132 16
8133 15
8134 18
8135 13
8136 14
8137 10
8138 13
8139 15
8140 13
8141 13
8142 12
8143 13
8144 10
8145 14
8146 12
8147 13
8148 14
8149 14
8150 14
8151 14
8152 17
8153 17
8154 18
8155 13
8156 14
8157 13
8158 15
8159 14
8160 17
8161 14
8162 12
8163 16
8164 15
8165 19
8166 15
8167 15
8168 17
8169 13
8170 13
8171 13
8172 12
8173 17
8174 18
8175 15
8176 15
8177 13
8178 18
8179 18
8180 16
8181 18
8182 17
8183 17
8184 15
8185 14
8186 16
8187 21
8188 14
8189 19
8190 17
8191 14
8192 22
8193 15
8194 18
8195 12
8196 13
8197 14
8198 13
8199 16
8200 21
8201 16
8202 22
8203 21
8204 21
8205 19
8206 17
8207 19
8208 19
8209 13
8210 17
8211 18
8212 15
8213 13
8214 13
8215 19
8216 15
8217 12
8218 13
8219 17
8220 16
8221 13
8222 15
8223 14
8224 14
8225 14
8226 12
8227 15
8228 15
8229 16
8230 14
8231 16
8232 15
8233 14
8234 15
8235 15
8236 15
8237 15
8238 13
8239 19
8240 16
8241 13
8242 13
8243 17
8244 13
8245 16
8246 16
8247 13
8248 16
8249 15
8250 13
8251 16
8252 13
8253 16
8254 14
8255 19
8256 12
8257 15
8258 12
8259 13
8260 15
8261 13
8262 10
8263 13
8264 15
8265 15
8266 14
8267 19
8268 14
8269 16
8270 16
8271 16
8272 18
8273 21
8274 23
8275 15
8276 20
8277 15
8278 20
8279 11
8280 18
8281 17
8282 15
8283 16
8284 14
8285 19
8286 13
8287 15
8288 16
8289 13
8290 14
8291 15
8292 13
8293 13
8294 13
8295 18
8296 16
8297 16
8298 17
8299 18
8300 16
8301 17
8302 20
8303 18
8304 12
8305 22
8306 20
8307 15
8308 19
8309 12
8310 11
8311 11
8312 15
8313 12
8314 14
8315 12
8316 13
8317 16
8318 17
8319 19
8320 11
8321 15
8322 13
8323 14
8324 14
8325 10
8326 12
8327 11
8328 12
8329 12
8330 12
8331 13
8332 16
8333 11
8334 10
8335 12
8336 14
8337 15
8338 17
8339 12
8340 14
8341 11
8342 14
8343 14
8344 13
8345 16
8346 13
8347 12
8348 18
8349 14
8350 13
8351 13
8352 10
8353 12
8354 13
8355 11
8356 13
8357 14
8358 10
8359 15
8360 17
8361 17
8362 13
8363 11
8364 11
8365 10
8366 11
8367 9
8368 12
8369 12
8370 12
8371 12
8372 15
8373 14
8374 11
8375 12
8376 12
8377 14
8378 15
8379 11
8380 13
8381 10
8382 10
8383 12
8384 13
8385 10
8386 12
8387 13
8388 13
8389 11
8390 14
8391 13
8392 12
8393 10
8394 13
8395 11
8396 14
8397 15
8398 12
8399 15
8400 9
8401 12
8402 10
8403 10
8404 14
8405 12
8406 13
8407 13
8408 15
8409 11
8410 11
8411 8
8412 8
8413 11
8414 13
8415 16
8416 17
8417 9
8418 12
8419 12
8420 12
8421 14
8422 13
8423 12
8424 12
8425 10
8426 15
8427 12
8428 11
8429 13
8430 10
8431 13
8432 17
8433 14
8434 16
8435 15
8436 17
8437 11
8438 10
8439 9
8440 10
8441 13
8442 13
8443 14
8444 11
8445 14
8446 12
8447 13
8448 12
8449 12
8450 13
8451 14
8452 12
8453 13
8454 11
8455 14
8456 11
8457 15
8458 12
8459 11
8460 15
8461 12
8462 16
8463 17
8464 18
8465 16
8466 15
8467 17
8468 18
8469 14
8470 15
8471 14
8472 17
8473 13
8474 13
8475 12
8476 12
8477 10
8478 12
8479 12
8480 12
8481 12
8482 15
8483 11
8484 13
8485 15
8486 10
8487 15
8488 13
8489 15
8490 13
8491 14
8492 13
8493 15
8494 15
8495 14
8496 13
8497 11
8498 17
8499 14
8500 17
8501 15
8502 16
8503 15
8504 16
8505 17
8506 13
8507 16
8508 16
8509 14
8510 15
8511 13
8512 15
8513 12
8514 12
8515 13
8516 14
8517 13
8518 14
8519 13
8520 17
8521 15
8522 11
8523 12
8524 13
8525 15
8526 11
8527 10
8528 14
8529 16
8530 13
8531 18
8532 13
8533 16
8534 14
8535 14
8536 14
8537 15
8538 17
8539 12
8540 14
8541 14
8542 12
8543 14
8544 13
8545 17
8546 12
8547 14
8548 12
8549 12
8550 13
8551 12
8552 10
8553 14
8554 8
8555 10
8556 11
8557 11
8558 12
8559 14
8560 13
8561 15
8562 10
8563 11
8564 10
8565 17
8566 12
8567 12
8568 12
8569 12
8570 10
8571 11
8572 10
8573 13
8574 12
8575 12
8576 10
8577 14
8578 13
8579 10
8580 12
8581 12
8582 13
8583 11
8584 11
8585 11
8586 12
8587 11
8588 11
8589 10
8590 12
8591 14
8592 10
8593 13
8594 11
8595 9
8596 12
8597 13
8598 11
8599 13
8600 11
8601 13
8602 12
8603 11
8604 9
8605 11
8606 11
8607 14
8608 14
8609 9
8610 13
8611 13
8612 9
8613 13
8614 13
8615 15
8616 12
8617 12
8618 10
8619 12
8620 13
8621 15
8622 11
8623 14
8624 17
8625 14
8626 17
8627 12
8628 17
8629 9
8630 10
8631 12
8632 12
8633 12
8634 11
8635 15
8636 15
8637 13
8638 13
8639 12
8640 16
8641 11
8642 12
8643 11
8644 14
8645 14
8646 12
8647 13
8648 19
8649 15
8650 16
8651 14
8652 13
8653 18
8654 17
8655 16
8656 14
8657 15
8658 14
8659 11
8660 17
8661 15
8662 9
8663 10
8664 16
8665 11
8666 12
8667 14
8668 15
8669 14
8670 14
8671 17
8672 13
8673 20
8674 18
8675 12
8676 16
8677 15
8678 16
8679 15
8680 15
8681 13
8682 18
8683 17
8684 14
8685 19
8686 16
8687 12
8688 15
8689 17
8690 13
8691 14
8692 15
8693 17
8694 18
8695 16
8696 16
8697 13
8698 13
8699 10
8700 15
8701 14
8702 12
8703 14
8704 14
8705 16
8706 16
8707 16
8708 13
8709 14
8710 13
8711 14
8712 12
8713 11
8714 12
8715 12
8716 16
8717 15
8718 13
8719 15
8720 14
8721 20
8722 16
8723 16
8724 11
8725 14
8726 17
8727 11
8728 12
8729 13
8730 13
8731 17
8732 15
8733 12
8734 14
8735 13
8736 14
8737 13
8738 13
8739 18
8740 15
8741 17
8742 15
8743 16
8744 15
8745 14
8746 18
8747 14
8748 17
8749 14
8750 14
8751 16
8752 15
8753 14
8754 16
8755 15
8756 15
8757 16
8758 17
8759 16
8760 15
8761 17
8762 18
8763 13
8764 20
8765 16
8766 16
8767 13
8768 13
8769 13
8770 16
8771 17
8772 18
8773 17
8774 14
8775 19
8776 15
8777 16
8778 15
8779 14
8780 12
8781 16
8782 15
8783 16
8784 14
8785 10
8786 14
8787 14
8788 13
8789 15
8790 13
8791 11
8792 14
8793 15
8794 15
8795 16
8796 13
8797 13
8798 10
8799 12
8800 14
8801 14
8802 16
8803 13
8804 17
8805 18
8806 11
8807 16
8808 18
8809 10
8810 14
8811 19
8812 14
8813 10
8814 14
8815 14
8816 13
8817 11
8818 13
8819 18
8820 13
8821 11
8822 13
8823 14
8824 18
8825 11
8826 16
8827 16
8828 16
8829 17
8830 16
8831 18
8832 18
8833 17
8834 20
8835 17
8836 14
8837 14
8838 15
8839 19
8840 13
8841 14
8842 15
8843 16
8844 16
8845 18
8846 17
8847 23
8848 12
8849 14
8850 12
8851 12
8852 14
8853 16
8854 13
8855 14
8856 15
8857 13
8858 12
8859 14
8860 13
8861 13
8862 11
8863 14
8864 15
8865 13
8866 13
8867 13
8868 14
8869 15
8870 15
8871 16
8872 17
8873 17
8874 14
8875 17
8876 13
8877 17
8878 15
8879 15
8880 15
8881 20
8882 15
8883 16
8884 16
8885 16
8886 19
8887 14
8888 12
8889 15
8890 16
8891 15
8892 16
8893 14
8894 16
8895 21
8896 16
8897 15
8898 19
8899 14
8900 15
8901 15
8902 14
8903 14
8904 15
8905 18
8906 15
8907 14
8908 16
8909 19
8910 20
8911 18
8912 19
8913 15
8914 14
8915 15
8916 20
8917 12
8918 16
8919 19
8920 18
8921 12
8922 12
8923 20
8924 13
8925 18
8926 17
8927 14
8928 16
8929 12
8930 16
8931 13
8932 17
8933 14
8934 17
8935 17
8936 12
8937 16
8938 18
8939 15
8940 15
8941 17
8942 16
8943 12
8944 14
8945 16
8946 14
8947 15
8948 16
8949 11
8950 15
8951 12
8952 13
8953 20
8954 18
8955 17
8956 16
8957 17
8958 15
8959 15
8960 15
8961 16
8962 17
8963 14
8964 16
8965 16
8966 17
8967 17
8968 15
8969 18
8970 18
8971 15
8972 17
8973 20
8974 17
8975 12
8976 17
8977 14
8978 15
8979 16
8980 19
8981 17
8982 13
8983 11
8984 15
8985 13
8986 14
8987 16
8988 14
8989 16
8990 17
8991 14
8992 15
8993 11
8994 14
8995 14
8996 13
8997 15
8998 14
8999 16
9000 16
9001 14
9002 16
9003 14
9004 14
9005 15
9006 16
9007 13
9008 15
9009 15
9010 16
9011 11
9012 12
9013 13
9014 14
9015 14
9016 12
9017 15
9018 13
9019 16
9020 15
9021 14
9022 19
9023 14
9024 13
9025 16
9026 17
9027 13
9028 13
9029 14
9030 15
9031 13
9032 14
9033 12
9034 17
9035 14
9036 15
9037 14
9038 14
9039 18
9040 14
9041 16
9042 12
9043 18
9044 17
9045 14
9046 13
9047 19
9048 13
9049 12
9050 14
9051 13
9052 13
9053 12
9054 13
9055 15
9056 14
9057 15
9058 14
9059 15
9060 11
9061 15
9062 12
9063 14
9064 11
9065 15
9066 14
9067 12
9068 14
9069 15
9070 16
9071 13
9072 12
9073 15
9074 14
9075 13
9076 17
9077 15
9078 17
9079 14
9080 15
9081 17
9082 16
9083 21
9084 13
9085 14
9086 15
9087 17
9088 16
9089 14
9090 13
9091 14
9092 12
9093 19
9094 11
9095 12
9096 13
9097 12
9098 15
9099 15
9100 15
9101 16
9102 15
9103 15
9104 13
9105 13
9106 14
9107 16
9108 15
9109 17
9110 13
9111 15
9112 14
9113 12
9114 16
9115 13
9116 11
9117 17
9118 17
9119 19
9120 15
9121 15
9122 17
9123 15
9124 21
9125 17
9126 19
9127 19
9128 17
9129 20
9130 21
9131 16
9132 19
9133 16
9134 19
9135 21
9136 17
9137 19
9138 22
9139 19
9140 17
9141 20
9142 18
9143 18
9144 20
9145 17
9146 19
9147 15
9148 14
9149 15
9150 14
9151 17
9152 12
9153 13
9154 11
9155 13
9156 11
9157 15
9158 16
9159 12
9160 15
9161 11
9162 15
9163 14
9164 11
9165 16
9166 15
9167 14
9168 15
9169 16
9170 14
9171 18
9172 16
9173 13
9174 10
9175 13
9176 13
9177 17
9178 13
9179 15
9180 13
9181 12
9182 12
9183 14
9184 14
9185 17
9186 16
9187 16
9188 20
9189 12
9190 18
9191 13
9192 15
9193 14
9194 17
9195 17
9196 16
9197 13
9198 13
9199 15
9200 13
9201 11
9202 15
9203 13
9204 13
9205 13
9206 13
9207 14
9208 19
9209 14
9210 14
9211 16
9212 15
9213 15
9214 13
9215 12
9216 15
9217 14
9218 18
9219 16
9220 13
9221 15
9222 13
9223 16
9224 16
9225 13
9226 10
9227 14
9228 18
9229 15
9230 17
9231 14
9232 16
9233 12
9234 12
9235 16
9236 16
9237 15
9238 13
9239 14
9240 16
9241 16
9242 15
9243 17
9244 21
9245 15
9246 13
9247 17
9248 14
9249 17
9250 14
9251 13
9252 13
9253 14
9254 13
9255 13
9256 14
9257 13
9258 17
9259 16
9260 12
9261 15
9262 11
9263 16
9264 13
9265 13
9266 13
9267 11
9268 11
9269 15
9270 14
9271 11
9272 13
9273 14
9274 15
9275 14
9276 14
9277 12
9278 15
9279 10
9280 10
9281 15
9282 14
9283 15
9284 12
9285 15
9286 12
9287 12
9288 12
9289 14
9290 12
9291 15
9292 16
9293 12
9294 11
9295 12
9296 12
9297 13
9298 12
9299 15
9300 13
9301 14
9302 16
9303 13
9304 18
9305 11
9306 13
9307 14
9308 14
9309 11
9310 12
9311 16
9312 12
9313 15
9314 15
9315 14
9316 13
9317 13
9318 18
9319 11
9320 15
9321 11
9322 13
9323 14
9324 13
9325 14
9326 15
9327 14
9328 10
9329 15
9330 16
9331 10
9332 14
9333 14
9334 16
9335 18
9336 12
9337 13
9338 10
9339 18
9340 12
9341 15
9342 21
9343 14
9344 21
9345 16
9346 22
9347 16
9348 20
9349 16
9350 14
9351 16
9352 17
9353 15
9354 14
9355 11
9356 16
9357 13
9358 21
9359 18
9360 17
9361 19
9362 15
9363 16
9364 14
9365 16
9366 19
9367 15
9368 11
9369 23
9370 15
9371 14
9372 14
9373 19
9374 20
9375 18
9376 14
9377 15
9378 17
9379 17
9380 14
9381 17
9382 17
9383 14
9384 10
9385 13
9386 9
9387 15
9388 14
9389 14
9390 16
9391 14
9392 8
9393 12
9394 13
9395 15
9396 13
9397 13
9398 16
9399 13
9400 13
9401 10
9402 12
9403 12
9404 9
9405 9
9406 15
9407 15
9408 13
9409 12
9410 12
9411 15
9412 14
9413 10
9414 17
9415 14
9416 15
9417 14
9418 11
9419 11
9420 13
9421 13
9422 12
9423 15
9424 15
9425 15
9426 18
9427 14
9428 12
9429 12
9430 15
9431 11
9432 12
9433 9
9434 13
9435 13
9436 13
9437 13
9438 9
9439 10
9440 10
9441 9
9442 9
9443 16
9444 17
9445 12
9446 10
9447 11
9448 10
9449 13
9450 15
9451 15
9452 18
9453 10
9454 10
9455 13
9456 15
9457 14
9458 11
9459 14
9460 13
9461 12
9462 15
9463 12
9464 16
9465 13
9466 15
9467 12
9468 9
9469 12
9470 12
9471 13
9472 13
9473 13
9474 14
9475 15
9476 16
9477 11
9478 11
9479 14
9480 12
9481 15
9482 11
9483 15
9484 17
9485 15
9486 14
9487 16
9488 16
9489 16
9490 15
9491 15
9492 16
9493 16
9494 20
9495 14
9496 18
9497 15
9498 12
9499 14
9500 16
9501 16
9502 12
9503 14
9504 15
9505 13
9506 15
9507 18
9508 16
9509 9
9510 9
9511 14
9512 15
9513 16
9514 13
9515 14
9516 16
9517 15
9518 15
9519 13
9520 12
9521 16
9522 14
9523 19
9524 17
9525 14
9526 15
9527 15
9528 18
9529 15
9530 15
9531 9
9532 10
9533 12
9534 14
9535 13
9536 13
9537 15
9538 17
9539 17
9540 16
9541 16
9542 18
9543 16
9544 15
9545 16
9546 11
9547 15
9548 17
9549 10
9550 14
9551 11
9552 12
9553 13
9554 15
9555 15
9556 16
9557 11
9558 16
9559 20
9560 16
9561 12
9562 16
9563 14
9564 20
9565 13
9566 14
9567 17
9568 19
9569 13
9570 16
9571 15
9572 10
9573 12
9574 18
9575 19
9576 17
9577 14
9578 16
9579 10
9580 11
9581 10
9582 12
9583 15
9584 9
9585 12
9586 13
9587 16
9588 10
9589 10
9590 14
9591 13
9592 15
9593 11
9594 13
9595 16
9596 16
9597 16
9598 14
9599 12
9600 13
9601 11
9602 12
9603 13
9604 10
9605 10
9606 16
9607 18
9608 13
9609 18
9610 15
9611 13
9612 22
9613 15
9614 17
9615 14
9616 14
9617 14
9618 12
9619 11
9620 14
9621 13
9622 8
9623 11
9624 15
9625 11
9626 15
9627 9
9628 11
9629 13
9630 9
9631 14
9632 11
9633 12
9634 11
9635 16
9636 18
9637 10
9638 14
9639 16
9640 10
9641 18
9642 15
9643 16
9644 10
9645 13
9646 22
9647 13
9648 16
9649 18
9650 14
9651 18
9652 19
9653 14
9654 12
9655 15
9656 19
9657 14
9658 19
9659 17
9660 14
9661 15
9662 13
9663 15
9664 18
9665 12
9666 14
9667 11
9668 14
9669 9
9670 12
9671 13
9672 10
9673 13
9674 10
9675 12
9676 13
9677 18
9678 13
9679 16
9680 17
9681 11
9682 14
9683 15
9684 12
9685 17
9686 15
9687 12
9688 11
9689 17
9690 18
9691 15
9692 13
9693 12
9694 11
9695 16
9696 14
9697 21
9698 14
9699 19
9700 12
9701 17
9702 14
9703 16
9704 14
9705 13
9706 15
9707 15
9708 10
9709 13
9710 13
9711 12
9712 17
9713 15
9714 19
9715 11
9716 17
9717 14
9718 16
9719 9
9720 13
9721 17
9722 11
9723 18
9724 22
9725 16
9726 12
9727 13
9728 18
9729 18
9730 15
9731 14
9732 12
9733 11
9734 12
9735 12
9736 14
9737 11
9738 13
9739 10
9740 14
9741 13
9742 17
9743 13
9744 14
9745 14
9746 9
9747 14
9748 13
9749 11
9750 16
9751 14
9752 11
9753 13
9754 8
9755 12
9756 8
9757 11
9758 11
9759 11
9760 16
9761 11
9762 10
9763 11
9764 13
9765 14
9766 14
9767 13
9768 10
9769 12
9770 10
9771 11
9772 14
9773 14
9774 14
9775 14
9776 13
9777 10
9778 12
9779 9
9780 14
9781 12
9782 10
9783 11
9784 14
9785 9
9786 11
9787 12
9788 11
9789 12
9790 12
9791 11
9792 12
9793 7
9794 16
9795 14
9796 15
9797 12
9798 10
9799 9
9800 12
9801 11
9802 13
9803 15
9804 11
9805 13
9806 13
9807 12
9808 13
9809 12
9810 11
9811 15
9812 13
9813 13
9814 13
9815 11
9816 15
9817 13
9818 16
9819 10
9820 12
9821 12
9822 12
9823 12
9824 18
9825 14
9826 11
9827 16
9828 16
9829 11
9830 13
9831 15
9832 13
9833 14
9834 12
9835 11
9836 15
9837 12
9838 16
9839 13
9840 14
9841 14
9842 10
9843 16
9844 14
9845 8
9846 11
9847 11
9848 11
9849 12
9850 10
9851 11
9852 11
9853 12
9854 10
9855 12
9856 12
9857 12
9858 11
9859 9
9860 12
9861 12
9862 11
9863 15
9864 14
9865 11
9866 9
9867 15
9868 12
9869 10
9870 10
9871 16
9872 12
9873 6
9874 9
9875 13
9876 11
9877 9
9878 9
9879 9
9880 12
9881 6
9882 11
9883 14
9884 12
9885 8
9886 9
9887 6
9888 11
9889 9
9890 10
9891 8
9892 6
9893 8
9894 5
9895 11
9896 10
9897 10
9898 9
9899 9
9900 9
9901 8
9902 10
9903 10
9904 7
9905 10
9906 8
9907 12
9908 8
9909 13
9910 10
9911 7
9912 11
9913 7
9914 8
9915 10
9916 10
9917 13
9918 15
9919 15
9920 18
9921 11
9922 11
9923 12
9924 10
9925 10
9926 9
9927 11
9928 9
9929 11
9930 11
9931 9
9932 15
9933 12
9934 15
9935 12
9936 16
9937 11
9938 12
9939 12
9940 13
9941 11
9942 9
9943 11
9944 8
9945 10
9946 10
9947 11
9948 15
9949 12
9950 11
9951 12
9952 13
9953 12
9954 12
9955 12
9956 14
9957 11
9958 12
9959 17
9960 13
9961 11
9962 17
9963 14
9964 9
9965 17
9966 15
9967 16
9968 13
9969 17
9970 8
9971 13
9972 11
9973 16
9974 13
9975 10
9976 12
9977 13
9978 8
9979 10
9980 13
9981 13
9982 13
9983 10
9984 12
9985 11
9986 8
9987 8
9988 13
9989 11
9990 16
9991 11
9992 15
9993 12
9994 12
9995 9
9996 11
9997 16
9998 18
9999 15
10000 17
