# Supplementary material for: Prediction of Structure and Molecular Interaction with DNA of BvrR, a Virulence-Associated Regulatory Protein of Brucella
Source: Molecules. 2019 Aug 29;24(17):3137. doi: 10.3390/molecules24173137 (PMC6749498; doi:10.3390/molecules24173137)
Supplement: Supplementary file 1 [file molecules-24-03137-s001.zip › molecules-545148-revised-1-SM - final/Supplemental Information S13/Firedock analysis frame 5523/frame5523sinagua_cleanH.pdb]

ATOM      1  N   MET A   1      65.724  71.373  43.468  1.00  0.00
ATOM      5  CA  MET A   1      65.987  70.241  42.617  1.00  0.00
ATOM      6  C   MET A   1      65.040  70.068  41.322  1.00  0.00
ATOM      7  O   MET A   1      63.829  69.866  41.596  1.00  0.00
ATOM      8  CB  MET A   1      66.107  69.008  43.499  1.00  0.00
ATOM      9  CG  MET A   1      65.986  67.615  42.845  1.00  0.00
ATOM     10  SD  MET A   1      67.167  67.387  41.500  1.00  0.00
ATOM     11  CE  MET A   1      67.650  65.722  41.942  1.00  0.00
ATOM     12  N   LYS A   2      65.533  70.179  40.076  1.00  0.00
ATOM     14  CA  LYS A   2      64.708  69.841  38.904  1.00  0.00
ATOM     15  C   LYS A   2      64.030  68.499  38.881  1.00  0.00
ATOM     16  O   LYS A   2      64.550  67.458  39.314  1.00  0.00
ATOM     17  CB  LYS A   2      65.477  69.884  37.566  1.00  0.00
ATOM     18  CG  LYS A   2      66.087  71.127  37.147  1.00  0.00
ATOM     19  CD  LYS A   2      66.833  70.992  35.793  1.00  0.00
ATOM     20  CE  LYS A   2      67.501  72.335  35.505  1.00  0.00
ATOM     21  NZ  LYS A   2      68.487  71.982  34.361  1.00  0.00
ATOM     25  N   GLU A   3      62.731  68.475  38.347  1.00  0.00
ATOM     27  CA  GLU A   3      61.892  67.310  38.293  1.00  0.00
ATOM     28  C   GLU A   3      62.339  66.201  37.365  1.00  0.00
ATOM     29  O   GLU A   3      62.252  64.986  37.676  1.00  0.00
ATOM     30  CB  GLU A   3      60.555  67.777  37.674  1.00  0.00
ATOM     31  CG  GLU A   3      59.389  66.714  37.648  1.00  0.00
ATOM     32  CD  GLU A   3      58.185  67.212  36.896  1.00  0.00
ATOM     33  OE1 GLU A   3      58.244  67.510  35.698  1.00  0.00
ATOM     34  OE2 GLU A   3      57.184  67.456  37.656  1.00  0.00
ATOM     35  N   ALA A   4      62.857  66.588  36.197  1.00  0.00
ATOM     37  CA  ALA A   4      63.353  65.675  35.161  1.00  0.00
ATOM     38  C   ALA A   4      64.937  65.451  35.396  1.00  0.00
ATOM     39  O   ALA A   4      65.519  64.764  34.575  1.00  0.00
ATOM     40  CB  ALA A   4      62.973  66.090  33.763  1.00  0.00
ATOM     41  N   SER A   5      65.430  65.988  36.535  1.00  0.00
ATOM     43  CA  SER A   5      66.752  65.523  37.090  1.00  0.00
ATOM     44  C   SER A   5      66.518  64.495  38.113  1.00  0.00
ATOM     45  O   SER A   5      67.307  63.566  38.297  1.00  0.00
ATOM     46  CB  SER A   5      67.671  66.490  37.798  1.00  0.00
ATOM     47  OG  SER A   5      68.214  67.397  36.854  1.00  0.00
ATOM     49  N   ALA A   6      65.370  64.579  38.740  1.00  0.00
ATOM     51  CA  ALA A   6      64.834  63.666  39.753  1.00  0.00
ATOM     52  C   ALA A   6      64.321  62.318  39.220  1.00  0.00
ATOM     53  O   ALA A   6      63.898  62.137  38.065  1.00  0.00
ATOM     54  CB  ALA A   6      63.774  64.386  40.717  1.00  0.00
ATOM     64  N   THR A   7      64.484  61.264  40.035  1.00  0.00
ATOM     65  CA  THR A   7      64.131  59.825  39.590  1.00  0.00
ATOM     66  CB  THR A   7      65.027  58.784  40.298  1.00  0.00
ATOM     67  OG1 THR A   7      65.058  58.939  41.716  1.00  0.00
ATOM     68  CG2 THR A   7      66.452  58.849  39.675  1.00  0.00
ATOM     69  C   THR A   7      62.678  59.461  39.860  1.00  0.00
ATOM     70  O   THR A   7      62.209  58.450  39.433  1.00  0.00
ATOM     80  N   GLN A   8      62.135  60.325  40.675  1.00  0.00
ATOM     82  CA  GLN A   8      60.729  60.401  41.056  1.00  0.00
ATOM     83  C   GLN A   8      60.300  59.231  41.869  1.00  0.00
ATOM     84  O   GLN A   8      59.147  58.847  41.900  1.00  0.00
ATOM     85  CB  GLN A   8      59.824  60.708  39.753  1.00  0.00
ATOM     86  CG  GLN A   8      60.150  62.084  39.169  1.00  0.00
ATOM     87  CD  GLN A   8      59.419  63.167  40.032  1.00  0.00
ATOM     88  OE1 GLN A   8      60.047  64.005  40.638  1.00  0.00
ATOM     89  NE2 GLN A   8      58.058  63.197  40.024  1.00  0.00
ATOM    101  N   THR A   9      61.255  58.584  42.620  1.00  0.00
ATOM    102  CA  THR A   9      61.005  57.400  43.333  1.00  0.00
ATOM    103  CB  THR A   9      62.132  56.333  43.383  1.00  0.00
ATOM    104  OG1 THR A   9      63.297  57.041  43.754  1.00  0.00
ATOM    105  CG2 THR A   9      62.434  55.826  41.980  1.00  0.00
ATOM    106  C   THR A   9      60.457  57.504  44.729  1.00  0.00
ATOM    107  O   THR A   9      61.027  58.069  45.664  1.00  0.00
ATOM    126  N   ILE A  10      59.265  56.919  44.861  1.00  0.00
ATOM    127  CA  ILE A  10      58.616  56.703  46.108  1.00  0.00
ATOM    128  CB  ILE A  10      57.126  57.078  46.183  1.00  0.00
ATOM    129  CG2 ILE A  10      56.623  57.086  47.682  1.00  0.00
ATOM    130  CG1 ILE A  10      56.863  58.421  45.543  1.00  0.00
ATOM    131  CD  ILE A  10      57.802  59.595  45.874  1.00  0.00
ATOM    132  C   ILE A  10      58.716  55.212  46.561  1.00  0.00
ATOM    133  O   ILE A  10      58.184  54.313  45.911  1.00  0.00
ATOM    143  N   ALA A  11      59.333  55.013  47.784  1.00  0.00
ATOM    145  CA  ALA A  11      59.600  53.690  48.303  1.00  0.00
ATOM    146  C   ALA A  11      58.603  53.392  49.375  1.00  0.00
ATOM    147  O   ALA A  11      58.353  54.183  50.286  1.00  0.00
ATOM    148  CB  ALA A  11      60.950  53.635  48.809  1.00  0.00
ATOM    149  N   LEU A  12      58.097  52.232  49.425  1.00  0.00
ATOM    151  CA  LEU A  12      56.982  51.959  50.379  1.00  0.00
ATOM    152  C   LEU A  12      57.037  50.602  50.982  1.00  0.00
ATOM    153  O   LEU A  12      57.185  49.659  50.158  1.00  0.00
ATOM    154  CB  LEU A  12      55.502  52.068  49.704  1.00  0.00
ATOM    155  CG  LEU A  12      54.315  51.473  50.570  1.00  0.00
ATOM    156  CD1 LEU A  12      54.009  52.250  51.862  1.00  0.00
ATOM    157  CD2 LEU A  12      53.041  51.394  49.698  1.00  0.00
ATOM    158  N   VAL A  13      56.976  50.413  52.353  1.00  0.00
ATOM    160  CA  VAL A  13      57.206  49.195  53.029  1.00  0.00
ATOM    161  C   VAL A  13      56.033  48.795  53.959  1.00  0.00
ATOM    162  O   VAL A  13      55.792  49.404  54.959  1.00  0.00
ATOM    163  CB  VAL A  13      58.488  49.346  53.856  1.00  0.00
ATOM    164  CG1 VAL A  13      58.961  47.955  54.331  1.00  0.00
ATOM    165  CG2 VAL A  13      59.671  50.043  53.093  1.00  0.00
ATOM    166  N   ASP A  14      55.381  47.628  53.679  1.00  0.00
ATOM    168  CA  ASP A  14      54.110  47.212  54.326  1.00  0.00
ATOM    169  C   ASP A  14      54.023  45.761  54.022  1.00  0.00
ATOM    170  O   ASP A  14      54.778  45.209  53.186  1.00  0.00
ATOM    171  CB  ASP A  14      52.953  48.126  53.842  1.00  0.00
ATOM    172  CG  ASP A  14      51.759  48.139  54.689  1.00  0.00
ATOM    173  OD1 ASP A  14      51.586  47.295  55.562  1.00  0.00
ATOM    174  OD2 ASP A  14      50.930  49.062  54.500  1.00  0.00
ATOM    175  N   ASP A  15      53.089  45.113  54.716  1.00  0.00
ATOM    177  CA  ASP A  15      52.815  43.715  54.526  1.00  0.00
ATOM    178  C   ASP A  15      51.301  43.629  54.459  1.00  0.00
ATOM    179  O   ASP A  15      50.758  42.564  54.303  1.00  0.00
ATOM    180  CB  ASP A  15      53.607  43.002  55.620  1.00  0.00
ATOM    181  CG  ASP A  15      53.073  41.643  55.877  1.00  0.00
ATOM    182  OD1 ASP A  15      53.257  40.767  54.979  1.00  0.00
ATOM    183  OD2 ASP A  15      52.289  41.457  56.828  1.00  0.00
ATOM    184  N   ASP A  16      50.545  44.818  54.541  1.00  0.00
ATOM    186  CA  ASP A  16      49.129  44.852  54.289  1.00  0.00
ATOM    187  C   ASP A  16      48.817  44.835  52.787  1.00  0.00
ATOM    188  O   ASP A  16      49.240  45.772  52.115  1.00  0.00
ATOM    189  CB  ASP A  16      48.401  45.930  54.992  1.00  0.00
ATOM    190  CG  ASP A  16      48.510  45.846  56.566  1.00  0.00
ATOM    191  OD1 ASP A  16      48.096  46.799  57.204  1.00  0.00
ATOM    192  OD2 ASP A  16      49.034  44.856  57.125  1.00  0.00
ATOM    193  N   ARG A  17      48.172  43.773  52.242  1.00  0.00
ATOM    195  CA  ARG A  17      48.160  43.501  50.813  1.00  0.00
ATOM    196  C   ARG A  17      46.900  44.071  50.237  1.00  0.00
ATOM    197  O   ARG A  17      46.640  43.914  49.013  1.00  0.00
ATOM    198  CB  ARG A  17      48.517  42.036  50.367  1.00  0.00
ATOM    199  CG  ARG A  17      49.604  41.310  51.193  1.00  0.00
ATOM    200  CD  ARG A  17      50.958  41.993  50.993  1.00  0.00
ATOM    201  NE  ARG A  17      51.737  41.220  51.905  1.00  0.00
ATOM    203  CZ  ARG A  17      52.632  40.296  51.592  1.00  0.00
ATOM    204  NH1 ARG A  17      52.995  39.958  50.368  1.00  0.00
ATOM    207  NH2 ARG A  17      53.302  39.681  52.596  1.00  0.00
ATOM    210  N   ASN A  18      46.098  44.794  51.002  1.00  0.00
ATOM    212  CA  ASN A  18      44.815  45.347  50.581  1.00  0.00
ATOM    213  C   ASN A  18      44.969  46.435  49.491  1.00  0.00
ATOM    214  O   ASN A  18      44.388  46.401  48.418  1.00  0.00
ATOM    215  CB  ASN A  18      43.858  45.787  51.788  1.00  0.00
ATOM    216  CG  ASN A  18      44.417  46.741  52.854  1.00  0.00
ATOM    217  OD1 ASN A  18      45.567  47.134  52.738  1.00  0.00
ATOM    218  ND2 ASN A  18      43.608  47.148  53.805  1.00  0.00
ATOM    230  N   ILE A  19      45.753  47.463  49.803  1.00  0.00
ATOM    231  CA  ILE A  19      45.787  48.640  48.895  1.00  0.00
ATOM    232  CB  ILE A  19      45.567  49.921  49.678  1.00  0.00
ATOM    233  CG2 ILE A  19      44.031  49.983  50.017  1.00  0.00
ATOM    234  CG1 ILE A  19      46.381  50.024  51.006  1.00  0.00
ATOM    235  CD  ILE A  19      46.313  51.380  51.767  1.00  0.00
ATOM    236  C   ILE A  19      47.001  48.810  48.007  1.00  0.00
ATOM    237  O   ILE A  19      47.001  49.730  47.256  1.00  0.00
ATOM    247  N   LEU A  20      48.070  47.911  47.960  1.00  0.00
ATOM    249  CA  LEU A  20      49.294  48.106  47.327  1.00  0.00
ATOM    250  C   LEU A  20      49.291  48.336  45.849  1.00  0.00
ATOM    251  O   LEU A  20      50.038  49.215  45.353  1.00  0.00
ATOM    252  CB  LEU A  20      50.335  47.059  47.691  1.00  0.00
ATOM    253  CG  LEU A  20      50.693  46.999  49.233  1.00  0.00
ATOM    254  CD1 LEU A  20      51.800  45.979  49.521  1.00  0.00
ATOM    255  CD2 LEU A  20      51.139  48.275  49.887  1.00  0.00
ATOM    265  N   THR A  21      48.459  47.646  45.041  1.00  0.00
ATOM    266  CA  THR A  21      48.373  47.766  43.555  1.00  0.00
ATOM    267  CB  THR A  21      47.582  46.662  42.801  1.00  0.00
ATOM    268  OG1 THR A  21      48.331  45.470  42.790  1.00  0.00
ATOM    269  CG2 THR A  21      47.233  47.039  41.327  1.00  0.00
ATOM    270  C   THR A  21      47.726  49.128  43.282  1.00  0.00
ATOM    271  O   THR A  21      48.159  49.870  42.438  1.00  0.00
ATOM    281  N   SER A  22      46.638  49.489  44.024  1.00  0.00
ATOM    283  CA  SER A  22      45.866  50.721  43.975  1.00  0.00
ATOM    284  C   SER A  22      46.687  51.974  44.308  1.00  0.00
ATOM    285  O   SER A  22      46.726  52.928  43.525  1.00  0.00
ATOM    286  CB  SER A  22      44.569  50.551  44.814  1.00  0.00
ATOM    287  OG  SER A  22      43.788  51.692  44.904  1.00  0.00
ATOM    289  N   VAL A  23      47.398  51.935  45.419  1.00  0.00
ATOM    291  CA  VAL A  23      48.219  53.078  45.923  1.00  0.00
ATOM    292  C   VAL A  23      49.358  53.473  44.930  1.00  0.00
ATOM    293  O   VAL A  23      49.567  54.655  44.713  1.00  0.00
ATOM    294  CB  VAL A  23      48.666  52.998  47.362  1.00  0.00
ATOM    295  CG1 VAL A  23      49.812  52.095  47.637  1.00  0.00
ATOM    296  CG2 VAL A  23      48.825  54.425  47.994  1.00  0.00
ATOM    297  N   SER A  24      50.086  52.489  44.357  1.00  0.00
ATOM    299  CA  SER A  24      51.000  52.600  43.217  1.00  0.00
ATOM    300  C   SER A  24      50.338  53.229  41.977  1.00  0.00
ATOM    301  O   SER A  24      50.907  54.148  41.373  1.00  0.00
ATOM    302  CB  SER A  24      51.683  51.223  42.963  1.00  0.00
ATOM    303  OG  SER A  24      52.722  51.358  41.975  1.00  0.00
ATOM    314  N   ILE A  25      49.083  52.796  41.646  1.00  0.00
ATOM    315  CA  ILE A  25      48.316  53.519  40.680  1.00  0.00
ATOM    316  CB  ILE A  25      47.031  52.633  40.362  1.00  0.00
ATOM    317  CG2 ILE A  25      45.890  53.424  39.725  1.00  0.00
ATOM    318  CG1 ILE A  25      47.407  51.333  39.542  1.00  0.00
ATOM    319  CD  ILE A  25      46.229  50.241  39.459  1.00  0.00
ATOM    320  C   ILE A  25      47.916  55.027  40.962  1.00  0.00
ATOM    321  O   ILE A  25      48.120  55.866  40.146  1.00  0.00
ATOM    331  N   ALA A  26      47.424  55.409  42.173  1.00  0.00
ATOM    333  CA  ALA A  26      47.352  56.767  42.634  1.00  0.00
ATOM    334  C   ALA A  26      48.651  57.606  42.434  1.00  0.00
ATOM    335  O   ALA A  26      48.604  58.644  41.811  1.00  0.00
ATOM    336  CB  ALA A  26      46.833  56.849  44.126  1.00  0.00
ATOM    337  N   LEU A  27      49.796  57.073  42.871  1.00  0.00
ATOM    339  CA  LEU A  27      51.148  57.689  42.649  1.00  0.00
ATOM    340  C   LEU A  27      51.555  57.695  41.129  1.00  0.00
ATOM    341  O   LEU A  27      52.179  58.669  40.643  1.00  0.00
ATOM    342  CB  LEU A  27      52.191  56.952  43.468  1.00  0.00
ATOM    343  CG  LEU A  27      52.176  57.160  44.940  1.00  0.00
ATOM    344  CD1 LEU A  27      52.602  55.894  45.750  1.00  0.00
ATOM    345  CD2 LEU A  27      52.902  58.447  45.200  1.00  0.00
ATOM    346  N   GLU A  28      51.296  56.679  40.314  1.00  0.00
ATOM    348  CA  GLU A  28      51.671  56.836  38.901  1.00  0.00
ATOM    349  C   GLU A  28      50.776  57.754  38.151  1.00  0.00
ATOM    350  O   GLU A  28      51.233  58.368  37.142  1.00  0.00
ATOM    351  CB  GLU A  28      51.664  55.453  38.140  1.00  0.00
ATOM    352  CG  GLU A  28      52.855  54.594  38.575  1.00  0.00
ATOM    353  CD  GLU A  28      52.991  53.280  37.768  1.00  0.00
ATOM    354  OE1 GLU A  28      52.008  52.955  37.041  1.00  0.00
ATOM    355  OE2 GLU A  28      53.988  52.516  37.893  1.00  0.00
ATOM    356  N   SER A  29      49.553  57.967  38.680  1.00  0.00
ATOM    358  CA  SER A  29      48.631  58.997  38.284  1.00  0.00
ATOM    359  C   SER A  29      49.026  60.416  38.661  1.00  0.00
ATOM    360  O   SER A  29      48.921  61.182  37.708  1.00  0.00
ATOM    361  CB  SER A  29      47.088  58.811  38.679  1.00  0.00
ATOM    362  OG  SER A  29      46.504  57.581  38.156  1.00  0.00
ATOM    364  N   GLU A  30      49.500  60.753  39.860  1.00  0.00
ATOM    366  CA  GLU A  30      50.207  62.030  40.146  1.00  0.00
ATOM    367  C   GLU A  30      51.482  62.234  39.344  1.00  0.00
ATOM    368  O   GLU A  30      51.679  63.409  39.054  1.00  0.00
ATOM    369  CB  GLU A  30      50.490  62.200  41.627  1.00  0.00
ATOM    370  CG  GLU A  30      49.171  62.245  42.448  1.00  0.00
ATOM    371  CD  GLU A  30      48.162  63.286  41.992  1.00  0.00
ATOM    372  OE1 GLU A  30      47.018  62.963  41.588  1.00  0.00
ATOM    373  OE2 GLU A  30      48.491  64.461  42.147  1.00  0.00
ATOM    374  N   GLY A  31      52.232  61.249  38.991  1.00  0.00
ATOM    376  CA  GLY A  31      53.440  61.259  38.125  1.00  0.00
ATOM    377  C   GLY A  31      54.693  60.951  38.955  1.00  0.00
ATOM    378  O   GLY A  31      55.644  61.730  39.066  1.00  0.00
ATOM    379  N   TYR A  32      54.743  59.724  39.507  1.00  0.00
ATOM    381  CA  TYR A  32      55.771  59.256  40.371  1.00  0.00
ATOM    382  C   TYR A  32      56.014  57.808  39.971  1.00  0.00
ATOM    383  O   TYR A  32      55.301  57.097  39.264  1.00  0.00
ATOM    384  CB  TYR A  32      55.655  59.417  41.955  1.00  0.00
ATOM    385  CG  TYR A  32      55.537  60.897  42.299  1.00  0.00
ATOM    386  CD1 TYR A  32      56.552  61.740  42.717  1.00  0.00
ATOM    387  CE1 TYR A  32      56.317  63.133  42.881  1.00  0.00
ATOM    388  CD2 TYR A  32      54.288  61.415  42.247  1.00  0.00
ATOM    389  CE2 TYR A  32      54.015  62.829  42.442  1.00  0.00
ATOM    390  CZ  TYR A  32      55.109  63.636  42.699  1.00  0.00
ATOM    391  OH  TYR A  32      54.960  65.006  42.977  1.00  0.00
ATOM    393  N   ARG A  33      57.164  57.291  40.321  1.00  0.00
ATOM    395  CA  ARG A  33      57.660  56.010  40.140  1.00  0.00
ATOM    396  C   ARG A  33      57.622  55.400  41.576  1.00  0.00
ATOM    397  O   ARG A  33      57.883  56.061  42.565  1.00  0.00
ATOM    398  CB  ARG A  33      59.097  56.072  39.587  1.00  0.00
ATOM    399  CG  ARG A  33      59.295  56.871  38.342  1.00  0.00
ATOM    400  CD  ARG A  33      58.554  56.406  37.049  1.00  0.00
ATOM    401  NE  ARG A  33      58.976  57.352  35.948  1.00  0.00
ATOM    403  CZ  ARG A  33      59.555  56.985  34.822  1.00  0.00
ATOM    404  NH1 ARG A  33      59.832  55.721  34.496  1.00  0.00
ATOM    407  NH2 ARG A  33      59.831  57.910  33.894  1.00  0.00
ATOM    410  N   VAL A  34      57.163  54.231  41.698  1.00  0.00
ATOM    412  CA  VAL A  34      56.876  53.630  43.028  1.00  0.00
ATOM    413  C   VAL A  34      57.632  52.268  43.132  1.00  0.00
ATOM    414  O   VAL A  34      57.690  51.531  42.152  1.00  0.00
ATOM    415  CB  VAL A  34      55.419  53.414  43.315  1.00  0.00
ATOM    416  CG1 VAL A  34      55.097  52.769  44.710  1.00  0.00
ATOM    417  CG2 VAL A  34      54.780  54.802  43.230  1.00  0.00
ATOM    418  N   GLU A  35      58.306  51.966  44.271  1.00  0.00
ATOM    420  CA  GLU A  35      59.044  50.797  44.613  1.00  0.00
ATOM    421  C   GLU A  35      58.435  50.274  45.921  1.00  0.00
ATOM    422  O   GLU A  35      58.562  50.878  47.005  1.00  0.00
ATOM    423  CB  GLU A  35      60.501  51.121  44.729  1.00  0.00
ATOM    424  CG  GLU A  35      61.071  51.494  43.263  1.00  0.00
ATOM    425  CD  GLU A  35      62.527  51.719  43.158  1.00  0.00
ATOM    426  OE1 GLU A  35      63.080  51.909  41.993  1.00  0.00
ATOM    427  OE2 GLU A  35      63.217  51.708  44.169  1.00  0.00
ATOM    437  N   THR A  36      57.553  49.227  45.774  1.00  0.00
ATOM    438  CA  THR A  36      57.012  48.585  46.885  1.00  0.00
ATOM    439  CB  THR A  36      55.542  48.104  46.539  1.00  0.00
ATOM    440  OG1 THR A  36      55.170  48.185  45.176  1.00  0.00
ATOM    441  CG2 THR A  36      54.605  49.024  47.296  1.00  0.00
ATOM    442  C   THR A  36      57.746  47.389  47.335  1.00  0.00
ATOM    443  O   THR A  36      58.338  46.572  46.580  1.00  0.00
ATOM    453  N   TYR A  37      57.605  47.169  48.675  1.00  0.00
ATOM    455  CA  TYR A  37      58.336  46.110  49.386  1.00  0.00
ATOM    456  C   TYR A  37      57.347  45.433  50.351  1.00  0.00
ATOM    457  O   TYR A  37      56.607  46.073  51.017  1.00  0.00
ATOM    458  CB  TYR A  37      59.562  46.639  50.189  1.00  0.00
ATOM    459  CG  TYR A  37      60.571  47.377  49.408  1.00  0.00
ATOM    460  CD1 TYR A  37      60.720  48.810  49.281  1.00  0.00
ATOM    461  CE1 TYR A  37      61.575  49.326  48.417  1.00  0.00
ATOM    462  CD2 TYR A  37      61.507  46.583  48.670  1.00  0.00
ATOM    463  CE2 TYR A  37      62.436  47.181  47.789  1.00  0.00
ATOM    464  CZ  TYR A  37      62.431  48.590  47.595  1.00  0.00
ATOM    465  OH  TYR A  37      63.293  49.202  46.661  1.00  0.00
ATOM    476  N   THR A  38      57.408  44.123  50.537  1.00  0.00
ATOM    477  CA  THR A  38      56.572  43.295  51.324  1.00  0.00
ATOM    478  CB  THR A  38      55.805  42.342  50.493  1.00  0.00
ATOM    479  OG1 THR A  38      56.536  41.684  49.437  1.00  0.00
ATOM    480  CG2 THR A  38      54.746  43.165  49.846  1.00  0.00
ATOM    481  C   THR A  38      57.247  42.626  52.468  1.00  0.00
ATOM    482  O   THR A  38      56.641  41.714  53.066  1.00  0.00
ATOM    492  N   ASP A  39      58.522  43.000  52.818  1.00  0.00
ATOM    494  CA  ASP A  39      59.167  42.550  53.979  1.00  0.00
ATOM    495  C   ASP A  39      60.408  43.495  54.203  1.00  0.00
ATOM    496  O   ASP A  39      60.802  44.294  53.395  1.00  0.00
ATOM    497  CB  ASP A  39      59.590  41.052  53.756  1.00  0.00
ATOM    498  CG  ASP A  39      60.827  40.952  53.007  1.00  0.00
ATOM    499  OD1 ASP A  39      60.721  40.736  51.757  1.00  0.00
ATOM    500  OD2 ASP A  39      61.976  41.157  53.572  1.00  0.00
ATOM    501  N   GLY A  40      60.925  43.410  55.416  1.00  0.00
ATOM    503  CA  GLY A  40      61.987  44.168  55.986  1.00  0.00
ATOM    504  C   GLY A  40      63.302  44.249  55.391  1.00  0.00
ATOM    505  O   GLY A  40      63.857  45.249  54.885  1.00  0.00
ATOM    506  N   ALA A  41      63.826  42.960  55.290  1.00  0.00
ATOM    508  CA  ALA A  41      65.054  42.618  54.658  1.00  0.00
ATOM    509  C   ALA A  41      65.039  42.999  53.150  1.00  0.00
ATOM    510  O   ALA A  41      66.071  43.408  52.666  1.00  0.00
ATOM    511  CB  ALA A  41      65.378  41.138  54.942  1.00  0.00
ATOM    512  N   SER A  42      63.932  42.867  52.399  1.00  0.00
ATOM    514  CA  SER A  42      63.867  43.224  50.979  1.00  0.00
ATOM    515  C   SER A  42      63.948  44.761  50.872  1.00  0.00
ATOM    516  O   SER A  42      64.576  45.328  49.940  1.00  0.00
ATOM    517  CB  SER A  42      62.657  42.895  50.060  1.00  0.00
ATOM    518  OG  SER A  42      61.440  43.207  50.606  1.00  0.00
ATOM    520  N   ALA A  43      63.345  45.517  51.790  1.00  0.00
ATOM    522  CA  ALA A  43      63.398  46.979  51.790  1.00  0.00
ATOM    523  C   ALA A  43      64.771  47.514  52.169  1.00  0.00
ATOM    524  O   ALA A  43      65.124  48.535  51.682  1.00  0.00
ATOM    525  CB  ALA A  43      62.465  47.607  52.895  1.00  0.00
ATOM    526  N   LEU A  44      65.423  46.801  53.156  1.00  0.00
ATOM    528  CA  LEU A  44      66.753  47.263  53.650  1.00  0.00
ATOM    529  C   LEU A  44      67.765  47.279  52.473  1.00  0.00
ATOM    530  O   LEU A  44      68.575  48.196  52.381  1.00  0.00
ATOM    531  CB  LEU A  44      67.295  46.326  54.781  1.00  0.00
ATOM    532  CG  LEU A  44      68.743  46.704  55.292  1.00  0.00
ATOM    533  CD1 LEU A  44      68.883  48.148  55.749  1.00  0.00
ATOM    534  CD2 LEU A  44      69.117  45.700  56.361  1.00  0.00
ATOM    535  N   ASP A  45      67.760  46.257  51.677  1.00  0.00
ATOM    537  CA  ASP A  45      68.548  46.140  50.498  1.00  0.00
ATOM    538  C   ASP A  45      68.126  47.119  49.419  1.00  0.00
ATOM    539  O   ASP A  45      68.942  47.611  48.595  1.00  0.00
ATOM    540  CB  ASP A  45      68.463  44.733  49.939  1.00  0.00
ATOM    541  CG  ASP A  45      69.383  43.817  50.682  1.00  0.00
ATOM    542  OD1 ASP A  45      70.311  44.160  51.444  1.00  0.00
ATOM    543  OD2 ASP A  45      69.295  42.659  50.231  1.00  0.00
ATOM    544  N   GLY A  46      66.831  47.452  49.358  1.00  0.00
ATOM    546  CA  GLY A  46      66.308  48.443  48.436  1.00  0.00
ATOM    547  C   GLY A  46      66.515  49.886  48.661  1.00  0.00
ATOM    548  O   GLY A  46      66.859  50.637  47.763  1.00  0.00
ATOM    549  N   LEU A  47      66.311  50.367  49.944  1.00  0.00
ATOM    551  CA  LEU A  47      66.527  51.770  50.333  1.00  0.00
ATOM    552  C   LEU A  47      67.911  52.283  50.258  1.00  0.00
ATOM    553  O   LEU A  47      68.190  53.338  49.713  1.00  0.00
ATOM    554  CB  LEU A  47      65.825  52.150  51.724  1.00  0.00
ATOM    555  CG  LEU A  47      64.339  51.784  51.859  1.00  0.00
ATOM    556  CD1 LEU A  47      63.863  51.281  53.254  1.00  0.00
ATOM    557  CD2 LEU A  47      63.355  52.834  51.311  1.00  0.00
ATOM    558  N   MET A  48      68.810  51.365  50.794  1.00  0.00
ATOM    560  CA  MET A  48      70.222  51.683  50.958  1.00  0.00
ATOM    561  C   MET A  48      71.103  51.550  49.697  1.00  0.00
ATOM    562  O   MET A  48      72.280  51.968  49.712  1.00  0.00
ATOM    563  CB  MET A  48      70.814  50.727  52.058  1.00  0.00
ATOM    564  CG  MET A  48      70.181  50.844  53.459  1.00  0.00
ATOM    565  SD  MET A  48      70.501  52.321  54.436  1.00  0.00
ATOM    566  CE  MET A  48      70.256  51.681  56.139  1.00  0.00
ATOM    567  N   ALA A  49      70.597  50.973  48.557  1.00  0.00
ATOM    569  CA  ALA A  49      71.386  50.734  47.288  1.00  0.00
ATOM    570  C   ALA A  49      71.413  51.901  46.273  1.00  0.00
ATOM    571  O   ALA A  49      72.389  52.141  45.623  1.00  0.00
ATOM    572  CB  ALA A  49      70.835  49.381  46.695  1.00  0.00
ATOM    573  N   ARG A  50      70.353  52.694  46.160  1.00  0.00
ATOM    575  CA  ARG A  50      70.331  53.992  45.437  1.00  0.00
ATOM    576  C   ARG A  50      69.236  54.776  46.226  1.00  0.00
ATOM    577  O   ARG A  50      68.273  54.184  46.641  1.00  0.00
ATOM    578  CB  ARG A  50      70.091  53.900  43.897  1.00  0.00
ATOM    579  CG  ARG A  50      68.769  53.455  43.213  1.00  0.00
ATOM    580  CD  ARG A  50      68.064  52.218  43.665  1.00  0.00
ATOM    581  NE  ARG A  50      66.888  52.032  42.773  1.00  0.00
ATOM    583  CZ  ARG A  50      66.711  50.972  41.974  1.00  0.00
ATOM    584  NH1 ARG A  50      67.711  50.189  41.656  1.00  0.00
ATOM    587  NH2 ARG A  50      65.514  50.770  41.433  1.00  0.00
ATOM    590  N   PRO A  51      69.242  56.084  46.362  1.00  0.00
ATOM    591  CA  PRO A  51      68.298  56.765  47.249  1.00  0.00
ATOM    592  C   PRO A  51      66.893  56.857  46.713  1.00  0.00
ATOM    593  O   PRO A  51      66.781  57.192  45.547  1.00  0.00
ATOM    594  CB  PRO A  51      68.880  58.210  47.500  1.00  0.00
ATOM    595  CG  PRO A  51      69.744  58.466  46.267  1.00  0.00
ATOM    596  CD  PRO A  51      70.189  57.067  45.893  1.00  0.00
ATOM    597  N   PRO A  52      65.795  56.715  47.505  1.00  0.00
ATOM    598  CA  PRO A  52      64.497  57.171  47.051  1.00  0.00
ATOM    599  C   PRO A  52      64.247  58.636  47.316  1.00  0.00
ATOM    600  O   PRO A  52      64.972  59.309  48.084  1.00  0.00
ATOM    601  CB  PRO A  52      63.502  56.401  47.944  1.00  0.00
ATOM    602  CG  PRO A  52      64.227  56.313  49.326  1.00  0.00
ATOM    603  CD  PRO A  52      65.701  56.204  48.881  1.00  0.00
ATOM    604  N   ASN A  53      63.226  59.229  46.653  1.00  0.00
ATOM    606  CA  ASN A  53      62.774  60.567  46.879  1.00  0.00
ATOM    607  C   ASN A  53      62.028  60.712  48.224  1.00  0.00
ATOM    608  O   ASN A  53      62.387  61.647  48.941  1.00  0.00
ATOM    609  CB  ASN A  53      61.987  61.324  45.844  1.00  0.00
ATOM    610  CG  ASN A  53      62.690  61.419  44.522  1.00  0.00
ATOM    611  OD1 ASN A  53      62.689  62.485  43.876  1.00  0.00
ATOM    612  ND2 ASN A  53      63.430  60.400  44.099  1.00  0.00
ATOM    615  N   LEU A  54      61.228  59.631  48.522  1.00  0.00
ATOM    617  CA  LEU A  54      60.658  59.537  49.872  1.00  0.00
ATOM    618  C   LEU A  54      60.547  58.057  50.270  1.00  0.00
ATOM    619  O   LEU A  54      60.413  57.235  49.363  1.00  0.00
ATOM    620  CB  LEU A  54      59.410  60.340  49.873  1.00  0.00
ATOM    621  CG  LEU A  54      58.313  60.122  51.011  1.00  0.00
ATOM    622  CD1 LEU A  54      58.871  60.345  52.441  1.00  0.00
ATOM    623  CD2 LEU A  54      57.150  61.073  50.736  1.00  0.00
ATOM    624  N   ALA A  55      60.681  57.729  51.566  1.00  0.00
ATOM    626  CA  ALA A  55      60.455  56.420  52.038  1.00  0.00
ATOM    627  C   ALA A  55      59.347  56.402  53.009  1.00  0.00
ATOM    628  O   ALA A  55      59.234  57.261  53.842  1.00  0.00
ATOM    629  CB  ALA A  55      61.768  55.997  52.737  1.00  0.00
ATOM    639  N   ILE A  56      58.422  55.401  52.920  1.00  0.00
ATOM    640  CA  ILE A  56      57.281  55.139  53.745  1.00  0.00
ATOM    641  CB  ILE A  56      56.008  55.073  52.871  1.00  0.00
ATOM    642  CG2 ILE A  56      54.732  55.128  53.771  1.00  0.00
ATOM    643  CG1 ILE A  56      55.978  56.131  51.729  1.00  0.00
ATOM    644  CD  ILE A  56      54.779  55.963  50.751  1.00  0.00
ATOM    645  C   ILE A  56      57.468  53.858  54.545  1.00  0.00
ATOM    646  O   ILE A  56      57.815  52.850  53.928  1.00  0.00
ATOM    656  N   PHE A  57      57.176  53.910  55.855  1.00  0.00
ATOM    658  CA  PHE A  57      57.481  52.636  56.578  1.00  0.00
ATOM    659  C   PHE A  57      56.358  52.126  57.448  1.00  0.00
ATOM    660  O   PHE A  57      55.991  52.823  58.408  1.00  0.00
ATOM    661  CB  PHE A  57      58.645  52.711  57.568  1.00  0.00
ATOM    662  CG  PHE A  57      59.901  53.208  56.868  1.00  0.00
ATOM    663  CD1 PHE A  57      60.071  54.551  56.698  1.00  0.00
ATOM    664  CD2 PHE A  57      61.034  52.345  56.506  1.00  0.00
ATOM    665  CE1 PHE A  57      61.297  55.044  56.207  1.00  0.00
ATOM    666  CE2 PHE A  57      62.223  52.873  55.966  1.00  0.00
ATOM    667  CZ  PHE A  57      62.316  54.243  55.719  1.00  0.00
ATOM    668  N   ASP A  58      55.727  50.916  57.257  1.00  0.00
ATOM    670  CA  ASP A  58      54.866  50.285  58.357  1.00  0.00
ATOM    671  C   ASP A  58      55.825  49.878  59.468  1.00  0.00
ATOM    672  O   ASP A  58      57.011  49.622  59.208  1.00  0.00
ATOM    673  CB  ASP A  58      54.115  49.119  57.782  1.00  0.00
ATOM    674  CG  ASP A  58      53.216  48.420  58.801  1.00  0.00
ATOM    675  OD1 ASP A  58      53.639  47.384  59.310  1.00  0.00
ATOM    676  OD2 ASP A  58      52.023  48.845  58.891  1.00  0.00
ATOM    686  N   ILE A  59      55.312  49.881  60.676  1.00  0.00
ATOM    687  CA  ILE A  59      56.152  49.671  61.806  1.00  0.00
ATOM    688  CB  ILE A  59      55.665  50.430  63.057  1.00  0.00
ATOM    689  CG2 ILE A  59      56.066  51.902  62.775  1.00  0.00
ATOM    690  CG1 ILE A  59      54.218  50.326  63.412  1.00  0.00
ATOM    691  CD  ILE A  59      54.001  51.268  64.601  1.00  0.00
ATOM    692  C   ILE A  59      56.274  48.161  62.086  1.00  0.00
ATOM    693  O   ILE A  59      57.125  47.785  62.907  1.00  0.00
ATOM    703  N   LYS A  60      55.411  47.276  61.571  1.00  0.00
ATOM    705  CA  LYS A  60      55.286  45.912  62.109  1.00  0.00
ATOM    706  C   LYS A  60      55.980  44.846  61.379  1.00  0.00
ATOM    707  O   LYS A  60      55.806  43.684  61.682  1.00  0.00
ATOM    708  CB  LYS A  60      53.778  45.491  62.179  1.00  0.00
ATOM    709  CG  LYS A  60      52.889  46.374  63.087  1.00  0.00
ATOM    710  CD  LYS A  60      53.446  46.466  64.531  1.00  0.00
ATOM    711  CE  LYS A  60      53.661  45.184  65.273  1.00  0.00
ATOM    712  NZ  LYS A  60      53.870  45.414  66.664  1.00  0.00
ATOM    716  N   MET A  61      56.790  45.204  60.359  1.00  0.00
ATOM    718  CA  MET A  61      57.556  44.404  59.408  1.00  0.00
ATOM    719  C   MET A  61      58.107  43.016  59.830  1.00  0.00
ATOM    720  O   MET A  61      58.912  42.844  60.770  1.00  0.00
ATOM    721  CB  MET A  61      58.536  45.288  58.621  1.00  0.00
ATOM    722  CG  MET A  61      57.942  46.584  57.866  1.00  0.00
ATOM    723  SD  MET A  61      56.611  46.226  56.620  1.00  0.00
ATOM    724  CE  MET A  61      57.457  45.022  55.545  1.00  0.00
ATOM    725  N   PRO A  62      57.750  42.003  59.035  1.00  0.00
ATOM    726  CA  PRO A  62      58.565  40.747  58.975  1.00  0.00
ATOM    727  C   PRO A  62      59.877  40.959  58.240  1.00  0.00
ATOM    728  O   PRO A  62      59.969  41.781  57.298  1.00  0.00
ATOM    729  CB  PRO A  62      57.571  39.766  58.185  1.00  0.00
ATOM    730  CG  PRO A  62      56.232  40.351  58.495  1.00  0.00
ATOM    731  CD  PRO A  62      56.454  41.819  58.505  1.00  0.00
ATOM    732  N   ARG A  63      60.895  40.235  58.754  1.00  0.00
ATOM    734  CA  ARG A  63      62.231  40.020  58.280  1.00  0.00
ATOM    735  C   ARG A  63      63.150  41.141  58.644  1.00  0.00
ATOM    736  O   ARG A  63      64.290  41.124  58.276  1.00  0.00
ATOM    737  CB  ARG A  63      62.371  39.695  56.757  1.00  0.00
ATOM    738  CG  ARG A  63      61.651  38.372  56.295  1.00  0.00
ATOM    739  CD  ARG A  63      62.531  37.665  55.221  1.00  0.00
ATOM    740  NE  ARG A  63      62.603  38.464  53.930  1.00  0.00
ATOM    742  CZ  ARG A  63      63.679  38.358  53.133  1.00  0.00
ATOM    743  NH1 ARG A  63      64.357  37.215  52.937  1.00  0.00
ATOM    746  NH2 ARG A  63      63.972  39.433  52.408  1.00  0.00
ATOM    749  N   MET A  64      62.698  42.079  59.534  1.00  0.00
ATOM    751  CA  MET A  64      63.392  43.205  60.098  1.00  0.00
ATOM    752  C   MET A  64      62.337  44.207  60.496  1.00  0.00
ATOM    753  O   MET A  64      61.402  44.554  59.776  1.00  0.00
ATOM    754  CB  MET A  64      64.522  43.886  59.240  1.00  0.00
ATOM    755  CG  MET A  64      65.232  45.030  59.983  1.00  0.00
ATOM    756  SD  MET A  64      66.081  44.443  61.463  1.00  0.00
ATOM    757  CE  MET A  64      66.240  45.975  62.412  1.00  0.00
ATOM    758  N   ASP A  65      62.403  44.601  61.824  1.00  0.00
ATOM    760  CA  ASP A  65      61.503  45.464  62.365  1.00  0.00
ATOM    761  C   ASP A  65      61.411  46.750  61.606  1.00  0.00
ATOM    762  O   ASP A  65      62.360  47.536  61.480  1.00  0.00
ATOM    763  CB  ASP A  65      61.772  45.739  63.852  1.00  0.00
ATOM    764  CG  ASP A  65      61.401  44.558  64.756  1.00  0.00
ATOM    765  OD1 ASP A  65      60.479  43.782  64.536  1.00  0.00
ATOM    766  OD2 ASP A  65      62.152  44.370  65.736  1.00  0.00
ATOM    767  N   GLY A  66      60.242  47.180  61.058  1.00  0.00
ATOM    769  CA  GLY A  66      60.071  48.409  60.312  1.00  0.00
ATOM    770  C   GLY A  66      60.190  49.701  61.161  1.00  0.00
ATOM    771  O   GLY A  66      60.597  50.697  60.623  1.00  0.00
ATOM    772  N   MET A  67      59.892  49.674  62.457  1.00  0.00
ATOM    774  CA  MET A  67      60.175  50.845  63.197  1.00  0.00
ATOM    775  C   MET A  67      61.635  51.090  63.605  1.00  0.00
ATOM    776  O   MET A  67      62.034  52.253  63.878  1.00  0.00
ATOM    777  CB  MET A  67      59.349  50.768  64.548  1.00  0.00
ATOM    778  CG  MET A  67      59.839  49.911  65.691  1.00  0.00
ATOM    779  SD  MET A  67      59.248  48.243  65.460  1.00  0.00
ATOM    780  CE  MET A  67      60.275  47.410  66.605  1.00  0.00
ATOM    781  N   GLU A  68      62.523  50.030  63.564  1.00  0.00
ATOM    783  CA  GLU A  68      63.976  50.114  63.780  1.00  0.00
ATOM    784  C   GLU A  68      64.688  50.370  62.487  1.00  0.00
ATOM    785  O   GLU A  68      65.665  51.084  62.373  1.00  0.00
ATOM    786  CB  GLU A  68      64.491  49.029  64.779  1.00  0.00
ATOM    787  CG  GLU A  68      66.015  48.793  64.799  1.00  0.00
ATOM    788  CD  GLU A  68      66.714  49.853  65.638  1.00  0.00
ATOM    789  OE1 GLU A  68      66.098  50.553  66.453  1.00  0.00
ATOM    790  OE2 GLU A  68      67.989  49.818  65.605  1.00  0.00
ATOM    791  N   LEU A  69      64.171  49.880  61.340  1.00  0.00
ATOM    793  CA  LEU A  69      64.623  50.070  59.967  1.00  0.00
ATOM    794  C   LEU A  69      64.352  51.525  59.578  1.00  0.00
ATOM    795  O   LEU A  69      65.144  52.183  58.963  1.00  0.00
ATOM    796  CB  LEU A  69      63.929  49.174  58.937  1.00  0.00
ATOM    797  CG  LEU A  69      64.211  49.336  57.462  1.00  0.00
ATOM    798  CD1 LEU A  69      65.655  48.995  57.043  1.00  0.00
ATOM    799  CD2 LEU A  69      63.417  48.402  56.603  1.00  0.00
ATOM    800  N   LEU A  70      63.184  52.028  60.065  1.00  0.00
ATOM    802  CA  LEU A  70      62.977  53.420  59.988  1.00  0.00
ATOM    803  C   LEU A  70      63.985  54.258  60.808  1.00  0.00
ATOM    804  O   LEU A  70      64.542  55.199  60.368  1.00  0.00
ATOM    805  CB  LEU A  70      61.584  53.634  60.549  1.00  0.00
ATOM    806  CG  LEU A  70      61.223  55.098  61.054  1.00  0.00
ATOM    807  CD1 LEU A  70      61.185  56.059  59.907  1.00  0.00
ATOM    808  CD2 LEU A  70      59.852  54.907  61.675  1.00  0.00
ATOM    809  N   ARG A  71      64.230  53.845  62.082  1.00  0.00
ATOM    811  CA  ARG A  71      65.086  54.595  62.959  1.00  0.00
ATOM    812  C   ARG A  71      66.496  54.695  62.414  1.00  0.00
ATOM    813  O   ARG A  71      67.052  55.748  62.426  1.00  0.00
ATOM    814  CB  ARG A  71      65.039  53.898  64.388  1.00  0.00
ATOM    815  CG  ARG A  71      66.075  54.514  65.418  1.00  0.00
ATOM    816  CD  ARG A  71      65.749  54.532  66.872  1.00  0.00
ATOM    817  NE  ARG A  71      65.912  53.229  67.458  1.00  0.00
ATOM    819  CZ  ARG A  71      66.257  52.867  68.747  1.00  0.00
ATOM    820  NH1 ARG A  71      66.586  53.741  69.653  1.00  0.00
ATOM    823  NH2 ARG A  71      66.335  51.617  69.034  1.00  0.00
ATOM    826  N   ARG A  72      67.004  53.569  61.921  1.00  0.00
ATOM    828  CA  ARG A  72      68.295  53.412  61.190  1.00  0.00
ATOM    829  C   ARG A  72      68.461  54.287  59.993  1.00  0.00
ATOM    830  O   ARG A  72      69.437  55.054  59.871  1.00  0.00
ATOM    831  CB  ARG A  72      68.593  51.890  60.989  1.00  0.00
ATOM    832  CG  ARG A  72      68.858  51.031  62.318  1.00  0.00
ATOM    833  CD  ARG A  72      69.201  49.537  62.058  1.00  0.00
ATOM    834  NE  ARG A  72      69.184  48.992  63.487  1.00  0.00
ATOM    836  CZ  ARG A  72      69.844  47.942  63.921  1.00  0.00
ATOM    837  NH1 ARG A  72      70.472  47.113  63.116  1.00  0.00
ATOM    840  NH2 ARG A  72      69.966  47.765  65.259  1.00  0.00
ATOM    843  N   LEU A  73      67.461  54.276  59.124  1.00  0.00
ATOM    845  CA  LEU A  73      67.486  55.206  57.920  1.00  0.00
ATOM    846  C   LEU A  73      67.578  56.655  58.207  1.00  0.00
ATOM    847  O   LEU A  73      68.424  57.354  57.635  1.00  0.00
ATOM    848  CB  LEU A  73      66.231  54.865  56.952  1.00  0.00
ATOM    849  CG  LEU A  73      66.345  54.032  55.627  1.00  0.00
ATOM    850  CD1 LEU A  73      67.256  54.717  54.588  1.00  0.00
ATOM    851  CD2 LEU A  73      66.770  52.594  55.892  1.00  0.00
ATOM    852  N   ARG A  74      66.782  57.178  59.219  1.00  0.00
ATOM    854  CA  ARG A  74      66.721  58.561  59.595  1.00  0.00
ATOM    855  C   ARG A  74      67.960  58.984  60.418  1.00  0.00
ATOM    856  O   ARG A  74      68.412  60.156  60.407  1.00  0.00
ATOM    857  CB  ARG A  74      65.417  58.810  60.282  1.00  0.00
ATOM    858  CG  ARG A  74      65.101  60.267  60.691  1.00  0.00
ATOM    859  CD  ARG A  74      64.888  61.083  59.438  1.00  0.00
ATOM    860  NE  ARG A  74      64.140  62.264  59.929  1.00  0.00
ATOM    862  CZ  ARG A  74      63.186  62.927  59.320  1.00  0.00
ATOM    863  NH1 ARG A  74      63.123  62.870  57.966  1.00  0.00
ATOM    866  NH2 ARG A  74      62.381  63.616  60.075  1.00  0.00
ATOM    869  N   GLN A  75      68.512  58.078  61.216  1.00  0.00
ATOM    871  CA  GLN A  75      69.827  58.309  61.840  1.00  0.00
ATOM    872  C   GLN A  75      71.013  58.343  60.866  1.00  0.00
ATOM    873  O   GLN A  75      71.829  59.224  60.967  1.00  0.00
ATOM    874  CB  GLN A  75      69.978  57.218  62.910  1.00  0.00
ATOM    875  CG  GLN A  75      71.391  57.057  63.562  1.00  0.00
ATOM    876  CD  GLN A  75      71.845  58.288  64.297  1.00  0.00
ATOM    877  OE1 GLN A  75      71.038  59.188  64.554  1.00  0.00
ATOM    878  NE2 GLN A  75      73.081  58.411  64.789  1.00  0.00
ATOM    881  N   LYS A  76      71.050  57.455  59.861  1.00  0.00
ATOM    883  CA  LYS A  76      72.106  57.287  58.923  1.00  0.00
ATOM    884  C   LYS A  76      72.093  58.120  57.679  1.00  0.00
ATOM    885  O   LYS A  76      73.044  58.121  56.858  1.00  0.00
ATOM    886  CB  LYS A  76      72.313  55.821  58.515  1.00  0.00
ATOM    887  CG  LYS A  76      72.690  54.838  59.643  1.00  0.00
ATOM    888  CD  LYS A  76      72.628  53.431  59.046  1.00  0.00
ATOM    889  CE  LYS A  76      72.974  52.212  59.972  1.00  0.00
ATOM    890  NZ  LYS A  76      74.353  52.442  60.426  1.00  0.00
ATOM    894  N   SER A  77      71.020  58.854  57.417  1.00  0.00
ATOM    896  CA  SER A  77      70.752  59.668  56.289  1.00  0.00
ATOM    897  C   SER A  77      69.932  60.866  56.620  1.00  0.00
ATOM    898  O   SER A  77      69.407  61.008  57.727  1.00  0.00
ATOM    899  CB  SER A  77      69.987  58.985  55.122  1.00  0.00
ATOM    900  OG  SER A  77      69.981  59.808  53.976  1.00  0.00
ATOM    902  N   ASP A  78      69.757  61.964  55.835  1.00  0.00
ATOM    904  CA  ASP A  78      69.147  63.182  56.179  1.00  0.00
ATOM    905  C   ASP A  78      67.771  63.262  55.607  1.00  0.00
ATOM    906  O   ASP A  78      67.027  64.187  55.808  1.00  0.00
ATOM    907  CB  ASP A  78      69.978  64.391  55.584  1.00  0.00
ATOM    908  CG  ASP A  78      70.373  64.397  54.142  1.00  0.00
ATOM    909  OD1 ASP A  78      70.812  65.519  53.742  1.00  0.00
ATOM    910  OD2 ASP A  78      70.223  63.457  53.342  1.00  0.00
ATOM    911  N   LEU A  79      67.389  62.180  54.807  1.00  0.00
ATOM    913  CA  LEU A  79      66.204  62.019  53.947  1.00  0.00
ATOM    914  C   LEU A  79      64.834  62.190  54.607  1.00  0.00
ATOM    915  O   LEU A  79      64.820  61.999  55.791  1.00  0.00
ATOM    916  CB  LEU A  79      66.324  60.659  53.219  1.00  0.00
ATOM    917  CG  LEU A  79      65.482  59.421  53.556  1.00  0.00
ATOM    918  CD1 LEU A  79      65.835  58.340  52.641  1.00  0.00
ATOM    919  CD2 LEU A  79      65.613  58.916  54.952  1.00  0.00
ATOM    920  N   PRO A  80      63.735  62.501  54.029  1.00  0.00
ATOM    921  CA  PRO A  80      62.414  62.497  54.632  1.00  0.00
ATOM    922  C   PRO A  80      61.802  61.135  54.833  1.00  0.00
ATOM    923  O   PRO A  80      62.082  60.240  54.050  1.00  0.00
ATOM    924  CB  PRO A  80      61.599  63.209  53.589  1.00  0.00
ATOM    925  CG  PRO A  80      62.121  62.682  52.257  1.00  0.00
ATOM    926  CD  PRO A  80      63.646  62.518  52.565  1.00  0.00
ATOM    927  N   VAL A  81      60.974  61.046  55.882  1.00  0.00
ATOM    929  CA  VAL A  81      60.309  59.783  56.224  1.00  0.00
ATOM    930  C   VAL A  81      58.818  60.002  56.433  1.00  0.00
ATOM    931  O   VAL A  81      58.362  60.964  57.032  1.00  0.00
ATOM    932  CB  VAL A  81      61.108  58.946  57.260  1.00  0.00
ATOM    933  CG1 VAL A  81      62.479  58.430  56.870  1.00  0.00
ATOM    934  CG2 VAL A  81      61.014  59.499  58.701  1.00  0.00
ATOM    944  N   ILE A  82      58.004  59.098  55.976  1.00  0.00
ATOM    945  CA  ILE A  82      56.625  58.978  56.467  1.00  0.00
ATOM    946  CB  ILE A  82      55.618  59.164  55.416  1.00  0.00
ATOM    947  CG2 ILE A  82      54.219  58.858  55.850  1.00  0.00
ATOM    948  CG1 ILE A  82      55.682  60.639  54.937  1.00  0.00
ATOM    949  CD  ILE A  82      54.789  60.875  53.686  1.00  0.00
ATOM    950  C   ILE A  82      56.483  57.638  57.089  1.00  0.00
ATOM    951  O   ILE A  82      57.044  56.714  56.545  1.00  0.00
ATOM    961  N   PHE A  83      55.748  57.529  58.210  1.00  0.00
ATOM    963  CA  PHE A  83      55.478  56.103  58.682  1.00  0.00
ATOM    964  C   PHE A  83      54.033  55.848  58.954  1.00  0.00
ATOM    965  O   PHE A  83      53.163  56.719  59.172  1.00  0.00
ATOM    966  CB  PHE A  83      56.289  55.668  59.945  1.00  0.00
ATOM    967  CG  PHE A  83      56.148  56.415  61.201  1.00  0.00
ATOM    968  CD1 PHE A  83      57.091  57.397  61.593  1.00  0.00
ATOM    969  CD2 PHE A  83      55.106  56.111  62.134  1.00  0.00
ATOM    970  CE1 PHE A  83      56.967  58.025  62.891  1.00  0.00
ATOM    971  CE2 PHE A  83      55.092  56.681  63.405  1.00  0.00
ATOM    972  CZ  PHE A  83      56.049  57.557  63.819  1.00  0.00
ATOM    973  N   LEU A  84      53.661  54.555  59.014  1.00  0.00
ATOM    975  CA  LEU A  84      52.280  54.080  59.044  1.00  0.00
ATOM    976  C   LEU A  84      52.157  53.542  60.470  1.00  0.00
ATOM    977  O   LEU A  84      52.778  52.549  60.840  1.00  0.00
ATOM    978  CB  LEU A  84      52.069  53.038  57.852  1.00  0.00
ATOM    979  CG  LEU A  84      52.655  53.421  56.493  1.00  0.00
ATOM    980  CD1 LEU A  84      52.304  52.306  55.512  1.00  0.00
ATOM    981  CD2 LEU A  84      52.077  54.664  55.848  1.00  0.00
ATOM    991  N   THR A  85      51.377  54.125  61.290  1.00  0.00
ATOM    992  CA  THR A  85      51.179  53.705  62.719  1.00  0.00
ATOM    993  CB  THR A  85      51.611  54.755  63.789  1.00  0.00
ATOM    994  OG1 THR A  85      51.328  54.333  65.144  1.00  0.00
ATOM    995  CG2 THR A  85      50.769  55.968  63.614  1.00  0.00
ATOM    996  C   THR A  85      49.784  53.196  62.926  1.00  0.00
ATOM    997  O   THR A  85      48.819  53.572  62.220  1.00  0.00
ATOM   1007  N   SER A  86      49.665  52.234  63.854  1.00  0.00
ATOM   1009  CA  SER A  86      48.429  51.566  64.240  1.00  0.00
ATOM   1010  C   SER A  86      48.210  51.817  65.719  1.00  0.00
ATOM   1011  O   SER A  86      49.145  51.863  66.540  1.00  0.00
ATOM   1012  CB  SER A  86      48.613  50.006  64.076  1.00  0.00
ATOM   1013  OG  SER A  86      47.437  49.250  64.348  1.00  0.00
ATOM   1015  N   LYS A  87      46.912  51.850  66.118  1.00  0.00
ATOM   1017  CA  LYS A  87      46.445  51.941  67.538  1.00  0.00
ATOM   1018  C   LYS A  87      46.834  50.794  68.398  1.00  0.00
ATOM   1019  O   LYS A  87      46.677  49.670  67.955  1.00  0.00
ATOM   1020  CB  LYS A  87      44.878  51.984  67.321  1.00  0.00
ATOM   1021  CG  LYS A  87      44.026  52.139  68.532  1.00  0.00
ATOM   1022  CD  LYS A  87      44.163  53.520  69.155  1.00  0.00
ATOM   1023  CE  LYS A  87      43.045  53.727  70.076  1.00  0.00
ATOM   1024  NZ  LYS A  87      43.338  54.831  70.945  1.00  0.00
ATOM   1028  N   ASP A  88      47.406  51.055  69.602  1.00  0.00
ATOM   1030  CA  ASP A  88      47.755  49.977  70.541  1.00  0.00
ATOM   1031  C   ASP A  88      48.988  49.143  69.943  1.00  0.00
ATOM   1032  O   ASP A  88      48.947  47.910  69.760  1.00  0.00
ATOM   1033  CB  ASP A  88      46.569  49.117  71.070  1.00  0.00
ATOM   1034  CG  ASP A  88      47.046  48.085  72.129  1.00  0.00
ATOM   1035  OD1 ASP A  88      48.103  48.260  72.778  1.00  0.00
ATOM   1036  OD2 ASP A  88      46.298  47.119  72.376  1.00  0.00
ATOM   1037  N   ASP A  89      50.072  49.952  69.685  1.00  0.00
ATOM   1039  CA  ASP A  89      51.324  49.461  69.270  1.00  0.00
ATOM   1040  C   ASP A  89      52.292  50.545  69.768  1.00  0.00
ATOM   1041  O   ASP A  89      53.063  51.164  69.036  1.00  0.00
ATOM   1042  CB  ASP A  89      51.398  49.133  67.737  1.00  0.00
ATOM   1043  CG  ASP A  89      51.364  47.664  67.492  1.00  0.00
ATOM   1044  OD1 ASP A  89      50.851  47.174  66.489  1.00  0.00
ATOM   1045  OD2 ASP A  89      51.983  46.991  68.355  1.00  0.00
ATOM   1046  N   GLU A  90      52.189  50.811  71.089  1.00  0.00
ATOM   1048  CA  GLU A  90      52.713  52.056  71.614  1.00  0.00
ATOM   1049  C   GLU A  90      54.202  52.190  71.503  1.00  0.00
ATOM   1050  O   GLU A  90      54.765  53.250  71.040  1.00  0.00
ATOM   1051  CB  GLU A  90      52.263  52.172  73.076  1.00  0.00
ATOM   1052  CG  GLU A  90      52.780  53.408  73.839  1.00  0.00
ATOM   1053  CD  GLU A  90      51.934  53.554  75.157  1.00  0.00
ATOM   1054  OE1 GLU A  90      52.260  52.785  76.168  1.00  0.00
ATOM   1055  OE2 GLU A  90      51.132  54.517  75.230  1.00  0.00
ATOM   1065  N   ILE A  91      54.922  51.166  71.874  1.00  0.00
ATOM   1066  CA  ILE A  91      56.325  51.118  71.904  1.00  0.00
ATOM   1067  CB  ILE A  91      56.740  49.984  72.817  1.00  0.00
ATOM   1068  CG2 ILE A  91      58.268  49.712  72.691  1.00  0.00
ATOM   1069  CG1 ILE A  91      56.315  50.140  74.317  1.00  0.00
ATOM   1070  CD  ILE A  91      56.478  51.470  74.948  1.00  0.00
ATOM   1071  C   ILE A  91      56.907  51.018  70.498  1.00  0.00
ATOM   1072  O   ILE A  91      57.979  51.511  70.154  1.00  0.00
ATOM   1082  N   ASP A  92      56.159  50.544  69.543  1.00  0.00
ATOM   1084  CA  ASP A  92      56.538  50.487  68.133  1.00  0.00
ATOM   1085  C   ASP A  92      56.510  51.876  67.488  1.00  0.00
ATOM   1086  O   ASP A  92      57.387  52.419  66.776  1.00  0.00
ATOM   1087  CB  ASP A  92      55.738  49.444  67.390  1.00  0.00
ATOM   1088  CG  ASP A  92      55.973  48.060  67.864  1.00  0.00
ATOM   1089  OD1 ASP A  92      56.109  47.824  69.102  1.00  0.00
ATOM   1090  OD2 ASP A  92      55.726  47.163  66.981  1.00  0.00
ATOM   1091  N   GLU A  93      55.410  52.706  67.707  1.00  0.00
ATOM   1093  CA  GLU A  93      55.440  54.149  67.379  1.00  0.00
ATOM   1094  C   GLU A  93      56.465  54.999  68.221  1.00  0.00
ATOM   1095  O   GLU A  93      57.102  55.914  67.709  1.00  0.00
ATOM   1096  CB  GLU A  93      53.984  54.672  67.714  1.00  0.00
ATOM   1097  CG  GLU A  93      53.720  56.255  67.453  1.00  0.00
ATOM   1098  CD  GLU A  93      52.324  56.674  67.625  1.00  0.00
ATOM   1099  OE1 GLU A  93      52.096  57.403  68.671  1.00  0.00
ATOM   1100  OE2 GLU A  93      51.475  56.386  66.729  1.00  0.00
ATOM   1101  N   LEU A  94      56.717  54.607  69.476  1.00  0.00
ATOM   1103  CA  LEU A  94      57.741  55.289  70.261  1.00  0.00
ATOM   1104  C   LEU A  94      59.123  55.376  69.659  1.00  0.00
ATOM   1105  O   LEU A  94      59.750  56.426  69.557  1.00  0.00
ATOM   1106  CB  LEU A  94      57.929  54.612  71.702  1.00  0.00
ATOM   1107  CG  LEU A  94      58.846  55.441  72.641  1.00  0.00
ATOM   1108  CD1 LEU A  94      57.916  56.589  73.154  1.00  0.00
ATOM   1109  CD2 LEU A  94      59.254  54.601  73.883  1.00  0.00
ATOM   1110  N   PHE A  95      59.593  54.217  69.149  1.00  0.00
ATOM   1112  CA  PHE A  95      60.763  53.979  68.452  1.00  0.00
ATOM   1113  C   PHE A  95      60.723  54.687  67.124  1.00  0.00
ATOM   1114  O   PHE A  95      61.752  55.162  66.687  1.00  0.00
ATOM   1115  CB  PHE A  95      61.008  52.451  68.232  1.00  0.00
ATOM   1116  CG  PHE A  95      61.389  51.573  69.353  1.00  0.00
ATOM   1117  CD1 PHE A  95      61.649  50.230  68.988  1.00  0.00
ATOM   1118  CD2 PHE A  95      61.356  51.874  70.696  1.00  0.00
ATOM   1119  CE1 PHE A  95      61.808  49.262  69.968  1.00  0.00
ATOM   1120  CE2 PHE A  95      61.638  50.930  71.708  1.00  0.00
ATOM   1121  CZ  PHE A  95      61.774  49.604  71.297  1.00  0.00
ATOM   1122  N   GLY A  96      59.585  54.869  66.418  1.00  0.00
ATOM   1124  CA  GLY A  96      59.455  55.805  65.325  1.00  0.00
ATOM   1125  C   GLY A  96      59.643  57.165  65.700  1.00  0.00
ATOM   1126  O   GLY A  96      60.094  57.881  64.832  1.00  0.00
ATOM   1127  N   LEU A  97      59.234  57.662  66.870  1.00  0.00
ATOM   1129  CA  LEU A  97      59.266  59.057  67.182  1.00  0.00
ATOM   1130  C   LEU A  97      60.588  59.580  67.632  1.00  0.00
ATOM   1131  O   LEU A  97      60.770  60.745  67.754  1.00  0.00
ATOM   1132  CB  LEU A  97      58.095  59.469  68.216  1.00  0.00
ATOM   1133  CG  LEU A  97      56.681  59.418  67.537  1.00  0.00
ATOM   1134  CD1 LEU A  97      55.650  59.210  68.651  1.00  0.00
ATOM   1135  CD2 LEU A  97      56.399  60.631  66.636  1.00  0.00
ATOM   1136  N   LYS A  98      61.509  58.621  67.861  1.00  0.00
ATOM   1138  CA  LYS A  98      62.780  58.964  68.393  1.00  0.00
ATOM   1139  C   LYS A  98      63.740  59.869  67.559  1.00  0.00
ATOM   1140  O   LYS A  98      64.332  60.853  68.071  1.00  0.00
ATOM   1141  CB  LYS A  98      63.585  57.720  68.928  1.00  0.00
ATOM   1142  CG  LYS A  98      63.022  57.254  70.335  1.00  0.00
ATOM   1143  CD  LYS A  98      64.110  56.588  71.229  1.00  0.00
ATOM   1144  CE  LYS A  98      63.501  56.045  72.543  1.00  0.00
ATOM   1145  NZ  LYS A  98      63.191  57.063  73.574  1.00  0.00
ATOM   1149  N   MET A  99      63.865  59.629  66.246  1.00  0.00
ATOM   1151  CA  MET A  99      64.613  60.439  65.283  1.00  0.00
ATOM   1152  C   MET A  99      63.704  61.374  64.570  1.00  0.00
ATOM   1153  O   MET A  99      64.225  62.218  63.790  1.00  0.00
ATOM   1154  CB  MET A  99      65.429  59.532  64.320  1.00  0.00
ATOM   1155  CG  MET A  99      66.362  58.514  64.983  1.00  0.00
ATOM   1156  SD  MET A  99      67.698  59.192  65.896  1.00  0.00
ATOM   1157  CE  MET A  99      68.544  57.728  66.452  1.00  0.00
ATOM   1158  N   GLY A 100      62.383  61.247  64.772  1.00  0.00
ATOM   1160  CA  GLY A 100      61.289  62.043  64.209  1.00  0.00
ATOM   1161  C   GLY A 100      60.936  61.585  62.845  1.00  0.00
ATOM   1162  O   GLY A 100      61.564  60.680  62.336  1.00  0.00
ATOM   1163  N   ALA A 101      59.856  62.136  62.213  1.00  0.00
ATOM   1165  CA  ALA A 101      59.377  61.811  60.891  1.00  0.00
ATOM   1166  C   ALA A 101      58.682  63.058  60.382  1.00  0.00
ATOM   1167  O   ALA A 101      58.145  63.824  61.155  1.00  0.00
ATOM   1168  CB  ALA A 101      58.279  60.693  60.804  1.00  0.00
ATOM   1169  N   ASP A 102      58.682  63.195  58.989  1.00  0.00
ATOM   1171  CA  ASP A 102      58.141  64.323  58.289  1.00  0.00
ATOM   1172  C   ASP A 102      56.600  64.293  58.218  1.00  0.00
ATOM   1173  O   ASP A 102      55.936  65.391  58.171  1.00  0.00
ATOM   1174  CB  ASP A 102      58.590  64.418  56.854  1.00  0.00
ATOM   1175  CG  ASP A 102      60.083  64.551  56.809  1.00  0.00
ATOM   1176  OD1 ASP A 102      60.581  65.641  56.422  1.00  0.00
ATOM   1177  OD2 ASP A 102      60.790  63.621  57.152  1.00  0.00
ATOM   1178  N   ASP A 103      56.016  63.087  58.342  1.00  0.00
ATOM   1180  CA  ASP A 103      54.615  62.900  58.666  1.00  0.00
ATOM   1181  C   ASP A 103      54.389  61.480  59.228  1.00  0.00
ATOM   1182  O   ASP A 103      55.156  60.618  58.927  1.00  0.00
ATOM   1183  CB  ASP A 103      53.787  63.145  57.418  1.00  0.00
ATOM   1184  CG  ASP A 103      52.316  63.480  57.715  1.00  0.00
ATOM   1185  OD1 ASP A 103      52.095  63.589  58.964  1.00  0.00
ATOM   1186  OD2 ASP A 103      51.554  63.767  56.817  1.00  0.00
ATOM   1187  N   PHE A 104      53.331  61.237  59.987  1.00  0.00
ATOM   1189  CA  PHE A 104      53.024  59.869  60.368  1.00  0.00
ATOM   1190  C   PHE A 104      51.552  59.703  60.331  1.00  0.00
ATOM   1191  O   PHE A 104      50.817  60.556  60.712  1.00  0.00
ATOM   1192  CB  PHE A 104      53.721  59.361  61.600  1.00  0.00
ATOM   1193  CG  PHE A 104      53.382  60.017  62.914  1.00  0.00
ATOM   1194  CD1 PHE A 104      53.796  61.249  63.278  1.00  0.00
ATOM   1195  CD2 PHE A 104      52.814  59.218  63.888  1.00  0.00
ATOM   1196  CE1 PHE A 104      53.331  61.842  64.560  1.00  0.00
ATOM   1197  CE2 PHE A 104      52.279  59.765  65.110  1.00  0.00
ATOM   1198  CZ  PHE A 104      52.556  61.094  65.447  1.00  0.00
ATOM   1208  N   ILE A 105      51.085  58.604  59.802  1.00  0.00
ATOM   1209  CA  ILE A 105      49.691  58.483  59.429  1.00  0.00
ATOM   1210  CB  ILE A 105      49.432  58.415  57.852  1.00  0.00
ATOM   1211  CG2 ILE A 105      49.653  57.010  57.304  1.00  0.00
ATOM   1212  CG1 ILE A 105      48.073  59.006  57.556  1.00  0.00
ATOM   1213  CD  ILE A 105      47.682  58.940  56.021  1.00  0.00
ATOM   1214  C   ILE A 105      49.202  57.243  60.131  1.00  0.00
ATOM   1215  O   ILE A 105      49.833  56.220  60.101  1.00  0.00
ATOM   1234  N   THR A 106      47.994  57.326  60.686  1.00  0.00
ATOM   1235  CA  THR A 106      47.299  56.251  61.392  1.00  0.00
ATOM   1236  CB  THR A 106      46.520  56.641  62.641  1.00  0.00
ATOM   1237  OG1 THR A 106      46.932  57.824  63.334  1.00  0.00
ATOM   1238  CG2 THR A 106      46.539  55.658  63.802  1.00  0.00
ATOM   1239  C   THR A 106      46.421  55.407  60.465  1.00  0.00
ATOM   1240  O   THR A 106      45.530  55.897  59.781  1.00  0.00
ATOM   1250  N   LYS A 107      46.651  54.089  60.560  1.00  0.00
ATOM   1252  CA  LYS A 107      45.873  53.038  59.964  1.00  0.00
ATOM   1253  C   LYS A 107      44.448  52.933  60.674  1.00  0.00
ATOM   1254  O   LYS A 107      44.321  53.074  61.878  1.00  0.00
ATOM   1255  CB  LYS A 107      46.600  51.699  59.808  1.00  0.00
ATOM   1256  CG  LYS A 107      47.734  51.717  58.756  1.00  0.00
ATOM   1257  CD  LYS A 107      48.271  50.327  58.445  1.00  0.00
ATOM   1258  CE  LYS A 107      49.019  50.146  57.138  1.00  0.00
ATOM   1259  NZ  LYS A 107      49.843  48.934  57.043  1.00  0.00
ATOM   1263  N   PRO A 108      43.372  52.646  59.950  1.00  0.00
ATOM   1264  CA  PRO A 108      43.246  52.528  58.529  1.00  0.00
ATOM   1265  C   PRO A 108      43.101  53.887  57.825  1.00  0.00
ATOM   1266  O   PRO A 108      42.429  54.785  58.327  1.00  0.00
ATOM   1267  CB  PRO A 108      41.898  51.606  58.415  1.00  0.00
ATOM   1268  CG  PRO A 108      41.031  52.095  59.496  1.00  0.00
ATOM   1269  CD  PRO A 108      42.051  52.474  60.627  1.00  0.00
ATOM   1270  N   PHE A 109      43.825  54.048  56.708  1.00  0.00
ATOM   1272  CA  PHE A 109      43.853  55.277  55.870  1.00  0.00
ATOM   1273  C   PHE A 109      43.460  54.964  54.439  1.00  0.00
ATOM   1274  O   PHE A 109      43.763  53.850  53.952  1.00  0.00
ATOM   1275  CB  PHE A 109      45.208  56.127  55.776  1.00  0.00
ATOM   1276  CG  PHE A 109      46.483  55.379  55.487  1.00  0.00
ATOM   1277  CD1 PHE A 109      46.732  55.051  54.169  1.00  0.00
ATOM   1278  CD2 PHE A 109      47.315  54.801  56.522  1.00  0.00
ATOM   1279  CE1 PHE A 109      47.770  54.195  53.834  1.00  0.00
ATOM   1280  CE2 PHE A 109      48.343  53.876  56.130  1.00  0.00
ATOM   1281  CZ  PHE A 109      48.581  53.579  54.776  1.00  0.00
ATOM   1282  N   SER A 110      42.746  55.891  53.780  1.00  0.00
ATOM   1284  CA  SER A 110      42.588  55.871  52.293  1.00  0.00
ATOM   1285  C   SER A 110      43.858  55.886  51.428  1.00  0.00
ATOM   1286  O   SER A 110      44.814  56.625  51.709  1.00  0.00
ATOM   1287  CB  SER A 110      41.548  56.995  51.896  1.00  0.00
ATOM   1288  OG  SER A 110      41.645  57.459  50.545  1.00  0.00
ATOM   1290  N   GLN A 111      43.922  55.038  50.339  1.00  0.00
ATOM   1292  CA  GLN A 111      45.062  55.022  49.458  1.00  0.00
ATOM   1293  C   GLN A 111      45.365  56.459  48.888  1.00  0.00
ATOM   1294  O   GLN A 111      46.472  56.950  48.851  1.00  0.00
ATOM   1295  CB  GLN A 111      45.002  53.891  48.375  1.00  0.00
ATOM   1296  CG  GLN A 111      43.626  53.462  47.990  1.00  0.00
ATOM   1297  CD  GLN A 111      42.983  54.538  47.178  1.00  0.00
ATOM   1298  OE1 GLN A 111      42.253  55.371  47.746  1.00  0.00
ATOM   1299  NE2 GLN A 111      43.068  54.464  45.840  1.00  0.00
ATOM   1302  N   ARG A 112      44.282  57.163  48.499  1.00  0.00
ATOM   1304  CA  ARG A 112      44.392  58.548  48.068  1.00  0.00
ATOM   1305  C   ARG A 112      44.826  59.492  49.129  1.00  0.00
ATOM   1306  O   ARG A 112      45.519  60.461  48.904  1.00  0.00
ATOM   1307  CB  ARG A 112      43.114  59.085  47.376  1.00  0.00
ATOM   1308  CG  ARG A 112      43.210  60.558  46.954  1.00  0.00
ATOM   1309  CD  ARG A 112      44.352  60.863  46.010  1.00  0.00
ATOM   1310  NE  ARG A 112      44.248  62.307  45.779  1.00  0.00
ATOM   1312  CZ  ARG A 112      44.778  62.928  44.763  1.00  0.00
ATOM   1313  NH1 ARG A 112      45.559  62.320  43.877  1.00  0.00
ATOM   1316  NH2 ARG A 112      44.539  64.233  44.621  1.00  0.00
ATOM   1319  N   LEU A 113      44.410  59.237  50.364  1.00  0.00
ATOM   1321  CA  LEU A 113      44.665  60.186  51.401  1.00  0.00
ATOM   1322  C   LEU A 113      46.138  60.121  51.855  1.00  0.00
ATOM   1323  O   LEU A 113      46.730  61.130  52.234  1.00  0.00
ATOM   1324  CB  LEU A 113      43.732  59.988  52.579  1.00  0.00
ATOM   1325  CG  LEU A 113      43.830  61.038  53.764  1.00  0.00
ATOM   1326  CD1 LEU A 113      43.749  62.472  53.223  1.00  0.00
ATOM   1327  CD2 LEU A 113      42.755  60.818  54.803  1.00  0.00
ATOM   1328  N   LEU A 114      46.823  58.994  51.796  1.00  0.00
ATOM   1330  CA  LEU A 114      48.280  58.884  51.946  1.00  0.00
ATOM   1331  C   LEU A 114      48.980  59.557  50.821  1.00  0.00
ATOM   1332  O   LEU A 114      49.861  60.259  51.057  1.00  0.00
ATOM   1333  CB  LEU A 114      48.652  57.354  52.109  1.00  0.00
ATOM   1334  CG  LEU A 114      50.172  57.049  52.008  1.00  0.00
ATOM   1335  CD1 LEU A 114      50.903  57.468  53.290  1.00  0.00
ATOM   1336  CD2 LEU A 114      50.361  55.554  51.796  1.00  0.00
ATOM   1337  N   VAL A 115      48.470  59.538  49.564  1.00  0.00
ATOM   1339  CA  VAL A 115      49.133  60.130  48.428  1.00  0.00
ATOM   1340  C   VAL A 115      49.080  61.631  48.539  1.00  0.00
ATOM   1341  O   VAL A 115      50.077  62.331  48.380  1.00  0.00
ATOM   1342  CB  VAL A 115      48.538  59.637  47.175  1.00  0.00
ATOM   1343  CG1 VAL A 115      48.936  60.426  45.886  1.00  0.00
ATOM   1344  CG2 VAL A 115      49.027  58.201  47.095  1.00  0.00
ATOM   1345  N   GLU A 116      47.967  62.255  48.999  1.00  0.00
ATOM   1347  CA  GLU A 116      47.944  63.633  49.282  1.00  0.00
ATOM   1348  C   GLU A 116      48.821  64.144  50.410  1.00  0.00
ATOM   1349  O   GLU A 116      49.503  65.159  50.294  1.00  0.00
ATOM   1350  CB  GLU A 116      46.512  64.272  49.398  1.00  0.00
ATOM   1351  CG  GLU A 116      45.903  64.254  47.953  1.00  0.00
ATOM   1352  CD  GLU A 116      44.549  64.940  47.944  1.00  0.00
ATOM   1353  OE1 GLU A 116      43.527  64.313  47.554  1.00  0.00
ATOM   1354  OE2 GLU A 116      44.552  66.151  48.269  1.00  0.00
ATOM   1355  N   ARG A 117      48.982  63.411  51.474  1.00  0.00
ATOM   1357  CA  ARG A 117      49.935  63.670  52.635  1.00  0.00
ATOM   1358  C   ARG A 117      51.450  63.405  52.164  1.00  0.00
ATOM   1359  O   ARG A 117      52.309  64.219  52.492  1.00  0.00
ATOM   1360  CB  ARG A 117      49.627  62.870  53.939  1.00  0.00
ATOM   1361  CG  ARG A 117      48.220  63.289  54.595  1.00  0.00
ATOM   1362  CD  ARG A 117      47.835  62.698  55.946  1.00  0.00
ATOM   1363  NE  ARG A 117      48.870  63.026  57.014  1.00  0.00
ATOM   1365  CZ  ARG A 117      48.619  63.066  58.355  1.00  0.00
ATOM   1366  NH1 ARG A 117      47.448  62.682  58.906  1.00  0.00
ATOM   1369  NH2 ARG A 117      49.455  63.758  59.114  1.00  0.00
ATOM   1372  N   VAL A 118      51.668  62.382  51.246  1.00  0.00
ATOM   1374  CA  VAL A 118      52.837  62.186  50.499  1.00  0.00
ATOM   1375  C   VAL A 118      53.277  63.398  49.650  1.00  0.00
ATOM   1376  O   VAL A 118      54.414  63.761  49.669  1.00  0.00
ATOM   1377  CB  VAL A 118      52.812  60.946  49.647  1.00  0.00
ATOM   1378  CG1 VAL A 118      53.822  60.887  48.560  1.00  0.00
ATOM   1379  CG2 VAL A 118      52.867  59.652  50.517  1.00  0.00
ATOM   1380  N   LYS A 119      52.348  64.061  48.881  1.00  0.00
ATOM   1382  CA  LYS A 119      52.468  65.262  48.210  1.00  0.00
ATOM   1383  C   LYS A 119      52.881  66.452  49.050  1.00  0.00
ATOM   1384  O   LYS A 119      53.600  67.290  48.480  1.00  0.00
ATOM   1385  CB  LYS A 119      51.164  65.757  47.427  1.00  0.00
ATOM   1386  CG  LYS A 119      50.913  64.840  46.279  1.00  0.00
ATOM   1387  CD  LYS A 119      51.779  65.104  45.009  1.00  0.00
ATOM   1388  CE  LYS A 119      51.438  66.335  44.171  1.00  0.00
ATOM   1389  NZ  LYS A 119      50.085  66.134  43.572  1.00  0.00
ATOM   1393  N   ALA A 120      52.344  66.620  50.302  1.00  0.00
ATOM   1395  CA  ALA A 120      52.823  67.777  51.074  1.00  0.00
ATOM   1396  C   ALA A 120      54.289  67.648  51.464  1.00  0.00
ATOM   1397  O   ALA A 120      55.115  68.604  51.414  1.00  0.00
ATOM   1398  CB  ALA A 120      51.968  67.913  52.315  1.00  0.00
ATOM   1399  N   VAL A 121      54.716  66.412  51.800  1.00  0.00
ATOM   1401  CA  VAL A 121      56.065  66.015  52.029  1.00  0.00
ATOM   1402  C   VAL A 121      57.005  66.201  50.721  1.00  0.00
ATOM   1403  O   VAL A 121      58.073  66.831  50.750  1.00  0.00
ATOM   1404  CB  VAL A 121      56.197  64.625  52.673  1.00  0.00
ATOM   1405  CG1 VAL A 121      57.684  64.329  52.929  1.00  0.00
ATOM   1406  CG2 VAL A 121      55.517  64.618  54.066  1.00  0.00
ATOM   1407  N   LEU A 122      56.546  65.775  49.475  1.00  0.00
ATOM   1409  CA  LEU A 122      57.383  66.052  48.256  1.00  0.00
ATOM   1410  C   LEU A 122      57.427  67.447  47.710  1.00  0.00
ATOM   1411  O   LEU A 122      58.239  67.785  46.926  1.00  0.00
ATOM   1412  CB  LEU A 122      57.159  65.015  47.167  1.00  0.00
ATOM   1413  CG  LEU A 122      57.283  63.603  47.570  1.00  0.00
ATOM   1414  CD1 LEU A 122      56.215  62.797  46.801  1.00  0.00
ATOM   1415  CD2 LEU A 122      58.702  63.035  47.234  1.00  0.00
ATOM   1416  N   ARG A 123      56.588  68.390  48.182  1.00  0.00
ATOM   1418  CA  ARG A 123      56.746  69.823  47.907  1.00  0.00
ATOM   1419  C   ARG A 123      58.102  70.535  47.959  1.00  0.00
ATOM   1420  O   ARG A 123      58.434  71.361  47.099  1.00  0.00
ATOM   1421  CB  ARG A 123      55.733  70.661  48.834  1.00  0.00
ATOM   1422  CG  ARG A 123      54.275  70.749  48.314  1.00  0.00
ATOM   1423  CD  ARG A 123      53.474  71.730  49.128  1.00  0.00
ATOM   1424  NE  ARG A 123      52.092  71.657  48.435  1.00  0.00
ATOM   1426  CZ  ARG A 123      51.136  72.607  48.500  1.00  0.00
ATOM   1427  NH1 ARG A 123      51.308  73.711  49.170  1.00  0.00
ATOM   1430  NH2 ARG A 123      49.925  72.431  47.933  1.00  0.00
ATOM   1433  N   ARG A 124      58.959  70.160  48.919  1.00  0.00
ATOM   1435  CA  ARG A 124      60.274  70.723  49.022  1.00  0.00
ATOM   1436  C   ARG A 124      61.399  69.818  48.516  1.00  0.00
ATOM   1437  O   ARG A 124      62.521  70.318  48.324  1.00  0.00
ATOM   1438  CB  ARG A 124      60.560  71.298  50.481  1.00  0.00
ATOM   1439  CG  ARG A 124      59.782  70.621  51.597  1.00  0.00
ATOM   1440  CD  ARG A 124      60.254  69.186  52.001  1.00  0.00
ATOM   1441  NE  ARG A 124      59.478  68.804  53.185  1.00  0.00
ATOM   1443  CZ  ARG A 124      59.857  67.907  54.071  1.00  0.00
ATOM   1444  NH1 ARG A 124      60.985  67.155  54.013  1.00  0.00
ATOM   1447  NH2 ARG A 124      59.167  67.739  55.180  1.00  0.00
ATOM   1450  N   VAL A 125      61.146  68.534  48.187  1.00  0.00
ATOM   1452  CA  VAL A 125      62.123  67.519  47.672  1.00  0.00
ATOM   1453  C   VAL A 125      62.722  67.950  46.360  1.00  0.00
ATOM   1454  O   VAL A 125      63.905  68.048  46.206  1.00  0.00
ATOM   1455  CB  VAL A 125      61.428  66.130  47.512  1.00  0.00
ATOM   1456  CG1 VAL A 125      62.316  65.174  46.745  1.00  0.00
ATOM   1457  CG2 VAL A 125      61.124  65.574  48.906  1.00  0.00
ATOM   1458  N   ALA A 126      61.828  68.332  45.458  1.00  0.00
ATOM   1460  CA  ALA A 126      62.124  68.785  44.150  1.00  0.00
ATOM   1461  C   ALA A 126      60.901  69.500  43.678  1.00  0.00
ATOM   1462  O   ALA A 126      59.784  69.272  44.162  1.00  0.00
ATOM   1463  CB  ALA A 126      62.447  67.599  43.300  1.00  0.00
ATOM   1464  N   ALA A 127      61.088  70.183  42.553  1.00  0.00
ATOM   1466  CA  ALA A 127      60.024  70.452  41.542  1.00  0.00
ATOM   1467  C   ALA A 127      59.294  71.767  41.641  1.00  0.00
ATOM   1468  O   ALA A 127      58.398  72.132  40.821  1.00  0.00
ATOM   1469  CB  ALA A 127      59.240  69.160  41.200  1.00  0.00
ATOM   1470  N   ARG A 128      59.720  72.616  42.682  1.00  0.00
ATOM   1472  CA  ARG A 128      59.186  73.930  42.914  1.00  0.00
ATOM   1473  C   ARG A 128      60.173  75.073  42.773  1.00  0.00
ATOM   1474  O   ARG A 128      60.000  76.228  43.287  1.00  0.00
ATOM   1475  CB  ARG A 128      58.278  74.083  44.211  1.00  0.00
ATOM   1476  CG  ARG A 128      56.996  73.252  44.049  1.00  0.00
ATOM   1477  CD  ARG A 128      56.155  73.258  45.260  1.00  0.00
ATOM   1478  NE  ARG A 128      54.821  72.648  45.087  1.00  0.00
ATOM   1480  CZ  ARG A 128      53.699  73.342  45.374  1.00  0.00
ATOM   1481  NH1 ARG A 128      53.668  74.413  46.135  1.00  0.00
ATOM   1484  NH2 ARG A 128      52.490  72.916  45.010  1.00  0.00
ATOM   1487  N   ASP A 129      61.220  74.892  41.999  1.00  0.00
ATOM   1489  CA  ASP A 129      62.230  76.007  41.903  1.00  0.00
ATOM   1490  C   ASP A 129      61.658  77.064  40.897  1.00  0.00
ATOM   1491  O   ASP A 129      61.871  78.261  41.081  1.00  0.00
ATOM   1492  CB  ASP A 129      63.665  75.510  41.375  1.00  0.00
ATOM   1493  CG  ASP A 129      64.251  74.603  42.437  1.00  0.00
ATOM   1494  OD1 ASP A 129      65.244  73.845  42.048  1.00  0.00
ATOM   1495  OD2 ASP A 129      63.839  74.506  43.584  1.00  0.00
ATOM   1496  N   GLY A 130      61.026  76.595  39.708  1.00  0.00
ATOM   1498  CA  GLY A 130      60.568  77.482  38.678  1.00  0.00
ATOM   1499  C   GLY A 130      59.452  78.465  38.964  1.00  0.00
ATOM   1500  O   GLY A 130      59.303  79.396  38.184  1.00  0.00
ATOM   1510  N   THR A 131      58.676  78.332  40.023  1.00  0.00
ATOM   1511  CA  THR A 131      57.558  79.163  40.445  1.00  0.00
ATOM   1512  CB  THR A 131      56.424  78.304  41.004  1.00  0.00
ATOM   1513  OG1 THR A 131      56.958  77.350  41.927  1.00  0.00
ATOM   1514  CG2 THR A 131      55.687  77.614  39.895  1.00  0.00
ATOM   1515  C   THR A 131      57.967  80.144  41.543  1.00  0.00
ATOM   1516  O   THR A 131      57.108  80.867  41.981  1.00  0.00
ATOM   1526  N   ALA A 132      59.253  80.080  41.972  1.00  0.00
ATOM   1528  CA  ALA A 132      59.726  80.899  43.106  1.00  0.00
ATOM   1529  C   ALA A 132      61.046  81.498  42.787  1.00  0.00
ATOM   1530  O   ALA A 132      61.457  81.490  41.620  1.00  0.00
ATOM   1531  CB  ALA A 132      59.714  79.905  44.263  1.00  0.00
ATOM   1532  N   LYS A 133      61.738  82.010  43.807  1.00  0.00
ATOM   1534  CA  LYS A 133      63.147  82.365  43.632  1.00  0.00
ATOM   1535  C   LYS A 133      64.102  81.261  43.265  1.00  0.00
ATOM   1536  O   LYS A 133      64.945  81.404  42.376  1.00  0.00
ATOM   1537  CB  LYS A 133      63.752  83.245  44.704  1.00  0.00
ATOM   1538  CG  LYS A 133      63.264  84.721  44.689  1.00  0.00
ATOM   1539  CD  LYS A 133      63.706  85.551  43.432  1.00  0.00
ATOM   1540  CE  LYS A 133      62.901  86.813  43.077  1.00  0.00
ATOM   1541  NZ  LYS A 133      63.461  87.371  41.844  1.00  0.00
ATOM   1545  N   PRO A 134      63.921  80.083  43.861  1.00  0.00
ATOM   1546  CA  PRO A 134      63.551  79.690  45.242  1.00  0.00
ATOM   1547  C   PRO A 134      64.425  80.273  46.397  1.00  0.00
ATOM   1548  O   PRO A 134      65.578  80.707  46.204  1.00  0.00
ATOM   1549  CB  PRO A 134      63.662  78.153  45.332  1.00  0.00
ATOM   1550  CG  PRO A 134      64.860  77.843  44.360  1.00  0.00
ATOM   1551  CD  PRO A 134      64.661  78.947  43.228  1.00  0.00
ATOM   1552  N   ALA A 135      63.942  80.265  47.643  1.00  0.00
ATOM   1554  CA  ALA A 135      64.560  80.708  48.944  1.00  0.00
ATOM   1555  C   ALA A 135      65.053  82.157  48.944  1.00  0.00
ATOM   1556  O   ALA A 135      66.159  82.467  49.259  1.00  0.00
ATOM   1557  CB  ALA A 135      65.722  79.765  49.505  1.00  0.00
ATOM   1558  N   GLY A 136      64.225  83.101  48.485  1.00  0.00
ATOM   1560  CA  GLY A 136      64.595  84.553  48.416  1.00  0.00
ATOM   1561  C   GLY A 136      64.643  85.166  49.760  1.00  0.00
ATOM   1562  O   GLY A 136      64.572  84.571  50.838  1.00  0.00
ATOM   1563  N   GLN A 137      64.789  86.513  49.650  1.00  0.00
ATOM   1565  CA  GLN A 137      64.867  87.362  50.783  1.00  0.00
ATOM   1566  C   GLN A 137      65.994  87.044  51.806  1.00  0.00
ATOM   1567  O   GLN A 137      65.754  86.991  52.981  1.00  0.00
ATOM   1568  CB  GLN A 137      63.581  87.636  51.572  1.00  0.00
ATOM   1569  CG  GLN A 137      62.429  88.456  50.813  1.00  0.00
ATOM   1570  CD  GLN A 137      61.112  88.400  51.601  1.00  0.00
ATOM   1571  OE1 GLN A 137      60.261  87.699  51.042  1.00  0.00
ATOM   1572  NE2 GLN A 137      61.003  88.949  52.782  1.00  0.00
ATOM   1575  N   GLN A 138      67.190  86.991  51.317  1.00  0.00
ATOM   1577  CA  GLN A 138      68.336  87.345  52.032  1.00  0.00
ATOM   1578  C   GLN A 138      69.398  87.762  51.102  1.00  0.00
ATOM   1579  O   GLN A 138      69.441  87.357  49.926  1.00  0.00
ATOM   1580  CB  GLN A 138      68.821  86.407  53.131  1.00  0.00
ATOM   1581  CG  GLN A 138      69.334  84.968  52.727  1.00  0.00
ATOM   1582  CD  GLN A 138      68.804  84.334  51.453  1.00  0.00
ATOM   1583  OE1 GLN A 138      69.564  84.445  50.436  1.00  0.00
ATOM   1584  NE2 GLN A 138      67.561  83.835  51.552  1.00  0.00
ATOM   1587  N   ALA A 139      70.372  88.557  51.595  1.00  0.00
ATOM   1589  CA  ALA A 139      71.554  88.988  50.852  1.00  0.00
ATOM   1590  C   ALA A 139      72.790  88.199  51.310  1.00  0.00
ATOM   1591  O   ALA A 139      73.762  88.153  50.580  1.00  0.00
ATOM   1592  CB  ALA A 139      71.706  90.470  51.091  1.00  0.00
ATOM   1593  N   LYS A 140      72.763  87.486  52.472  1.00  0.00
ATOM   1595  CA  LYS A 140      73.864  86.925  53.095  1.00  0.00
ATOM   1596  C   LYS A 140      73.414  85.754  54.022  1.00  0.00
ATOM   1597  O   LYS A 140      72.251  85.492  54.239  1.00  0.00
ATOM   1598  CB  LYS A 140      74.489  88.114  53.917  1.00  0.00
ATOM   1599  CG  LYS A 140      73.807  88.383  55.291  1.00  0.00
ATOM   1600  CD  LYS A 140      74.555  89.436  56.111  1.00  0.00
ATOM   1601  CE  LYS A 140      73.887  89.734  57.476  1.00  0.00
ATOM   1602  NZ  LYS A 140      73.896  88.559  58.388  1.00  0.00
ATOM   1606  N   SER A 141      74.391  84.971  54.438  1.00  0.00
ATOM   1608  CA  SER A 141      74.200  83.982  55.558  1.00  0.00
ATOM   1609  C   SER A 141      73.754  84.641  56.885  1.00  0.00
ATOM   1610  O   SER A 141      74.326  85.616  57.303  1.00  0.00
ATOM   1611  CB  SER A 141      75.525  83.247  56.068  1.00  0.00
ATOM   1612  OG  SER A 141      76.711  83.736  55.429  1.00  0.00
ATOM   1614  N   LEU A 142      72.743  84.042  57.661  1.00  0.00
ATOM   1616  CA  LEU A 142      72.037  84.761  58.657  1.00  0.00
ATOM   1617  C   LEU A 142      72.557  84.369  59.972  1.00  0.00
ATOM   1618  O   LEU A 142      72.924  83.245  60.281  1.00  0.00
ATOM   1619  CB  LEU A 142      70.603  84.518  58.584  1.00  0.00
ATOM   1620  CG  LEU A 142      69.971  84.896  57.203  1.00  0.00
ATOM   1621  CD1 LEU A 142      68.544  84.326  57.036  1.00  0.00
ATOM   1622  CD2 LEU A 142      69.819  86.405  57.015  1.00  0.00
ATOM   1623  N   GLU A 143      72.660  85.432  60.819  1.00  0.00
ATOM   1625  CA  GLU A 143      73.287  85.528  62.125  1.00  0.00
ATOM   1626  C   GLU A 143      72.171  85.537  63.150  1.00  0.00
ATOM   1627  O   GLU A 143      71.332  86.422  63.337  1.00  0.00
ATOM   1628  CB  GLU A 143      74.258  86.729  62.155  1.00  0.00
ATOM   1629  CG  GLU A 143      75.491  86.432  61.235  1.00  0.00
ATOM   1630  CD  GLU A 143      76.325  87.700  61.000  1.00  0.00
ATOM   1631  OE1 GLU A 143      77.388  87.921  61.678  1.00  0.00
ATOM   1632  OE2 GLU A 143      75.913  88.401  60.048  1.00  0.00
ATOM   1633  N   ARG A 144      72.050  84.425  63.910  1.00  0.00
ATOM   1635  CA  ARG A 144      70.972  84.318  64.833  1.00  0.00
ATOM   1636  C   ARG A 144      71.613  84.234  66.178  1.00  0.00
ATOM   1637  O   ARG A 144      71.029  83.834  67.176  1.00  0.00
ATOM   1638  CB  ARG A 144      70.128  83.058  64.570  1.00  0.00
ATOM   1639  CG  ARG A 144      69.670  82.934  63.162  1.00  0.00
ATOM   1640  CD  ARG A 144      68.863  84.139  62.621  1.00  0.00
ATOM   1641  NE  ARG A 144      68.123  83.583  61.366  1.00  0.00
ATOM   1643  CZ  ARG A 144      67.459  84.362  60.564  1.00  0.00
ATOM   1644  NH1 ARG A 144      67.628  85.694  60.424  1.00  0.00
ATOM   1647  NH2 ARG A 144      66.572  83.767  59.758  1.00  0.00
ATOM   1650  N   GLY A 145      72.863  84.645  66.329  1.00  0.00
ATOM   1652  CA  GLY A 145      73.721  84.700  67.491  1.00  0.00
ATOM   1653  C   GLY A 145      74.786  83.680  67.556  1.00  0.00
ATOM   1654  O   GLY A 145      75.782  83.754  66.865  1.00  0.00
ATOM   1655  N   GLN A 146      74.572  82.590  68.295  1.00  0.00
ATOM   1657  CA  GLN A 146      75.585  81.565  68.476  1.00  0.00
ATOM   1658  C   GLN A 146      75.570  80.723  67.163  1.00  0.00
ATOM   1659  O   GLN A 146      76.434  79.848  66.968  1.00  0.00
ATOM   1660  CB  GLN A 146      75.233  80.738  69.700  1.00  0.00
ATOM   1661  CG  GLN A 146      75.105  81.409  71.046  1.00  0.00
ATOM   1662  CD  GLN A 146      74.665  80.403  72.175  1.00  0.00
ATOM   1663  OE1 GLN A 146      74.662  79.172  71.988  1.00  0.00
ATOM   1664  NE2 GLN A 146      74.314  80.961  73.314  1.00  0.00
ATOM   1667  N   LEU A 147      74.489  80.834  66.377  1.00  0.00
ATOM   1669  CA  LEU A 147      74.147  79.994  65.232  1.00  0.00
ATOM   1670  C   LEU A 147      74.162  80.789  63.898  1.00  0.00
ATOM   1671  O   LEU A 147      73.574  81.877  63.823  1.00  0.00
ATOM   1672  CB  LEU A 147      72.994  79.020  65.436  1.00  0.00
ATOM   1673  CG  LEU A 147      72.411  78.374  64.085  1.00  0.00
ATOM   1674  CD1 LEU A 147      73.044  76.979  63.781  1.00  0.00
ATOM   1675  CD2 LEU A 147      70.910  78.180  64.364  1.00  0.00
ATOM   1676  N   VAL A 148      74.915  80.279  62.947  1.00  0.00
ATOM   1678  CA  VAL A 148      74.801  80.757  61.602  1.00  0.00
ATOM   1679  C   VAL A 148      74.084  79.794  60.733  1.00  0.00
ATOM   1680  O   VAL A 148      74.155  78.560  61.040  1.00  0.00
ATOM   1681  CB  VAL A 148      76.243  81.195  61.134  1.00  0.00
ATOM   1682  CG1 VAL A 148      76.417  81.325  59.589  1.00  0.00
ATOM   1683  CG2 VAL A 148      76.591  82.477  61.936  1.00  0.00
ATOM   1684  N   MET A 149      73.329  80.226  59.741  1.00  0.00
ATOM   1686  CA  MET A 149      72.602  79.373  58.843  1.00  0.00
ATOM   1687  C   MET A 149      72.484  80.056  57.437  1.00  0.00
ATOM   1688  O   MET A 149      72.352  81.282  57.297  1.00  0.00
ATOM   1689  CB  MET A 149      71.094  78.949  59.398  1.00  0.00
ATOM   1690  CG  MET A 149      70.207  80.178  59.589  1.00  0.00
ATOM   1691  SD  MET A 149      68.490  79.902  59.929  1.00  0.00
ATOM   1692  CE  MET A 149      68.574  79.191  61.575  1.00  0.00
ATOM   1693  N   ASP A 150      72.483  79.290  56.334  1.00  0.00
ATOM   1695  CA  ASP A 150      72.308  79.856  55.013  1.00  0.00
ATOM   1696  C   ASP A 150      71.047  79.302  54.366  1.00  0.00
ATOM   1697  O   ASP A 150      70.819  78.090  54.375  1.00  0.00
ATOM   1698  CB  ASP A 150      73.561  79.666  54.092  1.00  0.00
ATOM   1699  CG  ASP A 150      73.542  80.473  52.850  1.00  0.00
ATOM   1700  OD1 ASP A 150      74.484  80.378  52.072  1.00  0.00
ATOM   1701  OD2 ASP A 150      72.524  81.211  52.662  1.00  0.00
ATOM   1702  N   GLN A 151      70.139  80.211  53.897  1.00  0.00
ATOM   1704  CA  GLN A 151      68.941  79.666  53.155  1.00  0.00
ATOM   1705  C   GLN A 151      69.273  79.260  51.797  1.00  0.00
ATOM   1706  O   GLN A 151      68.581  78.422  51.217  1.00  0.00
ATOM   1707  CB  GLN A 151      67.861  80.700  52.987  1.00  0.00
ATOM   1708  CG  GLN A 151      67.272  81.260  54.298  1.00  0.00
ATOM   1709  CD  GLN A 151      66.043  82.206  54.107  1.00  0.00
ATOM   1710  OE1 GLN A 151      66.034  83.260  54.788  1.00  0.00
ATOM   1711  NE2 GLN A 151      65.148  81.806  53.216  1.00  0.00
ATOM   1714  N   GLU A 152      70.450  79.648  51.237  1.00  0.00
ATOM   1716  CA  GLU A 152      70.905  79.067  50.013  1.00  0.00
ATOM   1717  C   GLU A 152      71.405  77.666  50.174  1.00  0.00
ATOM   1718  O   GLU A 152      70.843  76.640  49.718  1.00  0.00
ATOM   1719  CB  GLU A 152      72.004  79.939  49.302  1.00  0.00
ATOM   1720  CG  GLU A 152      71.387  81.024  48.386  1.00  0.00
ATOM   1721  CD  GLU A 152      72.536  81.673  47.662  1.00  0.00
ATOM   1722  OE1 GLU A 152      73.534  82.055  48.214  1.00  0.00
ATOM   1723  OE2 GLU A 152      72.419  81.809  46.409  1.00  0.00
ATOM   1724  N   ARG A 153      72.593  77.589  50.897  1.00  0.00
ATOM   1726  CA  ARG A 153      73.284  76.363  51.103  1.00  0.00
ATOM   1727  C   ARG A 153      72.568  75.271  52.032  1.00  0.00
ATOM   1728  O   ARG A 153      72.889  74.117  51.924  1.00  0.00
ATOM   1729  CB  ARG A 153      74.737  76.697  51.552  1.00  0.00
ATOM   1730  CG  ARG A 153      75.581  77.235  50.359  1.00  0.00
ATOM   1731  CD  ARG A 153      75.842  76.236  49.328  1.00  0.00
ATOM   1732  NE  ARG A 153      76.978  76.626  48.499  1.00  0.00
ATOM   1734  CZ  ARG A 153      77.878  75.735  48.072  1.00  0.00
ATOM   1735  NH1 ARG A 153      77.687  74.444  47.972  1.00  0.00
ATOM   1738  NH2 ARG A 153      79.060  76.174  47.630  1.00  0.00
HETATM 1741  N   HSD A 154      71.615  75.663  52.944  1.00  0.00
HETATM 1742  CA  HSD A 154      70.930  74.715  53.892  1.00  0.00
HETATM 1743  CB  HSD A 154      70.069  73.588  53.284  1.00  0.00
HETATM 1744  ND1 HSD A 154      68.053  73.250  51.735  1.00  0.00
HETATM 1745  CG  HSD A 154      68.997  74.079  52.295  1.00  0.00
HETATM 1746  CE1 HSD A 154      67.229  74.040  51.070  1.00  0.00
HETATM 1747  NE2 HSD A 154      67.569  75.316  51.102  1.00  0.00
HETATM 1748  CD2 HSD A 154      68.685  75.331  51.871  1.00  0.00
HETATM 1749  C   HSD A 154      71.953  74.163  54.865  1.00  0.00
HETATM 1750  O   HSD A 154      71.781  73.077  55.474  1.00  0.00
ATOM   1761  N   THR A 155      72.951  74.953  55.152  1.00  0.00
ATOM   1762  CA  THR A 155      74.062  74.598  56.041  1.00  0.00
ATOM   1763  CB  THR A 155      75.455  74.876  55.466  1.00  0.00
ATOM   1764  OG1 THR A 155      75.544  76.115  54.731  1.00  0.00
ATOM   1765  CG2 THR A 155      75.879  73.733  54.460  1.00  0.00
ATOM   1766  C   THR A 155      74.037  75.341  57.314  1.00  0.00
ATOM   1767  O   THR A 155      73.738  76.500  57.301  1.00  0.00
ATOM   1777  N   CYS A 156      74.346  74.665  58.506  1.00  0.00
ATOM   1779  CA  CYS A 156      74.235  75.320  59.866  1.00  0.00
ATOM   1780  C   CYS A 156      75.506  75.195  60.623  1.00  0.00
ATOM   1781  O   CYS A 156      76.174  74.130  60.685  1.00  0.00
ATOM   1782  CB  CYS A 156      72.958  74.798  60.562  1.00  0.00
ATOM   1783  SG  CYS A 156      71.463  75.412  59.863  1.00  0.00
ATOM   1793  N   THR A 157      75.922  76.298  61.256  1.00  0.00
ATOM   1794  CA  THR A 157      77.051  76.253  62.189  1.00  0.00
ATOM   1795  CB  THR A 157      78.359  76.754  61.532  1.00  0.00
ATOM   1796  OG1 THR A 157      79.505  76.623  62.362  1.00  0.00
ATOM   1797  CG2 THR A 157      78.218  78.236  61.202  1.00  0.00
ATOM   1798  C   THR A 157      76.676  76.824  63.524  1.00  0.00
ATOM   1799  O   THR A 157      76.130  77.909  63.574  1.00  0.00
ATOM   1809  N   TRP A 158      77.065  76.074  64.551  1.00  0.00
ATOM   1811  CA  TRP A 158      76.882  76.513  65.955  1.00  0.00
ATOM   1812  C   TRP A 158      78.200  76.414  66.632  1.00  0.00
ATOM   1813  O   TRP A 158      78.875  75.362  66.666  1.00  0.00
ATOM   1814  CB  TRP A 158      75.966  75.596  66.686  1.00  0.00
ATOM   1815  CG  TRP A 158      75.713  75.920  68.129  1.00  0.00
ATOM   1816  CD2 TRP A 158      76.184  75.219  69.245  1.00  0.00
ATOM   1817  CE2 TRP A 158      75.593  75.796  70.400  1.00  0.00
ATOM   1818  CE3 TRP A 158      77.071  74.148  69.434  1.00  0.00
ATOM   1819  CD1 TRP A 158      74.930  76.891  68.565  1.00  0.00
ATOM   1820  NE1 TRP A 158      74.801  76.853  69.989  1.00  0.00
ATOM   1822  CZ2 TRP A 158      75.575  75.105  71.649  1.00  0.00
ATOM   1823  CZ3 TRP A 158      77.052  73.469  70.690  1.00  0.00
ATOM   1824  CH2 TRP A 158      76.338  73.921  71.785  1.00  0.00
ATOM   1825  N   LYS A 159      78.588  77.615  67.057  1.00  0.00
ATOM   1827  CA  LYS A 159      79.808  77.965  67.800  1.00  0.00
ATOM   1828  C   LYS A 159      81.123  77.329  67.185  1.00  0.00
ATOM   1829  O   LYS A 159      81.948  76.714  67.852  1.00  0.00
ATOM   1830  CB  LYS A 159      79.631  77.655  69.302  1.00  0.00
ATOM   1831  CG  LYS A 159      78.476  78.469  69.767  1.00  0.00
ATOM   1832  CD  LYS A 159      78.096  78.255  71.279  1.00  0.00
ATOM   1833  CE  LYS A 159      79.248  78.525  72.216  1.00  0.00
ATOM   1834  NZ  LYS A 159      78.888  78.137  73.581  1.00  0.00
ATOM   1838  N   GLY A 160      81.313  77.353  65.821  1.00  0.00
ATOM   1840  CA  GLY A 160      82.514  76.796  65.106  1.00  0.00
ATOM   1841  C   GLY A 160      82.454  75.313  64.675  1.00  0.00
ATOM   1842  O   GLY A 160      83.386  74.719  64.139  1.00  0.00
ATOM   1843  N   GLU A 161      81.295  74.675  64.856  1.00  0.00
ATOM   1845  CA  GLU A 161      81.067  73.229  64.643  1.00  0.00
ATOM   1846  C   GLU A 161      79.871  73.032  63.799  1.00  0.00
ATOM   1847  O   GLU A 161      78.872  73.741  64.036  1.00  0.00
ATOM   1848  CB  GLU A 161      80.904  72.584  66.071  1.00  0.00
ATOM   1849  CG  GLU A 161      82.071  72.753  67.124  1.00  0.00
ATOM   1850  CD  GLU A 161      81.872  72.226  68.470  1.00  0.00
ATOM   1851  OE1 GLU A 161      82.195  72.915  69.448  1.00  0.00
ATOM   1852  OE2 GLU A 161      81.313  71.109  68.595  1.00  0.00
ATOM   1853  N   PRO A 162      79.823  72.106  62.750  1.00  0.00
ATOM   1854  CA  PRO A 162      78.675  72.043  61.819  1.00  0.00
ATOM   1855  C   PRO A 162      77.620  71.251  62.579  1.00  0.00
ATOM   1856  O   PRO A 162      77.901  70.161  63.128  1.00  0.00
ATOM   1857  CB  PRO A 162      79.154  71.355  60.502  1.00  0.00
ATOM   1858  CG  PRO A 162      80.447  70.680  61.023  1.00  0.00
ATOM   1859  CD  PRO A 162      80.985  71.653  62.025  1.00  0.00
ATOM   1860  N   VAL A 163      76.387  71.741  62.581  1.00  0.00
ATOM   1862  CA  VAL A 163      75.268  70.991  63.126  1.00  0.00
ATOM   1863  C   VAL A 163      74.648  70.239  61.969  1.00  0.00
ATOM   1864  O   VAL A 163      74.119  70.794  60.962  1.00  0.00
ATOM   1865  CB  VAL A 163      74.210  71.903  63.697  1.00  0.00
ATOM   1866  CG1 VAL A 163      73.065  71.179  64.492  1.00  0.00
ATOM   1867  CG2 VAL A 163      74.898  72.986  64.528  1.00  0.00
ATOM   1877  N   THR A 164      74.731  68.888  62.029  1.00  0.00
ATOM   1878  CA  THR A 164      74.145  68.003  61.084  1.00  0.00
ATOM   1879  CB  THR A 164      74.790  66.605  61.144  1.00  0.00
ATOM   1880  OG1 THR A 164      74.896  66.084  62.500  1.00  0.00
ATOM   1881  CG2 THR A 164      76.195  66.753  60.615  1.00  0.00
ATOM   1882  C   THR A 164      72.649  67.861  61.325  1.00  0.00
ATOM   1883  O   THR A 164      72.184  67.877  62.439  1.00  0.00
ATOM   1893  N   LEU A 165      71.880  67.745  60.215  1.00  0.00
ATOM   1895  CA  LEU A 165      70.417  67.939  60.287  1.00  0.00
ATOM   1896  C   LEU A 165      69.729  67.076  59.231  1.00  0.00
ATOM   1897  O   LEU A 165      70.260  66.835  58.144  1.00  0.00
ATOM   1898  CB  LEU A 165      69.922  69.409  60.025  1.00  0.00
ATOM   1899  CG  LEU A 165      70.547  70.487  60.949  1.00  0.00
ATOM   1900  CD1 LEU A 165      70.386  71.867  60.306  1.00  0.00
ATOM   1901  CD2 LEU A 165      69.881  70.403  62.292  1.00  0.00
ATOM   1911  N   THR A 166      68.515  66.598  59.579  1.00  0.00
ATOM   1912  CA  THR A 166      67.593  65.952  58.631  1.00  0.00
ATOM   1913  CB  THR A 166      66.482  65.006  59.135  1.00  0.00
ATOM   1914  OG1 THR A 166      65.587  65.683  60.002  1.00  0.00
ATOM   1915  CG2 THR A 166      67.232  63.982  59.927  1.00  0.00
ATOM   1916  C   THR A 166      66.982  67.038  57.733  1.00  0.00
ATOM   1917  O   THR A 166      67.092  68.262  57.970  1.00  0.00
ATOM   1927  N   VAL A 167      66.262  66.685  56.631  1.00  0.00
ATOM   1929  CA  VAL A 167      65.793  67.804  55.831  1.00  0.00
ATOM   1930  C   VAL A 167      64.649  68.638  56.544  1.00  0.00
ATOM   1931  O   VAL A 167      64.603  69.897  56.427  1.00  0.00
ATOM   1932  CB  VAL A 167      65.245  67.327  54.516  1.00  0.00
ATOM   1933  CG1 VAL A 167      66.540  66.788  53.706  1.00  0.00
ATOM   1934  CG2 VAL A 167      64.204  66.175  54.675  1.00  0.00
ATOM   1944  N   THR A 168      63.830  67.940  57.430  1.00  0.00
ATOM   1945  CA  THR A 168      62.770  68.485  58.269  1.00  0.00
ATOM   1946  CB  THR A 168      62.008  67.412  59.162  1.00  0.00
ATOM   1947  OG1 THR A 168      62.149  66.132  58.614  1.00  0.00
ATOM   1948  CG2 THR A 168      60.506  67.703  59.216  1.00  0.00
ATOM   1949  C   THR A 168      63.326  69.427  59.253  1.00  0.00
ATOM   1950  O   THR A 168      62.795  70.525  59.382  1.00  0.00
ATOM   1960  N   GLU A 169      64.402  69.049  59.939  1.00  0.00
ATOM   1962  CA  GLU A 169      65.093  69.797  61.013  1.00  0.00
ATOM   1963  C   GLU A 169      65.695  71.138  60.523  1.00  0.00
ATOM   1964  O   GLU A 169      65.551  72.123  61.171  1.00  0.00
ATOM   1965  CB  GLU A 169      66.185  68.978  61.639  1.00  0.00
ATOM   1966  CG  GLU A 169      65.522  67.956  62.557  1.00  0.00
ATOM   1967  CD  GLU A 169      66.572  66.940  63.098  1.00  0.00
ATOM   1968  OE1 GLU A 169      67.772  67.003  62.713  1.00  0.00
ATOM   1969  OE2 GLU A 169      66.086  65.989  63.711  1.00  0.00
ATOM   1970  N   PHE A 170      66.349  71.202  59.314  1.00  0.00
ATOM   1972  CA  PHE A 170      66.591  72.516  58.746  1.00  0.00
ATOM   1973  C   PHE A 170      65.410  73.497  58.674  1.00  0.00
ATOM   1974  O   PHE A 170      65.455  74.641  59.096  1.00  0.00
ATOM   1975  CB  PHE A 170      67.417  72.405  57.412  1.00  0.00
ATOM   1976  CG  PHE A 170      67.671  73.784  56.833  1.00  0.00
ATOM   1977  CD1 PHE A 170      68.531  74.754  57.364  1.00  0.00
ATOM   1978  CD2 PHE A 170      66.920  74.142  55.638  1.00  0.00
ATOM   1979  CE1 PHE A 170      68.640  76.035  56.786  1.00  0.00
ATOM   1980  CE2 PHE A 170      67.093  75.463  55.081  1.00  0.00
ATOM   1981  CZ  PHE A 170      67.899  76.381  55.623  1.00  0.00
ATOM   1982  N   LEU A 171      64.251  73.072  58.095  1.00  0.00
ATOM   1984  CA  LEU A 171      63.078  73.823  57.953  1.00  0.00
ATOM   1985  C   LEU A 171      62.393  74.269  59.211  1.00  0.00
ATOM   1986  O   LEU A 171      61.994  75.358  59.394  1.00  0.00
ATOM   1987  CB  LEU A 171      62.110  72.978  57.039  1.00  0.00
ATOM   1988  CG  LEU A 171      62.794  72.644  55.639  1.00  0.00
ATOM   1989  CD1 LEU A 171      62.024  71.592  54.832  1.00  0.00
ATOM   1990  CD2 LEU A 171      63.131  73.879  54.798  1.00  0.00
ATOM   2000  N   ILE A 172      62.164  73.364  60.205  1.00  0.00
ATOM   2001  CA  ILE A 172      61.636  73.796  61.515  1.00  0.00
ATOM   2002  CB  ILE A 172      61.380  72.614  62.430  1.00  0.00
ATOM   2003  CG2 ILE A 172      61.012  73.001  63.845  1.00  0.00
ATOM   2004  CG1 ILE A 172      60.473  71.611  61.731  1.00  0.00
ATOM   2005  CD  ILE A 172      60.269  70.347  62.588  1.00  0.00
ATOM   2006  C   ILE A 172      62.566  74.761  62.240  1.00  0.00
ATOM   2007  O   ILE A 172      62.121  75.731  62.860  1.00  0.00
ATOM   2017  N   LEU A 173      63.887  74.530  62.249  1.00  0.00
ATOM   2019  CA  LEU A 173      64.883  75.477  62.765  1.00  0.00
ATOM   2020  C   LEU A 173      64.851  76.770  62.066  1.00  0.00
ATOM   2021  O   LEU A 173      64.900  77.763  62.758  1.00  0.00
ATOM   2022  CB  LEU A 173      66.240  74.807  62.554  1.00  0.00
ATOM   2023  CG  LEU A 173      67.565  75.580  62.964  1.00  0.00
ATOM   2024  CD1 LEU A 173      67.699  75.547  64.500  1.00  0.00
ATOM   2025  CD2 LEU A 173      68.795  75.098  62.175  1.00  0.00
HETATM 2026  N   HSD A 174      64.801  76.914  60.718  1.00  0.00
HETATM 2027  CA  HSD A 174      64.740  78.137  59.975  1.00  0.00
HETATM 2028  CB  HSD A 174      64.886  78.005  58.453  1.00  0.00
HETATM 2029  ND1 HSD A 174      63.964  79.383  56.650  1.00  0.00
HETATM 2030  CG  HSD A 174      64.787  79.262  57.704  1.00  0.00
HETATM 2031  CE1 HSD A 174      63.932  80.651  56.302  1.00  0.00
HETATM 2032  NE2 HSD A 174      64.796  81.353  57.036  1.00  0.00
HETATM 2033  CD2 HSD A 174      65.308  80.464  57.885  1.00  0.00
HETATM 2034  C   HSD A 174      63.446  78.904  60.335  1.00  0.00
HETATM 2035  O   HSD A 174      63.506  80.067  60.715  1.00  0.00
ATOM   2037  N   SER A 175      62.246  78.201  60.327  1.00  0.00
ATOM   2039  CA  SER A 175      60.975  78.950  60.746  1.00  0.00
ATOM   2040  C   SER A 175      60.880  79.429  62.208  1.00  0.00
ATOM   2041  O   SER A 175      60.281  80.509  62.383  1.00  0.00
ATOM   2042  CB  SER A 175      59.652  78.115  60.389  1.00  0.00
ATOM   2043  OG  SER A 175      58.465  78.888  60.568  1.00  0.00
ATOM   2045  N   LEU A 176      61.252  78.734  63.266  1.00  0.00
ATOM   2047  CA  LEU A 176      61.106  79.169  64.645  1.00  0.00
ATOM   2048  C   LEU A 176      62.162  80.175  65.059  1.00  0.00
ATOM   2049  O   LEU A 176      61.870  81.206  65.683  1.00  0.00
ATOM   2050  CB  LEU A 176      61.322  77.967  65.484  1.00  0.00
ATOM   2051  CG  LEU A 176      61.130  78.320  67.033  1.00  0.00
ATOM   2052  CD1 LEU A 176      59.840  78.964  67.311  1.00  0.00
ATOM   2053  CD2 LEU A 176      61.200  77.089  67.951  1.00  0.00
ATOM   2054  N   ALA A 177      63.439  79.987  64.659  1.00  0.00
ATOM   2056  CA  ALA A 177      64.483  80.723  65.207  1.00  0.00
ATOM   2057  C   ALA A 177      64.962  81.892  64.368  1.00  0.00
ATOM   2058  O   ALA A 177      66.117  81.965  63.965  1.00  0.00
ATOM   2059  CB  ALA A 177      65.664  79.799  65.628  1.00  0.00
ATOM   2060  N   GLN A 178      64.057  82.835  64.073  1.00  0.00
ATOM   2062  CA  GLN A 178      64.354  83.898  63.076  1.00  0.00
ATOM   2063  C   GLN A 178      65.001  85.129  63.634  1.00  0.00
ATOM   2064  O   GLN A 178      65.806  85.792  62.961  1.00  0.00
ATOM   2065  CB  GLN A 178      63.110  84.328  62.235  1.00  0.00
ATOM   2066  CG  GLN A 178      62.282  83.200  61.552  1.00  0.00
ATOM   2067  CD  GLN A 178      61.174  83.715  60.585  1.00  0.00
ATOM   2068  OE1 GLN A 178      60.032  83.418  60.802  1.00  0.00
ATOM   2069  NE2 GLN A 178      61.556  84.513  59.561  1.00  0.00
ATOM   2072  N   ARG A 179      64.661  85.407  64.867  1.00  0.00
ATOM   2074  CA  ARG A 179      65.366  86.310  65.697  1.00  0.00
ATOM   2075  C   ARG A 179      65.023  85.890  67.121  1.00  0.00
ATOM   2076  O   ARG A 179      63.978  85.272  67.331  1.00  0.00
ATOM   2077  CB  ARG A 179      64.840  87.790  65.499  1.00  0.00
ATOM   2078  CG  ARG A 179      63.328  87.963  65.666  1.00  0.00
ATOM   2079  CD  ARG A 179      62.841  89.447  65.648  1.00  0.00
ATOM   2080  NE  ARG A 179      61.406  89.497  66.041  1.00  0.00
ATOM   2082  CZ  ARG A 179      60.448  89.575  65.114  1.00  0.00
ATOM   2083  NH1 ARG A 179      60.615  89.284  63.883  1.00  0.00
ATOM   2086  NH2 ARG A 179      59.314  90.148  65.515  1.00  0.00
ATOM   2089  N   PRO A 180      65.791  86.167  68.101  1.00  0.00
ATOM   2090  CA  PRO A 180      65.416  86.335  69.450  1.00  0.00
ATOM   2091  C   PRO A 180      64.123  87.204  69.739  1.00  0.00
ATOM   2092  O   PRO A 180      64.212  88.338  69.369  1.00  0.00
ATOM   2093  CB  PRO A 180      66.703  86.747  70.138  1.00  0.00
ATOM   2094  CG  PRO A 180      67.893  86.389  69.187  1.00  0.00
ATOM   2095  CD  PRO A 180      67.200  86.595  67.843  1.00  0.00
ATOM   2096  N   GLY A 181      63.026  86.644  70.275  1.00  0.00
ATOM   2098  CA  GLY A 181      61.708  87.347  70.485  1.00  0.00
ATOM   2099  C   GLY A 181      60.613  86.961  69.595  1.00  0.00
ATOM   2100  O   GLY A 181      59.404  87.159  69.865  1.00  0.00
ATOM   2101  N   VAL A 182      60.930  86.225  68.497  1.00  0.00
ATOM   2103  CA  VAL A 182      59.964  85.580  67.646  1.00  0.00
ATOM   2104  C   VAL A 182      59.168  84.379  68.194  1.00  0.00
ATOM   2105  O   VAL A 182      59.714  83.518  68.889  1.00  0.00
ATOM   2106  CB  VAL A 182      60.497  85.254  66.239  1.00  0.00
ATOM   2107  CG1 VAL A 182      61.438  84.034  66.262  1.00  0.00
ATOM   2108  CG2 VAL A 182      59.421  84.971  65.221  1.00  0.00
ATOM   2109  N   VAL A 183      57.863  84.407  67.933  1.00  0.00
ATOM   2111  CA  VAL A 183      56.826  83.539  68.608  1.00  0.00
ATOM   2112  C   VAL A 183      55.978  83.111  67.397  1.00  0.00
ATOM   2113  O   VAL A 183      55.727  83.927  66.518  1.00  0.00
ATOM   2114  CB  VAL A 183      56.061  84.289  69.732  1.00  0.00
ATOM   2115  CG1 VAL A 183      55.165  85.488  69.294  1.00  0.00
ATOM   2116  CG2 VAL A 183      55.281  83.255  70.513  1.00  0.00
ATOM   2117  N   LYS A 184      55.532  81.867  67.298  1.00  0.00
ATOM   2119  CA  LYS A 184      54.589  81.500  66.307  1.00  0.00
ATOM   2120  C   LYS A 184      53.873  80.269  66.658  1.00  0.00
ATOM   2121  O   LYS A 184      54.314  79.503  67.516  1.00  0.00
ATOM   2122  CB  LYS A 184      54.996  81.454  64.848  1.00  0.00
ATOM   2123  CG  LYS A 184      56.054  80.367  64.458  1.00  0.00
ATOM   2124  CD  LYS A 184      56.715  80.463  63.036  1.00  0.00
ATOM   2125  CE  LYS A 184      57.333  81.858  62.573  1.00  0.00
ATOM   2126  NZ  LYS A 184      57.956  81.682  61.228  1.00  0.00
ATOM   2130  N   SER A 185      52.691  80.028  66.049  1.00  0.00
ATOM   2132  CA  SER A 185      51.862  78.888  66.271  1.00  0.00
ATOM   2133  C   SER A 185      52.513  77.576  65.743  1.00  0.00
ATOM   2134  O   SER A 185      53.404  77.517  64.946  1.00  0.00
ATOM   2135  CB  SER A 185      50.390  79.003  65.793  1.00  0.00
ATOM   2136  OG  SER A 185      50.315  79.208  64.411  1.00  0.00
ATOM   2138  N   ARG A 186      52.101  76.428  66.266  1.00  0.00
ATOM   2140  CA  ARG A 186      52.532  75.093  65.722  1.00  0.00
ATOM   2141  C   ARG A 186      52.319  74.942  64.208  1.00  0.00
ATOM   2142  O   ARG A 186      53.190  74.393  63.470  1.00  0.00
ATOM   2143  CB  ARG A 186      51.719  73.958  66.369  1.00  0.00
ATOM   2144  CG  ARG A 186      52.085  72.536  65.906  1.00  0.00
ATOM   2145  CD  ARG A 186      51.049  71.473  66.247  1.00  0.00
ATOM   2146  NE  ARG A 186      49.869  71.761  65.326  1.00  0.00
ATOM   2148  CZ  ARG A 186      49.161  70.830  64.656  1.00  0.00
ATOM   2149  NH1 ARG A 186      48.626  71.077  63.517  1.00  0.00
ATOM   2152  NH2 ARG A 186      49.020  69.553  65.120  1.00  0.00
ATOM   2155  N   ASP A 187      51.114  75.331  63.736  1.00  0.00
ATOM   2157  CA  ASP A 187      50.813  75.190  62.281  1.00  0.00
ATOM   2158  C   ASP A 187      51.711  76.131  61.460  1.00  0.00
ATOM   2159  O   ASP A 187      52.286  75.708  60.447  1.00  0.00
ATOM   2160  CB  ASP A 187      49.351  75.607  62.028  1.00  0.00
ATOM   2161  CG  ASP A 187      48.370  74.583  62.677  1.00  0.00
ATOM   2162  OD1 ASP A 187      47.161  74.790  62.506  1.00  0.00
ATOM   2163  OD2 ASP A 187      48.844  73.646  63.349  1.00  0.00
ATOM   2164  N   ALA A 188      51.966  77.351  62.036  1.00  0.00
ATOM   2166  CA  ALA A 188      52.750  78.506  61.500  1.00  0.00
ATOM   2167  C   ALA A 188      54.269  78.303  61.475  1.00  0.00
ATOM   2168  O   ALA A 188      54.959  78.720  60.607  1.00  0.00
ATOM   2169  CB  ALA A 188      52.446  79.851  62.204  1.00  0.00
ATOM   2170  N   LEU A 189      54.835  77.483  62.400  1.00  0.00
ATOM   2172  CA  LEU A 189      56.043  76.788  62.393  1.00  0.00
ATOM   2173  C   LEU A 189      56.234  75.892  61.252  1.00  0.00
ATOM   2174  O   LEU A 189      57.275  75.831  60.604  1.00  0.00
ATOM   2175  CB  LEU A 189      56.239  75.871  63.676  1.00  0.00
ATOM   2176  CG  LEU A 189      57.598  75.175  63.745  1.00  0.00
ATOM   2177  CD1 LEU A 189      58.735  76.170  64.207  1.00  0.00
ATOM   2178  CD2 LEU A 189      57.395  73.951  64.641  1.00  0.00
ATOM   2179  N   MET A 190      55.195  75.099  60.893  1.00  0.00
ATOM   2181  CA  MET A 190      55.279  74.047  59.865  1.00  0.00
ATOM   2182  C   MET A 190      55.136  74.460  58.374  1.00  0.00
ATOM   2183  O   MET A 190      54.908  73.673  57.422  1.00  0.00
ATOM   2184  CB  MET A 190      54.304  72.862  60.247  1.00  0.00
ATOM   2185  CG  MET A 190      54.787  72.097  61.556  1.00  0.00
ATOM   2186  SD  MET A 190      56.304  71.188  61.443  1.00  0.00
ATOM   2187  CE  MET A 190      55.746  69.930  60.208  1.00  0.00
ATOM   2188  N   ASP A 191      55.208  75.780  58.172  1.00  0.00
ATOM   2190  CA  ASP A 191      55.062  76.434  56.878  1.00  0.00
ATOM   2191  C   ASP A 191      55.968  75.936  55.663  1.00  0.00
ATOM   2192  O   ASP A 191      55.445  75.455  54.629  1.00  0.00
ATOM   2193  CB  ASP A 191      55.139  77.930  57.146  1.00  0.00
ATOM   2194  CG  ASP A 191      56.610  78.426  57.296  1.00  0.00
ATOM   2195  OD1 ASP A 191      57.444  77.865  57.978  1.00  0.00
ATOM   2196  OD2 ASP A 191      56.712  79.642  56.888  1.00  0.00
ATOM   2197  N   ALA A 192      57.280  75.929  55.853  1.00  0.00
ATOM   2199  CA  ALA A 192      58.118  75.297  54.819  1.00  0.00
ATOM   2200  C   ALA A 192      58.154  73.773  54.908  1.00  0.00
ATOM   2201  O   ALA A 192      58.299  73.106  53.879  1.00  0.00
ATOM   2202  CB  ALA A 192      59.583  75.819  54.983  1.00  0.00
ATOM   2203  N   ALA A 193      58.093  73.196  56.150  1.00  0.00
ATOM   2205  CA  ALA A 193      58.238  71.751  56.431  1.00  0.00
ATOM   2206  C   ALA A 193      57.064  70.911  55.854  1.00  0.00
ATOM   2207  O   ALA A 193      57.364  69.821  55.315  1.00  0.00
ATOM   2208  CB  ALA A 193      58.285  71.548  57.972  1.00  0.00
ATOM   2209  N   TYR A 194      55.806  71.388  55.842  1.00  0.00
ATOM   2211  CA  TYR A 194      54.640  70.670  55.399  1.00  0.00
ATOM   2212  C   TYR A 194      53.784  71.498  54.456  1.00  0.00
ATOM   2213  O   TYR A 194      53.445  70.989  53.348  1.00  0.00
ATOM   2214  CB  TYR A 194      53.858  70.198  56.606  1.00  0.00
ATOM   2215  CG  TYR A 194      52.888  69.069  56.216  1.00  0.00
ATOM   2216  CD1 TYR A 194      53.423  67.765  56.237  1.00  0.00
ATOM   2217  CE1 TYR A 194      52.596  66.657  55.932  1.00  0.00
ATOM   2218  CD2 TYR A 194      51.565  69.305  55.982  1.00  0.00
ATOM   2219  CE2 TYR A 194      50.708  68.186  55.663  1.00  0.00
ATOM   2220  CZ  TYR A 194      51.222  66.913  55.589  1.00  0.00
ATOM   2221  OH  TYR A 194      50.338  65.871  55.428  1.00  0.00
ATOM   2223  N   ASP A 195      53.642  72.786  54.779  1.00  0.00
ATOM   2225  CA  ASP A 195      52.844  73.707  53.942  1.00  0.00
ATOM   2226  C   ASP A 195      51.313  73.645  54.145  1.00  0.00
ATOM   2227  O   ASP A 195      50.763  72.739  54.815  1.00  0.00
ATOM   2228  CB  ASP A 195      53.345  73.717  52.411  1.00  0.00
ATOM   2229  CG  ASP A 195      53.174  74.926  51.546  1.00  0.00
ATOM   2230  OD1 ASP A 195      53.668  74.964  50.375  1.00  0.00
ATOM   2231  OD2 ASP A 195      52.473  75.930  51.960  1.00  0.00
ATOM   2232  N   GLU A 196      50.614  74.662  53.664  1.00  0.00
ATOM   2234  CA  GLU A 196      49.164  74.979  53.787  1.00  0.00
ATOM   2235  C   GLU A 196      48.421  74.708  55.141  1.00  0.00
ATOM   2236  O   GLU A 196      49.029  75.035  56.162  1.00  0.00
ATOM   2237  CB  GLU A 196      48.339  74.552  52.500  1.00  0.00
ATOM   2238  CG  GLU A 196      48.610  75.333  51.249  1.00  0.00
ATOM   2239  CD  GLU A 196      48.164  74.822  49.965  1.00  0.00
ATOM   2240  OE1 GLU A 196      46.969  74.458  49.781  1.00  0.00
ATOM   2241  OE2 GLU A 196      48.954  74.803  49.011  1.00  0.00
ATOM   2242  N   GLN A 197      47.186  74.189  55.142  1.00  0.00
ATOM   2244  CA  GLN A 197      46.744  73.549  56.340  1.00  0.00
ATOM   2245  C   GLN A 197      47.609  72.303  56.756  1.00  0.00
ATOM   2246  O   GLN A 197      47.885  71.401  55.940  1.00  0.00
ATOM   2247  CB  GLN A 197      45.219  73.038  56.317  1.00  0.00
ATOM   2248  CG  GLN A 197      44.121  74.095  56.264  1.00  0.00
ATOM   2249  CD  GLN A 197      44.686  75.349  56.992  1.00  0.00
ATOM   2250  OE1 GLN A 197      45.169  76.268  56.326  1.00  0.00
ATOM   2251  NE2 GLN A 197      44.441  75.519  58.279  1.00  0.00
ATOM   2254  N   VAL A 198      48.004  72.281  58.048  1.00  0.00
ATOM   2256  CA  VAL A 198      48.964  71.287  58.499  1.00  0.00
ATOM   2257  C   VAL A 198      48.229  70.211  59.216  1.00  0.00
ATOM   2258  O   VAL A 198      47.503  70.571  60.133  1.00  0.00
ATOM   2259  CB  VAL A 198      49.974  71.907  59.414  1.00  0.00
ATOM   2260  CG1 VAL A 198      50.800  70.915  60.225  1.00  0.00
ATOM   2261  CG2 VAL A 198      50.838  73.024  58.715  1.00  0.00
ATOM   2262  N   TYR A 199      48.413  68.919  58.920  1.00  0.00
ATOM   2264  CA  TYR A 199      47.732  67.841  59.615  1.00  0.00
ATOM   2265  C   TYR A 199      48.601  66.920  60.368  1.00  0.00
ATOM   2266  O   TYR A 199      48.278  65.819  60.761  1.00  0.00
ATOM   2267  CB  TYR A 199      46.856  67.022  58.678  1.00  0.00
ATOM   2268  CG  TYR A 199      45.773  67.938  58.311  1.00  0.00
ATOM   2269  CD1 TYR A 199      44.611  68.129  59.131  1.00  0.00
ATOM   2270  CE1 TYR A 199      43.550  68.923  58.779  1.00  0.00
ATOM   2271  CD2 TYR A 199      45.803  68.646  57.059  1.00  0.00
ATOM   2272  CE2 TYR A 199      44.726  69.364  56.639  1.00  0.00
ATOM   2273  CZ  TYR A 199      43.641  69.589  57.549  1.00  0.00
ATOM   2274  OH  TYR A 199      42.713  70.546  57.239  1.00  0.00
ATOM   2276  N   VAL A 200      49.867  67.397  60.548  1.00  0.00
ATOM   2278  CA  VAL A 200      50.838  66.586  61.201  1.00  0.00
ATOM   2279  C   VAL A 200      50.517  66.656  62.709  1.00  0.00
ATOM   2280  O   VAL A 200      50.107  67.709  63.235  1.00  0.00
ATOM   2281  CB  VAL A 200      52.178  67.166  61.045  1.00  0.00
ATOM   2282  CG1 VAL A 200      53.298  66.212  61.572  1.00  0.00
ATOM   2283  CG2 VAL A 200      52.381  67.257  59.522  1.00  0.00
ATOM   2284  N   ASP A 201      50.551  65.483  63.318  1.00  0.00
ATOM   2286  CA  ASP A 201      50.445  65.362  64.730  1.00  0.00
ATOM   2287  C   ASP A 201      51.523  65.877  65.605  1.00  0.00
ATOM   2288  O   ASP A 201      52.665  65.765  65.237  1.00  0.00
ATOM   2289  CB  ASP A 201      49.917  63.969  65.101  1.00  0.00
ATOM   2290  CG  ASP A 201      48.449  63.784  64.807  1.00  0.00
ATOM   2291  OD1 ASP A 201      48.113  62.590  64.609  1.00  0.00
ATOM   2292  OD2 ASP A 201      47.615  64.729  64.986  1.00  0.00
ATOM   2293  N   ASP A 202      51.183  66.376  66.759  1.00  0.00
ATOM   2295  CA  ASP A 202      51.997  67.208  67.639  1.00  0.00
ATOM   2296  C   ASP A 202      53.323  66.541  68.047  1.00  0.00
ATOM   2297  O   ASP A 202      54.416  67.119  68.170  1.00  0.00
ATOM   2298  CB  ASP A 202      51.144  67.588  68.888  1.00  0.00
ATOM   2299  CG  ASP A 202      49.784  68.086  68.583  1.00  0.00
ATOM   2300  OD1 ASP A 202      48.900  67.854  69.435  1.00  0.00
ATOM   2301  OD2 ASP A 202      49.727  69.097  67.787  1.00  0.00
ATOM   2302  N   ARG A 203      53.328  65.203  68.362  1.00  0.00
ATOM   2304  CA  ARG A 203      54.421  64.643  69.072  1.00  0.00
ATOM   2305  C   ARG A 203      55.641  64.376  68.153  1.00  0.00
ATOM   2306  O   ARG A 203      56.697  64.136  68.605  1.00  0.00
ATOM   2307  CB  ARG A 203      54.036  63.334  69.840  1.00  0.00
ATOM   2308  CG  ARG A 203      53.131  62.351  69.017  1.00  0.00
ATOM   2309  CD  ARG A 203      52.417  61.480  70.074  1.00  0.00
ATOM   2310  NE  ARG A 203      51.718  60.309  69.329  1.00  0.00
ATOM   2312  CZ  ARG A 203      50.621  60.328  68.567  1.00  0.00
ATOM   2313  NH1 ARG A 203      49.826  61.418  68.497  1.00  0.00
ATOM   2316  NH2 ARG A 203      50.121  59.198  68.114  1.00  0.00
ATOM   2328  N   THR A 204      55.543  64.282  66.791  1.00  0.00
ATOM   2329  CA  THR A 204      56.724  64.286  65.876  1.00  0.00
ATOM   2330  CB  THR A 204      56.542  63.605  64.461  1.00  0.00
ATOM   2331  OG1 THR A 204      57.787  63.341  63.926  1.00  0.00
ATOM   2332  CG2 THR A 204      55.702  64.433  63.481  1.00  0.00
ATOM   2333  C   THR A 204      57.384  65.705  65.854  1.00  0.00
ATOM   2334  O   THR A 204      58.602  65.828  65.962  1.00  0.00
ATOM   2353  N   ILE A 205      56.478  66.760  65.839  1.00  0.00
ATOM   2354  CA  ILE A 205      56.809  68.152  65.852  1.00  0.00
ATOM   2355  CB  ILE A 205      55.604  69.045  65.656  1.00  0.00
ATOM   2356  CG2 ILE A 205      56.131  70.418  65.383  1.00  0.00
ATOM   2357  CG1 ILE A 205      54.763  68.579  64.393  1.00  0.00
ATOM   2358  CD  ILE A 205      53.517  69.423  64.207  1.00  0.00
ATOM   2359  C   ILE A 205      57.496  68.459  67.169  1.00  0.00
ATOM   2360  O   ILE A 205      58.547  69.022  67.251  1.00  0.00
ATOM   2370  N   ASP A 206      56.965  68.042  68.337  1.00  0.00
ATOM   2372  CA  ASP A 206      57.691  68.144  69.579  1.00  0.00
ATOM   2373  C   ASP A 206      58.987  67.335  69.667  1.00  0.00
ATOM   2374  O   ASP A 206      59.996  67.686  70.280  1.00  0.00
ATOM   2375  CB  ASP A 206      56.883  67.700  70.743  1.00  0.00
ATOM   2376  CG  ASP A 206      55.599  68.478  70.911  1.00  0.00
ATOM   2377  OD1 ASP A 206      55.398  69.648  70.534  1.00  0.00
ATOM   2378  OD2 ASP A 206      54.729  67.961  71.665  1.00  0.00
ATOM   2379  N   SER A 207      59.130  66.167  69.069  1.00  0.00
ATOM   2381  CA  SER A 207      60.292  65.302  69.154  1.00  0.00
ATOM   2382  C   SER A 207      61.417  65.928  68.370  1.00  0.00
ATOM   2383  O   SER A 207      62.465  66.053  68.926  1.00  0.00
ATOM   2384  CB  SER A 207      60.056  63.871  68.732  1.00  0.00
ATOM   2385  OG  SER A 207      61.235  63.068  68.899  1.00  0.00
HETATM 2387  N   HSD A 208      61.209  66.459  67.127  1.00  0.00
HETATM 2388  CA  HSD A 208      62.003  67.314  66.313  1.00  0.00
HETATM 2389  CB  HSD A 208      61.155  67.697  65.106  1.00  0.00
HETATM 2390  ND1 HSD A 208      59.978  66.389  63.152  1.00  0.00
HETATM 2391  CG  HSD A 208      60.991  66.586  64.068  1.00  0.00
HETATM 2392  CE1 HSD A 208      60.411  65.492  62.281  1.00  0.00
HETATM 2393  NE2 HSD A 208      61.645  65.057  62.536  1.00  0.00
HETATM 2394  CD2 HSD A 208      62.003  65.737  63.687  1.00  0.00
HETATM 2395  C   HSD A 208      62.403  68.653  67.063  1.00  0.00
HETATM 2396  O   HSD A 208      63.568  68.998  67.131  1.00  0.00
ATOM   2407  N   ILE A 209      61.511  69.384  67.815  1.00  0.00
ATOM   2408  CA  ILE A 209      61.817  70.510  68.673  1.00  0.00
ATOM   2409  CB  ILE A 209      60.484  71.168  69.046  1.00  0.00
ATOM   2410  CG2 ILE A 209      60.441  72.027  70.372  1.00  0.00
ATOM   2411  CG1 ILE A 209      59.997  71.901  67.795  1.00  0.00
ATOM   2412  CD  ILE A 209      60.547  73.297  67.645  1.00  0.00
ATOM   2413  C   ILE A 209      62.695  70.256  69.876  1.00  0.00
ATOM   2414  O   ILE A 209      63.592  71.015  70.279  1.00  0.00
ATOM   2424  N   LYS A 210      62.534  69.108  70.530  1.00  0.00
ATOM   2426  CA  LYS A 210      63.381  68.619  71.549  1.00  0.00
ATOM   2427  C   LYS A 210      64.766  68.344  71.065  1.00  0.00
ATOM   2428  O   LYS A 210      65.778  68.796  71.650  1.00  0.00
ATOM   2429  CB  LYS A 210      62.829  67.335  72.136  1.00  0.00
ATOM   2430  CG  LYS A 210      63.883  66.562  72.984  1.00  0.00
ATOM   2431  CD  LYS A 210      63.144  65.471  73.757  1.00  0.00
ATOM   2432  CE  LYS A 210      63.990  64.557  74.583  1.00  0.00
ATOM   2433  NZ  LYS A 210      63.082  63.521  75.102  1.00  0.00
ATOM   2437  N   ARG A 211      64.776  67.582  69.934  1.00  0.00
ATOM   2439  CA  ARG A 211      65.949  67.281  69.086  1.00  0.00
ATOM   2440  C   ARG A 211      66.709  68.555  68.548  1.00  0.00
ATOM   2441  O   ARG A 211      67.905  68.673  68.490  1.00  0.00
ATOM   2442  CB  ARG A 211      65.678  66.374  67.790  1.00  0.00
ATOM   2443  CG  ARG A 211      65.703  64.840  68.026  1.00  0.00
ATOM   2444  CD  ARG A 211      65.191  63.966  66.852  1.00  0.00
ATOM   2445  NE  ARG A 211      66.063  64.325  65.651  1.00  0.00
ATOM   2447  CZ  ARG A 211      67.166  63.619  65.291  1.00  0.00
ATOM   2448  NH1 ARG A 211      67.541  62.572  65.933  1.00  0.00
ATOM   2451  NH2 ARG A 211      67.818  64.057  64.206  1.00  0.00
ATOM   2454  N   LEU A 212      65.986  69.698  68.202  1.00  0.00
ATOM   2456  CA  LEU A 212      66.617  70.902  67.748  1.00  0.00
ATOM   2457  C   LEU A 212      66.976  71.745  68.956  1.00  0.00
ATOM   2458  O   LEU A 212      67.985  72.420  68.844  1.00  0.00
ATOM   2459  CB  LEU A 212      65.736  71.831  66.836  1.00  0.00
ATOM   2460  CG  LEU A 212      65.600  71.223  65.489  1.00  0.00
ATOM   2461  CD1 LEU A 212      64.422  71.856  64.721  1.00  0.00
ATOM   2462  CD2 LEU A 212      66.937  71.283  64.729  1.00  0.00
ATOM   2463  N   ARG A 213      66.271  71.669  70.129  1.00  0.00
ATOM   2465  CA  ARG A 213      66.826  72.203  71.378  1.00  0.00
ATOM   2466  C   ARG A 213      68.140  71.398  71.852  1.00  0.00
ATOM   2467  O   ARG A 213      69.103  72.015  72.311  1.00  0.00
ATOM   2468  CB  ARG A 213      65.657  72.196  72.507  1.00  0.00
ATOM   2469  CG  ARG A 213      66.022  72.988  73.808  1.00  0.00
ATOM   2470  CD  ARG A 213      65.115  72.809  75.107  1.00  0.00
ATOM   2471  NE  ARG A 213      63.692  73.137  74.697  1.00  0.00
ATOM   2473  CZ  ARG A 213      62.723  72.270  74.498  1.00  0.00
ATOM   2474  NH1 ARG A 213      62.915  71.002  74.860  1.00  0.00
ATOM   2477  NH2 ARG A 213      61.572  72.603  73.981  1.00  0.00
ATOM   2480  N   LYS A 214      68.237  70.077  71.802  1.00  0.00
ATOM   2482  CA  LYS A 214      69.500  69.342  71.926  1.00  0.00
ATOM   2483  C   LYS A 214      70.609  69.779  70.919  1.00  0.00
ATOM   2484  O   LYS A 214      71.715  70.074  71.353  1.00  0.00
ATOM   2485  CB  LYS A 214      69.243  67.908  71.546  1.00  0.00
ATOM   2486  CG  LYS A 214      70.336  66.813  71.609  1.00  0.00
ATOM   2487  CD  LYS A 214      70.693  66.385  73.018  1.00  0.00
ATOM   2488  CE  LYS A 214      71.760  65.267  73.054  1.00  0.00
ATOM   2489  NZ  LYS A 214      72.044  64.989  74.512  1.00  0.00
ATOM   2493  N   LYS A 215      70.283  70.034  69.662  1.00  0.00
ATOM   2495  CA  LYS A 215      71.226  70.588  68.755  1.00  0.00
ATOM   2496  C   LYS A 215      71.710  72.107  68.922  1.00  0.00
ATOM   2497  O   LYS A 215      72.861  72.413  68.599  1.00  0.00
ATOM   2498  CB  LYS A 215      70.775  70.361  67.274  1.00  0.00
ATOM   2499  CG  LYS A 215      70.939  68.902  66.787  1.00  0.00
ATOM   2500  CD  LYS A 215      70.573  68.579  65.347  1.00  0.00
ATOM   2501  CE  LYS A 215      70.231  67.082  65.246  1.00  0.00
ATOM   2502  NZ  LYS A 215      70.135  66.740  63.798  1.00  0.00
ATOM   2506  N   PHE A 216      70.873  73.062  69.456  1.00  0.00
ATOM   2508  CA  PHE A 216      71.048  74.498  69.560  1.00  0.00
ATOM   2509  C   PHE A 216      71.255  74.986  71.091  1.00  0.00
ATOM   2510  O   PHE A 216      71.623  76.132  71.437  1.00  0.00
ATOM   2511  CB  PHE A 216      69.849  75.160  68.804  1.00  0.00
ATOM   2512  CG  PHE A 216      69.798  76.579  68.604  1.00  0.00
ATOM   2513  CD1 PHE A 216      70.841  77.468  68.839  1.00  0.00
ATOM   2514  CD2 PHE A 216      68.576  77.136  68.064  1.00  0.00
ATOM   2515  CE1 PHE A 216      70.800  78.798  68.404  1.00  0.00
ATOM   2516  CE2 PHE A 216      68.552  78.483  67.616  1.00  0.00
ATOM   2517  CZ  PHE A 216      69.599  79.330  67.812  1.00  0.00
ATOM   2518  N   LYS A 217      71.029  74.063  72.075  1.00  0.00
ATOM   2520  CA  LYS A 217      71.259  74.422  73.498  1.00  0.00
ATOM   2521  C   LYS A 217      71.802  73.268  74.327  1.00  0.00
ATOM   2522  O   LYS A 217      72.569  73.460  75.216  1.00  0.00
ATOM   2523  CB  LYS A 217      69.979  74.951  74.132  1.00  0.00
ATOM   2524  CG  LYS A 217      70.017  75.440  75.623  1.00  0.00
ATOM   2525  CD  LYS A 217      71.039  76.551  75.804  1.00  0.00
ATOM   2526  CE  LYS A 217      71.887  76.672  77.077  1.00  0.00
ATOM   2527  NZ  LYS A 217      71.366  77.624  78.074  1.00  0.00
ATOM   2531  N   ALA A 218      71.549  71.964  73.873  1.00  0.00
ATOM   2533  CA  ALA A 218      72.043  70.784  74.601  1.00  0.00
ATOM   2534  C   ALA A 218      71.538  70.610  76.054  1.00  0.00
ATOM   2535  O   ALA A 218      72.305  70.521  77.067  1.00  0.00
ATOM   2536  CB  ALA A 218      73.589  70.681  74.436  1.00  0.00
ATOM   2537  N   VAL A 219      70.229  70.654  76.327  1.00  0.00
ATOM   2539  CA  VAL A 219      69.685  70.493  77.611  1.00  0.00
ATOM   2540  C   VAL A 219      68.513  69.462  77.485  1.00  0.00
ATOM   2541  O   VAL A 219      67.476  69.655  76.878  1.00  0.00
ATOM   2542  CB  VAL A 219      69.204  71.836  78.189  1.00  0.00
ATOM   2543  CG1 VAL A 219      70.374  72.829  78.311  1.00  0.00
ATOM   2544  CG2 VAL A 219      68.241  72.503  77.294  1.00  0.00
ATOM   2545  N   ASP A 220      68.577  68.242  78.025  1.00  0.00
ATOM   2547  CA  ASP A 220      67.578  67.207  77.781  1.00  0.00
ATOM   2548  C   ASP A 220      66.283  67.484  78.579  1.00  0.00
ATOM   2549  O   ASP A 220      65.138  67.325  78.099  1.00  0.00
ATOM   2550  CB  ASP A 220      68.056  65.771  78.153  1.00  0.00
ATOM   2551  CG  ASP A 220      69.101  65.325  77.139  1.00  0.00
ATOM   2552  OD1 ASP A 220      69.482  64.132  77.145  1.00  0.00
ATOM   2553  OD2 ASP A 220      69.601  66.089  76.239  1.00  0.00
ATOM   2554  N   ASP A 221      66.431  67.801  79.842  1.00  0.00
ATOM   2556  CA  ASP A 221      65.241  67.944  80.637  1.00  0.00
ATOM   2557  C   ASP A 221      64.593  69.330  80.362  1.00  0.00
ATOM   2558  O   ASP A 221      63.377  69.512  80.120  1.00  0.00
ATOM   2559  CB  ASP A 221      65.564  67.802  82.141  1.00  0.00
ATOM   2560  CG  ASP A 221      65.998  66.398  82.508  1.00  0.00
ATOM   2561  OD1 ASP A 221      66.582  66.228  83.610  1.00  0.00
ATOM   2562  OD2 ASP A 221      65.527  65.482  81.766  1.00  0.00
ATOM   2563  N   SER A 222      65.426  70.433  80.451  1.00  0.00
ATOM   2565  CA  SER A 222      65.026  71.834  80.318  1.00  0.00
ATOM   2566  C   SER A 222      64.242  72.179  78.996  1.00  0.00
ATOM   2567  O   SER A 222      64.504  71.600  77.925  1.00  0.00
ATOM   2568  CB  SER A 222      66.225  72.858  80.663  1.00  0.00
ATOM   2569  OG  SER A 222      65.605  74.107  80.947  1.00  0.00
ATOM   2571  N   PHE A 223      63.256  73.119  79.032  1.00  0.00
ATOM   2573  CA  PHE A 223      62.421  73.523  77.909  1.00  0.00
ATOM   2574  C   PHE A 223      62.957  74.903  77.334  1.00  0.00
ATOM   2575  O   PHE A 223      62.277  75.584  76.536  1.00  0.00
ATOM   2576  CB  PHE A 223      60.909  73.705  78.327  1.00  0.00
ATOM   2577  CG  PHE A 223      60.551  74.659  79.368  1.00  0.00
ATOM   2578  CD1 PHE A 223      61.034  74.480  80.627  1.00  0.00
ATOM   2579  CD2 PHE A 223      59.746  75.775  79.017  1.00  0.00
ATOM   2580  CE1 PHE A 223      60.640  75.347  81.591  1.00  0.00
ATOM   2581  CE2 PHE A 223      59.531  76.698  80.009  1.00  0.00
ATOM   2582  CZ  PHE A 223      59.960  76.479  81.303  1.00  0.00
ATOM   2583  N   GLU A 224      64.054  75.440  77.966  1.00  0.00
ATOM   2585  CA  GLU A 224      64.708  76.761  77.690  1.00  0.00
ATOM   2586  C   GLU A 224      65.260  76.968  76.301  1.00  0.00
ATOM   2587  O   GLU A 224      65.422  75.929  75.582  1.00  0.00
ATOM   2588  CB  GLU A 224      65.842  76.972  78.748  1.00  0.00
ATOM   2589  CG  GLU A 224      67.108  76.094  78.646  1.00  0.00
ATOM   2590  CD  GLU A 224      68.075  76.058  79.785  1.00  0.00
ATOM   2591  OE1 GLU A 224      69.245  76.431  79.592  1.00  0.00
ATOM   2592  OE2 GLU A 224      67.746  75.678  80.933  1.00  0.00
ATOM   2593  N   MET A 225      65.514  78.226  75.935  1.00  0.00
ATOM   2595  CA  MET A 225      66.092  78.744  74.699  1.00  0.00
ATOM   2596  C   MET A 225      65.223  78.497  73.453  1.00  0.00
ATOM   2597  O   MET A 225      64.736  79.409  72.782  1.00  0.00
ATOM   2598  CB  MET A 225      67.593  78.507  74.484  1.00  0.00
ATOM   2599  CG  MET A 225      68.167  79.097  73.131  1.00  0.00
ATOM   2600  SD  MET A 225      70.021  79.346  73.216  1.00  0.00
ATOM   2601  CE  MET A 225      69.978  80.034  71.426  1.00  0.00
ATOM   2611  N   ILE A 226      64.831  77.220  73.113  1.00  0.00
ATOM   2612  CA  ILE A 226      63.873  76.898  72.123  1.00  0.00
ATOM   2613  CB  ILE A 226      64.290  75.729  71.220  1.00  0.00
ATOM   2614  CG2 ILE A 226      63.068  74.934  70.583  1.00  0.00
ATOM   2615  CG1 ILE A 226      65.363  76.193  70.217  1.00  0.00
ATOM   2616  CD  ILE A 226      64.826  76.822  68.916  1.00  0.00
ATOM   2617  C   ILE A 226      62.612  76.541  72.931  1.00  0.00
ATOM   2618  O   ILE A 226      62.516  75.449  73.506  1.00  0.00
ATOM   2628  N   GLU A 227      61.690  77.539  73.073  1.00  0.00
ATOM   2630  CA  GLU A 227      60.572  77.472  74.084  1.00  0.00
ATOM   2631  C   GLU A 227      59.144  77.009  73.597  1.00  0.00
ATOM   2632  O   GLU A 227      58.768  77.462  72.481  1.00  0.00
ATOM   2633  CB  GLU A 227      60.537  78.823  74.878  1.00  0.00
ATOM   2634  CG  GLU A 227      59.276  79.044  75.713  1.00  0.00
ATOM   2635  CD  GLU A 227      59.325  80.288  76.574  1.00  0.00
ATOM   2636  OE1 GLU A 227      58.537  81.240  76.328  1.00  0.00
ATOM   2637  OE2 GLU A 227      60.121  80.328  77.557  1.00  0.00
ATOM   2647  N   THR A 228      58.397  76.177  74.388  1.00  0.00
ATOM   2648  CA  THR A 228      57.055  75.743  74.076  1.00  0.00
ATOM   2649  CB  THR A 228      56.964  74.171  73.822  1.00  0.00
ATOM   2650  OG1 THR A 228      55.679  73.690  73.586  1.00  0.00
ATOM   2651  CG2 THR A 228      57.475  73.464  75.108  1.00  0.00
ATOM   2652  C   THR A 228      56.055  76.113  75.084  1.00  0.00
ATOM   2653  O   THR A 228      56.353  76.286  76.261  1.00  0.00
ATOM   2663  N   LEU A 229      54.857  76.442  74.544  1.00  0.00
ATOM   2665  CA  LEU A 229      53.642  76.782  75.255  1.00  0.00
ATOM   2666  C   LEU A 229      52.552  75.793  75.009  1.00  0.00
ATOM   2667  O   LEU A 229      51.350  76.123  75.192  1.00  0.00
ATOM   2668  CB  LEU A 229      53.228  78.201  74.681  1.00  0.00
ATOM   2669  CG  LEU A 229      54.165  79.407  74.730  1.00  0.00
ATOM   2670  CD1 LEU A 229      55.231  79.376  73.607  1.00  0.00
ATOM   2671  CD2 LEU A 229      53.382  80.747  74.665  1.00  0.00
ATOM   2672  N   TYR A 230      52.976  74.532  74.833  1.00  0.00
ATOM   2674  CA  TYR A 230      52.167  73.289  74.827  1.00  0.00
ATOM   2675  C   TYR A 230      50.815  73.400  74.114  1.00  0.00
ATOM   2676  O   TYR A 230      49.780  73.180  74.654  1.00  0.00
ATOM   2677  CB  TYR A 230      52.002  72.895  76.332  1.00  0.00
ATOM   2678  CG  TYR A 230      53.304  72.821  77.031  1.00  0.00
ATOM   2679  CD1 TYR A 230      54.129  71.750  76.894  1.00  0.00
ATOM   2680  CE1 TYR A 230      55.432  71.726  77.409  1.00  0.00
ATOM   2681  CD2 TYR A 230      53.658  73.866  77.882  1.00  0.00
ATOM   2682  CE2 TYR A 230      54.907  73.801  78.536  1.00  0.00
ATOM   2683  CZ  TYR A 230      55.798  72.673  78.367  1.00  0.00
ATOM   2684  OH  TYR A 230      57.106  72.701  78.956  1.00  0.00
ATOM   2686  N   GLY A 231      50.856  73.707  72.802  1.00  0.00
ATOM   2688  CA  GLY A 231      49.679  73.765  71.951  1.00  0.00
ATOM   2689  C   GLY A 231      49.418  75.080  71.428  1.00  0.00
ATOM   2690  O   GLY A 231      48.940  75.247  70.301  1.00  0.00
ATOM   2691  N   VAL A 232      49.791  76.113  72.191  1.00  0.00
ATOM   2693  CA  VAL A 232      49.518  77.505  71.901  1.00  0.00
ATOM   2694  C   VAL A 232      50.574  78.096  70.973  1.00  0.00
ATOM   2695  O   VAL A 232      50.366  79.075  70.317  1.00  0.00
ATOM   2696  CB  VAL A 232      49.360  78.171  73.269  1.00  0.00
ATOM   2697  CG1 VAL A 232      49.067  79.661  73.200  1.00  0.00
ATOM   2698  CG2 VAL A 232      48.252  77.448  74.084  1.00  0.00
ATOM   2699  N   GLY A 233      51.767  77.447  70.805  1.00  0.00
ATOM   2701  CA  GLY A 233      52.772  77.699  69.942  1.00  0.00
ATOM   2702  C   GLY A 233      54.094  77.499  70.606  1.00  0.00
ATOM   2703  O   GLY A 233      54.234  76.921  71.724  1.00  0.00
ATOM   2704  N   TYR A 234      55.181  77.972  69.891  1.00  0.00
ATOM   2706  CA  TYR A 234      56.572  77.978  70.198  1.00  0.00
ATOM   2707  C   TYR A 234      57.120  79.389  70.171  1.00  0.00
ATOM   2708  O   TYR A 234      56.668  80.307  69.571  1.00  0.00
ATOM   2709  CB  TYR A 234      57.463  76.992  69.385  1.00  0.00
ATOM   2710  CG  TYR A 234      57.042  75.641  69.233  1.00  0.00
ATOM   2711  CD1 TYR A 234      57.168  74.709  70.281  1.00  0.00
ATOM   2712  CE1 TYR A 234      56.668  73.475  70.224  1.00  0.00
ATOM   2713  CD2 TYR A 234      56.341  75.237  68.059  1.00  0.00
ATOM   2714  CE2 TYR A 234      55.983  73.935  67.943  1.00  0.00
ATOM   2715  CZ  TYR A 234      56.105  73.022  68.990  1.00  0.00
ATOM   2716  OH  TYR A 234      55.577  71.714  68.830  1.00  0.00
ATOM   2718  N   ARG A 235      58.237  79.609  70.949  1.00  0.00
ATOM   2720  CA  ARG A 235      58.902  80.842  71.099  1.00  0.00
ATOM   2721  C   ARG A 235      60.441  80.619  71.021  1.00  0.00
ATOM   2722  O   ARG A 235      60.983  79.627  71.507  1.00  0.00
ATOM   2723  CB  ARG A 235      58.420  81.473  72.394  1.00  0.00
ATOM   2724  CG  ARG A 235      59.215  82.658  72.859  1.00  0.00
ATOM   2725  CD  ARG A 235      58.488  83.589  73.828  1.00  0.00
ATOM   2726  NE  ARG A 235      59.512  84.440  74.550  1.00  0.00
ATOM   2728  CZ  ARG A 235      59.367  84.892  75.826  1.00  0.00
ATOM   2729  NH1 ARG A 235      58.549  84.327  76.684  1.00  0.00
ATOM   2732  NH2 ARG A 235      60.176  85.868  76.341  1.00  0.00
ATOM   2735  N   PHE A 236      61.195  81.549  70.364  1.00  0.00
ATOM   2737  CA  PHE A 236      62.672  81.600  70.398  1.00  0.00
ATOM   2738  C   PHE A 236      63.114  82.796  71.313  1.00  0.00
ATOM   2739  O   PHE A 236      62.630  83.880  71.138  1.00  0.00
ATOM   2740  CB  PHE A 236      63.268  81.468  69.022  1.00  0.00
ATOM   2741  CG  PHE A 236      64.751  81.569  68.988  1.00  0.00
ATOM   2742  CD1 PHE A 236      65.376  82.540  68.091  1.00  0.00
ATOM   2743  CD2 PHE A 236      65.537  80.789  69.749  1.00  0.00
ATOM   2744  CE1 PHE A 236      66.769  82.617  68.054  1.00  0.00
ATOM   2745  CE2 PHE A 236      66.973  80.970  69.796  1.00  0.00
ATOM   2746  CZ  PHE A 236      67.531  81.867  68.897  1.00  0.00
ATOM   2747  N   ARG A 237      64.084  82.547  72.234  1.00  0.00
ATOM   2749  CA  ARG A 237      64.515  83.534  73.208  1.00  0.00
ATOM   2750  C   ARG A 237      65.902  83.113  73.584  1.00  0.00
ATOM   2751  O   ARG A 237      66.320  82.052  73.177  1.00  0.00
ATOM   2752  CB  ARG A 237      63.586  83.574  74.409  1.00  0.00
ATOM   2753  CG  ARG A 237      63.615  82.342  75.377  1.00  0.00
ATOM   2754  CD  ARG A 237      62.433  82.182  76.347  1.00  0.00
ATOM   2755  NE  ARG A 237      62.653  83.259  77.322  1.00  0.00
ATOM   2757  CZ  ARG A 237      61.980  83.462  78.492  1.00  0.00
ATOM   2758  NH1 ARG A 237      60.893  82.734  78.771  1.00  0.00
ATOM   2761  NH2 ARG A 237      62.330  84.402  79.316  1.00  0.00
ATOM   2764  N   GLU A 238      66.672  83.862  74.420  1.00  0.00
ATOM   2766  CA  GLU A 238      68.034  83.581  74.693  1.00  0.00
ATOM   2767  C   GLU A 238      68.183  83.110  76.109  1.00  0.00
ATOM   2768  O   GLU A 238      67.929  83.796  77.132  1.00  0.00
ATOM   2769  CB  GLU A 238      68.960  84.825  74.430  1.00  0.00
ATOM   2770  CG  GLU A 238      69.133  85.139  72.942  1.00  0.00
ATOM   2771  CD  GLU A 238      69.997  86.369  72.818  1.00  0.00
ATOM   2772  OE1 GLU A 238      69.529  87.467  73.218  1.00  0.00
ATOM   2773  OE2 GLU A 238      71.043  86.288  72.161  1.00  0.00
ATOM   2780  N   ALA A 239      68.538  81.837  76.234  1.00  0.00
ATOM   2781  CA  ALA A 239      68.824  81.239  77.579  1.00  0.00
ATOM   2782  CB  ALA A 239      67.589  80.396  78.078  1.00  0.00
ATOM   2783  C   ALA A 239      70.117  80.421  77.754  1.00  0.00
ATOM   2784  OT1 ALA A 239      70.733  80.040  76.727  1.00  0.00
ATOM   2785  OT2 ALA A 239      70.583  80.138  78.899  1.00  0.00
ATOM      1  O5' GUA B  21      43.974  88.297  25.424  1.00  0.00
ATOM      2  C5' GUA B  21      44.334  87.151  24.562  1.00  0.00
ATOM      3  C4' GUA B  21      45.715  87.283  23.984  1.00  0.00
ATOM      4  O4' GUA B  21      45.690  88.502  23.111  1.00  0.00
ATOM      5  C1' GUA B  21      47.015  88.986  22.962  1.00  0.00
ATOM      6  N9  GUA B  21      46.957  90.421  23.017  1.00  0.00
ATOM      7  C4  GUA B  21      47.741  91.310  22.389  1.00  0.00
ATOM      8  N2  GUA B  21      50.445  92.181  20.456  1.00  0.00
ATOM      9  N3  GUA B  21      48.809  91.034  21.549  1.00  0.00
ATOM     10  C2  GUA B  21      49.464  92.160  21.254  1.00  0.00
ATOM     11  N1  GUA B  21      49.138  93.402  21.650  1.00  0.00
ATOM     12  C6  GUA B  21      47.959  93.729  22.308  1.00  0.00
ATOM     13  O6  GUA B  21      47.625  94.908  22.586  1.00  0.00
ATOM     14  C5  GUA B  21      47.302  92.576  22.723  1.00  0.00
ATOM     15  N7  GUA B  21      46.279  92.426  23.645  1.00  0.00
ATOM     16  C8  GUA B  21      46.089  91.130  23.752  1.00  0.00
ATOM     17  C2' GUA B  21      47.861  88.279  24.057  1.00  0.00
ATOM     18  C3' GUA B  21      46.795  87.722  24.981  1.00  0.00
ATOM     19  O3' GUA B  21      47.319  86.519  25.661  1.00  0.00
ATOM     33  P   CYT B  22      48.217  86.738  26.893  1.00  0.00
ATOM     34  O1P CYT B  22      48.284  85.447  27.705  1.00  0.00
ATOM     35  O2P CYT B  22      47.640  87.858  27.763  1.00  0.00
ATOM     36  O5' CYT B  22      49.711  87.062  26.283  1.00  0.00
ATOM     37  C5' CYT B  22      50.371  86.180  25.326  1.00  0.00
ATOM     38  C4' CYT B  22      51.659  86.842  24.821  1.00  0.00
ATOM     39  O4' CYT B  22      51.336  88.158  24.219  1.00  0.00
ATOM     40  C1' CYT B  22      52.021  89.154  24.841  1.00  0.00
ATOM     41  N1  CYT B  22      51.211  90.420  24.871  1.00  0.00
ATOM     42  C6  CYT B  22      50.134  90.534  25.751  1.00  0.00
ATOM     43  C5  CYT B  22      49.422  91.660  25.961  1.00  0.00
ATOM     44  C2  CYT B  22      51.734  91.588  24.399  1.00  0.00
ATOM     45  O2  CYT B  22      52.861  91.614  23.861  1.00  0.00
ATOM     46  N3  CYT B  22      51.046  92.750  24.494  1.00  0.00
ATOM     47  C4  CYT B  22      49.915  92.765  25.187  1.00  0.00
ATOM     48  N4  CYT B  22      49.275  93.921  25.327  1.00  0.00
ATOM     49  C2' CYT B  22      52.527  88.608  26.129  1.00  0.00
ATOM     50  C3' CYT B  22      52.652  87.134  25.868  1.00  0.00
ATOM     51  O3' CYT B  22      53.988  86.844  25.355  1.00  0.00
ATOM     65  P   GUA B  23      55.209  87.105  26.511  1.00  0.00
ATOM     66  O1P GUA B  23      56.298  86.115  26.196  1.00  0.00
ATOM     67  O2P GUA B  23      54.501  86.988  27.912  1.00  0.00
ATOM     68  O5' GUA B  23      55.741  88.601  26.160  1.00  0.00
ATOM     69  C5' GUA B  23      56.443  88.845  24.881  1.00  0.00
ATOM     70  C4' GUA B  23      57.528  89.932  24.925  1.00  0.00
ATOM     71  O4' GUA B  23      56.930  91.181  24.990  1.00  0.00
ATOM     72  C1' GUA B  23      57.274  91.934  26.127  1.00  0.00
ATOM     73  N9  GUA B  23      56.030  92.628  26.664  1.00  0.00
ATOM     74  C4  GUA B  23      55.721  93.942  26.957  1.00  0.00
ATOM     75  N2  GUA B  23      56.706  97.229  27.129  1.00  0.00
ATOM     76  N3  GUA B  23      56.513  95.025  26.735  1.00  0.00
ATOM     77  C2  GUA B  23      56.009  96.118  27.245  1.00  0.00
ATOM     78  N1  GUA B  23      54.724  96.269  27.627  1.00  0.00
ATOM     79  C6  GUA B  23      53.860  95.168  27.901  1.00  0.00
ATOM     80  O6  GUA B  23      52.717  95.312  28.320  1.00  0.00
ATOM     81  C5  GUA B  23      54.461  93.960  27.425  1.00  0.00
ATOM     82  N7  GUA B  23      53.905  92.697  27.405  1.00  0.00
ATOM     83  C8  GUA B  23      54.852  91.894  26.906  1.00  0.00
ATOM     84  C2' GUA B  23      58.006  90.932  26.998  1.00  0.00
ATOM     85  C3' GUA B  23      58.625  89.875  26.150  1.00  0.00
ATOM     86  O3' GUA B  23      59.974  90.181  25.663  1.00  0.00
ATOM     99  P   GUA B  24      61.120  89.840  26.922  1.00  0.00
ATOM    100  O1P GUA B  24      62.502  89.623  26.229  1.00  0.00
ATOM    101  O2P GUA B  24      60.544  88.636  27.693  1.00  0.00
ATOM    102  O5' GUA B  24      61.132  91.201  27.764  1.00  0.00
ATOM    103  C5' GUA B  24      61.286  92.427  26.967  1.00  0.00
ATOM    104  C4' GUA B  24      60.771  93.650  27.764  1.00  0.00
ATOM    105  O4' GUA B  24      59.446  93.511  28.282  1.00  0.00
ATOM    106  C1' GUA B  24      59.283  94.568  29.135  1.00  0.00
ATOM    107  N9  GUA B  24      57.957  94.489  29.800  1.00  0.00
ATOM    108  C4  GUA B  24      57.298  95.528  30.370  1.00  0.00
ATOM    109  N2  GUA B  24      56.935  98.930  30.870  1.00  0.00
ATOM    110  N3  GUA B  24      57.656  96.855  30.365  1.00  0.00
ATOM    111  C2  GUA B  24      56.755  97.623  30.823  1.00  0.00
ATOM    112  N1  GUA B  24      55.654  97.209  31.432  1.00  0.00
ATOM    113  C6  GUA B  24      55.197  95.866  31.535  1.00  0.00
ATOM    114  O6  GUA B  24      54.136  95.489  32.047  1.00  0.00
ATOM    115  C5  GUA B  24      56.137  95.025  30.882  1.00  0.00
ATOM    116  N7  GUA B  24      56.010  93.676  30.673  1.00  0.00
ATOM    117  C8  GUA B  24      57.145  93.386  30.068  1.00  0.00
ATOM    118  C2' GUA B  24      60.473  94.397  30.021  1.00  0.00
ATOM    119  C3' GUA B  24      61.587  93.891  29.062  1.00  0.00
ATOM    120  O3' GUA B  24      62.719  94.710  28.829  1.00  0.00
ATOM    133  P   CYT B  25      63.772  94.741  30.030  1.00  0.00
ATOM    134  O1P CYT B  25      65.140  94.802  29.351  1.00  0.00
ATOM    135  O2P CYT B  25      63.621  93.477  30.840  1.00  0.00
ATOM    136  O5' CYT B  25      63.524  96.103  30.913  1.00  0.00
ATOM    137  C5' CYT B  25      63.768  97.349  30.298  1.00  0.00
ATOM    138  C4' CYT B  25      63.353  98.543  31.235  1.00  0.00
ATOM    139  O4' CYT B  25      61.954  98.484  31.637  1.00  0.00
ATOM    140  C1' CYT B  25      61.849  98.420  33.029  1.00  0.00
ATOM    141  N1  CYT B  25      60.707  97.535  33.388  1.00  0.00
ATOM    142  C6  CYT B  25      60.922  96.161  33.356  1.00  0.00
ATOM    143  C5  CYT B  25      59.874  95.376  33.574  1.00  0.00
ATOM    144  C2  CYT B  25      59.440  98.133  33.574  1.00  0.00
ATOM    145  O2  CYT B  25      59.291  99.354  33.470  1.00  0.00
ATOM    146  N3  CYT B  25      58.409  97.271  33.808  1.00  0.00
ATOM    147  C4  CYT B  25      58.602  95.998  33.855  1.00  0.00
ATOM    148  N4  CYT B  25      57.570  95.252  34.185  1.00  0.00
ATOM    149  C2' CYT B  25      63.266  97.918  33.545  1.00  0.00
ATOM    150  C3' CYT B  25      64.171  98.591  32.548  1.00  0.00
ATOM    151  O3' CYT B  25      64.565  99.925  32.952  1.00  0.00
ATOM    165  P   ADE B  26      65.548 100.169  34.207  1.00  0.00
ATOM    166  O1P ADE B  26      66.433 101.415  33.946  1.00  0.00
ATOM    167  O2P ADE B  26      66.310  98.857  34.498  1.00  0.00
ATOM    168  O5' ADE B  26      64.559 100.502  35.521  1.00  0.00
ATOM    169  C5' ADE B  26      63.541 101.496  35.360  1.00  0.00
ATOM    170  C4' ADE B  26      62.757 101.660  36.683  1.00  0.00
ATOM    171  O4' ADE B  26      61.558 100.874  36.643  1.00  0.00
ATOM    172  C1' ADE B  26      61.498 100.179  37.916  1.00  0.00
ATOM    173  N9  ADE B  26      60.832  98.930  37.700  1.00  0.00
ATOM    174  C5  ADE B  26      59.228  97.350  37.604  1.00  0.00
ATOM    175  N7  ADE B  26      60.442  96.844  37.086  1.00  0.00
ATOM    176  C8  ADE B  26      61.347  97.863  37.164  1.00  0.00
ATOM    177  N1  ADE B  26      57.013  97.769  38.326  1.00  0.00
ATOM    178  C2  ADE B  26      57.463  98.989  38.701  1.00  0.00
ATOM    179  N3  ADE B  26      58.695  99.436  38.711  1.00  0.00
ATOM    180  C4  ADE B  26      59.550  98.593  38.117  1.00  0.00
ATOM    181  C6  ADE B  26      57.872  96.903  37.762  1.00  0.00
ATOM    182  N6  ADE B  26      57.456  95.737  37.431  1.00  0.00
ATOM    183  C2' ADE B  26      62.916  99.953  38.292  1.00  0.00
ATOM    184  C3' ADE B  26      63.602 101.300  37.958  1.00  0.00
ATOM    185  O3' ADE B  26      63.329 102.284  38.935  1.00  0.00
ATOM    197  P   CYT B  27      64.374 102.276  40.295  1.00  0.00
ATOM    198  O1P CYT B  27      65.479 103.272  39.906  1.00  0.00
ATOM    199  O2P CYT B  27      64.794 100.874  40.645  1.00  0.00
ATOM    200  O5' CYT B  27      63.506 102.867  41.610  1.00  0.00
ATOM    201  C5' CYT B  27      62.527 103.843  41.233  1.00  0.00
ATOM    202  C4' CYT B  27      61.191 103.477  41.853  1.00  0.00
ATOM    203  O4' CYT B  27      60.721 102.231  41.285  1.00  0.00
ATOM    204  C1' CYT B  27      60.171 101.367  42.304  1.00  0.00
ATOM    205  N1  CYT B  27      60.376  99.953  42.087  1.00  0.00
ATOM    206  C6  CYT B  27      61.636  99.592  41.968  1.00  0.00
ATOM    207  C5  CYT B  27      61.974  98.284  41.748  1.00  0.00
ATOM    208  C2  CYT B  27      59.353  99.029  42.137  1.00  0.00
ATOM    209  O2  CYT B  27      58.181  99.390  42.262  1.00  0.00
ATOM    210  N3  CYT B  27      59.676  97.726  41.927  1.00  0.00
ATOM    211  C4  CYT B  27      60.976  97.308  41.839  1.00  0.00
ATOM    212  N4  CYT B  27      61.261  96.019  41.616  1.00  0.00
ATOM    213  C2' CYT B  27      60.847 101.827  43.583  1.00  0.00
ATOM    214  C3' CYT B  27      61.122 103.327  43.360  1.00  0.00
ATOM    215  O3' CYT B  27      60.014 104.116  43.806  1.00  0.00
ATOM    229  P   GUA B  28      59.854 104.158  45.500  1.00  0.00
ATOM    230  O1P GUA B  28      59.386 105.575  45.915  1.00  0.00
ATOM    231  O2P GUA B  28      61.066 103.472  46.216  1.00  0.00
ATOM    232  O5' GUA B  28      58.543 103.113  45.796  1.00  0.00
ATOM    233  C5' GUA B  28      57.297 103.587  45.384  1.00  0.00
ATOM    234  C4' GUA B  28      56.165 102.740  45.990  1.00  0.00
ATOM    235  O4' GUA B  28      56.261 101.359  45.579  1.00  0.00
ATOM    236  C1' GUA B  28      56.538 100.585  46.743  1.00  0.00
ATOM    237  N9  GUA B  28      57.553  99.633  46.289  1.00  0.00
ATOM    238  C4  GUA B  28      57.388  98.317  45.953  1.00  0.00
ATOM    239  N2  GUA B  28      55.603  95.325  46.084  1.00  0.00
ATOM    240  N3  GUA B  28      56.279  97.570  46.203  1.00  0.00
ATOM    241  C2  GUA B  28      56.520  96.246  45.898  1.00  0.00
ATOM    242  N1  GUA B  28      57.695  95.749  45.407  1.00  0.00
ATOM    243  C6  GUA B  28      58.843  96.532  45.135  1.00  0.00
ATOM    244  O6  GUA B  28      59.854  96.030  44.696  1.00  0.00
ATOM    245  C5  GUA B  28      58.654  97.865  45.532  1.00  0.00
ATOM    246  N7  GUA B  28      59.543  98.959  45.581  1.00  0.00
ATOM    247  C8  GUA B  28      58.865  99.965  46.020  1.00  0.00
ATOM    248  C2' GUA B  28      56.931 101.537  47.905  1.00  0.00
ATOM    249  C3' GUA B  28      56.242 102.808  47.553  1.00  0.00
ATOM    250  O3' GUA B  28      54.980 102.835  48.174  1.00  0.00
ATOM    263  P   ADE B  29      54.865 102.993  49.797  1.00  0.00
ATOM    264  O1P ADE B  29      53.667 103.751  50.316  1.00  0.00
ATOM    265  O2P ADE B  29      56.219 103.463  50.340  1.00  0.00
ATOM    266  O5' ADE B  29      54.629 101.386  50.159  1.00  0.00
ATOM    267  C5' ADE B  29      53.231 100.809  50.059  1.00  0.00
ATOM    268  C4' ADE B  29      53.176  99.276  50.281  1.00  0.00
ATOM    269  O4' ADE B  29      54.216  98.609  49.551  1.00  0.00
ATOM    270  C1' ADE B  29      55.032  97.842  50.479  1.00  0.00
ATOM    271  N9  ADE B  29      56.356  97.861  49.939  1.00  0.00
ATOM    272  C5  ADE B  29      58.413  97.344  49.279  1.00  0.00
ATOM    273  N7  ADE B  29      58.476  98.662  49.655  1.00  0.00
ATOM    274  C8  ADE B  29      57.231  98.896  50.013  1.00  0.00
ATOM    275  N1  ADE B  29      58.923  95.156  48.417  1.00  0.00
ATOM    276  C2  ADE B  29      57.700  94.748  48.764  1.00  0.00
ATOM    277  N3  ADE B  29      56.779  95.529  49.375  1.00  0.00
ATOM    278  C4  ADE B  29      57.129  96.796  49.501  1.00  0.00
ATOM    279  C6  ADE B  29      59.314  96.450  48.617  1.00  0.00
ATOM    280  N6  ADE B  29      60.610  96.834  48.455  1.00  0.00
ATOM    281  C2' ADE B  29      54.825  98.566  51.815  1.00  0.00
ATOM    282  C3' ADE B  29      53.372  98.975  51.759  1.00  0.00
ATOM    283  O3' ADE B  29      52.484  97.902  52.185  1.00  0.00
ATOM    297  P   ADE B  30      52.183  97.684  53.809  1.00  0.00
ATOM    298  O1P ADE B  30      50.636  97.811  53.934  1.00  0.00
ATOM    299  O2P ADE B  30      53.052  98.622  54.645  1.00  0.00
ATOM    300  O5' ADE B  30      52.635  96.141  54.054  1.00  0.00
ATOM    301  C5' ADE B  30      52.038  95.101  53.234  1.00  0.00
ATOM    302  C4' ADE B  30      52.944  93.828  53.087  1.00  0.00
ATOM    303  O4' ADE B  30      54.153  94.266  52.419  1.00  0.00
ATOM    304  C1' ADE B  30      55.186  93.692  53.129  1.00  0.00
ATOM    305  N9  ADE B  30      56.381  94.387  52.871  1.00  0.00
ATOM    306  C5  ADE B  30      58.441  95.089  52.288  1.00  0.00
ATOM    307  N7  ADE B  30      57.860  96.107  52.934  1.00  0.00
ATOM    308  C8  ADE B  30      56.622  95.691  53.239  1.00  0.00
ATOM    309  N1  ADE B  30      60.089  93.646  51.411  1.00  0.00
ATOM    310  C2  ADE B  30      59.187  92.664  51.471  1.00  0.00
ATOM    311  N3  ADE B  30      57.870  92.769  51.721  1.00  0.00
ATOM    312  C4  ADE B  30      57.577  93.992  52.190  1.00  0.00
ATOM    313  C6  ADE B  30      59.775  94.902  51.782  1.00  0.00
ATOM    314  N6  ADE B  30      60.620  95.849  51.772  1.00  0.00
ATOM    315  C2' ADE B  30      54.814  93.790  54.539  1.00  0.00
ATOM    316  C3' ADE B  30      53.392  93.373  54.499  1.00  0.00
ATOM    317  O3' ADE B  30      53.216  91.953  54.747  1.00  0.00
ATOM    329  P   ADE B  31      53.502  91.467  56.321  1.00  0.00
ATOM    330  O1P ADE B  31      52.381  90.456  56.717  1.00  0.00
ATOM    331  O2P ADE B  31      53.700  92.607  57.301  1.00  0.00
ATOM    332  O5' ADE B  31      54.916  90.602  56.149  1.00  0.00
ATOM    333  C5' ADE B  31      54.810  89.277  55.666  1.00  0.00
ATOM    334  C4' ADE B  31      56.187  88.617  55.254  1.00  0.00
ATOM    335  O4' ADE B  31      57.001  89.638  54.524  1.00  0.00
ATOM    336  C1' ADE B  31      58.276  89.695  55.136  1.00  0.00
ATOM    337  N9  ADE B  31      58.733  91.129  55.097  1.00  0.00
ATOM    338  C5  ADE B  31      59.798  93.014  54.954  1.00  0.00
ATOM    339  N7  ADE B  31      58.564  93.373  55.490  1.00  0.00
ATOM    340  C8  ADE B  31      57.978  92.141  55.533  1.00  0.00
ATOM    341  N1  ADE B  31      62.017  93.218  54.245  1.00  0.00
ATOM    342  C2  ADE B  31      62.010  91.866  54.098  1.00  0.00
ATOM    343  N3  ADE B  31      60.921  91.025  54.152  1.00  0.00
ATOM    344  C4  ADE B  31      59.912  91.677  54.735  1.00  0.00
ATOM    345  C6  ADE B  31      60.926  93.810  54.715  1.00  0.00
ATOM    346  N6  ADE B  31      60.905  95.203  54.874  1.00  0.00
ATOM    347  C2' ADE B  31      58.125  89.201  56.582  1.00  0.00
ATOM    348  C3' ADE B  31      57.054  88.150  56.449  1.00  0.00
ATOM    349  O3' ADE B  31      57.598  86.818  56.214  1.00  0.00
ATOM    363  P   THY B  32      58.038  85.949  57.589  1.00  0.00
ATOM    364  O1P THY B  32      57.729  84.490  57.334  1.00  0.00
ATOM    365  O2P THY B  32      57.368  86.671  58.793  1.00  0.00
ATOM    366  O5' THY B  32      59.750  86.074  57.692  1.00  0.00
ATOM    367  C5' THY B  32      60.490  85.695  56.513  1.00  0.00
ATOM    368  C4' THY B  32      61.887  86.407  56.294  1.00  0.00
ATOM    369  O4' THY B  32      61.767  87.832  56.022  1.00  0.00
ATOM    370  C1' THY B  32      62.835  88.523  56.699  1.00  0.00
ATOM    371  N1  THY B  32      62.354  89.872  56.940  1.00  0.00
ATOM    372  C6  THY B  32      61.149  90.075  57.714  1.00  0.00
ATOM    373  C2  THY B  32      63.258  90.928  56.888  1.00  0.00
ATOM    374  O2  THY B  32      64.451  90.743  56.587  1.00  0.00
ATOM    375  N3  THY B  32      62.785  92.164  57.159  1.00  0.00
ATOM    376  C4  THY B  32      61.655  92.480  57.821  1.00  0.00
ATOM    377  O4  THY B  32      61.430  93.644  58.035  1.00  0.00
ATOM    378  C5  THY B  32      60.783  91.323  58.075  1.00  0.00
ATOM    379  C5M THY B  32      59.510  91.623  58.895  1.00  0.00
ATOM    380  C2' THY B  32      62.840  87.777  57.969  1.00  0.00
ATOM    381  C3' THY B  32      62.765  86.294  57.529  1.00  0.00
ATOM    382  O3' THY B  32      64.090  85.871  57.291  1.00  0.00
ATOM    398  P   GUA B  33      64.878  85.220  58.624  1.00  0.00
ATOM    399  O1P GUA B  33      65.255  83.697  58.475  1.00  0.00
ATOM    400  O2P GUA B  33      64.132  85.489  59.933  1.00  0.00
ATOM    401  O5' GUA B  33      66.288  86.096  58.905  1.00  0.00
ATOM    402  C5' GUA B  33      66.663  86.958  57.836  1.00  0.00
ATOM    403  C4' GUA B  33      67.482  88.121  58.409  1.00  0.00
ATOM    404  O4' GUA B  33      66.522  89.274  58.382  1.00  0.00
ATOM    405  C1' GUA B  33      67.071  90.231  59.304  1.00  0.00
ATOM    406  N9  GUA B  33      66.037  91.178  59.606  1.00  0.00
ATOM    407  C4  GUA B  33      66.276  92.523  59.686  1.00  0.00
ATOM    408  N2  GUA B  33      68.432  95.246  59.457  1.00  0.00
ATOM    409  N3  GUA B  33      67.444  93.196  59.383  1.00  0.00
ATOM    410  C2  GUA B  33      67.401  94.495  59.654  1.00  0.00
ATOM    411  N1  GUA B  33      66.205  95.088  60.086  1.00  0.00
ATOM    412  C6  GUA B  33      64.958  94.465  60.283  1.00  0.00
ATOM    413  O6  GUA B  33      64.014  95.140  60.656  1.00  0.00
ATOM    414  C5  GUA B  33      65.067  93.059  60.055  1.00  0.00
ATOM    415  N7  GUA B  33      64.090  92.108  60.112  1.00  0.00
ATOM    416  C8  GUA B  33      64.694  91.012  59.867  1.00  0.00
ATOM    417  C2' GUA B  33      67.396  89.294  60.491  1.00  0.00
ATOM    418  C3' GUA B  33      68.048  88.080  59.866  1.00  0.00
ATOM    419  O3' GUA B  33      69.459  88.282  59.809  1.00  0.00
ATOM    431  P   CYT B  34      70.470  87.626  60.919  1.00  0.00
ATOM    432  O1P CYT B  34      71.765  87.258  60.235  1.00  0.00
ATOM    433  O2P CYT B  34      69.779  86.535  61.680  1.00  0.00
ATOM    434  O5' CYT B  34      70.880  88.882  61.934  1.00  0.00
ATOM    435  C5' CYT B  34      71.579  89.980  61.329  1.00  0.00
ATOM    436  C4' CYT B  34      71.187  91.381  61.946  1.00  0.00
ATOM    437  O4' CYT B  34      69.770  91.536  62.010  1.00  0.00
ATOM    438  C1' CYT B  34      69.596  92.797  62.637  1.00  0.00
ATOM    439  N1  CYT B  34      68.135  93.008  62.878  1.00  0.00
ATOM    440  C6  CYT B  34      67.207  91.977  63.155  1.00  0.00
ATOM    441  C5  CYT B  34      65.977  92.278  63.541  1.00  0.00
ATOM    442  C2  CYT B  34      67.743  94.356  63.190  1.00  0.00
ATOM    443  O2  CYT B  34      68.546  95.291  63.029  1.00  0.00
ATOM    444  N3  CYT B  34      66.464  94.643  63.403  1.00  0.00
ATOM    445  C4  CYT B  34      65.595  93.651  63.581  1.00  0.00
ATOM    446  N4  CYT B  34      64.405  94.070  63.912  1.00  0.00
ATOM    447  C2' CYT B  34      70.544  92.734  63.822  1.00  0.00
ATOM    448  C3' CYT B  34      71.481  91.581  63.464  1.00  0.00
ATOM    449  O3' CYT B  34      72.921  92.023  63.797  1.00  0.00
ATOM    463  P   CYT B  35      73.304  92.231  65.432  1.00  0.00
ATOM    464  O1P CYT B  35      74.744  91.752  65.694  1.00  0.00
ATOM    465  O2P CYT B  35      72.252  91.590  66.306  1.00  0.00
ATOM    466  O5' CYT B  35      73.257  93.854  65.673  1.00  0.00
ATOM    467  C5' CYT B  35      73.969  94.662  64.720  1.00  0.00
ATOM    468  C4' CYT B  35      73.644  96.058  65.074  1.00  0.00
ATOM    469  O4' CYT B  35      72.236  96.262  64.894  1.00  0.00
ATOM    470  C1' CYT B  35      71.579  96.707  66.145  1.00  0.00
ATOM    471  N1  CYT B  35      70.260  96.052  66.383  1.00  0.00
ATOM    472  C6  CYT B  35      70.223  94.697  66.614  1.00  0.00
ATOM    473  C5  CYT B  35      69.073  94.010  66.830  1.00  0.00
ATOM    474  C2  CYT B  35      69.129  96.837  66.519  1.00  0.00
ATOM    475  O2  CYT B  35      69.152  98.081  66.375  1.00  0.00
ATOM    476  N3  CYT B  35      67.973  96.147  66.704  1.00  0.00
ATOM    477  C4  CYT B  35      67.916  94.803  66.946  1.00  0.00
ATOM    478  N4  CYT B  35      66.749  94.158  67.036  1.00  0.00
ATOM    479  C2' CYT B  35      72.582  96.399  67.322  1.00  0.00
ATOM    480  C3' CYT B  35      73.922  96.471  66.599  1.00  0.00
ATOM    481  O3' CYT B  35      74.555  97.734  66.725  1.00  0.00
ATOM    495  P   CYT B  36      75.219  97.883  68.277  1.00  0.00
ATOM    496  O1P CYT B  36      76.450  98.815  68.285  1.00  0.00
ATOM    497  O2P CYT B  36      75.366  96.571  69.060  1.00  0.00
ATOM    498  O5' CYT B  36      74.136  98.751  69.133  1.00  0.00
ATOM    499  C5' CYT B  36      73.537  99.949  68.622  1.00  0.00
ATOM    500  C4' CYT B  36      72.195 100.331  69.293  1.00  0.00
ATOM    501  O4' CYT B  36      71.101  99.432  69.066  1.00  0.00
ATOM    502  C1' CYT B  36      70.441  99.097  70.347  1.00  0.00
ATOM    503  N1  CYT B  36      69.733  97.769  70.258  1.00  0.00
ATOM    504  C6  CYT B  36      70.572  96.723  70.084  1.00  0.00
ATOM    505  C5  CYT B  36      70.098  95.453  70.027  1.00  0.00
ATOM    506  C2  CYT B  36      68.359  97.585  70.161  1.00  0.00
ATOM    507  O2  CYT B  36      67.614  98.571  70.150  1.00  0.00
ATOM    508  N3  CYT B  36      67.870  96.374  70.249  1.00  0.00
ATOM    509  C4  CYT B  36      68.691  95.317  70.177  1.00  0.00
ATOM    510  N4  CYT B  36      68.152  94.135  70.380  1.00  0.00
ATOM    511  C2' CYT B  36      71.591  99.147  71.313  1.00  0.00
ATOM    512  C3' CYT B  36      72.344 100.438  70.803  1.00  0.00
ATOM    513  O3' CYT B  36      71.740 101.648  71.401  1.00  0.00
ATOM    527  P   CYT B  37      72.063 102.013  72.991  1.00  0.00
ATOM    528  O1P CYT B  37      73.041 103.196  72.956  1.00  0.00
ATOM    529  O2P CYT B  37      72.535 100.830  73.805  1.00  0.00
ATOM    530  O5' CYT B  37      70.670 102.530  73.737  1.00  0.00
ATOM    531  C5' CYT B  37      69.930 103.550  73.081  1.00  0.00
ATOM    532  C4' CYT B  37      68.424 103.642  73.227  1.00  0.00
ATOM    533  O4' CYT B  37      67.850 102.335  72.844  1.00  0.00
ATOM    534  C1' CYT B  37      67.269 101.801  74.050  1.00  0.00
ATOM    535  N1  CYT B  37      67.448 100.256  73.856  1.00  0.00
ATOM    536  C6  CYT B  37      68.705  99.798  73.818  1.00  0.00
ATOM    537  C5  CYT B  37      69.001  98.475  73.614  1.00  0.00
ATOM    538  C2  CYT B  37      66.428  99.394  74.123  1.00  0.00
ATOM    539  O2  CYT B  37      65.330  99.859  74.429  1.00  0.00
ATOM    540  N3  CYT B  37      66.641  98.074  74.054  1.00  0.00
ATOM    541  C4  CYT B  37      67.872  97.593  73.744  1.00  0.00
ATOM    542  N4  CYT B  37      68.002  96.250  73.573  1.00  0.00
ATOM    543  C2' CYT B  37      67.892 102.448  75.303  1.00  0.00
ATOM    544  C3' CYT B  37      68.147 103.924  74.798  1.00  0.00
ATOM    545  O3' CYT B  37      67.080 104.845  75.016  1.00  0.00
ATOM    559  P   ADE B  38      66.734 105.320  76.543  1.00  0.00
ATOM    560  O1P ADE B  38      65.771 106.495  76.368  1.00  0.00
ATOM    561  O2P ADE B  38      67.994 105.446  77.422  1.00  0.00
ATOM    562  O5' ADE B  38      65.980 103.989  77.060  1.00  0.00
ATOM    563  C5' ADE B  38      64.602 103.704  76.617  1.00  0.00
ATOM    564  C4' ADE B  38      63.985 102.581  77.389  1.00  0.00
ATOM    565  O4' ADE B  38      64.641 101.315  77.045  1.00  0.00
ATOM    566  C1' ADE B  38      64.818 100.532  78.198  1.00  0.00
ATOM    567  N9  ADE B  38      65.922  99.585  77.984  1.00  0.00
ATOM    568  C5  ADE B  38      67.061  97.792  77.408  1.00  0.00
ATOM    569  N7  ADE B  38      67.960  98.776  77.480  1.00  0.00
ATOM    570  C8  ADE B  38      67.231  99.808  77.839  1.00  0.00
ATOM    571  N1  ADE B  38      66.111  95.561  77.219  1.00  0.00
ATOM    572  C2  ADE B  38      64.994  96.152  77.694  1.00  0.00
ATOM    573  N3  ADE B  38      64.734  97.470  77.867  1.00  0.00
ATOM    574  C4  ADE B  38      65.788  98.248  77.744  1.00  0.00
ATOM    575  C6  ADE B  38      67.106  96.419  77.127  1.00  0.00
ATOM    576  N6  ADE B  38      68.247  95.767  76.985  1.00  0.00
ATOM    577  C2' ADE B  38      65.091 101.593  79.312  1.00  0.00
ATOM    578  C3' ADE B  38      64.120 102.696  78.950  1.00  0.00
ATOM    579  O3' ADE B  38      62.890 102.395  79.556  1.00  0.00
ATOM    593  P   THY B  39      62.675 102.852  81.084  1.00  0.00
ATOM    594  O1P THY B  39      61.277 103.441  81.212  1.00  0.00
ATOM    595  O2P THY B  39      63.793 103.863  81.457  1.00  0.00
ATOM    596  O5' THY B  39      62.846 101.511  82.010  1.00  0.00
ATOM    597  C5' THY B  39      62.269 100.334  81.508  1.00  0.00
ATOM    598  C4' THY B  39      62.882  99.014  82.060  1.00  0.00
ATOM    599  O4' THY B  39      64.115  98.791  81.340  1.00  0.00
ATOM    600  C1' THY B  39      64.551  97.558  81.769  1.00  0.00
ATOM    601  N1  THY B  39      65.880  97.376  81.141  1.00  0.00
ATOM    602  C6  THY B  39      66.752  98.375  81.105  1.00  0.00
ATOM    603  C2  THY B  39      66.272  96.053  80.809  1.00  0.00
ATOM    604  O2  THY B  39      65.483  95.120  81.024  1.00  0.00
ATOM    605  N3  THY B  39      67.576  95.933  80.432  1.00  0.00
ATOM    606  C4  THY B  39      68.510  96.973  80.368  1.00  0.00
ATOM    607  O4  THY B  39      69.657  96.688  79.953  1.00  0.00
ATOM    608  C5  THY B  39      68.016  98.285  80.716  1.00  0.00
ATOM    609  C5M THY B  39      68.941  99.368  80.845  1.00  0.00
ATOM    610  C2' THY B  39      64.415  97.683  83.300  1.00  0.00
ATOM    611  C3' THY B  39      63.515  98.914  83.449  1.00  0.00
ATOM    612  O3' THY B  39      62.441  98.595  84.349  1.00  0.00
ATOM    628  P   THY B  40      62.868  98.367  85.965  1.00  0.00
ATOM    629  O1P THY B  40      61.573  98.542  86.830  1.00  0.00
ATOM    630  O2P THY B  40      64.028  99.330  86.284  1.00  0.00
ATOM    631  O5' THY B  40      63.299  96.811  86.116  1.00  0.00
ATOM    632  C5' THY B  40      62.220  95.854  85.888  1.00  0.00
ATOM    633  C4' THY B  40      62.720  94.405  85.508  1.00  0.00
ATOM    634  O4' THY B  40      63.777  94.468  84.521  1.00  0.00
ATOM    635  C1' THY B  40      64.922  93.754  84.982  1.00  0.00
ATOM    636  N1  THY B  40      66.127  94.481  84.591  1.00  0.00
ATOM    637  C6  THY B  40      66.363  95.743  85.042  1.00  0.00
ATOM    638  C2  THY B  40      67.107  93.808  83.962  1.00  0.00
ATOM    639  O2  THY B  40      66.957  92.593  83.780  1.00  0.00
ATOM    640  N3  THY B  40      68.301  94.440  83.700  1.00  0.00
ATOM    641  C4  THY B  40      68.541  95.747  84.058  1.00  0.00
ATOM    642  O4  THY B  40      69.565  96.261  83.667  1.00  0.00
ATOM    643  C5  THY B  40      67.493  96.372  84.826  1.00  0.00
ATOM    644  C5M THY B  40      67.979  97.680  85.371  1.00  0.00
ATOM    645  C2' THY B  40      64.792  93.603  86.501  1.00  0.00
ATOM    646  C3' THY B  40      63.315  93.514  86.647  1.00  0.00
ATOM    647  O3' THY B  40      62.889  92.129  86.588  1.00  0.00
ATOM    665  O5' ADE B   1      76.189  89.668  78.134  1.00  0.00
ATOM    666  C5' ADE B   1      76.328  88.591  79.093  1.00  0.00
ATOM    667  C4' ADE B   1      75.003  88.032  79.641  1.00  0.00
ATOM    668  O4' ADE B   1      74.296  88.999  80.380  1.00  0.00
ATOM    669  C1' ADE B   1      72.978  89.282  79.829  1.00  0.00
ATOM    670  N9  ADE B   1      72.787  90.716  80.096  1.00  0.00
ATOM    671  C5  ADE B   1      72.108  92.631  80.915  1.00  0.00
ATOM    672  N7  ADE B   1      73.064  92.956  79.945  1.00  0.00
ATOM    673  C8  ADE B   1      73.417  91.774  79.463  1.00  0.00
ATOM    674  N1  ADE B   1      70.488  92.725  82.713  1.00  0.00
ATOM    675  C2  ADE B   1      70.295  91.374  82.462  1.00  0.00
ATOM    676  N3  ADE B   1      70.972  90.554  81.631  1.00  0.00
ATOM    677  C4  ADE B   1      71.908  91.193  80.947  1.00  0.00
ATOM    678  C6  ADE B   1      71.377  93.363  81.915  1.00  0.00
ATOM    679  N6  ADE B   1      71.541  94.708  82.082  1.00  0.00
ATOM    680  C2' ADE B   1      73.129  88.897  78.376  1.00  0.00
ATOM    681  C3' ADE B   1      74.045  87.626  78.470  1.00  0.00
ATOM    682  O3' ADE B   1      73.256  86.527  78.733  1.00  0.00
ATOM    698  P   ADE B   2      72.297  85.894  77.599  1.00  0.00
ATOM    699  O1P ADE B   2      72.473  84.349  77.738  1.00  0.00
ATOM    700  O2P ADE B   2      72.529  86.513  76.207  1.00  0.00
ATOM    701  O5' ADE B   2      70.756  86.358  78.151  1.00  0.00
ATOM    702  C5' ADE B   2      70.107  85.578  79.179  1.00  0.00
ATOM    703  C4' ADE B   2      68.608  86.082  79.423  1.00  0.00
ATOM    704  O4' ADE B   2      68.558  87.485  79.826  1.00  0.00
ATOM    705  C1' ADE B   2      67.879  88.268  78.815  1.00  0.00
ATOM    706  N9  ADE B   2      68.666  89.516  78.687  1.00  0.00
ATOM    707  C5  ADE B   2      69.389  91.564  78.843  1.00  0.00
ATOM    708  N7  ADE B   2      70.273  90.908  78.039  1.00  0.00
ATOM    709  C8  ADE B   2      69.808  89.698  77.951  1.00  0.00
ATOM    710  N1  ADE B   2      68.165  93.271  80.069  1.00  0.00
ATOM    711  C2  ADE B   2      67.423  92.276  80.532  1.00  0.00
ATOM    712  N3  ADE B   2      67.353  90.983  80.121  1.00  0.00
ATOM    713  C4  ADE B   2      68.371  90.706  79.296  1.00  0.00
ATOM    714  C6  ADE B   2      69.229  92.912  79.292  1.00  0.00
ATOM    715  N6  ADE B   2      70.130  93.923  79.006  1.00  0.00
ATOM    716  C2' ADE B   2      67.825  87.373  77.521  1.00  0.00
ATOM    717  C3' ADE B   2      67.757  85.958  78.146  1.00  0.00
ATOM    718  O3' ADE B   2      66.389  85.633  78.532  1.00  0.00
ATOM    732  P   THY B   3      65.345  85.136  77.404  1.00  0.00
ATOM    733  O1P THY B   3      64.612  83.875  77.900  1.00  0.00
ATOM    734  O2P THY B   3      66.119  85.074  76.108  1.00  0.00
ATOM    735  O5' THY B   3      64.221  86.244  77.248  1.00  0.00
ATOM    736  C5' THY B   3      63.597  86.890  78.408  1.00  0.00
ATOM    737  C4' THY B   3      62.734  88.100  78.025  1.00  0.00
ATOM    738  O4' THY B   3      63.501  89.288  78.097  1.00  0.00
ATOM    739  C1' THY B   3      63.461  89.995  76.889  1.00  0.00
ATOM    740  N1  THY B   3      64.750  90.819  76.716  1.00  0.00
ATOM    741  C6  THY B   3      65.786  90.355  75.888  1.00  0.00
ATOM    742  C2  THY B   3      64.957  92.000  77.441  1.00  0.00
ATOM    743  O2  THY B   3      64.217  92.423  78.299  1.00  0.00
ATOM    744  N3  THY B   3      66.181  92.553  77.248  1.00  0.00
ATOM    745  C4  THY B   3      67.147  92.169  76.316  1.00  0.00
ATOM    746  O4  THY B   3      68.121  92.916  76.119  1.00  0.00
ATOM    747  C5  THY B   3      67.008  90.932  75.669  1.00  0.00
ATOM    748  C5M THY B   3      67.968  90.380  74.765  1.00  0.00
ATOM    749  C2' THY B   3      63.083  88.998  75.855  1.00  0.00
ATOM    750  C3' THY B   3      62.153  88.060  76.619  1.00  0.00
ATOM    751  O3' THY B   3      60.810  88.545  76.577  1.00  0.00
ATOM    767  P   GUA B   4      59.917  88.345  75.188  1.00  0.00
ATOM    768  O1P GUA B   4      58.671  87.577  75.523  1.00  0.00
ATOM    769  O2P GUA B   4      60.776  87.798  74.047  1.00  0.00
ATOM    770  O5' GUA B   4      59.430  89.878  74.749  1.00  0.00
ATOM    771  C5' GUA B   4      58.346  90.449  75.426  1.00  0.00
ATOM    772  C4' GUA B   4      58.205  92.062  75.195  1.00  0.00
ATOM    773  O4' GUA B   4      59.411  92.689  75.530  1.00  0.00
ATOM    774  C1' GUA B   4      59.935  93.413  74.448  1.00  0.00
ATOM    775  N9  GUA B   4      61.425  93.388  74.402  1.00  0.00
ATOM    776  C4  GUA B   4      62.323  94.513  74.361  1.00  0.00
ATOM    777  N2  GUA B   4      63.079  97.778  74.996  1.00  0.00
ATOM    778  N3  GUA B   4      62.022  95.813  74.440  1.00  0.00
ATOM    779  C2  GUA B   4      63.145  96.540  74.611  1.00  0.00
ATOM    780  N1  GUA B   4      64.344  96.042  74.177  1.00  0.00
ATOM    781  C6  GUA B   4      64.660  94.702  73.946  1.00  0.00
ATOM    782  O6  GUA B   4      65.838  94.389  73.691  1.00  0.00
ATOM    783  C5  GUA B   4      63.492  93.864  74.126  1.00  0.00
ATOM    784  N7  GUA B   4      63.384  92.483  74.160  1.00  0.00
ATOM    785  C8  GUA B   4      62.141  92.244  74.359  1.00  0.00
ATOM    786  C2' GUA B   4      59.211  92.742  73.230  1.00  0.00
ATOM    787  C3' GUA B   4      57.893  92.440  73.762  1.00  0.00
ATOM    788  O3' GUA B   4      57.093  93.554  73.791  1.00  0.00
ATOM    801  P   GUA B   5      56.459  94.119  72.350  1.00  0.00
ATOM    802  O1P GUA B   5      54.971  94.356  72.616  1.00  0.00
ATOM    803  O2P GUA B   5      56.734  93.046  71.270  1.00  0.00
ATOM    804  O5' GUA B   5      57.254  95.533  71.914  1.00  0.00
ATOM    805  C5' GUA B   5      57.417  96.423  73.078  1.00  0.00
ATOM    806  C4' GUA B   5      58.114  97.737  72.801  1.00  0.00
ATOM    807  O4' GUA B   5      59.500  97.553  72.908  1.00  0.00
ATOM    808  C1' GUA B   5      60.116  97.821  71.600  1.00  0.00
ATOM    809  N9  GUA B   5      61.122  96.785  71.287  1.00  0.00
ATOM    810  C4  GUA B   5      62.478  97.028  71.207  1.00  0.00
ATOM    811  N2  GUA B   5      65.074  99.332  71.021  1.00  0.00
ATOM    812  N3  GUA B   5      63.011  98.282  71.298  1.00  0.00
ATOM    813  C2  GUA B   5      64.362  98.260  71.117  1.00  0.00
ATOM    814  N1  GUA B   5      65.044  97.075  70.919  1.00  0.00
ATOM    815  C6  GUA B   5      64.497  95.826  70.697  1.00  0.00
ATOM    816  O6  GUA B   5      65.118  94.848  70.335  1.00  0.00
ATOM    817  C5  GUA B   5      63.050  95.787  70.892  1.00  0.00
ATOM    818  N7  GUA B   5      62.119  94.814  70.773  1.00  0.00
ATOM    819  C8  GUA B   5      60.943  95.481  70.931  1.00  0.00
ATOM    820  C2' GUA B   5      58.937  97.905  70.609  1.00  0.00
ATOM    821  C3' GUA B   5      57.746  98.416  71.460  1.00  0.00
ATOM    822  O3' GUA B   5      57.602  99.850  71.588  1.00  0.00
ATOM    834  P   GUA B   6      56.963 100.654  70.297  1.00  0.00
ATOM    835  O1P GUA B   6      56.258 101.876  70.867  1.00  0.00
ATOM    836  O2P GUA B   6      56.100  99.630  69.467  1.00  0.00
ATOM    837  O5' GUA B   6      58.260 101.142  69.451  1.00  0.00
ATOM    838  C5' GUA B   6      58.932 102.185  70.141  1.00  0.00
ATOM    839  C4' GUA B   6      60.179 102.571  69.285  1.00  0.00
ATOM    840  O4' GUA B   6      61.106 101.496  69.382  1.00  0.00
ATOM    841  C1' GUA B   6      61.563 101.131  68.066  1.00  0.00
ATOM    842  N9  GUA B   6      62.054  99.825  67.896  1.00  0.00
ATOM    843  C4  GUA B   6      63.332  99.293  67.802  1.00  0.00
ATOM    844  N2  GUA B   6      66.743  99.779  67.399  1.00  0.00
ATOM    845  N3  GUA B   6      64.499 100.026  67.824  1.00  0.00
ATOM    846  C2  GUA B   6      65.542  99.256  67.558  1.00  0.00
ATOM    847  N1  GUA B   6      65.489  97.887  67.401  1.00  0.00
ATOM    848  C6  GUA B   6      64.293  97.174  67.433  1.00  0.00
ATOM    849  O6  GUA B   6      64.321  95.972  67.307  1.00  0.00
ATOM    850  C5  GUA B   6      63.164  97.923  67.668  1.00  0.00
ATOM    851  N7  GUA B   6      61.840  97.517  67.799  1.00  0.00
ATOM    852  C8  GUA B   6      61.245  98.652  68.039  1.00  0.00
ATOM    853  C2' GUA B   6      60.402 101.443  67.133  1.00  0.00
ATOM    854  C3' GUA B   6      59.892 102.764  67.715  1.00  0.00
ATOM    855  O3' GUA B   6      60.683 103.887  67.156  1.00  0.00
ATOM    868  P   GUA B   7      60.264 104.365  65.643  1.00  0.00
ATOM    869  O1P GUA B   7      60.120 105.868  65.790  1.00  0.00
ATOM    870  O2P GUA B   7      59.100 103.498  65.144  1.00  0.00
ATOM    871  O5' GUA B   7      61.585 103.983  64.689  1.00  0.00
ATOM    872  C5' GUA B   7      62.616 105.019  64.657  1.00  0.00
ATOM    873  C4' GUA B   7      64.063 104.521  64.782  1.00  0.00
ATOM    874  O4' GUA B   7      64.203 103.280  65.565  1.00  0.00
ATOM    875  C1' GUA B   7      65.191 102.382  64.993  1.00  0.00
ATOM    876  N9  GUA B   7      64.522 101.073  64.669  1.00  0.00
ATOM    877  C4  GUA B   7      65.181  99.943  64.329  1.00  0.00
ATOM    878  N2  GUA B   7      68.059  98.202  63.510  1.00  0.00
ATOM    879  N3  GUA B   7      66.547  99.772  64.214  1.00  0.00
ATOM    880  C2  GUA B   7      66.828  98.518  63.837  1.00  0.00
ATOM    881  N1  GUA B   7      65.898  97.503  63.765  1.00  0.00
ATOM    882  C6  GUA B   7      64.557  97.669  63.869  1.00  0.00
ATOM    883  O6  GUA B   7      63.775  96.735  63.788  1.00  0.00
ATOM    884  C5  GUA B   7      64.174  99.015  64.232  1.00  0.00
ATOM    885  N7  GUA B   7      62.965  99.548  64.432  1.00  0.00
ATOM    886  C8  GUA B   7      63.216 100.811  64.647  1.00  0.00
ATOM    887  C2' GUA B   7      65.757 103.201  63.808  1.00  0.00
ATOM    888  C3' GUA B   7      64.678 104.228  63.375  1.00  0.00
ATOM    889  O3' GUA B   7      65.201 105.438  62.826  1.00  0.00
ATOM    902  P   CYT B   8      65.286 105.468  61.084  1.00  0.00
ATOM    903  O1P CYT B   8      66.084 106.755  60.870  1.00  0.00
ATOM    904  O2P CYT B   8      63.924 105.375  60.460  1.00  0.00
ATOM    905  O5' CYT B   8      66.172 104.112  60.614  1.00  0.00
ATOM    906  C5' CYT B   8      67.646 104.301  60.862  1.00  0.00
ATOM    907  C4' CYT B   8      68.555 103.072  60.499  1.00  0.00
ATOM    908  O4' CYT B   8      68.377 101.962  61.405  1.00  0.00
ATOM    909  C1' CYT B   8      68.344 100.791  60.601  1.00  0.00
ATOM    910  N1  CYT B   8      67.027  99.996  60.650  1.00  0.00
ATOM    911  C6  CYT B   8      65.838 100.645  60.576  1.00  0.00
ATOM    912  C5  CYT B   8      64.698  99.970  60.518  1.00  0.00
ATOM    913  C2  CYT B   8      67.058  98.614  60.345  1.00  0.00
ATOM    914  O2  CYT B   8      68.139  98.105  60.012  1.00  0.00
ATOM    915  N3  CYT B   8      65.916  97.857  60.440  1.00  0.00
ATOM    916  C4  CYT B   8      64.795  98.522  60.582  1.00  0.00
ATOM    917  N4  CYT B   8      63.683  97.832  60.883  1.00  0.00
ATOM    918  C2' CYT B   8      68.843 101.161  59.262  1.00  0.00
ATOM    919  C3' CYT B   8      68.239 102.553  59.091  1.00  0.00
ATOM    920  O3' CYT B   8      68.965 103.198  58.050  1.00  0.00
ATOM    934  P   ADE B   9      68.593 102.834  56.437  1.00  0.00
ATOM    935  O1P ADE B   9      69.580 103.481  55.469  1.00  0.00
ATOM    936  O2P ADE B   9      67.125 103.243  56.279  1.00  0.00
ATOM    937  O5' ADE B   9      68.671 101.220  56.276  1.00  0.00
ATOM    938  C5' ADE B   9      69.926 100.618  55.897  1.00  0.00
ATOM    939  C4' ADE B   9      69.988  99.099  55.598  1.00  0.00
ATOM    940  O4' ADE B   9      69.520  98.361  56.792  1.00  0.00
ATOM    941  C1' ADE B   9      68.925  97.170  56.352  1.00  0.00
ATOM    942  N9  ADE B   9      67.465  97.164  56.703  1.00  0.00
ATOM    943  C5  ADE B   9      65.383  96.471  57.050  1.00  0.00
ATOM    944  N7  ADE B   9      65.359  97.850  57.091  1.00  0.00
ATOM    945  C8  ADE B   9      66.651  98.217  56.893  1.00  0.00
ATOM    946  N1  ADE B   9      64.716  94.231  56.997  1.00  0.00
ATOM    947  C2  ADE B   9      65.979  93.953  56.720  1.00  0.00
ATOM    948  N3  ADE B   9      66.998  94.815  56.490  1.00  0.00
ATOM    949  C4  ADE B   9      66.666  96.058  56.801  1.00  0.00
ATOM    950  C6  ADE B   9      64.315  95.536  57.116  1.00  0.00
ATOM    951  N6  ADE B   9      63.024  95.870  57.334  1.00  0.00
ATOM    952  C2' ADE B   9      69.182  97.116  54.817  1.00  0.00
ATOM    953  C3' ADE B   9      69.136  98.536  54.436  1.00  0.00
ATOM    954  O3' ADE B   9      69.637  98.871  53.096  1.00  0.00
ATOM    968  P   THY B  10      70.748  97.981  52.244  1.00  0.00
ATOM    969  O1P THY B  10      71.921  97.603  53.145  1.00  0.00
ATOM    970  O2P THY B  10      71.172  98.738  50.922  1.00  0.00
ATOM    971  O5' THY B  10      69.986  96.623  51.752  1.00  0.00
ATOM    972  C5' THY B  10      70.826  95.413  51.835  1.00  0.00
ATOM    973  C4' THY B  10      69.982  94.170  51.633  1.00  0.00
ATOM    974  O4' THY B  10      68.773  94.169  52.460  1.00  0.00
ATOM    975  C1' THY B  10      67.576  93.822  51.720  1.00  0.00
ATOM    976  N1  THY B  10      66.433  94.498  52.311  1.00  0.00
ATOM    977  C6  THY B  10      66.459  95.876  52.356  1.00  0.00
ATOM    978  C2  THY B  10      65.294  93.775  52.839  1.00  0.00
ATOM    979  O2  THY B  10      65.180  92.539  52.876  1.00  0.00
ATOM    980  N3  THY B  10      64.287  94.630  53.268  1.00  0.00
ATOM    981  C4  THY B  10      64.282  96.066  53.327  1.00  0.00
ATOM    982  O4  THY B  10      63.349  96.675  53.829  1.00  0.00
ATOM    983  C5  THY B  10      65.542  96.663  52.876  1.00  0.00
ATOM    984  C5M THY B  10      65.696  98.163  52.856  1.00  0.00
ATOM    985  C2' THY B  10      67.960  94.159  50.313  1.00  0.00
ATOM    986  C3' THY B  10      69.488  93.930  50.213  1.00  0.00
ATOM    987  O3' THY B  10      69.913  92.640  49.815  1.00  0.00
ATOM   1003  P   THY B  11      69.520  92.151  48.341  1.00  0.00
ATOM   1004  O1P THY B  11      70.746  91.347  47.739  1.00  0.00
ATOM   1005  O2P THY B  11      69.020  93.372  47.504  1.00  0.00
ATOM   1006  O5' THY B  11      68.212  91.205  48.702  1.00  0.00
ATOM   1007  C5' THY B  11      68.423  89.976  49.379  1.00  0.00
ATOM   1008  C4' THY B  11      67.147  89.131  49.505  1.00  0.00
ATOM   1009  O4' THY B  11      66.105  89.783  50.308  1.00  0.00
ATOM   1010  C1' THY B  11      64.980  90.190  49.466  1.00  0.00
ATOM   1011  N1  THY B  11      64.587  91.514  49.766  1.00  0.00
ATOM   1012  C6  THY B  11      65.116  92.617  49.158  1.00  0.00
ATOM   1013  C2  THY B  11      63.428  91.708  50.572  1.00  0.00
ATOM   1014  O2  THY B  11      62.826  90.780  51.145  1.00  0.00
ATOM   1015  N3  THY B  11      63.029  92.984  50.723  1.00  0.00
ATOM   1016  C4  THY B  11      63.506  94.126  50.107  1.00  0.00
ATOM   1017  O4  THY B  11      62.989  95.244  50.342  1.00  0.00
ATOM   1018  C5  THY B  11      64.675  93.869  49.353  1.00  0.00
ATOM   1019  C5M THY B  11      65.346  95.057  48.560  1.00  0.00
ATOM   1020  C2' THY B  11      65.444  89.961  48.017  1.00  0.00
ATOM   1021  C3' THY B  11      66.541  88.863  48.118  1.00  0.00
ATOM   1022  O3' THY B  11      66.111  87.466  48.056  1.00  0.00
ATOM   1038  P   THY B  12      65.627  86.810  46.575  1.00  0.00
ATOM   1039  O1P THY B  12      65.970  85.300  46.611  1.00  0.00
ATOM   1040  O2P THY B  12      66.310  87.667  45.501  1.00  0.00
ATOM   1041  O5' THY B  12      63.953  86.910  46.479  1.00  0.00
ATOM   1042  C5' THY B  12      63.111  86.907  47.627  1.00  0.00
ATOM   1043  C4' THY B  12      61.814  87.820  47.390  1.00  0.00
ATOM   1044  O4' THY B  12      62.146  89.201  47.380  1.00  0.00
ATOM   1045  C1' THY B  12      60.888  89.861  47.031  1.00  0.00
ATOM   1046  N1  THY B  12      61.266  91.277  47.004  1.00  0.00
ATOM   1047  C6  THY B  12      62.273  91.744  46.150  1.00  0.00
ATOM   1048  C2  THY B  12      60.600  92.148  47.740  1.00  0.00
ATOM   1049  O2  THY B  12      59.711  91.828  48.519  1.00  0.00
ATOM   1050  N3  THY B  12      60.951  93.502  47.642  1.00  0.00
ATOM   1051  C4  THY B  12      61.955  94.024  46.865  1.00  0.00
ATOM   1052  O4  THY B  12      62.284  95.156  46.925  1.00  0.00
ATOM   1053  C5  THY B  12      62.532  93.067  45.983  1.00  0.00
ATOM   1054  C5M THY B  12      63.590  93.453  45.116  1.00  0.00
ATOM   1055  C2' THY B  12      60.628  89.142  45.676  1.00  0.00
ATOM   1056  C3' THY B  12      61.123  87.710  45.998  1.00  0.00
ATOM   1057  O3' THY B  12      60.053  86.812  46.067  1.00  0.00
ATOM   1073  P   CYT B  13      59.466  86.262  44.669  1.00  0.00
ATOM   1074  O1P CYT B  13      59.781  84.743  44.671  1.00  0.00
ATOM   1075  O2P CYT B  13      59.975  87.086  43.513  1.00  0.00
ATOM   1076  O5' CYT B  13      57.823  86.595  44.792  1.00  0.00
ATOM   1077  C5' CYT B  13      57.285  86.509  46.143  1.00  0.00
ATOM   1078  C4' CYT B  13      56.419  87.698  46.600  1.00  0.00
ATOM   1079  O4' CYT B  13      57.131  88.948  46.481  1.00  0.00
ATOM   1080  C1' CYT B  13      56.445  89.834  45.691  1.00  0.00
ATOM   1081  N1  CYT B  13      57.356  90.802  45.023  1.00  0.00
ATOM   1082  C6  CYT B  13      57.857  90.517  43.848  1.00  0.00
ATOM   1083  C5  CYT B  13      58.750  91.331  43.268  1.00  0.00
ATOM   1084  C2  CYT B  13      57.592  92.058  45.632  1.00  0.00
ATOM   1085  O2  CYT B  13      57.039  92.282  46.738  1.00  0.00
ATOM   1086  N3  CYT B  13      58.413  92.948  45.033  1.00  0.00
ATOM   1087  C4  CYT B  13      59.027  92.547  43.912  1.00  0.00
ATOM   1088  N4  CYT B  13      60.010  93.263  43.422  1.00  0.00
ATOM   1089  C2' CYT B  13      55.584  88.951  44.793  1.00  0.00
ATOM   1090  C3' CYT B  13      55.111  87.858  45.753  1.00  0.00
ATOM   1091  O3' CYT B  13      53.936  88.229  46.480  1.00  0.00
ATOM   1105  P   GUA B  14      52.522  88.127  45.566  1.00  0.00
ATOM   1106  O1P GUA B  14      51.326  87.900  46.489  1.00  0.00
ATOM   1107  O2P GUA B  14      52.682  87.055  44.491  1.00  0.00
ATOM   1108  O5' GUA B  14      52.294  89.569  44.789  1.00  0.00
ATOM   1109  C5' GUA B  14      52.191  90.714  45.674  1.00  0.00
ATOM   1110  C4' GUA B  14      52.354  92.072  44.929  1.00  0.00
ATOM   1111  O4' GUA B  14      53.658  92.148  44.291  1.00  0.00
ATOM   1112  C1' GUA B  14      53.550  93.069  43.235  1.00  0.00
ATOM   1113  N9  GUA B  14      54.712  93.077  42.345  1.00  0.00
ATOM   1114  C4  GUA B  14      55.513  94.143  42.064  1.00  0.00
ATOM   1115  N2  GUA B  14      56.342  97.409  42.776  1.00  0.00
ATOM   1116  N3  GUA B  14      55.350  95.353  42.605  1.00  0.00
ATOM   1117  C2  GUA B  14      56.304  96.150  42.214  1.00  0.00
ATOM   1118  N1  GUA B  14      57.355  95.853  41.411  1.00  0.00
ATOM   1119  C6  GUA B  14      57.596  94.533  40.954  1.00  0.00
ATOM   1120  O6  GUA B  14      58.576  94.277  40.287  1.00  0.00
ATOM   1121  C5  GUA B  14      56.539  93.616  41.286  1.00  0.00
ATOM   1122  N7  GUA B  14      56.360  92.216  41.025  1.00  0.00
ATOM   1123  C8  GUA B  14      55.228  91.950  41.664  1.00  0.00
ATOM   1124  C2' GUA B  14      52.240  92.620  42.601  1.00  0.00
ATOM   1125  C3' GUA B  14      51.392  92.380  43.819  1.00  0.00
ATOM   1126  O3' GUA B  14      50.528  93.532  44.089  1.00  0.00
ATOM   1139  P   THY B  15      49.280  93.918  43.049  1.00  0.00
ATOM   1140  O1P THY B  15      47.969  94.036  43.843  1.00  0.00
ATOM   1141  O2P THY B  15      49.264  92.967  41.892  1.00  0.00
ATOM   1142  O5' THY B  15      49.772  95.454  42.537  1.00  0.00
ATOM   1143  C5' THY B  15      49.899  96.354  43.639  1.00  0.00
ATOM   1144  C4' THY B  15      50.434  97.704  43.200  1.00  0.00
ATOM   1145  O4' THY B  15      51.780  97.516  42.617  1.00  0.00
ATOM   1146  C1' THY B  15      51.811  98.060  41.325  1.00  0.00
ATOM   1147  N1  THY B  15      52.625  97.181  40.478  1.00  0.00
ATOM   1148  C6  THY B  15      52.143  95.920  40.177  1.00  0.00
ATOM   1149  C2  THY B  15      53.853  97.596  40.017  1.00  0.00
ATOM   1150  O2  THY B  15      54.409  98.672  40.185  1.00  0.00
ATOM   1151  N3  THY B  15      54.521  96.623  39.308  1.00  0.00
ATOM   1152  C4  THY B  15      54.069  95.368  38.960  1.00  0.00
ATOM   1153  O4  THY B  15      54.790  94.622  38.270  1.00  0.00
ATOM   1154  C5  THY B  15      52.715  95.067  39.409  1.00  0.00
ATOM   1155  C5M THY B  15      52.192  93.660  39.120  1.00  0.00
ATOM   1156  C2' THY B  15      50.302  98.173  40.872  1.00  0.00
ATOM   1157  C3' THY B  15      49.553  98.433  42.192  1.00  0.00
ATOM   1158  O3' THY B  15      49.499  99.803  42.566  1.00  0.00
ATOM   1174  P   GUA B  16      48.553 100.765  41.733  1.00  0.00
ATOM   1175  O1P GUA B  16      48.335 101.938  42.672  1.00  0.00
ATOM   1176  O2P GUA B  16      47.281 100.031  41.223  1.00  0.00
ATOM   1177  O5' GUA B  16      49.427 101.248  40.475  1.00  0.00
ATOM   1178  C5' GUA B  16      50.702 101.767  40.953  1.00  0.00
ATOM   1179  C4' GUA B  16      51.633 102.024  39.707  1.00  0.00
ATOM   1180  O4' GUA B  16      52.250 100.854  39.265  1.00  0.00
ATOM   1181  C1' GUA B  16      52.686 101.093  37.957  1.00  0.00
ATOM   1182  N9  GUA B  16      53.116  99.819  37.325  1.00  0.00
ATOM   1183  C4  GUA B  16      54.219  99.526  36.628  1.00  0.00
ATOM   1184  N2  GUA B  16      57.153 100.440  35.217  1.00  0.00
ATOM   1185  N3  GUA B  16      55.208 100.322  36.410  1.00  0.00
ATOM   1186  C2  GUA B  16      56.140  99.774  35.661  1.00  0.00
ATOM   1187  N1  GUA B  16      56.209  98.464  35.266  1.00  0.00
ATOM   1188  C6  GUA B  16      55.197  97.588  35.587  1.00  0.00
ATOM   1189  O6  GUA B  16      55.261  96.368  35.287  1.00  0.00
ATOM   1190  C5  GUA B  16      54.144  98.174  36.286  1.00  0.00
ATOM   1191  N7  GUA B  16      52.899  97.674  36.660  1.00  0.00
ATOM   1192  C8  GUA B  16      52.333  98.720  37.265  1.00  0.00
ATOM   1193  C2' GUA B  16      51.406 101.701  37.350  1.00  0.00
ATOM   1194  C3' GUA B  16      50.927 102.596  38.471  1.00  0.00
ATOM   1195  O3' GUA B  16      51.235 103.972  38.115  1.00  0.00
ATOM   1208  P   CYT B  17      50.255 104.752  37.166  1.00  0.00
ATOM   1209  O1P CYT B  17      50.131 106.172  37.698  1.00  0.00
ATOM   1210  O2P CYT B  17      48.920 103.987  36.981  1.00  0.00
ATOM   1211  O5' CYT B  17      51.139 104.770  35.755  1.00  0.00
ATOM   1212  C5' CYT B  17      52.415 105.303  35.830  1.00  0.00
ATOM   1213  C4' CYT B  17      53.261 104.727  34.628  1.00  0.00
ATOM   1214  O4' CYT B  17      53.748 103.430  34.984  1.00  0.00
ATOM   1215  C1' CYT B  17      54.193 102.770  33.800  1.00  0.00
ATOM   1216  N1  CYT B  17      53.643 101.377  33.737  1.00  0.00
ATOM   1217  C6  CYT B  17      52.392 101.143  34.284  1.00  0.00
ATOM   1218  C5  CYT B  17      51.904  99.917  34.328  1.00  0.00
ATOM   1219  C2  CYT B  17      54.208 100.471  32.877  1.00  0.00
ATOM   1220  O2  CYT B  17      55.239 100.753  32.197  1.00  0.00
ATOM   1221  N3  CYT B  17      53.742  99.193  32.890  1.00  0.00
ATOM   1222  C4  CYT B  17      52.625  98.914  33.569  1.00  0.00
ATOM   1223  N4  CYT B  17      52.077  97.720  33.398  1.00  0.00
ATOM   1224  C2' CYT B  17      53.562 103.474  32.609  1.00  0.00
ATOM   1225  C3' CYT B  17      52.575 104.467  33.227  1.00  0.00
ATOM   1226  O3' CYT B  17      52.552 105.620  32.384  1.00  0.00
ATOM   1240  P   CYT B  18      51.573 105.661  31.028  1.00  0.00
ATOM   1241  O1P CYT B  18      51.589 107.040  30.456  1.00  0.00
ATOM   1242  O2P CYT B  18      50.150 105.138  31.344  1.00  0.00
ATOM   1243  O5' CYT B  18      52.317 104.628  30.021  1.00  0.00
ATOM   1244  C5' CYT B  18      53.477 105.296  29.465  1.00  0.00
ATOM   1245  C4' CYT B  18      54.381 104.326  28.720  1.00  0.00
ATOM   1246  O4' CYT B  18      54.843 103.172  29.553  1.00  0.00
ATOM   1247  C1' CYT B  18      55.025 102.016  28.728  1.00  0.00
ATOM   1248  N1  CYT B  18      54.169 100.873  29.201  1.00  0.00
ATOM   1249  C6  CYT B  18      52.970 101.029  29.711  1.00  0.00
ATOM   1250  C5  CYT B  18      52.190 100.015  30.163  1.00  0.00
ATOM   1251  C2  CYT B  18      54.513  99.597  28.872  1.00  0.00
ATOM   1252  O2  CYT B  18      55.570  99.374  28.253  1.00  0.00
ATOM   1253  N3  CYT B  18      53.714  98.513  29.249  1.00  0.00
ATOM   1254  C4  CYT B  18      52.612  98.707  29.904  1.00  0.00
ATOM   1255  N4  CYT B  18      51.934  97.636  30.211  1.00  0.00
ATOM   1256  C2' CYT B  18      54.751 102.494  27.367  1.00  0.00
ATOM   1257  C3' CYT B  18      53.724 103.627  27.521  1.00  0.00
ATOM   1258  O3' CYT B  18      53.776 104.375  26.352  1.00  0.00
ATOM   1272  P   GUA B  19      53.057 103.733  25.012  1.00  0.00
ATOM   1273  O1P GUA B  19      52.952 104.768  23.887  1.00  0.00
ATOM   1274  O2P GUA B  19      51.717 103.152  25.402  1.00  0.00
ATOM   1275  O5' GUA B  19      53.962 102.531  24.501  1.00  0.00
ATOM   1276  C5' GUA B  19      55.370 102.794  24.112  1.00  0.00
ATOM   1277  C4' GUA B  19      56.337 101.576  23.832  1.00  0.00
ATOM   1278  O4' GUA B  19      56.184 100.500  24.835  1.00  0.00
ATOM   1279  C1' GUA B  19      55.983  99.203  24.175  1.00  0.00
ATOM   1280  N9  GUA B  19      54.666  98.722  24.513  1.00  0.00
ATOM   1281  C4  GUA B  19      54.220  97.399  24.536  1.00  0.00
ATOM   1282  N2  GUA B  19      54.636  93.995  23.709  1.00  0.00
ATOM   1283  N3  GUA B  19      54.918  96.324  24.098  1.00  0.00
ATOM   1284  C2  GUA B  19      54.169  95.166  24.092  1.00  0.00
ATOM   1285  N1  GUA B  19      52.877  95.125  24.568  1.00  0.00
ATOM   1286  C6  GUA B  19      52.171  96.281  24.964  1.00  0.00
ATOM   1287  O6  GUA B  19      50.970  96.247  25.291  1.00  0.00
ATOM   1288  C5  GUA B  19      52.928  97.447  24.920  1.00  0.00
ATOM   1289  N7  GUA B  19      52.529  98.728  25.277  1.00  0.00
ATOM   1290  C8  GUA B  19      53.587  99.415  24.984  1.00  0.00
ATOM   1291  C2' GUA B  19      56.289  99.428  22.702  1.00  0.00
ATOM   1292  C3' GUA B  19      55.948 100.873  22.500  1.00  0.00
ATOM   1293  O3' GUA B  19      56.754 101.440  21.468  1.00  0.00
ATOM   1306  P   CYT B  20      56.295 100.966  19.952  1.00  0.00
ATOM   1307  O1P CYT B  20      57.082  99.683  19.543  1.00  0.00
ATOM   1308  O2P CYT B  20      56.494 102.128  19.017  1.00  0.00
ATOM   1309  O5' CYT B  20      54.731 100.485  20.119  1.00  0.00
ATOM   1310  C5' CYT B  20      53.747 101.080  19.264  1.00  0.00
ATOM   1311  C4' CYT B  20      52.275 100.580  19.552  1.00  0.00
ATOM   1312  O4' CYT B  20      52.199  99.166  19.401  1.00  0.00
ATOM   1313  C1' CYT B  20      51.727  98.515  20.654  1.00  0.00
ATOM   1314  N1  CYT B  20      52.189  97.086  20.775  1.00  0.00
ATOM   1315  C6  CYT B  20      53.558  96.979  20.771  1.00  0.00
ATOM   1316  C5  CYT B  20      54.154  95.758  20.649  1.00  0.00
ATOM   1317  C2  CYT B  20      51.335  96.001  20.710  1.00  0.00
ATOM   1318  O2  CYT B  20      50.083  96.152  20.579  1.00  0.00
ATOM   1319  N3  CYT B  20      51.963  94.791  20.663  1.00  0.00
ATOM   1320  C4  CYT B  20      53.252  94.631  20.571  1.00  0.00
ATOM   1321  N4  CYT B  20      53.809  93.406  20.520  1.00  0.00
ATOM   1322  C2' CYT B  20      52.054  99.527  21.749  1.00  0.00
ATOM   1323  C3' CYT B  20      51.924 100.815  21.005  1.00  0.00
ATOM   1324  O3' CYT B  20      50.636 101.360  21.026  1.00  0.00
