# Supplementary material for: Prediction of Structure and Molecular Interaction with DNA of BvrR, a Virulence-Associated Regulatory Protein of Brucella
Source: Molecules. 2019 Aug 29;24(17):3137. doi: 10.3390/molecules24173137 (PMC6749498; doi:10.3390/molecules24173137)
Supplement: Supplementary file 1 [file molecules-24-03137-s001.zip › molecules-545148-revised-1-SM - final/Supplemental Information S13/Firedock analysis frame 7507/frame7507sinagua_cleanH.pdb]

ATOM      1  N   MET A   1      63.064  70.312  45.589  1.00  0.00
ATOM      5  CA  MET A   1      63.905  69.986  44.385  1.00  0.00
ATOM      6  C   MET A   1      63.060  70.308  43.161  1.00  0.00
ATOM      7  O   MET A   1      61.913  70.713  43.258  1.00  0.00
ATOM      8  CB  MET A   1      64.372  68.587  44.499  1.00  0.00
ATOM      9  CG  MET A   1      63.303  67.494  44.528  1.00  0.00
ATOM     10  SD  MET A   1      63.997  65.784  44.292  1.00  0.00
ATOM     11  CE  MET A   1      64.300  65.476  46.049  1.00  0.00
ATOM     12  N   LYS A   2      63.519  70.060  41.951  1.00  0.00
ATOM     14  CA  LYS A   2      62.667  70.067  40.733  1.00  0.00
ATOM     15  C   LYS A   2      61.550  69.050  40.703  1.00  0.00
ATOM     16  O   LYS A   2      61.699  67.963  41.213  1.00  0.00
ATOM     17  CB  LYS A   2      63.400  69.985  39.369  1.00  0.00
ATOM     18  CG  LYS A   2      64.503  71.032  39.197  1.00  0.00
ATOM     19  CD  LYS A   2      64.065  72.517  39.320  1.00  0.00
ATOM     20  CE  LYS A   2      65.231  73.443  39.268  1.00  0.00
ATOM     21  NZ  LYS A   2      64.948  74.866  39.409  1.00  0.00
ATOM     25  N   GLU A   3      60.371  69.521  40.264  1.00  0.00
ATOM     27  CA  GLU A   3      59.193  68.583  40.146  1.00  0.00
ATOM     28  C   GLU A   3      59.527  67.206  39.341  1.00  0.00
ATOM     29  O   GLU A   3      59.183  66.089  39.752  1.00  0.00
ATOM     30  CB  GLU A   3      58.036  69.280  39.481  1.00  0.00
ATOM     31  CG  GLU A   3      57.516  70.496  40.260  1.00  0.00
ATOM     32  CD  GLU A   3      56.746  71.359  39.336  1.00  0.00
ATOM     33  OE1 GLU A   3      55.479  71.403  39.394  1.00  0.00
ATOM     34  OE2 GLU A   3      57.377  72.135  38.556  1.00  0.00
ATOM     35  N   ALA A   4      60.271  67.280  38.169  1.00  0.00
ATOM     37  CA  ALA A   4      60.878  66.213  37.417  1.00  0.00
ATOM     38  C   ALA A   4      61.670  65.305  38.269  1.00  0.00
ATOM     39  O   ALA A   4      61.437  64.089  38.181  1.00  0.00
ATOM     40  CB  ALA A   4      61.794  66.983  36.390  1.00  0.00
ATOM     41  N   SER A   5      62.640  65.769  39.131  1.00  0.00
ATOM     43  CA  SER A   5      63.613  64.944  39.837  1.00  0.00
ATOM     44  C   SER A   5      62.878  64.282  41.025  1.00  0.00
ATOM     45  O   SER A   5      63.291  63.244  41.575  1.00  0.00
ATOM     46  CB  SER A   5      64.734  65.908  40.346  1.00  0.00
ATOM     47  OG  SER A   5      65.182  66.861  39.357  1.00  0.00
ATOM     49  N   ALA A   6      61.710  64.786  41.362  1.00  0.00
ATOM     51  CA  ALA A   6      60.896  64.164  42.393  1.00  0.00
ATOM     52  C   ALA A   6      60.140  62.944  41.847  1.00  0.00
ATOM     53  O   ALA A   6      59.270  63.111  40.938  1.00  0.00
ATOM     54  CB  ALA A   6      59.996  65.016  43.210  1.00  0.00
ATOM     64  N   THR A   7      60.463  61.739  42.394  1.00  0.00
ATOM     65  CA  THR A   7      60.000  60.397  42.098  1.00  0.00
ATOM     66  CB  THR A   7      61.070  59.435  42.548  1.00  0.00
ATOM     67  OG1 THR A   7      61.478  59.748  43.901  1.00  0.00
ATOM     68  CG2 THR A   7      62.292  59.810  41.728  1.00  0.00
ATOM     69  C   THR A   7      58.665  60.166  42.816  1.00  0.00
ATOM     70  O   THR A   7      57.812  59.377  42.353  1.00  0.00
ATOM     80  N   GLN A   8      58.426  60.904  43.962  1.00  0.00
ATOM     82  CA  GLN A   8      57.073  61.024  44.658  1.00  0.00
ATOM     83  C   GLN A   8      56.725  59.745  45.375  1.00  0.00
ATOM     84  O   GLN A   8      55.622  59.387  45.751  1.00  0.00
ATOM     85  CB  GLN A   8      56.004  61.586  43.762  1.00  0.00
ATOM     86  CG  GLN A   8      55.998  63.142  43.502  1.00  0.00
ATOM     87  CD  GLN A   8      55.809  64.126  44.695  1.00  0.00
ATOM     88  OE1 GLN A   8      55.080  65.101  44.432  1.00  0.00
ATOM     89  NE2 GLN A   8      56.514  64.103  45.813  1.00  0.00
ATOM    101  N   THR A   9      57.847  58.970  45.629  1.00  0.00
ATOM    102  CA  THR A   9      57.908  57.728  46.399  1.00  0.00
ATOM    103  CB  THR A   9      59.104  56.798  45.993  1.00  0.00
ATOM    104  OG1 THR A   9      59.167  56.784  44.533  1.00  0.00
ATOM    105  CG2 THR A   9      58.812  55.374  46.512  1.00  0.00
ATOM    106  C   THR A   9      58.008  57.900  47.849  1.00  0.00
ATOM    107  O   THR A   9      58.868  58.577  48.400  1.00  0.00
ATOM    126  N   ILE A  10      57.131  57.130  48.527  1.00  0.00
ATOM    127  CA  ILE A  10      56.892  56.942  49.935  1.00  0.00
ATOM    128  CB  ILE A  10      55.497  57.370  50.239  1.00  0.00
ATOM    129  CG2 ILE A  10      55.234  57.228  51.783  1.00  0.00
ATOM    130  CG1 ILE A  10      55.181  58.817  49.722  1.00  0.00
ATOM    131  CD  ILE A  10      53.821  59.322  50.187  1.00  0.00
ATOM    132  C   ILE A  10      57.189  55.556  50.420  1.00  0.00
ATOM    133  O   ILE A  10      56.470  54.570  50.125  1.00  0.00
ATOM    143  N   ALA A  11      58.281  55.374  51.203  1.00  0.00
ATOM    145  CA  ALA A  11      58.558  54.169  51.931  1.00  0.00
ATOM    146  C   ALA A  11      57.666  53.978  53.213  1.00  0.00
ATOM    147  O   ALA A  11      57.705  54.793  54.169  1.00  0.00
ATOM    148  CB  ALA A  11      59.948  54.101  52.313  1.00  0.00
ATOM    149  N   LEU A  12      56.924  52.847  53.251  1.00  0.00
ATOM    151  CA  LEU A  12      56.102  52.534  54.450  1.00  0.00
ATOM    152  C   LEU A  12      56.760  51.341  55.196  1.00  0.00
ATOM    153  O   LEU A  12      56.906  50.189  54.714  1.00  0.00
ATOM    154  CB  LEU A  12      54.672  52.149  53.970  1.00  0.00
ATOM    155  CG  LEU A  12      53.643  53.235  53.540  1.00  0.00
ATOM    156  CD1 LEU A  12      52.385  52.704  52.785  1.00  0.00
ATOM    157  CD2 LEU A  12      53.217  54.033  54.745  1.00  0.00
ATOM    158  N   VAL A  13      57.223  51.547  56.379  1.00  0.00
ATOM    160  CA  VAL A  13      57.922  50.548  57.146  1.00  0.00
ATOM    161  C   VAL A  13      57.012  50.363  58.385  1.00  0.00
ATOM    162  O   VAL A  13      57.285  50.902  59.388  1.00  0.00
ATOM    163  CB  VAL A  13      59.302  51.114  57.511  1.00  0.00
ATOM    164  CG1 VAL A  13      60.179  49.877  57.959  1.00  0.00
ATOM    165  CG2 VAL A  13      59.995  51.960  56.372  1.00  0.00
ATOM    166  N   ASP A  14      55.851  49.620  58.296  1.00  0.00
ATOM    168  CA  ASP A  14      54.894  49.295  59.409  1.00  0.00
ATOM    169  C   ASP A  14      54.358  47.944  59.065  1.00  0.00
ATOM    170  O   ASP A  14      53.943  47.697  57.913  1.00  0.00
ATOM    171  CB  ASP A  14      53.851  50.394  59.290  1.00  0.00
ATOM    172  CG  ASP A  14      52.911  50.298  60.466  1.00  0.00
ATOM    173  OD1 ASP A  14      52.972  49.368  61.316  1.00  0.00
ATOM    174  OD2 ASP A  14      52.052  51.196  60.552  1.00  0.00
ATOM    175  N   ASP A  15      54.303  46.976  60.012  1.00  0.00
ATOM    177  CA  ASP A  15      53.707  45.646  59.972  1.00  0.00
ATOM    178  C   ASP A  15      52.256  45.636  60.532  1.00  0.00
ATOM    179  O   ASP A  15      51.546  44.681  60.449  1.00  0.00
ATOM    180  CB  ASP A  15      54.668  44.568  60.735  1.00  0.00
ATOM    181  CG  ASP A  15      54.181  43.192  60.736  1.00  0.00
ATOM    182  OD1 ASP A  15      53.596  42.678  59.750  1.00  0.00
ATOM    183  OD2 ASP A  15      54.302  42.524  61.785  1.00  0.00
ATOM    184  N   ASP A  16      51.665  46.715  61.082  1.00  0.00
ATOM    186  CA  ASP A  16      50.201  46.803  61.227  1.00  0.00
ATOM    187  C   ASP A  16      49.463  46.788  59.885  1.00  0.00
ATOM    188  O   ASP A  16      49.519  47.805  59.137  1.00  0.00
ATOM    189  CB  ASP A  16      49.917  48.147  61.861  1.00  0.00
ATOM    190  CG  ASP A  16      50.194  48.200  63.357  1.00  0.00
ATOM    191  OD1 ASP A  16      49.742  49.260  63.908  1.00  0.00
ATOM    192  OD2 ASP A  16      50.779  47.313  64.040  1.00  0.00
ATOM    193  N   ARG A  17      48.722  45.772  59.575  1.00  0.00
ATOM    195  CA  ARG A  17      48.242  45.592  58.185  1.00  0.00
ATOM    196  C   ARG A  17      46.886  46.148  58.021  1.00  0.00
ATOM    197  O   ARG A  17      46.408  46.351  56.898  1.00  0.00
ATOM    198  CB  ARG A  17      48.246  44.047  57.784  1.00  0.00
ATOM    199  CG  ARG A  17      49.680  43.443  57.995  1.00  0.00
ATOM    200  CD  ARG A  17      50.906  43.784  57.113  1.00  0.00
ATOM    201  NE  ARG A  17      52.124  42.990  57.455  1.00  0.00
ATOM    203  CZ  ARG A  17      52.250  41.687  57.136  1.00  0.00
ATOM    204  NH1 ARG A  17      51.535  41.104  56.194  1.00  0.00
ATOM    207  NH2 ARG A  17      53.209  41.002  57.790  1.00  0.00
ATOM    210  N   ASN A  18      46.240  46.477  59.123  1.00  0.00
ATOM    212  CA  ASN A  18      44.769  46.679  59.235  1.00  0.00
ATOM    213  C   ASN A  18      44.075  47.807  58.431  1.00  0.00
ATOM    214  O   ASN A  18      43.062  47.586  57.770  1.00  0.00
ATOM    215  CB  ASN A  18      44.345  46.802  60.692  1.00  0.00
ATOM    216  CG  ASN A  18      45.145  47.775  61.508  1.00  0.00
ATOM    217  OD1 ASN A  18      46.239  47.460  62.041  1.00  0.00
ATOM    218  ND2 ASN A  18      44.563  48.977  61.759  1.00  0.00
ATOM    230  N   ILE A  19      44.755  48.968  58.314  1.00  0.00
ATOM    231  CA  ILE A  19      44.258  50.165  57.626  1.00  0.00
ATOM    232  CB  ILE A  19      44.046  51.448  58.495  1.00  0.00
ATOM    233  CG2 ILE A  19      42.858  51.173  59.438  1.00  0.00
ATOM    234  CG1 ILE A  19      45.328  51.872  59.274  1.00  0.00
ATOM    235  CD  ILE A  19      45.219  53.242  59.999  1.00  0.00
ATOM    236  C   ILE A  19      45.257  50.502  56.525  1.00  0.00
ATOM    237  O   ILE A  19      45.108  51.473  55.755  1.00  0.00
ATOM    247  N   LEU A  20      46.218  49.585  56.390  1.00  0.00
ATOM    249  CA  LEU A  20      47.431  49.887  55.552  1.00  0.00
ATOM    250  C   LEU A  20      47.172  49.919  54.053  1.00  0.00
ATOM    251  O   LEU A  20      47.818  50.725  53.294  1.00  0.00
ATOM    252  CB  LEU A  20      48.648  48.952  55.816  1.00  0.00
ATOM    253  CG  LEU A  20      49.974  49.292  55.074  1.00  0.00
ATOM    254  CD1 LEU A  20      50.435  50.691  55.532  1.00  0.00
ATOM    255  CD2 LEU A  20      51.101  48.287  55.343  1.00  0.00
ATOM    265  N   THR A  21      46.191  49.134  53.536  1.00  0.00
ATOM    266  CA  THR A  21      45.774  49.258  52.179  1.00  0.00
ATOM    267  CB  THR A  21      44.770  48.112  51.690  1.00  0.00
ATOM    268  OG1 THR A  21      45.224  46.791  51.920  1.00  0.00
ATOM    269  CG2 THR A  21      44.543  48.170  50.181  1.00  0.00
ATOM    270  C   THR A  21      45.021  50.574  51.897  1.00  0.00
ATOM    271  O   THR A  21      45.262  51.135  50.850  1.00  0.00
ATOM    281  N   SER A  22      44.121  51.034  52.836  1.00  0.00
ATOM    283  CA  SER A  22      43.315  52.239  52.721  1.00  0.00
ATOM    284  C   SER A  22      44.142  53.500  52.663  1.00  0.00
ATOM    285  O   SER A  22      43.966  54.343  51.845  1.00  0.00
ATOM    286  CB  SER A  22      42.278  52.329  53.830  1.00  0.00
ATOM    287  OG  SER A  22      41.296  53.461  53.708  1.00  0.00
ATOM    289  N   VAL A  23      45.182  53.519  53.531  1.00  0.00
ATOM    291  CA  VAL A  23      46.310  54.448  53.446  1.00  0.00
ATOM    292  C   VAL A  23      46.992  54.476  52.068  1.00  0.00
ATOM    293  O   VAL A  23      47.123  55.576  51.511  1.00  0.00
ATOM    294  CB  VAL A  23      47.374  54.129  54.480  1.00  0.00
ATOM    295  CG1 VAL A  23      48.696  54.882  54.259  1.00  0.00
ATOM    296  CG2 VAL A  23      46.827  54.589  55.847  1.00  0.00
ATOM    297  N   SER A  24      47.253  53.305  51.376  1.00  0.00
ATOM    299  CA  SER A  24      47.709  53.221  49.983  1.00  0.00
ATOM    300  C   SER A  24      46.688  53.775  48.978  1.00  0.00
ATOM    301  O   SER A  24      47.171  54.537  48.141  1.00  0.00
ATOM    302  CB  SER A  24      48.258  51.815  49.662  1.00  0.00
ATOM    303  OG  SER A  24      49.216  51.783  48.644  1.00  0.00
ATOM    314  N   ILE A  25      45.404  53.520  49.087  1.00  0.00
ATOM    315  CA  ILE A  25      44.360  54.113  48.203  1.00  0.00
ATOM    316  CB  ILE A  25      42.948  53.664  48.660  1.00  0.00
ATOM    317  CG2 ILE A  25      41.830  54.440  47.874  1.00  0.00
ATOM    318  CG1 ILE A  25      42.836  52.177  48.445  1.00  0.00
ATOM    319  CD  ILE A  25      41.572  51.592  49.169  1.00  0.00
ATOM    320  C   ILE A  25      44.385  55.677  48.150  1.00  0.00
ATOM    321  O   ILE A  25      44.405  56.309  47.075  1.00  0.00
ATOM    331  N   ALA A  26      44.406  56.235  49.395  1.00  0.00
ATOM    333  CA  ALA A  26      44.433  57.639  49.638  1.00  0.00
ATOM    334  C   ALA A  26      45.638  58.406  49.187  1.00  0.00
ATOM    335  O   ALA A  26      45.523  59.397  48.550  1.00  0.00
ATOM    336  CB  ALA A  26      44.091  57.722  51.175  1.00  0.00
ATOM    337  N   LEU A  27      46.885  57.913  49.467  1.00  0.00
ATOM    339  CA  LEU A  27      48.152  58.361  48.819  1.00  0.00
ATOM    340  C   LEU A  27      48.223  58.284  47.343  1.00  0.00
ATOM    341  O   LEU A  27      48.457  59.314  46.712  1.00  0.00
ATOM    342  CB  LEU A  27      49.361  57.498  49.354  1.00  0.00
ATOM    343  CG  LEU A  27      49.655  57.650  50.900  1.00  0.00
ATOM    344  CD1 LEU A  27      50.704  56.684  51.505  1.00  0.00
ATOM    345  CD2 LEU A  27      50.144  59.025  51.336  1.00  0.00
ATOM    346  N   GLU A  28      47.845  57.128  46.750  1.00  0.00
ATOM    348  CA  GLU A  28      47.746  56.988  45.314  1.00  0.00
ATOM    349  C   GLU A  28      46.668  57.876  44.692  1.00  0.00
ATOM    350  O   GLU A  28      46.946  58.487  43.661  1.00  0.00
ATOM    351  CB  GLU A  28      47.575  55.526  44.964  1.00  0.00
ATOM    352  CG  GLU A  28      48.756  54.551  45.153  1.00  0.00
ATOM    353  CD  GLU A  28      48.316  53.128  45.167  1.00  0.00
ATOM    354  OE1 GLU A  28      47.539  52.726  44.266  1.00  0.00
ATOM    355  OE2 GLU A  28      48.715  52.334  46.062  1.00  0.00
ATOM    356  N   SER A  29      45.541  58.024  45.358  1.00  0.00
ATOM    358  CA  SER A  29      44.597  59.112  45.098  1.00  0.00
ATOM    359  C   SER A  29      45.056  60.528  45.098  1.00  0.00
ATOM    360  O   SER A  29      44.698  61.257  44.203  1.00  0.00
ATOM    361  CB  SER A  29      43.324  59.037  45.982  1.00  0.00
ATOM    362  OG  SER A  29      42.185  59.820  45.557  1.00  0.00
ATOM    364  N   GLU A  30      45.936  60.803  46.022  1.00  0.00
ATOM    366  CA  GLU A  30      46.692  62.073  45.977  1.00  0.00
ATOM    367  C   GLU A  30      47.708  62.172  44.849  1.00  0.00
ATOM    368  O   GLU A  30      47.817  63.260  44.332  1.00  0.00
ATOM    369  CB  GLU A  30      47.368  62.491  47.291  1.00  0.00
ATOM    370  CG  GLU A  30      46.525  62.691  48.541  1.00  0.00
ATOM    371  CD  GLU A  30      45.364  63.650  48.279  1.00  0.00
ATOM    372  OE1 GLU A  30      44.136  63.246  48.206  1.00  0.00
ATOM    373  OE2 GLU A  30      45.627  64.874  48.128  1.00  0.00
ATOM    374  N   GLY A  31      48.386  61.072  44.490  1.00  0.00
ATOM    376  CA  GLY A  31      49.227  60.929  43.254  1.00  0.00
ATOM    377  C   GLY A  31      50.648  60.604  43.558  1.00  0.00
ATOM    378  O   GLY A  31      51.453  60.929  42.707  1.00  0.00
ATOM    379  N   TYR A  32      50.874  60.038  44.786  1.00  0.00
ATOM    381  CA  TYR A  32      52.221  59.528  45.115  1.00  0.00
ATOM    382  C   TYR A  32      52.414  58.074  44.722  1.00  0.00
ATOM    383  O   TYR A  32      51.505  57.377  44.226  1.00  0.00
ATOM    384  CB  TYR A  32      52.382  59.764  46.633  1.00  0.00
ATOM    385  CG  TYR A  32      51.965  61.120  47.117  1.00  0.00
ATOM    386  CD1 TYR A  32      52.392  62.283  46.355  1.00  0.00
ATOM    387  CE1 TYR A  32      51.871  63.497  46.684  1.00  0.00
ATOM    388  CD2 TYR A  32      51.050  61.281  48.184  1.00  0.00
ATOM    389  CE2 TYR A  32      50.484  62.562  48.441  1.00  0.00
ATOM    390  CZ  TYR A  32      50.946  63.653  47.717  1.00  0.00
ATOM    391  OH  TYR A  32      50.606  65.002  48.154  1.00  0.00
ATOM    393  N   ARG A  33      53.614  57.555  44.946  1.00  0.00
ATOM    395  CA  ARG A  33      53.916  56.198  44.637  1.00  0.00
ATOM    396  C   ARG A  33      54.438  55.471  45.863  1.00  0.00
ATOM    397  O   ARG A  33      55.185  56.001  46.709  1.00  0.00
ATOM    398  CB  ARG A  33      55.029  56.139  43.512  1.00  0.00
ATOM    399  CG  ARG A  33      54.520  56.546  42.116  1.00  0.00
ATOM    400  CD  ARG A  33      55.769  56.627  41.216  1.00  0.00
ATOM    401  NE  ARG A  33      55.319  57.139  39.906  1.00  0.00
ATOM    403  CZ  ARG A  33      55.268  58.385  39.605  1.00  0.00
ATOM    404  NH1 ARG A  33      55.967  59.297  40.298  1.00  0.00
ATOM    407  NH2 ARG A  33      54.626  58.795  38.532  1.00  0.00
ATOM    410  N   VAL A  34      53.972  54.193  46.015  1.00  0.00
ATOM    412  CA  VAL A  34      54.119  53.513  47.311  1.00  0.00
ATOM    413  C   VAL A  34      54.921  52.237  47.274  1.00  0.00
ATOM    414  O   VAL A  34      54.731  51.426  46.390  1.00  0.00
ATOM    415  CB  VAL A  34      52.741  53.264  47.921  1.00  0.00
ATOM    416  CG1 VAL A  34      52.788  52.664  49.327  1.00  0.00
ATOM    417  CG2 VAL A  34      51.953  54.526  47.948  1.00  0.00
ATOM    418  N   GLU A  35      55.859  52.047  48.196  1.00  0.00
ATOM    420  CA  GLU A  35      56.629  50.813  48.442  1.00  0.00
ATOM    421  C   GLU A  35      56.480  50.392  49.901  1.00  0.00
ATOM    422  O   GLU A  35      56.633  51.206  50.804  1.00  0.00
ATOM    423  CB  GLU A  35      58.116  50.946  48.147  1.00  0.00
ATOM    424  CG  GLU A  35      58.373  51.325  46.761  1.00  0.00
ATOM    425  CD  GLU A  35      59.828  51.124  46.373  1.00  0.00
ATOM    426  OE1 GLU A  35      59.980  50.249  45.476  1.00  0.00
ATOM    427  OE2 GLU A  35      60.796  51.719  46.937  1.00  0.00
ATOM    437  N   THR A  36      56.034  49.117  50.203  1.00  0.00
ATOM    438  CA  THR A  36      55.668  48.601  51.518  1.00  0.00
ATOM    439  CB  THR A  36      54.252  48.005  51.684  1.00  0.00
ATOM    440  OG1 THR A  36      53.956  47.313  50.537  1.00  0.00
ATOM    441  CG2 THR A  36      53.222  49.073  51.983  1.00  0.00
ATOM    442  C   THR A  36      56.739  47.621  52.109  1.00  0.00
ATOM    443  O   THR A  36      57.202  46.720  51.391  1.00  0.00
ATOM    453  N   TYR A  37      57.293  47.799  53.391  1.00  0.00
ATOM    455  CA  TYR A  37      58.138  46.864  54.132  1.00  0.00
ATOM    456  C   TYR A  37      57.472  46.476  55.475  1.00  0.00
ATOM    457  O   TYR A  37      57.004  47.226  56.302  1.00  0.00
ATOM    458  CB  TYR A  37      59.545  47.443  54.495  1.00  0.00
ATOM    459  CG  TYR A  37      60.139  48.045  53.343  1.00  0.00
ATOM    460  CD1 TYR A  37      60.092  49.457  53.135  1.00  0.00
ATOM    461  CE1 TYR A  37      60.726  50.023  52.042  1.00  0.00
ATOM    462  CD2 TYR A  37      60.732  47.297  52.333  1.00  0.00
ATOM    463  CE2 TYR A  37      61.287  47.865  51.155  1.00  0.00
ATOM    464  CZ  TYR A  37      61.291  49.282  51.059  1.00  0.00
ATOM    465  OH  TYR A  37      62.017  49.738  50.026  1.00  0.00
ATOM    476  N   THR A  38      57.408  45.144  55.656  1.00  0.00
ATOM    477  CA  THR A  38      56.706  44.497  56.826  1.00  0.00
ATOM    478  CB  THR A  38      55.844  43.213  56.515  1.00  0.00
ATOM    479  OG1 THR A  38      56.670  42.372  55.771  1.00  0.00
ATOM    480  CG2 THR A  38      54.657  43.632  55.619  1.00  0.00
ATOM    481  C   THR A  38      57.728  44.036  57.885  1.00  0.00
ATOM    482  O   THR A  38      57.321  43.387  58.878  1.00  0.00
ATOM    492  N   ASP A  39      59.029  44.315  57.710  1.00  0.00
ATOM    494  CA  ASP A  39      60.123  44.105  58.680  1.00  0.00
ATOM    495  C   ASP A  39      61.152  45.177  58.550  1.00  0.00
ATOM    496  O   ASP A  39      61.271  45.872  57.489  1.00  0.00
ATOM    497  CB  ASP A  39      60.744  42.661  58.829  1.00  0.00
ATOM    498  CG  ASP A  39      61.668  42.267  57.686  1.00  0.00
ATOM    499  OD1 ASP A  39      62.133  41.096  57.754  1.00  0.00
ATOM    500  OD2 ASP A  39      62.111  43.101  56.830  1.00  0.00
ATOM    501  N   GLY A  40      62.047  45.444  59.507  1.00  0.00
ATOM    503  CA  GLY A  40      63.098  46.420  59.378  1.00  0.00
ATOM    504  C   GLY A  40      64.358  45.991  58.562  1.00  0.00
ATOM    505  O   GLY A  40      65.161  46.771  58.135  1.00  0.00
ATOM    506  N   ALA A  41      64.466  44.663  58.407  1.00  0.00
ATOM    508  CA  ALA A  41      65.488  44.082  57.603  1.00  0.00
ATOM    509  C   ALA A  41      65.408  44.386  56.078  1.00  0.00
ATOM    510  O   ALA A  41      66.388  44.711  55.377  1.00  0.00
ATOM    511  CB  ALA A  41      65.524  42.576  58.015  1.00  0.00
ATOM    512  N   SER A  42      64.136  44.290  55.533  1.00  0.00
ATOM    514  CA  SER A  42      63.899  44.444  54.098  1.00  0.00
ATOM    515  C   SER A  42      63.929  45.870  53.697  1.00  0.00
ATOM    516  O   SER A  42      64.514  46.176  52.655  1.00  0.00
ATOM    517  CB  SER A  42      62.536  43.968  53.747  1.00  0.00
ATOM    518  OG  SER A  42      61.436  44.484  54.541  1.00  0.00
ATOM    520  N   ALA A  43      63.503  46.696  54.605  1.00  0.00
ATOM    522  CA  ALA A  43      63.644  48.191  54.432  1.00  0.00
ATOM    523  C   ALA A  43      65.197  48.660  54.432  1.00  0.00
ATOM    524  O   ALA A  43      65.627  49.586  53.749  1.00  0.00
ATOM    525  CB  ALA A  43      62.924  48.801  55.659  1.00  0.00
ATOM    526  N   LEU A  44      66.034  48.027  55.345  1.00  0.00
ATOM    528  CA  LEU A  44      67.461  48.184  55.289  1.00  0.00
ATOM    529  C   LEU A  44      68.120  47.694  53.994  1.00  0.00
ATOM    530  O   LEU A  44      69.073  48.331  53.532  1.00  0.00
ATOM    531  CB  LEU A  44      68.042  47.533  56.528  1.00  0.00
ATOM    532  CG  LEU A  44      69.547  47.376  56.647  1.00  0.00
ATOM    533  CD1 LEU A  44      70.209  48.770  56.895  1.00  0.00
ATOM    534  CD2 LEU A  44      69.889  46.371  57.816  1.00  0.00
ATOM    535  N   ASP A  45      67.609  46.672  53.266  1.00  0.00
ATOM    537  CA  ASP A  45      68.007  46.426  51.909  1.00  0.00
ATOM    538  C   ASP A  45      67.481  47.510  50.938  1.00  0.00
ATOM    539  O   ASP A  45      68.238  48.145  50.174  1.00  0.00
ATOM    540  CB  ASP A  45      67.598  45.018  51.442  1.00  0.00
ATOM    541  CG  ASP A  45      68.348  43.906  52.215  1.00  0.00
ATOM    542  OD1 ASP A  45      67.868  42.779  52.130  1.00  0.00
ATOM    543  OD2 ASP A  45      69.430  44.168  52.806  1.00  0.00
ATOM    544  N   GLY A  46      66.165  47.868  50.931  1.00  0.00
ATOM    546  CA  GLY A  46      65.631  48.722  49.901  1.00  0.00
ATOM    547  C   GLY A  46      65.720  50.296  50.011  1.00  0.00
ATOM    548  O   GLY A  46      65.767  50.991  48.954  1.00  0.00
ATOM    549  N   LEU A  47      65.922  50.875  51.166  1.00  0.00
ATOM    551  CA  LEU A  47      66.108  52.296  51.359  1.00  0.00
ATOM    552  C   LEU A  47      67.517  52.788  51.104  1.00  0.00
ATOM    553  O   LEU A  47      67.729  53.859  50.567  1.00  0.00
ATOM    554  CB  LEU A  47      65.677  52.699  52.752  1.00  0.00
ATOM    555  CG  LEU A  47      64.192  52.509  53.031  1.00  0.00
ATOM    556  CD1 LEU A  47      63.779  52.527  54.514  1.00  0.00
ATOM    557  CD2 LEU A  47      63.319  53.439  52.113  1.00  0.00
ATOM    558  N   MET A  48      68.564  51.977  51.360  1.00  0.00
ATOM    560  CA  MET A  48      69.824  52.461  50.935  1.00  0.00
ATOM    561  C   MET A  48      70.092  52.307  49.470  1.00  0.00
ATOM    562  O   MET A  48      70.967  52.904  48.810  1.00  0.00
ATOM    563  CB  MET A  48      71.011  51.690  51.595  1.00  0.00
ATOM    564  CG  MET A  48      70.878  51.530  53.091  1.00  0.00
ATOM    565  SD  MET A  48      70.959  53.070  54.029  1.00  0.00
ATOM    566  CE  MET A  48      70.701  52.199  55.590  1.00  0.00
ATOM    567  N   ALA A  49      69.405  51.355  48.838  1.00  0.00
ATOM    569  CA  ALA A  49      69.433  51.061  47.495  1.00  0.00
ATOM    570  C   ALA A  49      69.003  52.088  46.538  1.00  0.00
ATOM    571  O   ALA A  49      69.664  52.260  45.486  1.00  0.00
ATOM    572  CB  ALA A  49      68.691  49.776  47.196  1.00  0.00
ATOM    573  N   ARG A  50      67.917  52.833  46.776  1.00  0.00
ATOM    575  CA  ARG A  50      67.468  53.964  45.967  1.00  0.00
ATOM    576  C   ARG A  50      66.885  55.027  46.862  1.00  0.00
ATOM    577  O   ARG A  50      66.256  54.694  47.833  1.00  0.00
ATOM    578  CB  ARG A  50      66.540  53.633  44.703  1.00  0.00
ATOM    579  CG  ARG A  50      65.285  52.858  45.027  1.00  0.00
ATOM    580  CD  ARG A  50      65.418  51.328  45.381  1.00  0.00
ATOM    581  NE  ARG A  50      64.026  51.012  45.858  1.00  0.00
ATOM    583  CZ  ARG A  50      63.694  49.859  46.452  1.00  0.00
ATOM    584  NH1 ARG A  50      64.579  48.902  46.580  1.00  0.00
ATOM    587  NH2 ARG A  50      62.470  49.626  46.862  1.00  0.00
ATOM    590  N   PRO A  51      66.930  56.346  46.663  1.00  0.00
ATOM    591  CA  PRO A  51      66.614  57.245  47.767  1.00  0.00
ATOM    592  C   PRO A  51      65.142  57.644  47.657  1.00  0.00
ATOM    593  O   PRO A  51      64.902  58.277  46.571  1.00  0.00
ATOM    594  CB  PRO A  51      67.617  58.459  47.553  1.00  0.00
ATOM    595  CG  PRO A  51      67.826  58.409  46.028  1.00  0.00
ATOM    596  CD  PRO A  51      67.881  56.969  45.674  1.00  0.00
ATOM    597  N   PRO A  52      64.138  57.325  48.512  1.00  0.00
ATOM    598  CA  PRO A  52      62.841  57.805  48.330  1.00  0.00
ATOM    599  C   PRO A  52      62.664  59.333  48.655  1.00  0.00
ATOM    600  O   PRO A  52      63.566  60.006  49.194  1.00  0.00
ATOM    601  CB  PRO A  52      62.063  56.906  49.367  1.00  0.00
ATOM    602  CG  PRO A  52      63.083  56.821  50.531  1.00  0.00
ATOM    603  CD  PRO A  52      64.362  56.700  49.809  1.00  0.00
ATOM    604  N   ASN A  53      61.486  59.889  48.460  1.00  0.00
ATOM    606  CA  ASN A  53      61.193  61.240  48.981  1.00  0.00
ATOM    607  C   ASN A  53      60.805  61.266  50.399  1.00  0.00
ATOM    608  O   ASN A  53      60.941  62.319  51.025  1.00  0.00
ATOM    609  CB  ASN A  53      60.181  62.031  48.101  1.00  0.00
ATOM    610  CG  ASN A  53      60.655  62.347  46.654  1.00  0.00
ATOM    611  OD1 ASN A  53      59.732  62.439  45.830  1.00  0.00
ATOM    612  ND2 ASN A  53      61.985  62.392  46.426  1.00  0.00
ATOM    615  N   LEU A  54      60.341  60.081  51.011  1.00  0.00
ATOM    617  CA  LEU A  54      59.825  60.156  52.357  1.00  0.00
ATOM    618  C   LEU A  54      59.893  58.732  52.873  1.00  0.00
ATOM    619  O   LEU A  54      59.789  57.867  52.041  1.00  0.00
ATOM    620  CB  LEU A  54      58.407  60.716  52.383  1.00  0.00
ATOM    621  CG  LEU A  54      57.638  60.637  53.742  1.00  0.00
ATOM    622  CD1 LEU A  54      58.327  61.504  54.794  1.00  0.00
ATOM    623  CD2 LEU A  54      56.185  60.935  53.489  1.00  0.00
ATOM    624  N   ALA A  55      59.883  58.509  54.228  1.00  0.00
ATOM    626  CA  ALA A  55      59.852  57.226  54.802  1.00  0.00
ATOM    627  C   ALA A  55      59.227  57.439  56.094  1.00  0.00
ATOM    628  O   ALA A  55      59.296  58.533  56.659  1.00  0.00
ATOM    629  CB  ALA A  55      61.171  56.551  54.947  1.00  0.00
ATOM    639  N   ILE A  56      58.408  56.463  56.402  1.00  0.00
ATOM    640  CA  ILE A  56      57.443  56.429  57.515  1.00  0.00
ATOM    641  CB  ILE A  56      55.910  56.477  56.995  1.00  0.00
ATOM    642  CG2 ILE A  56      55.033  56.280  58.309  1.00  0.00
ATOM    643  CG1 ILE A  56      55.515  57.814  56.231  1.00  0.00
ATOM    644  CD  ILE A  56      54.076  57.978  55.780  1.00  0.00
ATOM    645  C   ILE A  56      57.726  55.205  58.235  1.00  0.00
ATOM    646  O   ILE A  56      57.524  54.114  57.711  1.00  0.00
ATOM    656  N   PHE A  57      58.233  55.288  59.464  1.00  0.00
ATOM    658  CA  PHE A  57      58.575  54.080  60.201  1.00  0.00
ATOM    659  C   PHE A  57      57.808  53.980  61.564  1.00  0.00
ATOM    660  O   PHE A  57      57.708  54.866  62.368  1.00  0.00
ATOM    661  CB  PHE A  57      60.109  54.071  60.603  1.00  0.00
ATOM    662  CG  PHE A  57      61.067  54.233  59.459  1.00  0.00
ATOM    663  CD1 PHE A  57      61.359  55.449  58.996  1.00  0.00
ATOM    664  CD2 PHE A  57      61.848  53.131  58.995  1.00  0.00
ATOM    665  CE1 PHE A  57      62.354  55.755  58.109  1.00  0.00
ATOM    666  CE2 PHE A  57      62.869  53.375  58.075  1.00  0.00
ATOM    667  CZ  PHE A  57      63.112  54.706  57.642  1.00  0.00
ATOM    668  N   ASP A  58      57.354  52.744  61.875  1.00  0.00
ATOM    670  CA  ASP A  58      57.164  52.392  63.309  1.00  0.00
ATOM    671  C   ASP A  58      58.475  52.316  64.084  1.00  0.00
ATOM    672  O   ASP A  58      59.564  52.056  63.590  1.00  0.00
ATOM    673  CB  ASP A  58      56.356  50.989  63.345  1.00  0.00
ATOM    674  CG  ASP A  58      55.636  50.685  64.693  1.00  0.00
ATOM    675  OD1 ASP A  58      56.067  51.138  65.746  1.00  0.00
ATOM    676  OD2 ASP A  58      54.638  49.897  64.627  1.00  0.00
ATOM    686  N   ILE A  59      58.464  52.526  65.386  1.00  0.00
ATOM    687  CA  ILE A  59      59.742  52.600  66.173  1.00  0.00
ATOM    688  CB  ILE A  59      59.411  53.543  67.301  1.00  0.00
ATOM    689  CG2 ILE A  59      59.379  54.975  66.802  1.00  0.00
ATOM    690  CG1 ILE A  59      58.161  53.038  68.060  1.00  0.00
ATOM    691  CD  ILE A  59      58.036  53.694  69.442  1.00  0.00
ATOM    692  C   ILE A  59      60.268  51.199  66.544  1.00  0.00
ATOM    693  O   ILE A  59      61.528  50.998  66.664  1.00  0.00
ATOM    703  N   LYS A  60      59.367  50.219  66.549  1.00  0.00
ATOM    705  CA  LYS A  60      59.593  48.834  66.928  1.00  0.00
ATOM    706  C   LYS A  60      59.361  48.151  65.490  1.00  0.00
ATOM    707  O   LYS A  60      58.271  47.958  64.999  1.00  0.00
ATOM    708  CB  LYS A  60      58.631  48.336  68.025  1.00  0.00
ATOM    709  CG  LYS A  60      58.238  49.265  69.218  1.00  0.00
ATOM    710  CD  LYS A  60      59.378  49.804  70.117  1.00  0.00
ATOM    711  CE  LYS A  60      59.853  48.621  71.046  1.00  0.00
ATOM    712  NZ  LYS A  60      60.765  49.190  72.069  1.00  0.00
ATOM    716  N   MET A  61      60.397  47.594  64.943  1.00  0.00
ATOM    718  CA  MET A  61      60.323  46.802  63.761  1.00  0.00
ATOM    719  C   MET A  61      61.141  45.547  63.895  1.00  0.00
ATOM    720  O   MET A  61      62.172  45.566  64.605  1.00  0.00
ATOM    721  CB  MET A  61      60.731  47.495  62.456  1.00  0.00
ATOM    722  CG  MET A  61      59.880  48.662  61.999  1.00  0.00
ATOM    723  SD  MET A  61      58.180  48.274  61.580  1.00  0.00
ATOM    724  CE  MET A  61      58.394  47.159  60.094  1.00  0.00
ATOM    725  N   PRO A  62      60.789  44.377  63.344  1.00  0.00
ATOM    726  CA  PRO A  62      61.615  43.171  63.637  1.00  0.00
ATOM    727  C   PRO A  62      62.796  43.130  62.698  1.00  0.00
ATOM    728  O   PRO A  62      62.784  43.682  61.614  1.00  0.00
ATOM    729  CB  PRO A  62      60.653  42.042  63.347  1.00  0.00
ATOM    730  CG  PRO A  62      59.581  42.514  62.479  1.00  0.00
ATOM    731  CD  PRO A  62      59.447  43.999  62.957  1.00  0.00
ATOM    732  N   ARG A  63      63.857  42.445  63.212  1.00  0.00
ATOM    734  CA  ARG A  63      65.177  42.062  62.566  1.00  0.00
ATOM    735  C   ARG A  63      66.065  43.249  62.470  1.00  0.00
ATOM    736  O   ARG A  63      67.268  43.054  62.389  1.00  0.00
ATOM    737  CB  ARG A  63      64.860  41.262  61.337  1.00  0.00
ATOM    738  CG  ARG A  63      64.220  39.860  61.625  1.00  0.00
ATOM    739  CD  ARG A  63      63.738  39.109  60.388  1.00  0.00
ATOM    740  NE  ARG A  63      62.485  39.730  59.991  1.00  0.00
ATOM    742  CZ  ARG A  63      61.272  39.239  60.254  1.00  0.00
ATOM    743  NH1 ARG A  63      61.050  38.431  61.244  1.00  0.00
ATOM    746  NH2 ARG A  63      60.360  39.530  59.312  1.00  0.00
ATOM    749  N   MET A  64      65.558  44.434  62.529  1.00  0.00
ATOM    751  CA  MET A  64      66.273  45.683  62.745  1.00  0.00
ATOM    752  C   MET A  64      65.395  46.749  63.294  1.00  0.00
ATOM    753  O   MET A  64      64.291  46.950  62.788  1.00  0.00
ATOM    754  CB  MET A  64      66.873  46.217  61.328  1.00  0.00
ATOM    755  CG  MET A  64      67.464  47.634  61.399  1.00  0.00
ATOM    756  SD  MET A  64      68.709  47.900  62.665  1.00  0.00
ATOM    757  CE  MET A  64      70.025  46.801  61.979  1.00  0.00
ATOM    758  N   ASP A  65      65.839  47.414  64.395  1.00  0.00
ATOM    760  CA  ASP A  65      64.982  48.374  65.023  1.00  0.00
ATOM    761  C   ASP A  65      64.464  49.519  64.129  1.00  0.00
ATOM    762  O   ASP A  65      65.274  50.007  63.315  1.00  0.00
ATOM    763  CB  ASP A  65      65.588  48.736  66.369  1.00  0.00
ATOM    764  CG  ASP A  65      65.802  47.517  67.279  1.00  0.00
ATOM    765  OD1 ASP A  65      65.303  46.406  66.979  1.00  0.00
ATOM    766  OD2 ASP A  65      66.297  47.628  68.430  1.00  0.00
ATOM    767  N   GLY A  66      63.209  49.909  64.227  1.00  0.00
ATOM    769  CA  GLY A  66      62.593  50.884  63.338  1.00  0.00
ATOM    770  C   GLY A  66      63.249  52.275  63.556  1.00  0.00
ATOM    771  O   GLY A  66      63.699  52.904  62.619  1.00  0.00
ATOM    772  N   MET A  67      63.398  52.648  64.843  1.00  0.00
ATOM    774  CA  MET A  67      64.228  53.754  65.303  1.00  0.00
ATOM    775  C   MET A  67      65.713  53.715  64.893  1.00  0.00
ATOM    776  O   MET A  67      66.211  54.771  64.416  1.00  0.00
ATOM    777  CB  MET A  67      64.149  54.021  66.853  1.00  0.00
ATOM    778  CG  MET A  67      64.435  52.835  67.866  1.00  0.00
ATOM    779  SD  MET A  67      66.131  52.330  68.007  1.00  0.00
ATOM    780  CE  MET A  67      65.862  51.072  69.285  1.00  0.00
ATOM    781  N   GLU A  68      66.344  52.567  64.887  1.00  0.00
ATOM    783  CA  GLU A  68      67.765  52.452  64.595  1.00  0.00
ATOM    784  C   GLU A  68      67.970  52.583  63.113  1.00  0.00
ATOM    785  O   GLU A  68      68.768  53.416  62.693  1.00  0.00
ATOM    786  CB  GLU A  68      68.501  51.170  65.155  1.00  0.00
ATOM    787  CG  GLU A  68      69.993  51.058  64.801  1.00  0.00
ATOM    788  CD  GLU A  68      70.872  52.200  65.238  1.00  0.00
ATOM    789  OE1 GLU A  68      72.076  52.285  64.767  1.00  0.00
ATOM    790  OE2 GLU A  68      70.475  53.000  66.154  1.00  0.00
ATOM    791  N   LEU A  69      67.171  51.964  62.341  1.00  0.00
ATOM    793  CA  LEU A  69      67.054  52.230  60.971  1.00  0.00
ATOM    794  C   LEU A  69      66.821  53.718  60.425  1.00  0.00
ATOM    795  O   LEU A  69      67.593  54.257  59.634  1.00  0.00
ATOM    796  CB  LEU A  69      65.914  51.317  60.457  1.00  0.00
ATOM    797  CG  LEU A  69      65.798  51.121  58.948  1.00  0.00
ATOM    798  CD1 LEU A  69      67.077  50.845  58.081  1.00  0.00
ATOM    799  CD2 LEU A  69      64.866  49.958  58.679  1.00  0.00
ATOM    800  N   LEU A  70      65.786  54.343  61.082  1.00  0.00
ATOM    802  CA  LEU A  70      65.612  55.770  60.915  1.00  0.00
ATOM    803  C   LEU A  70      66.790  56.649  61.455  1.00  0.00
ATOM    804  O   LEU A  70      67.346  57.508  60.722  1.00  0.00
ATOM    805  CB  LEU A  70      64.290  56.174  61.649  1.00  0.00
ATOM    806  CG  LEU A  70      63.848  57.627  61.695  1.00  0.00
ATOM    807  CD1 LEU A  70      64.063  58.392  60.366  1.00  0.00
ATOM    808  CD2 LEU A  70      62.402  57.674  62.091  1.00  0.00
ATOM    809  N   ARG A  71      67.344  56.364  62.659  1.00  0.00
ATOM    811  CA  ARG A  71      68.652  56.913  63.072  1.00  0.00
ATOM    812  C   ARG A  71      69.829  56.783  62.137  1.00  0.00
ATOM    813  O   ARG A  71      70.740  57.611  62.037  1.00  0.00
ATOM    814  CB  ARG A  71      69.119  56.494  64.444  1.00  0.00
ATOM    815  CG  ARG A  71      70.376  57.181  64.967  1.00  0.00
ATOM    816  CD  ARG A  71      70.555  57.195  66.480  1.00  0.00
ATOM    817  NE  ARG A  71      70.591  55.820  66.917  1.00  0.00
ATOM    819  CZ  ARG A  71      70.568  55.457  68.277  1.00  0.00
ATOM    820  NH1 ARG A  71      70.834  56.296  69.284  1.00  0.00
ATOM    823  NH2 ARG A  71      70.355  54.198  68.496  1.00  0.00
ATOM    826  N   ARG A  72      69.942  55.628  61.429  1.00  0.00
ATOM    828  CA  ARG A  72      70.950  55.457  60.393  1.00  0.00
ATOM    829  C   ARG A  72      70.657  56.277  59.130  1.00  0.00
ATOM    830  O   ARG A  72      71.553  56.812  58.525  1.00  0.00
ATOM    831  CB  ARG A  72      71.244  53.974  60.215  1.00  0.00
ATOM    832  CG  ARG A  72      71.869  53.273  61.443  1.00  0.00
ATOM    833  CD  ARG A  72      72.341  51.854  61.099  1.00  0.00
ATOM    834  NE  ARG A  72      72.662  51.152  62.330  1.00  0.00
ATOM    836  CZ  ARG A  72      73.015  49.868  62.276  1.00  0.00
ATOM    837  NH1 ARG A  72      73.053  49.186  61.176  1.00  0.00
ATOM    840  NH2 ARG A  72      73.414  49.281  63.393  1.00  0.00
ATOM    843  N   LEU A  73      69.400  56.368  58.792  1.00  0.00
ATOM    845  CA  LEU A  73      69.024  56.927  57.484  1.00  0.00
ATOM    846  C   LEU A  73      69.009  58.425  57.503  1.00  0.00
ATOM    847  O   LEU A  73      69.596  58.996  56.586  1.00  0.00
ATOM    848  CB  LEU A  73      67.651  56.357  57.019  1.00  0.00
ATOM    849  CG  LEU A  73      67.408  56.617  55.511  1.00  0.00
ATOM    850  CD1 LEU A  73      68.533  56.010  54.567  1.00  0.00
ATOM    851  CD2 LEU A  73      66.011  56.021  55.117  1.00  0.00
ATOM    852  N   ARG A  74      68.470  59.072  58.537  1.00  0.00
ATOM    854  CA  ARG A  74      68.548  60.517  58.682  1.00  0.00
ATOM    855  C   ARG A  74      69.854  60.953  59.178  1.00  0.00
ATOM    856  O   ARG A  74      70.171  62.121  59.017  1.00  0.00
ATOM    857  CB  ARG A  74      67.298  60.970  59.475  1.00  0.00
ATOM    858  CG  ARG A  74      66.924  62.453  59.710  1.00  0.00
ATOM    859  CD  ARG A  74      66.971  63.458  58.461  1.00  0.00
ATOM    860  NE  ARG A  74      66.407  64.679  59.145  1.00  0.00
ATOM    862  CZ  ARG A  74      65.249  65.261  58.874  1.00  0.00
ATOM    863  NH1 ARG A  74      64.433  65.032  57.834  1.00  0.00
ATOM    866  NH2 ARG A  74      64.808  66.230  59.665  1.00  0.00
ATOM    869  N   GLN A  75      70.811  60.089  59.665  1.00  0.00
ATOM    871  CA  GLN A  75      72.198  60.470  59.932  1.00  0.00
ATOM    872  C   GLN A  75      73.035  60.849  58.677  1.00  0.00
ATOM    873  O   GLN A  75      73.765  61.852  58.567  1.00  0.00
ATOM    874  CB  GLN A  75      72.939  59.376  60.765  1.00  0.00
ATOM    875  CG  GLN A  75      74.466  59.446  60.813  1.00  0.00
ATOM    876  CD  GLN A  75      75.128  60.799  61.201  1.00  0.00
ATOM    877  OE1 GLN A  75      74.550  61.873  61.362  1.00  0.00
ATOM    878  NE2 GLN A  75      76.507  60.788  61.233  1.00  0.00
ATOM    881  N   LYS A  76      72.967  60.031  57.604  1.00  0.00
ATOM    883  CA  LYS A  76      73.791  60.002  56.399  1.00  0.00
ATOM    884  C   LYS A  76      73.079  60.778  55.254  1.00  0.00
ATOM    885  O   LYS A  76      73.591  60.953  54.143  1.00  0.00
ATOM    886  CB  LYS A  76      74.043  58.567  55.918  1.00  0.00
ATOM    887  CG  LYS A  76      72.775  57.810  55.393  1.00  0.00
ATOM    888  CD  LYS A  76      73.087  56.241  55.337  1.00  0.00
ATOM    889  CE  LYS A  76      74.384  55.840  54.649  1.00  0.00
ATOM    890  NZ  LYS A  76      74.444  56.280  53.309  1.00  0.00
ATOM    894  N   SER A  77      71.864  61.322  55.456  1.00  0.00
ATOM    896  CA  SER A  77      71.006  61.751  54.386  1.00  0.00
ATOM    897  C   SER A  77      70.215  62.872  54.949  1.00  0.00
ATOM    898  O   SER A  77      69.921  62.921  56.122  1.00  0.00
ATOM    899  CB  SER A  77      70.229  60.678  53.671  1.00  0.00
ATOM    900  OG  SER A  77      69.314  61.141  52.642  1.00  0.00
ATOM    902  N   ASP A  78      69.741  63.796  54.086  1.00  0.00
ATOM    904  CA  ASP A  78      68.856  64.942  54.445  1.00  0.00
ATOM    905  C   ASP A  78      67.427  64.695  54.196  1.00  0.00
ATOM    906  O   ASP A  78      66.631  65.572  54.446  1.00  0.00
ATOM    907  CB  ASP A  78      69.295  66.220  53.580  1.00  0.00
ATOM    908  CG  ASP A  78      69.556  66.169  52.092  1.00  0.00
ATOM    909  OD1 ASP A  78      69.679  67.281  51.529  1.00  0.00
ATOM    910  OD2 ASP A  78      70.024  65.159  51.563  1.00  0.00
ATOM    911  N   LEU A  79      66.985  63.451  53.811  1.00  0.00
ATOM    913  CA  LEU A  79      65.654  63.185  53.167  1.00  0.00
ATOM    914  C   LEU A  79      64.480  63.525  54.171  1.00  0.00
ATOM    915  O   LEU A  79      64.674  63.451  55.392  1.00  0.00
ATOM    916  CB  LEU A  79      65.649  61.696  52.705  1.00  0.00
ATOM    917  CG  LEU A  79      65.077  60.598  53.740  1.00  0.00
ATOM    918  CD1 LEU A  79      64.746  59.222  53.152  1.00  0.00
ATOM    919  CD2 LEU A  79      66.103  60.354  54.944  1.00  0.00
ATOM    920  N   PRO A  80      63.257  63.900  53.861  1.00  0.00
ATOM    921  CA  PRO A  80      62.126  64.086  54.851  1.00  0.00
ATOM    922  C   PRO A  80      61.821  62.708  55.424  1.00  0.00
ATOM    923  O   PRO A  80      61.848  61.682  54.716  1.00  0.00
ATOM    924  CB  PRO A  80      60.979  64.447  53.848  1.00  0.00
ATOM    925  CG  PRO A  80      61.656  65.348  52.857  1.00  0.00
ATOM    926  CD  PRO A  80      62.924  64.599  52.609  1.00  0.00
ATOM    927  N   VAL A  81      61.581  62.680  56.715  1.00  0.00
ATOM    929  CA  VAL A  81      61.243  61.469  57.516  1.00  0.00
ATOM    930  C   VAL A  81      59.971  61.768  58.360  1.00  0.00
ATOM    931  O   VAL A  81      59.724  62.867  58.778  1.00  0.00
ATOM    932  CB  VAL A  81      62.391  60.939  58.350  1.00  0.00
ATOM    933  CG1 VAL A  81      63.641  60.553  57.433  1.00  0.00
ATOM    934  CG2 VAL A  81      62.929  61.921  59.400  1.00  0.00
ATOM    944  N   ILE A  82      59.089  60.725  58.555  1.00  0.00
ATOM    945  CA  ILE A  82      57.984  60.799  59.528  1.00  0.00
ATOM    946  CB  ILE A  82      56.722  61.023  58.770  1.00  0.00
ATOM    947  CG2 ILE A  82      55.454  60.642  59.591  1.00  0.00
ATOM    948  CG1 ILE A  82      56.594  62.514  58.283  1.00  0.00
ATOM    949  CD  ILE A  82      55.384  62.913  57.386  1.00  0.00
ATOM    950  C   ILE A  82      58.060  59.486  60.344  1.00  0.00
ATOM    951  O   ILE A  82      58.669  58.579  59.768  1.00  0.00
ATOM    961  N   PHE A  83      57.465  59.396  61.524  1.00  0.00
ATOM    963  CA  PHE A  83      57.323  58.118  62.145  1.00  0.00
ATOM    964  C   PHE A  83      56.051  57.913  62.974  1.00  0.00
ATOM    965  O   PHE A  83      55.227  58.834  63.230  1.00  0.00
ATOM    966  CB  PHE A  83      58.613  57.778  62.949  1.00  0.00
ATOM    967  CG  PHE A  83      58.958  58.699  64.061  1.00  0.00
ATOM    968  CD1 PHE A  83      59.727  59.840  63.765  1.00  0.00
ATOM    969  CD2 PHE A  83      58.722  58.334  65.396  1.00  0.00
ATOM    970  CE1 PHE A  83      60.204  60.691  64.771  1.00  0.00
ATOM    971  CE2 PHE A  83      59.321  59.082  66.416  1.00  0.00
ATOM    972  CZ  PHE A  83      60.035  60.264  66.121  1.00  0.00
ATOM    973  N   LEU A  84      55.856  56.640  63.370  1.00  0.00
ATOM    975  CA  LEU A  84      54.605  56.275  64.010  1.00  0.00
ATOM    976  C   LEU A  84      54.964  55.899  65.404  1.00  0.00
ATOM    977  O   LEU A  84      55.503  54.832  65.741  1.00  0.00
ATOM    978  CB  LEU A  84      54.046  55.122  63.172  1.00  0.00
ATOM    979  CG  LEU A  84      53.969  55.354  61.661  1.00  0.00
ATOM    980  CD1 LEU A  84      53.605  54.050  60.952  1.00  0.00
ATOM    981  CD2 LEU A  84      52.950  56.471  61.341  1.00  0.00
ATOM    991  N   THR A  85      54.747  56.795  66.405  1.00  0.00
ATOM    992  CA  THR A  85      55.121  56.544  67.803  1.00  0.00
ATOM    993  CB  THR A  85      55.581  57.837  68.401  1.00  0.00
ATOM    994  OG1 THR A  85      56.136  57.440  69.635  1.00  0.00
ATOM    995  CG2 THR A  85      54.458  58.924  68.695  1.00  0.00
ATOM    996  C   THR A  85      53.923  55.831  68.607  1.00  0.00
ATOM    997  O   THR A  85      52.779  55.784  68.194  1.00  0.00
ATOM   1007  N   SER A  86      54.266  55.100  69.707  1.00  0.00
ATOM   1009  CA  SER A  86      53.231  54.467  70.525  1.00  0.00
ATOM   1010  C   SER A  86      53.823  54.498  71.955  1.00  0.00
ATOM   1011  O   SER A  86      55.010  54.806  72.152  1.00  0.00
ATOM   1012  CB  SER A  86      52.958  53.004  70.128  1.00  0.00
ATOM   1013  OG  SER A  86      51.795  52.514  70.794  1.00  0.00
ATOM   1015  N   LYS A  87      52.989  54.174  72.926  1.00  0.00
ATOM   1017  CA  LYS A  87      53.246  54.515  74.344  1.00  0.00
ATOM   1018  C   LYS A  87      54.184  53.548  74.944  1.00  0.00
ATOM   1019  O   LYS A  87      54.389  52.489  74.356  1.00  0.00
ATOM   1020  CB  LYS A  87      51.892  54.549  75.028  1.00  0.00
ATOM   1021  CG  LYS A  87      50.943  55.655  74.404  1.00  0.00
ATOM   1022  CD  LYS A  87      51.357  57.080  74.870  1.00  0.00
ATOM   1023  CE  LYS A  87      50.224  58.087  74.486  1.00  0.00
ATOM   1024  NZ  LYS A  87      50.634  59.441  74.429  1.00  0.00
ATOM   1028  N   ASP A  88      54.814  53.901  76.117  1.00  0.00
ATOM   1030  CA  ASP A  88      55.695  53.020  76.799  1.00  0.00
ATOM   1031  C   ASP A  88      56.954  52.689  76.042  1.00  0.00
ATOM   1032  O   ASP A  88      57.423  51.601  76.132  1.00  0.00
ATOM   1033  CB  ASP A  88      55.058  51.769  77.520  1.00  0.00
ATOM   1034  CG  ASP A  88      54.240  52.175  78.784  1.00  0.00
ATOM   1035  OD1 ASP A  88      54.283  53.350  79.325  1.00  0.00
ATOM   1036  OD2 ASP A  88      53.537  51.220  79.251  1.00  0.00
ATOM   1037  N   ASP A  89      57.455  53.648  75.173  1.00  0.00
ATOM   1039  CA  ASP A  89      58.755  53.475  74.574  1.00  0.00
ATOM   1040  C   ASP A  89      59.367  54.857  74.215  1.00  0.00
ATOM   1041  O   ASP A  89      59.579  55.313  73.101  1.00  0.00
ATOM   1042  CB  ASP A  89      58.573  52.639  73.253  1.00  0.00
ATOM   1043  CG  ASP A  89      58.612  51.130  73.563  1.00  0.00
ATOM   1044  OD1 ASP A  89      57.765  50.273  73.129  1.00  0.00
ATOM   1045  OD2 ASP A  89      59.690  50.745  74.061  1.00  0.00
ATOM   1046  N   GLU A  90      59.591  55.654  75.281  1.00  0.00
ATOM   1048  CA  GLU A  90      60.234  56.955  75.225  1.00  0.00
ATOM   1049  C   GLU A  90      61.652  57.149  74.719  1.00  0.00
ATOM   1050  O   GLU A  90      62.023  58.163  74.175  1.00  0.00
ATOM   1051  CB  GLU A  90      59.932  57.731  76.532  1.00  0.00
ATOM   1052  CG  GLU A  90      58.501  57.855  76.867  1.00  0.00
ATOM   1053  CD  GLU A  90      58.367  58.662  78.107  1.00  0.00
ATOM   1054  OE1 GLU A  90      57.522  58.354  78.974  1.00  0.00
ATOM   1055  OE2 GLU A  90      59.081  59.715  78.258  1.00  0.00
ATOM   1065  N   ILE A  91      62.559  56.223  75.093  1.00  0.00
ATOM   1066  CA  ILE A  91      63.891  56.149  74.453  1.00  0.00
ATOM   1067  CB  ILE A  91      64.728  55.226  75.238  1.00  0.00
ATOM   1068  CG2 ILE A  91      66.128  55.088  74.562  1.00  0.00
ATOM   1069  CG1 ILE A  91      64.966  55.710  76.618  1.00  0.00
ATOM   1070  CD  ILE A  91      65.322  57.268  76.711  1.00  0.00
ATOM   1071  C   ILE A  91      63.913  55.757  72.982  1.00  0.00
ATOM   1072  O   ILE A  91      64.648  56.403  72.211  1.00  0.00
ATOM   1082  N   ASP A  92      63.145  54.752  72.573  1.00  0.00
ATOM   1084  CA  ASP A  92      62.950  54.456  71.202  1.00  0.00
ATOM   1085  C   ASP A  92      62.304  55.596  70.368  1.00  0.00
ATOM   1086  O   ASP A  92      62.868  55.959  69.285  1.00  0.00
ATOM   1087  CB  ASP A  92      61.999  53.172  70.988  1.00  0.00
ATOM   1088  CG  ASP A  92      62.717  51.975  71.538  1.00  0.00
ATOM   1089  OD1 ASP A  92      62.584  50.909  70.872  1.00  0.00
ATOM   1090  OD2 ASP A  92      63.353  52.044  72.588  1.00  0.00
ATOM   1091  N   GLU A  93      61.322  56.285  71.001  1.00  0.00
ATOM   1093  CA  GLU A  93      60.850  57.475  70.366  1.00  0.00
ATOM   1094  C   GLU A  93      61.949  58.479  70.125  1.00  0.00
ATOM   1095  O   GLU A  93      62.086  58.937  68.959  1.00  0.00
ATOM   1096  CB  GLU A  93      59.735  58.117  71.203  1.00  0.00
ATOM   1097  CG  GLU A  93      59.190  59.370  70.492  1.00  0.00
ATOM   1098  CD  GLU A  93      58.058  60.001  71.297  1.00  0.00
ATOM   1099  OE1 GLU A  93      58.297  60.408  72.481  1.00  0.00
ATOM   1100  OE2 GLU A  93      56.907  60.014  70.784  1.00  0.00
ATOM   1101  N   LEU A  94      62.777  58.745  71.212  1.00  0.00
ATOM   1103  CA  LEU A  94      63.926  59.664  71.141  1.00  0.00
ATOM   1104  C   LEU A  94      64.956  59.344  70.040  1.00  0.00
ATOM   1105  O   LEU A  94      65.400  60.277  69.362  1.00  0.00
ATOM   1106  CB  LEU A  94      64.533  59.872  72.606  1.00  0.00
ATOM   1107  CG  LEU A  94      65.869  60.725  72.714  1.00  0.00
ATOM   1108  CD1 LEU A  94      65.664  62.162  72.274  1.00  0.00
ATOM   1109  CD2 LEU A  94      66.447  60.612  74.120  1.00  0.00
ATOM   1110  N   PHE A  95      65.277  58.041  69.752  1.00  0.00
ATOM   1112  CA  PHE A  95      66.277  57.639  68.769  1.00  0.00
ATOM   1113  C   PHE A  95      65.809  57.959  67.422  1.00  0.00
ATOM   1114  O   PHE A  95      66.585  58.132  66.483  1.00  0.00
ATOM   1115  CB  PHE A  95      66.753  56.172  69.005  1.00  0.00
ATOM   1116  CG  PHE A  95      67.567  55.862  70.275  1.00  0.00
ATOM   1117  CD1 PHE A  95      67.767  56.681  71.349  1.00  0.00
ATOM   1118  CD2 PHE A  95      68.037  54.517  70.370  1.00  0.00
ATOM   1119  CE1 PHE A  95      68.442  56.230  72.539  1.00  0.00
ATOM   1120  CE2 PHE A  95      68.594  54.001  71.605  1.00  0.00
ATOM   1121  CZ  PHE A  95      68.818  54.837  72.667  1.00  0.00
ATOM   1122  N   GLY A  96      64.450  57.976  67.203  1.00  0.00
ATOM   1124  CA  GLY A  96      63.892  58.380  66.003  1.00  0.00
ATOM   1125  C   GLY A  96      64.027  59.817  65.668  1.00  0.00
ATOM   1126  O   GLY A  96      63.516  60.245  64.670  1.00  0.00
ATOM   1127  N   LEU A  97      64.678  60.602  66.558  1.00  0.00
ATOM   1129  CA  LEU A  97      64.533  62.063  66.587  1.00  0.00
ATOM   1130  C   LEU A  97      65.803  62.653  67.034  1.00  0.00
ATOM   1131  O   LEU A  97      65.910  63.881  66.921  1.00  0.00
ATOM   1132  CB  LEU A  97      63.321  62.267  67.560  1.00  0.00
ATOM   1133  CG  LEU A  97      62.940  63.756  67.903  1.00  0.00
ATOM   1134  CD1 LEU A  97      62.720  64.532  66.661  1.00  0.00
ATOM   1135  CD2 LEU A  97      61.742  63.986  68.860  1.00  0.00
ATOM   1136  N   LYS A  98      66.908  61.847  67.364  1.00  0.00
ATOM   1138  CA  LYS A  98      68.160  62.336  67.583  1.00  0.00
ATOM   1139  C   LYS A  98      68.787  62.976  66.284  1.00  0.00
ATOM   1140  O   LYS A  98      69.434  64.014  66.392  1.00  0.00
ATOM   1141  CB  LYS A  98      69.225  61.199  68.115  1.00  0.00
ATOM   1142  CG  LYS A  98      68.775  60.642  69.522  1.00  0.00
ATOM   1143  CD  LYS A  98      68.887  61.597  70.812  1.00  0.00
ATOM   1144  CE  LYS A  98      70.178  62.399  70.844  1.00  0.00
ATOM   1145  NZ  LYS A  98      70.186  63.152  72.074  1.00  0.00
ATOM   1149  N   MET A  99      68.463  62.395  65.085  1.00  0.00
ATOM   1151  CA  MET A  99      69.058  63.038  63.897  1.00  0.00
ATOM   1152  C   MET A  99      67.964  63.936  63.232  1.00  0.00
ATOM   1153  O   MET A  99      68.259  64.487  62.212  1.00  0.00
ATOM   1154  CB  MET A  99      69.586  62.007  62.892  1.00  0.00
ATOM   1155  CG  MET A  99      70.427  60.923  63.498  1.00  0.00
ATOM   1156  SD  MET A  99      72.099  61.525  63.866  1.00  0.00
ATOM   1157  CE  MET A  99      72.567  59.942  64.555  1.00  0.00
ATOM   1158  N   GLY A 100      66.789  64.040  63.920  1.00  0.00
ATOM   1160  CA  GLY A 100      65.699  64.932  63.677  1.00  0.00
ATOM   1161  C   GLY A 100      64.630  64.456  62.789  1.00  0.00
ATOM   1162  O   GLY A 100      64.668  63.380  62.257  1.00  0.00
ATOM   1163  N   ALA A 101      63.495  65.185  62.735  1.00  0.00
ATOM   1165  CA  ALA A 101      62.312  64.732  62.044  1.00  0.00
ATOM   1166  C   ALA A 101      61.439  65.881  61.567  1.00  0.00
ATOM   1167  O   ALA A 101      61.281  66.903  62.249  1.00  0.00
ATOM   1168  CB  ALA A 101      61.453  63.732  62.929  1.00  0.00
ATOM   1169  N   ASP A 102      60.746  65.667  60.380  1.00  0.00
ATOM   1171  CA  ASP A 102      59.769  66.524  59.825  1.00  0.00
ATOM   1172  C   ASP A 102      58.476  66.430  60.628  1.00  0.00
ATOM   1173  O   ASP A 102      57.974  67.423  61.097  1.00  0.00
ATOM   1174  CB  ASP A 102      59.500  66.344  58.314  1.00  0.00
ATOM   1175  CG  ASP A 102      60.905  66.585  57.708  1.00  0.00
ATOM   1176  OD1 ASP A 102      61.084  67.733  57.238  1.00  0.00
ATOM   1177  OD2 ASP A 102      61.805  65.755  57.782  1.00  0.00
ATOM   1178  N   ASP A 103      57.935  65.244  60.934  1.00  0.00
ATOM   1180  CA  ASP A 103      56.758  65.149  61.757  1.00  0.00
ATOM   1181  C   ASP A 103      56.852  63.718  62.419  1.00  0.00
ATOM   1182  O   ASP A 103      57.774  62.977  62.073  1.00  0.00
ATOM   1183  CB  ASP A 103      55.400  65.289  60.998  1.00  0.00
ATOM   1184  CG  ASP A 103      54.294  65.647  61.900  1.00  0.00
ATOM   1185  OD1 ASP A 103      54.559  66.008  63.097  1.00  0.00
ATOM   1186  OD2 ASP A 103      53.184  65.726  61.390  1.00  0.00
ATOM   1187  N   PHE A 104      55.938  63.363  63.352  1.00  0.00
ATOM   1189  CA  PHE A 104      55.664  62.033  63.839  1.00  0.00
ATOM   1190  C   PHE A 104      54.189  62.066  64.163  1.00  0.00
ATOM   1191  O   PHE A 104      53.634  63.055  64.536  1.00  0.00
ATOM   1192  CB  PHE A 104      56.631  61.406  64.855  1.00  0.00
ATOM   1193  CG  PHE A 104      56.674  62.154  66.178  1.00  0.00
ATOM   1194  CD1 PHE A 104      57.787  62.830  66.594  1.00  0.00
ATOM   1195  CD2 PHE A 104      55.595  62.025  67.045  1.00  0.00
ATOM   1196  CE1 PHE A 104      57.828  63.521  67.758  1.00  0.00
ATOM   1197  CE2 PHE A 104      55.568  62.700  68.235  1.00  0.00
ATOM   1198  CZ  PHE A 104      56.648  63.474  68.582  1.00  0.00
ATOM   1208  N   ILE A 105      53.451  60.989  63.983  1.00  0.00
ATOM   1209  CA  ILE A 105      52.105  60.853  64.468  1.00  0.00
ATOM   1210  CB  ILE A 105      51.190  60.570  63.263  1.00  0.00
ATOM   1211  CG2 ILE A 105      51.518  59.190  62.697  1.00  0.00
ATOM   1212  CG1 ILE A 105      49.718  60.812  63.653  1.00  0.00
ATOM   1213  CD  ILE A 105      48.821  60.755  62.374  1.00  0.00
ATOM   1214  C   ILE A 105      52.048  59.780  65.508  1.00  0.00
ATOM   1215  O   ILE A 105      52.829  58.848  65.570  1.00  0.00
ATOM   1234  N   THR A 106      51.060  59.822  66.424  1.00  0.00
ATOM   1235  CA  THR A 106      50.894  58.827  67.453  1.00  0.00
ATOM   1236  CB  THR A 106      50.593  59.474  68.848  1.00  0.00
ATOM   1237  OG1 THR A 106      51.570  60.442  69.143  1.00  0.00
ATOM   1238  CG2 THR A 106      50.661  58.391  69.947  1.00  0.00
ATOM   1239  C   THR A 106      49.831  57.809  67.062  1.00  0.00
ATOM   1240  O   THR A 106      48.725  58.268  66.688  1.00  0.00
ATOM   1250  N   LYS A 107      50.100  56.477  67.198  1.00  0.00
ATOM   1252  CA  LYS A 107      49.060  55.453  67.076  1.00  0.00
ATOM   1253  C   LYS A 107      48.016  55.529  68.221  1.00  0.00
ATOM   1254  O   LYS A 107      48.326  55.779  69.376  1.00  0.00
ATOM   1255  CB  LYS A 107      49.572  54.072  66.800  1.00  0.00
ATOM   1256  CG  LYS A 107      50.408  53.944  65.513  1.00  0.00
ATOM   1257  CD  LYS A 107      50.768  52.482  65.062  1.00  0.00
ATOM   1258  CE  LYS A 107      51.843  52.245  63.949  1.00  0.00
ATOM   1259  NZ  LYS A 107      52.120  50.792  63.594  1.00  0.00
ATOM   1263  N   PRO A 108      46.755  55.179  68.069  1.00  0.00
ATOM   1264  CA  PRO A 108      46.121  55.067  66.783  1.00  0.00
ATOM   1265  C   PRO A 108      45.892  56.398  66.101  1.00  0.00
ATOM   1266  O   PRO A 108      45.504  57.353  66.820  1.00  0.00
ATOM   1267  CB  PRO A 108      44.766  54.448  67.100  1.00  0.00
ATOM   1268  CG  PRO A 108      44.527  54.730  68.545  1.00  0.00
ATOM   1269  CD  PRO A 108      45.853  54.696  69.167  1.00  0.00
ATOM   1270  N   PHE A 109      46.064  56.414  64.846  1.00  0.00
ATOM   1272  CA  PHE A 109      45.637  57.570  64.049  1.00  0.00
ATOM   1273  C   PHE A 109      44.552  57.115  63.094  1.00  0.00
ATOM   1274  O   PHE A 109      44.417  55.890  62.804  1.00  0.00
ATOM   1275  CB  PHE A 109      46.880  58.148  63.260  1.00  0.00
ATOM   1276  CG  PHE A 109      47.688  57.081  62.479  1.00  0.00
ATOM   1277  CD1 PHE A 109      47.215  56.538  61.286  1.00  0.00
ATOM   1278  CD2 PHE A 109      48.836  56.539  63.022  1.00  0.00
ATOM   1279  CE1 PHE A 109      47.916  55.551  60.561  1.00  0.00
ATOM   1280  CE2 PHE A 109      49.471  55.467  62.358  1.00  0.00
ATOM   1281  CZ  PHE A 109      48.970  54.900  61.210  1.00  0.00
ATOM   1282  N   SER A 110      43.748  58.023  62.512  1.00  0.00
ATOM   1284  CA  SER A 110      42.965  57.837  61.269  1.00  0.00
ATOM   1285  C   SER A 110      43.763  58.011  60.055  1.00  0.00
ATOM   1286  O   SER A 110      44.716  58.815  59.972  1.00  0.00
ATOM   1287  CB  SER A 110      41.643  58.792  61.258  1.00  0.00
ATOM   1288  OG  SER A 110      40.934  58.792  59.993  1.00  0.00
ATOM   1290  N   GLN A 111      43.422  57.353  58.939  1.00  0.00
ATOM   1292  CA  GLN A 111      43.917  57.611  57.585  1.00  0.00
ATOM   1293  C   GLN A 111      43.766  59.147  57.227  1.00  0.00
ATOM   1294  O   GLN A 111      44.668  59.741  56.628  1.00  0.00
ATOM   1295  CB  GLN A 111      43.108  56.847  56.468  1.00  0.00
ATOM   1296  CG  GLN A 111      43.096  55.338  56.761  1.00  0.00
ATOM   1297  CD  GLN A 111      41.904  54.788  57.515  1.00  0.00
ATOM   1298  OE1 GLN A 111      41.729  54.943  58.749  1.00  0.00
ATOM   1299  NE2 GLN A 111      40.944  54.126  56.760  1.00  0.00
ATOM   1302  N   ARG A 112      42.656  59.747  57.613  1.00  0.00
ATOM   1304  CA  ARG A 112      42.536  61.181  57.562  1.00  0.00
ATOM   1305  C   ARG A 112      43.602  61.985  58.299  1.00  0.00
ATOM   1306  O   ARG A 112      43.997  63.072  57.844  1.00  0.00
ATOM   1307  CB  ARG A 112      41.083  61.519  58.061  1.00  0.00
ATOM   1308  CG  ARG A 112      40.887  63.105  58.105  1.00  0.00
ATOM   1309  CD  ARG A 112      40.916  63.800  56.720  1.00  0.00
ATOM   1310  NE  ARG A 112      40.529  65.213  57.003  1.00  0.00
ATOM   1312  CZ  ARG A 112      41.355  66.144  57.506  1.00  0.00
ATOM   1313  NH1 ARG A 112      42.615  65.920  57.894  1.00  0.00
ATOM   1316  NH2 ARG A 112      40.882  67.347  57.767  1.00  0.00
ATOM   1319  N   LEU A 113      44.005  61.482  59.473  1.00  0.00
ATOM   1321  CA  LEU A 113      44.841  62.243  60.421  1.00  0.00
ATOM   1322  C   LEU A 113      46.307  62.186  59.983  1.00  0.00
ATOM   1323  O   LEU A 113      47.068  63.171  59.813  1.00  0.00
ATOM   1324  CB  LEU A 113      44.697  61.662  61.877  1.00  0.00
ATOM   1325  CG  LEU A 113      45.394  62.452  63.065  1.00  0.00
ATOM   1326  CD1 LEU A 113      44.574  63.693  63.371  1.00  0.00
ATOM   1327  CD2 LEU A 113      45.617  61.516  64.268  1.00  0.00
ATOM   1328  N   LEU A 114      46.674  60.941  59.493  1.00  0.00
ATOM   1330  CA  LEU A 114      47.848  60.654  58.743  1.00  0.00
ATOM   1331  C   LEU A 114      48.015  61.497  57.492  1.00  0.00
ATOM   1332  O   LEU A 114      48.975  62.246  57.420  1.00  0.00
ATOM   1333  CB  LEU A 114      47.994  59.211  58.308  1.00  0.00
ATOM   1334  CG  LEU A 114      49.333  58.760  57.756  1.00  0.00
ATOM   1335  CD1 LEU A 114      50.354  58.916  58.954  1.00  0.00
ATOM   1336  CD2 LEU A 114      49.148  57.289  57.324  1.00  0.00
ATOM   1337  N   VAL A 115      47.034  61.543  56.592  1.00  0.00
ATOM   1339  CA  VAL A 115      47.131  62.230  55.234  1.00  0.00
ATOM   1340  C   VAL A 115      47.517  63.663  55.362  1.00  0.00
ATOM   1341  O   VAL A 115      48.463  64.110  54.650  1.00  0.00
ATOM   1342  CB  VAL A 115      45.819  62.007  54.374  1.00  0.00
ATOM   1343  CG1 VAL A 115      45.819  63.030  53.270  1.00  0.00
ATOM   1344  CG2 VAL A 115      45.830  60.602  53.869  1.00  0.00
ATOM   1345  N   GLU A 116      46.881  64.408  56.257  1.00  0.00
ATOM   1347  CA  GLU A 116      47.116  65.814  56.479  1.00  0.00
ATOM   1348  C   GLU A 116      48.507  66.092  57.044  1.00  0.00
ATOM   1349  O   GLU A 116      49.266  66.906  56.489  1.00  0.00
ATOM   1350  CB  GLU A 116      46.010  66.310  57.413  1.00  0.00
ATOM   1351  CG  GLU A 116      46.119  67.689  58.050  1.00  0.00
ATOM   1352  CD  GLU A 116      44.892  68.490  58.040  1.00  0.00
ATOM   1353  OE1 GLU A 116      43.858  68.056  58.687  1.00  0.00
ATOM   1354  OE2 GLU A 116      44.905  69.609  57.468  1.00  0.00
ATOM   1355  N   ARG A 117      49.027  65.326  58.061  1.00  0.00
ATOM   1357  CA  ARG A 117      50.375  65.321  58.569  1.00  0.00
ATOM   1358  C   ARG A 117      51.423  64.872  57.560  1.00  0.00
ATOM   1359  O   ARG A 117      52.515  65.456  57.505  1.00  0.00
ATOM   1360  CB  ARG A 117      50.462  64.587  59.889  1.00  0.00
ATOM   1361  CG  ARG A 117      49.460  65.212  60.918  1.00  0.00
ATOM   1362  CD  ARG A 117      49.528  64.548  62.309  1.00  0.00
ATOM   1363  NE  ARG A 117      50.846  64.880  62.865  1.00  0.00
ATOM   1365  CZ  ARG A 117      51.009  65.298  64.129  1.00  0.00
ATOM   1366  NH1 ARG A 117      50.070  65.440  65.038  1.00  0.00
ATOM   1369  NH2 ARG A 117      52.134  65.992  64.390  1.00  0.00
ATOM   1372  N   VAL A 118      51.157  63.908  56.665  1.00  0.00
ATOM   1374  CA  VAL A 118      51.940  63.547  55.536  1.00  0.00
ATOM   1375  C   VAL A 118      52.143  64.559  54.455  1.00  0.00
ATOM   1376  O   VAL A 118      53.257  65.063  54.242  1.00  0.00
ATOM   1377  CB  VAL A 118      51.676  62.126  55.056  1.00  0.00
ATOM   1378  CG1 VAL A 118      52.141  61.898  53.566  1.00  0.00
ATOM   1379  CG2 VAL A 118      52.354  61.161  55.977  1.00  0.00
ATOM   1380  N   LYS A 119      51.039  64.988  53.780  1.00  0.00
ATOM   1382  CA  LYS A 119      50.992  66.071  52.761  1.00  0.00
ATOM   1383  C   LYS A 119      51.646  67.381  53.237  1.00  0.00
ATOM   1384  O   LYS A 119      52.378  67.936  52.499  1.00  0.00
ATOM   1385  CB  LYS A 119      49.541  66.410  52.281  1.00  0.00
ATOM   1386  CG  LYS A 119      48.864  65.366  51.386  1.00  0.00
ATOM   1387  CD  LYS A 119      47.603  65.788  50.802  1.00  0.00
ATOM   1388  CE  LYS A 119      47.696  66.986  49.832  1.00  0.00
ATOM   1389  NZ  LYS A 119      46.333  67.179  49.378  1.00  0.00
ATOM   1393  N   ALA A 120      51.442  67.786  54.600  1.00  0.00
ATOM   1395  CA  ALA A 120      52.049  68.981  55.094  1.00  0.00
ATOM   1396  C   ALA A 120      53.498  69.022  54.977  1.00  0.00
ATOM   1397  O   ALA A 120      54.130  69.977  54.539  1.00  0.00
ATOM   1398  CB  ALA A 120      51.446  69.178  56.544  1.00  0.00
ATOM   1399  N   VAL A 121      54.154  67.859  55.288  1.00  0.00
ATOM   1401  CA  VAL A 121      55.601  67.767  55.035  1.00  0.00
ATOM   1402  C   VAL A 121      55.916  67.692  53.472  1.00  0.00
ATOM   1403  O   VAL A 121      56.844  68.380  53.063  1.00  0.00
ATOM   1404  CB  VAL A 121      56.144  66.530  55.732  1.00  0.00
ATOM   1405  CG1 VAL A 121      57.480  66.025  55.200  1.00  0.00
ATOM   1406  CG2 VAL A 121      56.120  66.678  57.324  1.00  0.00
ATOM   1407  N   LEU A 122      55.148  66.909  52.719  1.00  0.00
ATOM   1409  CA  LEU A 122      55.379  66.586  51.383  1.00  0.00
ATOM   1410  C   LEU A 122      55.132  67.646  50.268  1.00  0.00
ATOM   1411  O   LEU A 122      55.731  67.498  49.217  1.00  0.00
ATOM   1412  CB  LEU A 122      54.541  65.315  51.187  1.00  0.00
ATOM   1413  CG  LEU A 122      55.118  64.330  50.166  1.00  0.00
ATOM   1414  CD1 LEU A 122      56.452  63.671  50.681  1.00  0.00
ATOM   1415  CD2 LEU A 122      54.205  63.145  49.932  1.00  0.00
ATOM   1416  N   ARG A 123      54.342  68.720  50.462  1.00  0.00
ATOM   1418  CA  ARG A 123      54.008  69.654  49.417  1.00  0.00
ATOM   1419  C   ARG A 123      55.125  70.648  49.220  1.00  0.00
ATOM   1420  O   ARG A 123      55.228  71.353  48.247  1.00  0.00
ATOM   1421  CB  ARG A 123      52.597  70.277  49.840  1.00  0.00
ATOM   1422  CG  ARG A 123      52.799  71.087  51.206  1.00  0.00
ATOM   1423  CD  ARG A 123      51.571  71.495  52.042  1.00  0.00
ATOM   1424  NE  ARG A 123      50.860  72.517  51.170  1.00  0.00
ATOM   1426  CZ  ARG A 123      49.922  73.234  51.754  1.00  0.00
ATOM   1427  NH1 ARG A 123      49.369  72.948  52.946  1.00  0.00
ATOM   1430  NH2 ARG A 123      49.241  74.011  50.905  1.00  0.00
ATOM   1433  N   ARG A 124      56.154  70.614  50.120  1.00  0.00
ATOM   1435  CA  ARG A 124      57.321  71.439  49.880  1.00  0.00
ATOM   1436  C   ARG A 124      58.562  70.626  49.393  1.00  0.00
ATOM   1437  O   ARG A 124      59.655  71.106  49.301  1.00  0.00
ATOM   1438  CB  ARG A 124      57.644  72.357  51.017  1.00  0.00
ATOM   1439  CG  ARG A 124      57.628  71.752  52.452  1.00  0.00
ATOM   1440  CD  ARG A 124      58.779  70.770  52.839  1.00  0.00
ATOM   1441  NE  ARG A 124      58.673  70.614  54.307  1.00  0.00
ATOM   1443  CZ  ARG A 124      59.473  69.836  55.027  1.00  0.00
ATOM   1444  NH1 ARG A 124      60.486  69.073  54.570  1.00  0.00
ATOM   1447  NH2 ARG A 124      59.198  69.660  56.366  1.00  0.00
ATOM   1450  N   VAL A 125      58.380  69.344  48.959  1.00  0.00
ATOM   1452  CA  VAL A 125      59.447  68.542  48.429  1.00  0.00
ATOM   1453  C   VAL A 125      59.719  69.104  46.974  1.00  0.00
ATOM   1454  O   VAL A 125      60.885  69.301  46.546  1.00  0.00
ATOM   1455  CB  VAL A 125      59.015  67.064  48.198  1.00  0.00
ATOM   1456  CG1 VAL A 125      59.974  66.248  47.193  1.00  0.00
ATOM   1457  CG2 VAL A 125      58.974  66.480  49.582  1.00  0.00
ATOM   1458  N   ALA A 126      58.682  69.298  46.158  1.00  0.00
ATOM   1460  CA  ALA A 126      58.715  69.453  44.678  1.00  0.00
ATOM   1461  C   ALA A 126      57.824  70.609  44.326  1.00  0.00
ATOM   1462  O   ALA A 126      58.238  71.480  43.575  1.00  0.00
ATOM   1463  CB  ALA A 126      58.179  68.121  44.096  1.00  0.00
ATOM   1464  N   ALA A 127      56.574  70.544  44.659  1.00  0.00
ATOM   1466  CA  ALA A 127      55.511  71.346  44.125  1.00  0.00
ATOM   1467  C   ALA A 127      55.694  72.783  44.532  1.00  0.00
ATOM   1468  O   ALA A 127      55.735  73.698  43.754  1.00  0.00
ATOM   1469  CB  ALA A 127      54.135  70.782  44.521  1.00  0.00
ATOM   1470  N   ARG A 128      55.920  73.081  45.859  1.00  0.00
ATOM   1472  CA  ARG A 128      56.185  74.477  46.288  1.00  0.00
ATOM   1473  C   ARG A 128      57.584  74.971  45.927  1.00  0.00
ATOM   1474  O   ARG A 128      57.712  76.150  45.808  1.00  0.00
ATOM   1475  CB  ARG A 128      55.848  74.684  47.856  1.00  0.00
ATOM   1476  CG  ARG A 128      54.335  74.704  48.242  1.00  0.00
ATOM   1477  CD  ARG A 128      54.029  74.576  49.740  1.00  0.00
ATOM   1478  NE  ARG A 128      52.727  75.260  49.918  1.00  0.00
ATOM   1480  CZ  ARG A 128      52.241  75.719  51.099  1.00  0.00
ATOM   1481  NH1 ARG A 128      52.931  75.677  52.202  1.00  0.00
ATOM   1484  NH2 ARG A 128      51.159  76.540  51.134  1.00  0.00
ATOM   1487  N   ASP A 129      58.612  74.135  45.649  1.00  0.00
ATOM   1489  CA  ASP A 129      59.857  74.614  45.021  1.00  0.00
ATOM   1490  C   ASP A 129      59.553  74.928  43.540  1.00  0.00
ATOM   1491  O   ASP A 129      60.035  75.910  42.962  1.00  0.00
ATOM   1492  CB  ASP A 129      60.957  73.490  45.132  1.00  0.00
ATOM   1493  CG  ASP A 129      61.793  73.587  46.369  1.00  0.00
ATOM   1494  OD1 ASP A 129      61.443  74.253  47.375  1.00  0.00
ATOM   1495  OD2 ASP A 129      62.805  72.821  46.346  1.00  0.00
ATOM   1496  N   GLY A 130      58.638  74.199  42.904  1.00  0.00
ATOM   1498  CA  GLY A 130      58.262  74.455  41.453  1.00  0.00
ATOM   1499  C   GLY A 130      57.467  75.780  41.132  1.00  0.00
ATOM   1500  O   GLY A 130      57.051  76.028  40.026  1.00  0.00
ATOM   1510  N   THR A 131      57.203  76.550  42.189  1.00  0.00
ATOM   1511  CA  THR A 131      56.413  77.739  42.137  1.00  0.00
ATOM   1512  CB  THR A 131      55.270  77.626  43.250  1.00  0.00
ATOM   1513  OG1 THR A 131      54.628  76.322  43.165  1.00  0.00
ATOM   1514  CG2 THR A 131      54.213  78.679  42.988  1.00  0.00
ATOM   1515  C   THR A 131      57.359  78.887  42.369  1.00  0.00
ATOM   1516  O   THR A 131      56.966  80.016  42.441  1.00  0.00
ATOM   1526  N   ALA A 132      58.684  78.646  42.454  1.00  0.00
ATOM   1528  CA  ALA A 132      59.710  79.628  42.902  1.00  0.00
ATOM   1529  C   ALA A 132      60.711  79.787  41.848  1.00  0.00
ATOM   1530  O   ALA A 132      60.965  78.893  41.075  1.00  0.00
ATOM   1531  CB  ALA A 132      60.390  79.162  44.201  1.00  0.00
ATOM   1532  N   LYS A 133      61.322  80.996  41.747  1.00  0.00
ATOM   1534  CA  LYS A 133      62.430  81.275  40.789  1.00  0.00
ATOM   1535  C   LYS A 133      63.619  80.255  40.808  1.00  0.00
ATOM   1536  O   LYS A 133      64.089  79.794  39.762  1.00  0.00
ATOM   1537  CB  LYS A 133      63.000  82.673  40.869  1.00  0.00
ATOM   1538  CG  LYS A 133      61.898  83.691  40.885  1.00  0.00
ATOM   1539  CD  LYS A 133      62.495  85.092  41.015  1.00  0.00
ATOM   1540  CE  LYS A 133      61.425  86.177  40.943  1.00  0.00
ATOM   1541  NZ  LYS A 133      62.039  87.555  40.969  1.00  0.00
ATOM   1545  N   PRO A 134      64.068  79.668  41.961  1.00  0.00
ATOM   1546  CA  PRO A 134      63.981  80.084  43.368  1.00  0.00
ATOM   1547  C   PRO A 134      64.868  81.288  43.718  1.00  0.00
ATOM   1548  O   PRO A 134      65.654  81.810  42.922  1.00  0.00
ATOM   1549  CB  PRO A 134      64.465  78.844  44.118  1.00  0.00
ATOM   1550  CG  PRO A 134      65.640  78.485  43.236  1.00  0.00
ATOM   1551  CD  PRO A 134      65.077  78.644  41.848  1.00  0.00
ATOM   1552  N   ALA A 135      64.622  81.795  44.954  1.00  0.00
ATOM   1554  CA  ALA A 135      65.184  83.042  45.548  1.00  0.00
ATOM   1555  C   ALA A 135      64.396  84.216  45.194  1.00  0.00
ATOM   1556  O   ALA A 135      64.936  85.311  44.961  1.00  0.00
ATOM   1557  CB  ALA A 135      66.642  83.280  45.314  1.00  0.00
ATOM   1558  N   GLY A 136      63.034  84.106  45.164  1.00  0.00
ATOM   1560  CA  GLY A 136      62.196  85.357  45.136  1.00  0.00
ATOM   1561  C   GLY A 136      62.169  86.122  46.511  1.00  0.00
ATOM   1562  O   GLY A 136      62.761  85.701  47.519  1.00  0.00
ATOM   1563  N   GLN A 137      61.479  87.251  46.437  1.00  0.00
ATOM   1565  CA  GLN A 137      61.328  88.106  47.561  1.00  0.00
ATOM   1566  C   GLN A 137      62.589  88.823  48.013  1.00  0.00
ATOM   1567  O   GLN A 137      62.604  89.228  49.178  1.00  0.00
ATOM   1568  CB  GLN A 137      60.523  87.433  48.723  1.00  0.00
ATOM   1569  CG  GLN A 137      59.062  87.102  48.435  1.00  0.00
ATOM   1570  CD  GLN A 137      58.557  86.456  49.729  1.00  0.00
ATOM   1571  OE1 GLN A 137      58.641  85.262  49.910  1.00  0.00
ATOM   1572  NE2 GLN A 137      57.928  87.222  50.654  1.00  0.00
ATOM   1575  N   GLN A 138      63.566  89.105  47.098  1.00  0.00
ATOM   1577  CA  GLN A 138      64.843  89.686  47.482  1.00  0.00
ATOM   1578  C   GLN A 138      65.409  90.021  46.155  1.00  0.00
ATOM   1579  O   GLN A 138      64.833  89.756  45.108  1.00  0.00
ATOM   1580  CB  GLN A 138      65.739  88.601  48.091  1.00  0.00
ATOM   1581  CG  GLN A 138      66.294  87.512  47.092  1.00  0.00
ATOM   1582  CD  GLN A 138      66.680  86.206  47.777  1.00  0.00
ATOM   1583  OE1 GLN A 138      67.743  85.679  47.652  1.00  0.00
ATOM   1584  NE2 GLN A 138      65.684  85.617  48.443  1.00  0.00
ATOM   1587  N   ALA A 139      66.594  90.795  46.068  1.00  0.00
ATOM   1589  CA  ALA A 139      67.125  91.329  44.875  1.00  0.00
ATOM   1590  C   ALA A 139      68.440  90.557  44.572  1.00  0.00
ATOM   1591  O   ALA A 139      68.854  90.553  43.412  1.00  0.00
ATOM   1592  CB  ALA A 139      67.481  92.731  45.156  1.00  0.00
ATOM   1593  N   LYS A 140      69.177  89.915  45.510  1.00  0.00
ATOM   1595  CA  LYS A 140      70.472  89.324  45.365  1.00  0.00
ATOM   1596  C   LYS A 140      70.637  88.276  46.462  1.00  0.00
ATOM   1597  O   LYS A 140      69.819  88.200  47.409  1.00  0.00
ATOM   1598  CB  LYS A 140      71.635  90.375  45.379  1.00  0.00
ATOM   1599  CG  LYS A 140      71.750  91.540  46.461  1.00  0.00
ATOM   1600  CD  LYS A 140      72.192  91.191  47.907  1.00  0.00
ATOM   1601  CE  LYS A 140      73.530  90.391  47.868  1.00  0.00
ATOM   1602  NZ  LYS A 140      73.977  90.099  49.202  1.00  0.00
ATOM   1606  N   SER A 141      71.582  87.271  46.352  1.00  0.00
ATOM   1608  CA  SER A 141      71.624  86.129  47.280  1.00  0.00
ATOM   1609  C   SER A 141      71.756  86.459  48.734  1.00  0.00
ATOM   1610  O   SER A 141      72.409  87.515  49.105  1.00  0.00
ATOM   1611  CB  SER A 141      72.850  85.204  46.949  1.00  0.00
ATOM   1612  OG  SER A 141      72.732  84.751  45.623  1.00  0.00
ATOM   1614  N   LEU A 142      71.155  85.719  49.675  1.00  0.00
ATOM   1616  CA  LEU A 142      71.217  86.163  51.056  1.00  0.00
ATOM   1617  C   LEU A 142      72.616  86.026  51.650  1.00  0.00
ATOM   1618  O   LEU A 142      73.277  84.978  51.678  1.00  0.00
ATOM   1619  CB  LEU A 142      70.247  85.478  51.985  1.00  0.00
ATOM   1620  CG  LEU A 142      68.751  85.427  51.651  1.00  0.00
ATOM   1621  CD1 LEU A 142      67.922  84.355  52.492  1.00  0.00
ATOM   1622  CD2 LEU A 142      68.057  86.800  51.558  1.00  0.00
ATOM   1623  N   GLU A 143      73.076  87.192  52.139  1.00  0.00
ATOM   1625  CA  GLU A 143      74.393  87.329  52.738  1.00  0.00
ATOM   1626  C   GLU A 143      74.155  88.347  53.897  1.00  0.00
ATOM   1627  O   GLU A 143      74.114  89.550  53.670  1.00  0.00
ATOM   1628  CB  GLU A 143      75.434  87.958  51.734  1.00  0.00
ATOM   1629  CG  GLU A 143      75.683  87.074  50.560  1.00  0.00
ATOM   1630  CD  GLU A 143      76.709  87.704  49.633  1.00  0.00
ATOM   1631  OE1 GLU A 143      76.500  88.837  49.142  1.00  0.00
ATOM   1632  OE2 GLU A 143      77.799  87.133  49.447  1.00  0.00
ATOM   1633  N   ARG A 144      74.147  87.820  55.184  1.00  0.00
ATOM   1635  CA  ARG A 144      73.853  88.613  56.371  1.00  0.00
ATOM   1636  C   ARG A 144      75.160  88.910  57.040  1.00  0.00
ATOM   1637  O   ARG A 144      75.161  89.362  58.161  1.00  0.00
ATOM   1638  CB  ARG A 144      72.958  87.818  57.341  1.00  0.00
ATOM   1639  CG  ARG A 144      71.649  87.160  56.831  1.00  0.00
ATOM   1640  CD  ARG A 144      70.592  87.990  56.031  1.00  0.00
ATOM   1641  NE  ARG A 144      69.473  87.077  55.702  1.00  0.00
ATOM   1643  CZ  ARG A 144      68.314  87.660  55.434  1.00  0.00
ATOM   1644  NH1 ARG A 144      68.243  88.972  55.047  1.00  0.00
ATOM   1647  NH2 ARG A 144      67.140  87.019  55.601  1.00  0.00
ATOM   1650  N   GLY A 145      76.285  88.575  56.358  1.00  0.00
ATOM   1652  CA  GLY A 145      77.583  88.935  56.877  1.00  0.00
ATOM   1653  C   GLY A 145      78.322  87.701  57.213  1.00  0.00
ATOM   1654  O   GLY A 145      78.979  87.085  56.351  1.00  0.00
ATOM   1655  N   GLN A 146      78.289  87.300  58.543  1.00  0.00
ATOM   1657  CA  GLN A 146      78.862  86.001  58.935  1.00  0.00
ATOM   1658  C   GLN A 146      78.020  84.744  58.378  1.00  0.00
ATOM   1659  O   GLN A 146      78.526  83.729  57.932  1.00  0.00
ATOM   1660  CB  GLN A 146      79.046  85.832  60.480  1.00  0.00
ATOM   1661  CG  GLN A 146      80.272  86.681  61.004  1.00  0.00
ATOM   1662  CD  GLN A 146      81.605  86.323  60.411  1.00  0.00
ATOM   1663  OE1 GLN A 146      82.158  85.272  60.540  1.00  0.00
ATOM   1664  NE2 GLN A 146      82.210  87.310  59.717  1.00  0.00
ATOM   1667  N   LEU A 147      76.691  84.974  58.403  1.00  0.00
ATOM   1669  CA  LEU A 147      75.755  83.911  57.877  1.00  0.00
ATOM   1670  C   LEU A 147      75.507  84.110  56.417  1.00  0.00
ATOM   1671  O   LEU A 147      74.774  85.015  56.034  1.00  0.00
ATOM   1672  CB  LEU A 147      74.431  83.769  58.646  1.00  0.00
ATOM   1673  CG  LEU A 147      73.262  82.945  58.029  1.00  0.00
ATOM   1674  CD1 LEU A 147      73.552  81.413  58.061  1.00  0.00
ATOM   1675  CD2 LEU A 147      72.004  83.205  58.877  1.00  0.00
ATOM   1676  N   VAL A 148      75.912  83.150  55.542  1.00  0.00
ATOM   1678  CA  VAL A 148      75.643  83.276  54.097  1.00  0.00
ATOM   1679  C   VAL A 148      74.829  82.071  53.632  1.00  0.00
ATOM   1680  O   VAL A 148      75.134  80.915  53.847  1.00  0.00
ATOM   1681  CB  VAL A 148      77.065  83.349  53.382  1.00  0.00
ATOM   1682  CG1 VAL A 148      76.918  83.319  51.849  1.00  0.00
ATOM   1683  CG2 VAL A 148      77.719  84.597  53.933  1.00  0.00
ATOM   1684  N   MET A 149      73.697  82.334  53.008  1.00  0.00
ATOM   1686  CA  MET A 149      72.681  81.334  52.766  1.00  0.00
ATOM   1687  C   MET A 149      72.124  81.413  51.378  1.00  0.00
ATOM   1688  O   MET A 149      71.847  82.515  50.875  1.00  0.00
ATOM   1689  CB  MET A 149      71.498  81.442  53.803  1.00  0.00
ATOM   1690  CG  MET A 149      70.255  80.683  53.359  1.00  0.00
ATOM   1691  SD  MET A 149      69.036  80.746  54.614  1.00  0.00
ATOM   1692  CE  MET A 149      69.697  79.488  55.826  1.00  0.00
ATOM   1693  N   ASP A 150      71.886  80.308  50.653  1.00  0.00
ATOM   1695  CA  ASP A 150      71.491  80.352  49.227  1.00  0.00
ATOM   1696  C   ASP A 150      70.073  79.810  49.076  1.00  0.00
ATOM   1697  O   ASP A 150      69.812  78.593  49.173  1.00  0.00
ATOM   1698  CB  ASP A 150      72.592  79.525  48.616  1.00  0.00
ATOM   1699  CG  ASP A 150      72.659  79.739  47.150  1.00  0.00
ATOM   1700  OD1 ASP A 150      71.645  80.146  46.544  1.00  0.00
ATOM   1701  OD2 ASP A 150      73.672  79.378  46.519  1.00  0.00
ATOM   1702  N   GLN A 151      69.124  80.673  48.793  1.00  0.00
ATOM   1704  CA  GLN A 151      67.849  80.280  48.397  1.00  0.00
ATOM   1705  C   GLN A 151      67.800  79.600  47.029  1.00  0.00
ATOM   1706  O   GLN A 151      66.918  78.826  46.733  1.00  0.00
ATOM   1707  CB  GLN A 151      66.772  81.432  48.392  1.00  0.00
ATOM   1708  CG  GLN A 151      66.553  81.976  49.814  1.00  0.00
ATOM   1709  CD  GLN A 151      66.242  80.846  50.829  1.00  0.00
ATOM   1710  OE1 GLN A 151      66.987  80.684  51.788  1.00  0.00
ATOM   1711  NE2 GLN A 151      65.134  80.127  50.639  1.00  0.00
ATOM   1714  N   GLU A 152      68.822  79.868  46.150  1.00  0.00
ATOM   1716  CA  GLU A 152      68.976  79.083  44.928  1.00  0.00
ATOM   1717  C   GLU A 152      69.220  77.563  45.168  1.00  0.00
ATOM   1718  O   GLU A 152      68.592  76.746  44.539  1.00  0.00
ATOM   1719  CB  GLU A 152      69.946  79.781  43.938  1.00  0.00
ATOM   1720  CG  GLU A 152      70.295  78.906  42.717  1.00  0.00
ATOM   1721  CD  GLU A 152      71.337  79.567  41.890  1.00  0.00
ATOM   1722  OE1 GLU A 152      71.661  80.717  42.128  1.00  0.00
ATOM   1723  OE2 GLU A 152      71.835  78.967  40.899  1.00  0.00
ATOM   1724  N   ARG A 153      70.228  77.313  46.018  1.00  0.00
ATOM   1726  CA  ARG A 153      70.660  75.935  46.199  1.00  0.00
ATOM   1727  C   ARG A 153      70.112  75.200  47.386  1.00  0.00
ATOM   1728  O   ARG A 153      70.412  74.023  47.659  1.00  0.00
ATOM   1729  CB  ARG A 153      72.249  75.993  46.383  1.00  0.00
ATOM   1730  CG  ARG A 153      72.950  76.486  45.163  1.00  0.00
ATOM   1731  CD  ARG A 153      74.488  76.275  45.287  1.00  0.00
ATOM   1732  NE  ARG A 153      75.219  77.523  45.493  1.00  0.00
ATOM   1734  CZ  ARG A 153      76.475  77.698  45.338  1.00  0.00
ATOM   1735  NH1 ARG A 153      77.333  76.694  45.062  1.00  0.00
ATOM   1738  NH2 ARG A 153      76.983  78.891  45.541  1.00  0.00
HETATM 1741  N   HSD A 154      69.336  75.933  48.232  1.00  0.00
HETATM 1742  CA  HSD A 154      68.814  75.396  49.434  1.00  0.00
HETATM 1743  CB  HSD A 154      67.785  74.278  49.210  1.00  0.00
HETATM 1744  ND1 HSD A 154      65.490  73.879  48.477  1.00  0.00
HETATM 1745  CG  HSD A 154      66.434  74.767  48.897  1.00  0.00
HETATM 1746  CE1 HSD A 154      64.414  74.644  48.222  1.00  0.00
HETATM 1747  NE2 HSD A 154      64.655  75.961  48.456  1.00  0.00
HETATM 1748  CD2 HSD A 154      65.885  76.024  48.942  1.00  0.00
HETATM 1749  C   HSD A 154      69.929  74.850  50.422  1.00  0.00
HETATM 1750  O   HSD A 154      69.910  73.693  50.864  1.00  0.00
ATOM   1761  N   THR A 155      70.995  75.705  50.610  1.00  0.00
ATOM   1762  CA  THR A 155      72.123  75.339  51.454  1.00  0.00
ATOM   1763  CB  THR A 155      73.216  74.580  50.687  1.00  0.00
ATOM   1764  OG1 THR A 155      74.114  73.817  51.519  1.00  0.00
ATOM   1765  CG2 THR A 155      73.982  75.587  49.836  1.00  0.00
ATOM   1766  C   THR A 155      72.664  76.564  52.158  1.00  0.00
ATOM   1767  O   THR A 155      72.086  77.640  51.944  1.00  0.00
ATOM   1777  N   CYS A 156      73.667  76.313  53.083  1.00  0.00
ATOM   1779  CA  CYS A 156      74.093  77.370  53.991  1.00  0.00
ATOM   1780  C   CYS A 156      75.582  77.366  54.197  1.00  0.00
ATOM   1781  O   CYS A 156      76.226  76.314  54.208  1.00  0.00
ATOM   1782  CB  CYS A 156      73.374  77.087  55.357  1.00  0.00
ATOM   1783  SG  CYS A 156      73.614  78.267  56.689  1.00  0.00
ATOM   1793  N   THR A 157      76.242  78.511  54.373  1.00  0.00
ATOM   1794  CA  THR A 157      77.695  78.460  54.363  1.00  0.00
ATOM   1795  CB  THR A 157      78.252  78.504  52.931  1.00  0.00
ATOM   1796  OG1 THR A 157      79.665  78.430  52.866  1.00  0.00
ATOM   1797  CG2 THR A 157      77.755  79.696  52.111  1.00  0.00
ATOM   1798  C   THR A 157      78.267  79.583  55.251  1.00  0.00
ATOM   1799  O   THR A 157      77.527  80.482  55.665  1.00  0.00
ATOM   1809  N   TRP A 158      79.539  79.453  55.627  1.00  0.00
ATOM   1811  CA  TRP A 158      80.280  80.376  56.442  1.00  0.00
ATOM   1812  C   TRP A 158      81.772  80.227  56.237  1.00  0.00
ATOM   1813  O   TRP A 158      82.274  79.080  56.184  1.00  0.00
ATOM   1814  CB  TRP A 158      79.834  80.127  57.950  1.00  0.00
ATOM   1815  CG  TRP A 158      80.647  80.714  59.102  1.00  0.00
ATOM   1816  CD2 TRP A 158      81.617  80.016  59.914  1.00  0.00
ATOM   1817  CE2 TRP A 158      82.341  81.001  60.621  1.00  0.00
ATOM   1818  CE3 TRP A 158      82.011  78.640  60.078  1.00  0.00
ATOM   1819  CD1 TRP A 158      80.813  82.019  59.418  1.00  0.00
ATOM   1820  NE1 TRP A 158      81.849  82.256  60.277  1.00  0.00
ATOM   1822  CZ2 TRP A 158      83.329  80.710  61.488  1.00  0.00
ATOM   1823  CZ3 TRP A 158      83.058  78.304  60.936  1.00  0.00
ATOM   1824  CH2 TRP A 158      83.711  79.351  61.586  1.00  0.00
ATOM   1825  N   LYS A 159      82.401  81.361  55.945  1.00  0.00
ATOM   1827  CA  LYS A 159      83.759  81.594  55.578  1.00  0.00
ATOM   1828  C   LYS A 159      84.326  80.738  54.435  1.00  0.00
ATOM   1829  O   LYS A 159      85.509  80.367  54.407  1.00  0.00
ATOM   1830  CB  LYS A 159      84.710  81.679  56.831  1.00  0.00
ATOM   1831  CG  LYS A 159      84.915  80.355  57.596  1.00  0.00
ATOM   1832  CD  LYS A 159      85.845  80.460  58.796  1.00  0.00
ATOM   1833  CE  LYS A 159      86.303  79.074  59.415  1.00  0.00
ATOM   1834  NZ  LYS A 159      87.555  78.480  58.910  1.00  0.00
ATOM   1838  N   GLY A 160      83.576  80.466  53.352  1.00  0.00
ATOM   1840  CA  GLY A 160      83.904  79.556  52.213  1.00  0.00
ATOM   1841  C   GLY A 160      83.727  78.113  52.511  1.00  0.00
ATOM   1842  O   GLY A 160      84.155  77.267  51.773  1.00  0.00
ATOM   1843  N   GLU A 161      83.137  77.693  53.634  1.00  0.00
ATOM   1845  CA  GLU A 161      83.106  76.374  54.086  1.00  0.00
ATOM   1846  C   GLU A 161      81.669  75.978  54.352  1.00  0.00
ATOM   1847  O   GLU A 161      81.135  76.463  55.400  1.00  0.00
ATOM   1848  CB  GLU A 161      83.942  76.337  55.396  1.00  0.00
ATOM   1849  CG  GLU A 161      85.362  76.750  55.114  1.00  0.00
ATOM   1850  CD  GLU A 161      86.335  76.370  56.204  1.00  0.00
ATOM   1851  OE1 GLU A 161      87.319  77.045  56.607  1.00  0.00
ATOM   1852  OE2 GLU A 161      86.073  75.277  56.895  1.00  0.00
ATOM   1853  N   PRO A 162      80.927  75.224  53.508  1.00  0.00
ATOM   1854  CA  PRO A 162      79.496  74.994  53.674  1.00  0.00
ATOM   1855  C   PRO A 162      79.111  74.359  55.036  1.00  0.00
ATOM   1856  O   PRO A 162      79.967  73.724  55.717  1.00  0.00
ATOM   1857  CB  PRO A 162      79.292  73.967  52.547  1.00  0.00
ATOM   1858  CG  PRO A 162      80.116  74.583  51.375  1.00  0.00
ATOM   1859  CD  PRO A 162      81.332  75.146  52.100  1.00  0.00
ATOM   1860  N   VAL A 163      77.856  74.442  55.404  1.00  0.00
ATOM   1862  CA  VAL A 163      77.285  73.795  56.548  1.00  0.00
ATOM   1863  C   VAL A 163      76.068  72.915  56.131  1.00  0.00
ATOM   1864  O   VAL A 163      75.142  73.400  55.570  1.00  0.00
ATOM   1865  CB  VAL A 163      76.871  74.840  57.607  1.00  0.00
ATOM   1866  CG1 VAL A 163      76.077  74.028  58.634  1.00  0.00
ATOM   1867  CG2 VAL A 163      78.086  75.612  58.234  1.00  0.00
ATOM   1877  N   THR A 164      76.262  71.558  56.299  1.00  0.00
ATOM   1878  CA  THR A 164      75.283  70.617  55.794  1.00  0.00
ATOM   1879  CB  THR A 164      75.887  69.264  55.465  1.00  0.00
ATOM   1880  OG1 THR A 164      75.035  68.561  54.526  1.00  0.00
ATOM   1881  CG2 THR A 164      76.198  68.322  56.558  1.00  0.00
ATOM   1882  C   THR A 164      74.133  70.441  56.664  1.00  0.00
ATOM   1883  O   THR A 164      74.247  70.131  57.862  1.00  0.00
ATOM   1893  N   LEU A 165      72.972  70.675  56.091  1.00  0.00
ATOM   1895  CA  LEU A 165      71.689  70.705  56.870  1.00  0.00
ATOM   1896  C   LEU A 165      70.730  69.726  56.222  1.00  0.00
ATOM   1897  O   LEU A 165      70.833  69.440  55.043  1.00  0.00
ATOM   1898  CB  LEU A 165      70.953  72.107  56.856  1.00  0.00
ATOM   1899  CG  LEU A 165      71.870  73.294  57.248  1.00  0.00
ATOM   1900  CD1 LEU A 165      71.138  74.615  57.148  1.00  0.00
ATOM   1901  CD2 LEU A 165      72.562  73.287  58.689  1.00  0.00
ATOM   1911  N   THR A 166      69.741  69.306  57.061  1.00  0.00
ATOM   1912  CA  THR A 166      68.544  68.681  56.581  1.00  0.00
ATOM   1913  CB  THR A 166      67.809  67.713  57.426  1.00  0.00
ATOM   1914  OG1 THR A 166      67.228  68.225  58.620  1.00  0.00
ATOM   1915  CG2 THR A 166      68.876  66.684  57.922  1.00  0.00
ATOM   1916  C   THR A 166      67.560  69.691  56.040  1.00  0.00
ATOM   1917  O   THR A 166      67.620  70.873  56.207  1.00  0.00
ATOM   1927  N   VAL A 167      66.550  69.153  55.360  1.00  0.00
ATOM   1929  CA  VAL A 167      65.401  69.896  54.842  1.00  0.00
ATOM   1930  C   VAL A 167      64.739  70.866  55.868  1.00  0.00
ATOM   1931  O   VAL A 167      64.776  72.081  55.816  1.00  0.00
ATOM   1932  CB  VAL A 167      64.577  68.905  54.082  1.00  0.00
ATOM   1933  CG1 VAL A 167      65.402  68.535  52.814  1.00  0.00
ATOM   1934  CG2 VAL A 167      64.083  67.747  54.928  1.00  0.00
ATOM   1944  N   THR A 168      64.308  70.211  57.015  1.00  0.00
ATOM   1945  CA  THR A 168      63.695  70.850  58.198  1.00  0.00
ATOM   1946  CB  THR A 168      63.005  69.880  59.123  1.00  0.00
ATOM   1947  OG1 THR A 168      63.213  68.576  58.699  1.00  0.00
ATOM   1948  CG2 THR A 168      61.477  70.081  59.199  1.00  0.00
ATOM   1949  C   THR A 168      64.567  71.755  58.955  1.00  0.00
ATOM   1950  O   THR A 168      64.285  72.852  59.288  1.00  0.00
ATOM   1960  N   GLU A 169      65.741  71.322  59.219  1.00  0.00
ATOM   1962  CA  GLU A 169      66.768  72.250  59.537  1.00  0.00
ATOM   1963  C   GLU A 169      66.996  73.549  58.736  1.00  0.00
ATOM   1964  O   GLU A 169      67.008  74.651  59.340  1.00  0.00
ATOM   1965  CB  GLU A 169      68.182  71.589  59.688  1.00  0.00
ATOM   1966  CG  GLU A 169      68.211  70.614  60.817  1.00  0.00
ATOM   1967  CD  GLU A 169      69.390  69.663  60.671  1.00  0.00
ATOM   1968  OE1 GLU A 169      70.305  69.887  59.845  1.00  0.00
ATOM   1969  OE2 GLU A 169      69.408  68.631  61.474  1.00  0.00
ATOM   1970  N   PHE A 170      67.164  73.473  57.430  1.00  0.00
ATOM   1972  CA  PHE A 170      67.262  74.675  56.599  1.00  0.00
ATOM   1973  C   PHE A 170      66.069  75.633  56.638  1.00  0.00
ATOM   1974  O   PHE A 170      66.192  76.778  57.017  1.00  0.00
ATOM   1975  CB  PHE A 170      67.365  74.197  55.128  1.00  0.00
ATOM   1976  CG  PHE A 170      67.535  75.268  54.036  1.00  0.00
ATOM   1977  CD1 PHE A 170      68.806  75.794  53.748  1.00  0.00
ATOM   1978  CD2 PHE A 170      66.421  75.725  53.341  1.00  0.00
ATOM   1979  CE1 PHE A 170      68.928  76.831  52.777  1.00  0.00
ATOM   1980  CE2 PHE A 170      66.468  76.743  52.409  1.00  0.00
ATOM   1981  CZ  PHE A 170      67.731  77.334  52.207  1.00  0.00
ATOM   1982  N   LEU A 171      64.857  75.098  56.467  1.00  0.00
ATOM   1984  CA  LEU A 171      63.624  75.845  56.526  1.00  0.00
ATOM   1985  C   LEU A 171      63.280  76.546  57.848  1.00  0.00
ATOM   1986  O   LEU A 171      62.856  77.658  57.881  1.00  0.00
ATOM   1987  CB  LEU A 171      62.387  74.893  56.249  1.00  0.00
ATOM   1988  CG  LEU A 171      62.263  74.371  54.795  1.00  0.00
ATOM   1989  CD1 LEU A 171      61.672  72.986  54.793  1.00  0.00
ATOM   1990  CD2 LEU A 171      61.395  75.358  54.012  1.00  0.00
ATOM   2000  N   ILE A 172      63.565  75.877  58.976  1.00  0.00
ATOM   2001  CA  ILE A 172      63.459  76.471  60.277  1.00  0.00
ATOM   2002  CB  ILE A 172      63.673  75.428  61.279  1.00  0.00
ATOM   2003  CG2 ILE A 172      63.567  75.965  62.721  1.00  0.00
ATOM   2004  CG1 ILE A 172      62.527  74.297  61.225  1.00  0.00
ATOM   2005  CD  ILE A 172      62.706  73.016  62.042  1.00  0.00
ATOM   2006  C   ILE A 172      64.448  77.620  60.498  1.00  0.00
ATOM   2007  O   ILE A 172      64.270  78.667  61.045  1.00  0.00
ATOM   2017  N   LEU A 173      65.709  77.344  60.056  1.00  0.00
ATOM   2019  CA  LEU A 173      66.810  78.300  60.170  1.00  0.00
ATOM   2020  C   LEU A 173      66.686  79.616  59.445  1.00  0.00
ATOM   2021  O   LEU A 173      66.970  80.683  59.955  1.00  0.00
ATOM   2022  CB  LEU A 173      68.102  77.553  59.680  1.00  0.00
ATOM   2023  CG  LEU A 173      69.429  78.324  59.810  1.00  0.00
ATOM   2024  CD1 LEU A 173      69.802  78.801  61.187  1.00  0.00
ATOM   2025  CD2 LEU A 173      70.577  77.548  59.119  1.00  0.00
HETATM 2026  N   HSD A 174      66.130  79.468  58.227  1.00  0.00
HETATM 2027  CA  HSD A 174      65.768  80.512  57.246  1.00  0.00
HETATM 2028  CB  HSD A 174      65.225  79.806  55.925  1.00  0.00
HETATM 2029  ND1 HSD A 174      65.378  81.331  53.937  1.00  0.00
HETATM 2030  CG  HSD A 174      64.720  80.856  55.008  1.00  0.00
HETATM 2031  CE1 HSD A 174      64.637  82.291  53.375  1.00  0.00
HETATM 2032  NE2 HSD A 174      63.474  82.378  53.957  1.00  0.00
HETATM 2033  CD2 HSD A 174      63.506  81.511  54.999  1.00  0.00
HETATM 2034  C   HSD A 174      64.614  81.423  57.913  1.00  0.00
HETATM 2035  O   HSD A 174      64.734  82.634  57.847  1.00  0.00
ATOM   2037  N   SER A 175      63.563  80.771  58.471  1.00  0.00
ATOM   2039  CA  SER A 175      62.429  81.387  59.134  1.00  0.00
ATOM   2040  C   SER A 175      62.918  82.208  60.294  1.00  0.00
ATOM   2041  O   SER A 175      62.490  83.326  60.588  1.00  0.00
ATOM   2042  CB  SER A 175      61.346  80.419  59.671  1.00  0.00
ATOM   2043  OG  SER A 175      60.212  81.020  60.286  1.00  0.00
ATOM   2045  N   LEU A 176      63.978  81.684  61.010  1.00  0.00
ATOM   2047  CA  LEU A 176      64.459  82.286  62.256  1.00  0.00
ATOM   2048  C   LEU A 176      65.401  83.439  62.072  1.00  0.00
ATOM   2049  O   LEU A 176      65.178  84.569  62.562  1.00  0.00
ATOM   2050  CB  LEU A 176      65.110  81.169  63.157  1.00  0.00
ATOM   2051  CG  LEU A 176      65.309  81.485  64.682  1.00  0.00
ATOM   2052  CD1 LEU A 176      64.110  82.241  65.344  1.00  0.00
ATOM   2053  CD2 LEU A 176      65.592  80.176  65.466  1.00  0.00
ATOM   2054  N   ALA A 177      66.490  83.183  61.291  1.00  0.00
ATOM   2056  CA  ALA A 177      67.686  84.028  61.208  1.00  0.00
ATOM   2057  C   ALA A 177      67.468  85.150  60.140  1.00  0.00
ATOM   2058  O   ALA A 177      68.389  85.915  59.747  1.00  0.00
ATOM   2059  CB  ALA A 177      68.880  83.095  60.825  1.00  0.00
ATOM   2060  N   GLN A 178      66.221  85.311  59.688  1.00  0.00
ATOM   2062  CA  GLN A 178      65.936  86.406  58.744  1.00  0.00
ATOM   2063  C   GLN A 178      66.239  87.826  59.146  1.00  0.00
ATOM   2064  O   GLN A 178      66.703  88.633  58.356  1.00  0.00
ATOM   2065  CB  GLN A 178      64.518  86.273  58.090  1.00  0.00
ATOM   2066  CG  GLN A 178      63.411  86.138  59.146  1.00  0.00
ATOM   2067  CD  GLN A 178      61.992  85.980  58.485  1.00  0.00
ATOM   2068  OE1 GLN A 178      60.961  86.345  59.081  1.00  0.00
ATOM   2069  NE2 GLN A 178      61.944  85.498  57.246  1.00  0.00
ATOM   2072  N   ARG A 179      65.944  88.111  60.449  1.00  0.00
ATOM   2074  CA  ARG A 179      66.369  89.325  61.159  1.00  0.00
ATOM   2075  C   ARG A 179      66.564  88.970  62.625  1.00  0.00
ATOM   2076  O   ARG A 179      65.685  88.249  63.140  1.00  0.00
ATOM   2077  CB  ARG A 179      65.451  90.591  60.942  1.00  0.00
ATOM   2078  CG  ARG A 179      64.013  90.402  61.329  1.00  0.00
ATOM   2079  CD  ARG A 179      63.127  91.562  60.792  1.00  0.00
ATOM   2080  NE  ARG A 179      61.698  91.387  61.331  1.00  0.00
ATOM   2082  CZ  ARG A 179      60.648  90.711  60.797  1.00  0.00
ATOM   2083  NH1 ARG A 179      60.812  90.024  59.674  1.00  0.00
ATOM   2086  NH2 ARG A 179      59.455  90.780  61.363  1.00  0.00
ATOM   2089  N   PRO A 180      67.582  89.409  63.302  1.00  0.00
ATOM   2090  CA  PRO A 180      67.530  89.834  64.767  1.00  0.00
ATOM   2091  C   PRO A 180      66.365  90.670  65.208  1.00  0.00
ATOM   2092  O   PRO A 180      65.919  91.531  64.414  1.00  0.00
ATOM   2093  CB  PRO A 180      68.845  90.542  64.986  1.00  0.00
ATOM   2094  CG  PRO A 180      69.799  89.898  63.962  1.00  0.00
ATOM   2095  CD  PRO A 180      68.968  89.581  62.774  1.00  0.00
ATOM   2096  N   GLY A 181      65.752  90.424  66.371  1.00  0.00
ATOM   2098  CA  GLY A 181      64.699  91.304  66.890  1.00  0.00
ATOM   2099  C   GLY A 181      63.253  90.948  66.461  1.00  0.00
ATOM   2100  O   GLY A 181      62.244  91.494  66.897  1.00  0.00
ATOM   2101  N   VAL A 182      63.006  89.934  65.642  1.00  0.00
ATOM   2103  CA  VAL A 182      61.684  89.381  65.496  1.00  0.00
ATOM   2104  C   VAL A 182      61.562  88.189  66.441  1.00  0.00
ATOM   2105  O   VAL A 182      62.485  87.358  66.555  1.00  0.00
ATOM   2106  CB  VAL A 182      61.315  89.015  64.013  1.00  0.00
ATOM   2107  CG1 VAL A 182      62.272  88.007  63.388  1.00  0.00
ATOM   2108  CG2 VAL A 182      59.895  88.570  63.871  1.00  0.00
ATOM   2109  N   VAL A 183      60.503  88.118  67.260  1.00  0.00
ATOM   2111  CA  VAL A 183      60.283  86.865  67.973  1.00  0.00
ATOM   2112  C   VAL A 183      59.329  86.094  67.005  1.00  0.00
ATOM   2113  O   VAL A 183      58.301  86.565  66.486  1.00  0.00
ATOM   2114  CB  VAL A 183      59.769  86.953  69.405  1.00  0.00
ATOM   2115  CG1 VAL A 183      59.600  85.527  69.973  1.00  0.00
ATOM   2116  CG2 VAL A 183      60.848  87.555  70.254  1.00  0.00
ATOM   2117  N   LYS A 184      59.712  84.780  66.726  1.00  0.00
ATOM   2119  CA  LYS A 184      58.938  83.677  66.130  1.00  0.00
ATOM   2120  C   LYS A 184      58.294  82.678  67.119  1.00  0.00
ATOM   2121  O   LYS A 184      58.888  81.721  67.638  1.00  0.00
ATOM   2122  CB  LYS A 184      59.834  82.934  65.107  1.00  0.00
ATOM   2123  CG  LYS A 184      60.304  83.632  63.826  1.00  0.00
ATOM   2124  CD  LYS A 184      59.251  84.473  63.062  1.00  0.00
ATOM   2125  CE  LYS A 184      59.830  85.246  61.834  1.00  0.00
ATOM   2126  NZ  LYS A 184      59.941  84.409  60.628  1.00  0.00
ATOM   2130  N   SER A 185      56.962  82.762  67.368  1.00  0.00
ATOM   2132  CA  SER A 185      56.101  81.624  67.790  1.00  0.00
ATOM   2133  C   SER A 185      56.391  80.306  67.069  1.00  0.00
ATOM   2134  O   SER A 185      56.470  80.271  65.839  1.00  0.00
ATOM   2135  CB  SER A 185      54.626  82.056  67.599  1.00  0.00
ATOM   2136  OG  SER A 185      53.618  81.107  67.946  1.00  0.00
ATOM   2138  N   ARG A 186      56.419  79.113  67.787  1.00  0.00
ATOM   2140  CA  ARG A 186      56.552  77.805  67.300  1.00  0.00
ATOM   2141  C   ARG A 186      55.655  77.435  66.080  1.00  0.00
ATOM   2142  O   ARG A 186      56.036  76.631  65.279  1.00  0.00
ATOM   2143  CB  ARG A 186      56.314  76.729  68.389  1.00  0.00
ATOM   2144  CG  ARG A 186      54.931  76.853  69.056  1.00  0.00
ATOM   2145  CD  ARG A 186      54.371  75.522  69.789  1.00  0.00
ATOM   2146  NE  ARG A 186      53.687  74.755  68.635  1.00  0.00
ATOM   2148  CZ  ARG A 186      53.831  73.545  68.256  1.00  0.00
ATOM   2149  NH1 ARG A 186      53.367  73.142  67.082  1.00  0.00
ATOM   2152  NH2 ARG A 186      54.372  72.582  69.063  1.00  0.00
ATOM   2155  N   ASP A 187      54.449  78.012  65.879  1.00  0.00
ATOM   2157  CA  ASP A 187      53.592  77.684  64.798  1.00  0.00
ATOM   2158  C   ASP A 187      53.741  78.659  63.618  1.00  0.00
ATOM   2159  O   ASP A 187      53.494  78.348  62.470  1.00  0.00
ATOM   2160  CB  ASP A 187      52.112  77.774  65.245  1.00  0.00
ATOM   2161  CG  ASP A 187      51.730  76.754  66.278  1.00  0.00
ATOM   2162  OD1 ASP A 187      50.762  76.963  67.047  1.00  0.00
ATOM   2163  OD2 ASP A 187      52.280  75.587  66.342  1.00  0.00
ATOM   2164  N   ALA A 188      54.520  79.741  63.824  1.00  0.00
ATOM   2166  CA  ALA A 188      55.159  80.597  62.842  1.00  0.00
ATOM   2167  C   ALA A 188      56.583  80.262  62.462  1.00  0.00
ATOM   2168  O   ALA A 188      56.965  80.559  61.376  1.00  0.00
ATOM   2169  CB  ALA A 188      55.168  82.088  63.308  1.00  0.00
ATOM   2170  N   LEU A 189      57.350  79.522  63.277  1.00  0.00
ATOM   2172  CA  LEU A 189      58.730  79.001  63.114  1.00  0.00
ATOM   2173  C   LEU A 189      58.746  77.871  61.963  1.00  0.00
ATOM   2174  O   LEU A 189      59.683  77.646  61.190  1.00  0.00
ATOM   2175  CB  LEU A 189      59.253  78.477  64.464  1.00  0.00
ATOM   2176  CG  LEU A 189      60.767  77.964  64.449  1.00  0.00
ATOM   2177  CD1 LEU A 189      61.729  79.104  64.153  1.00  0.00
ATOM   2178  CD2 LEU A 189      61.075  77.540  65.905  1.00  0.00
ATOM   2179  N   MET A 190      57.588  77.211  61.898  1.00  0.00
ATOM   2181  CA  MET A 190      57.322  76.148  60.943  1.00  0.00
ATOM   2182  C   MET A 190      56.493  76.624  59.709  1.00  0.00
ATOM   2183  O   MET A 190      55.892  75.826  59.023  1.00  0.00
ATOM   2184  CB  MET A 190      56.521  74.972  61.766  1.00  0.00
ATOM   2185  CG  MET A 190      57.273  74.533  63.056  1.00  0.00
ATOM   2186  SD  MET A 190      58.902  73.897  62.699  1.00  0.00
ATOM   2187  CE  MET A 190      58.351  72.360  61.853  1.00  0.00
ATOM   2188  N   ASP A 191      56.453  77.953  59.383  1.00  0.00
ATOM   2190  CA  ASP A 191      55.637  78.547  58.337  1.00  0.00
ATOM   2191  C   ASP A 191      55.859  78.045  56.860  1.00  0.00
ATOM   2192  O   ASP A 191      54.899  77.777  56.192  1.00  0.00
ATOM   2193  CB  ASP A 191      55.793  80.089  58.296  1.00  0.00
ATOM   2194  CG  ASP A 191      57.262  80.561  58.081  1.00  0.00
ATOM   2195  OD1 ASP A 191      58.239  79.869  58.369  1.00  0.00
ATOM   2196  OD2 ASP A 191      57.456  81.745  57.701  1.00  0.00
ATOM   2197  N   ALA A 192      57.122  77.810  56.398  1.00  0.00
ATOM   2199  CA  ALA A 192      57.327  76.992  55.210  1.00  0.00
ATOM   2200  C   ALA A 192      57.925  75.555  55.413  1.00  0.00
ATOM   2201  O   ALA A 192      57.946  74.739  54.491  1.00  0.00
ATOM   2202  CB  ALA A 192      58.237  77.713  54.182  1.00  0.00
ATOM   2203  N   ALA A 193      58.341  75.232  56.646  1.00  0.00
ATOM   2205  CA  ALA A 193      58.574  73.924  56.992  1.00  0.00
ATOM   2206  C   ALA A 193      57.346  73.006  57.007  1.00  0.00
ATOM   2207  O   ALA A 193      57.365  71.819  56.743  1.00  0.00
ATOM   2208  CB  ALA A 193      59.385  73.843  58.283  1.00  0.00
ATOM   2209  N   TYR A 194      56.176  73.525  57.442  1.00  0.00
ATOM   2211  CA  TYR A 194      55.070  72.679  57.570  1.00  0.00
ATOM   2212  C   TYR A 194      53.781  73.358  57.208  1.00  0.00
ATOM   2213  O   TYR A 194      52.880  72.791  56.636  1.00  0.00
ATOM   2214  CB  TYR A 194      55.037  72.157  58.953  1.00  0.00
ATOM   2215  CG  TYR A 194      54.050  71.051  59.191  1.00  0.00
ATOM   2216  CD1 TYR A 194      54.503  69.731  59.146  1.00  0.00
ATOM   2217  CE1 TYR A 194      53.664  68.731  59.634  1.00  0.00
ATOM   2218  CD2 TYR A 194      52.834  71.395  59.834  1.00  0.00
ATOM   2219  CE2 TYR A 194      52.032  70.374  60.324  1.00  0.00
ATOM   2220  CZ  TYR A 194      52.476  69.016  60.193  1.00  0.00
ATOM   2221  OH  TYR A 194      51.814  67.950  60.738  1.00  0.00
ATOM   2223  N   ASP A 195      53.681  74.670  57.382  1.00  0.00
ATOM   2225  CA  ASP A 195      52.561  75.545  56.909  1.00  0.00
ATOM   2226  C   ASP A 195      51.209  75.204  57.631  1.00  0.00
ATOM   2227  O   ASP A 195      51.142  74.464  58.595  1.00  0.00
ATOM   2228  CB  ASP A 195      52.504  75.849  55.364  1.00  0.00
ATOM   2229  CG  ASP A 195      51.916  77.195  54.947  1.00  0.00
ATOM   2230  OD1 ASP A 195      52.037  77.638  53.821  1.00  0.00
ATOM   2231  OD2 ASP A 195      51.138  77.788  55.767  1.00  0.00
ATOM   2232  N   GLU A 196      50.136  75.974  57.349  1.00  0.00
ATOM   2234  CA  GLU A 196      48.768  75.896  57.936  1.00  0.00
ATOM   2235  C   GLU A 196      48.757  75.862  59.448  1.00  0.00
ATOM   2236  O   GLU A 196      49.426  76.630  60.122  1.00  0.00
ATOM   2237  CB  GLU A 196      47.953  74.780  57.279  1.00  0.00
ATOM   2238  CG  GLU A 196      47.729  74.901  55.742  1.00  0.00
ATOM   2239  CD  GLU A 196      46.914  73.781  55.149  1.00  0.00
ATOM   2240  OE1 GLU A 196      46.378  72.817  55.800  1.00  0.00
ATOM   2241  OE2 GLU A 196      46.775  73.790  53.896  1.00  0.00
ATOM   2242  N   GLN A 197      47.849  75.034  60.067  1.00  0.00
ATOM   2244  CA  GLN A 197      47.777  74.757  61.480  1.00  0.00
ATOM   2245  C   GLN A 197      48.935  73.817  61.862  1.00  0.00
ATOM   2246  O   GLN A 197      49.116  72.789  61.259  1.00  0.00
ATOM   2247  CB  GLN A 197      46.422  74.162  62.037  1.00  0.00
ATOM   2248  CG  GLN A 197      45.129  75.087  61.887  1.00  0.00
ATOM   2249  CD  GLN A 197      45.011  75.777  60.548  1.00  0.00
ATOM   2250  OE1 GLN A 197      45.268  76.957  60.286  1.00  0.00
ATOM   2251  NE2 GLN A 197      44.637  75.053  59.445  1.00  0.00
ATOM   2254  N   VAL A 198      49.780  74.143  62.849  1.00  0.00
ATOM   2256  CA  VAL A 198      50.947  73.288  63.038  1.00  0.00
ATOM   2257  C   VAL A 198      50.732  72.188  64.124  1.00  0.00
ATOM   2258  O   VAL A 198      50.664  72.481  65.260  1.00  0.00
ATOM   2259  CB  VAL A 198      52.207  74.072  63.262  1.00  0.00
ATOM   2260  CG1 VAL A 198      53.472  73.153  63.170  1.00  0.00
ATOM   2261  CG2 VAL A 198      52.285  75.226  62.211  1.00  0.00
ATOM   2262  N   TYR A 199      50.668  70.965  63.682  1.00  0.00
ATOM   2264  CA  TYR A 199      50.508  69.773  64.477  1.00  0.00
ATOM   2265  C   TYR A 199      51.772  69.277  65.194  1.00  0.00
ATOM   2266  O   TYR A 199      51.708  68.631  66.234  1.00  0.00
ATOM   2267  CB  TYR A 199      49.845  68.601  63.629  1.00  0.00
ATOM   2268  CG  TYR A 199      48.554  69.079  62.983  1.00  0.00
ATOM   2269  CD1 TYR A 199      48.588  69.263  61.568  1.00  0.00
ATOM   2270  CE1 TYR A 199      47.537  69.849  60.895  1.00  0.00
ATOM   2271  CD2 TYR A 199      47.491  69.624  63.642  1.00  0.00
ATOM   2272  CE2 TYR A 199      46.374  70.165  62.986  1.00  0.00
ATOM   2273  CZ  TYR A 199      46.404  70.317  61.537  1.00  0.00
ATOM   2274  OH  TYR A 199      45.330  70.770  60.659  1.00  0.00
ATOM   2276  N   VAL A 200      52.928  69.647  64.680  1.00  0.00
ATOM   2278  CA  VAL A 200      54.304  69.363  65.060  1.00  0.00
ATOM   2279  C   VAL A 200      54.473  69.585  66.574  1.00  0.00
ATOM   2280  O   VAL A 200      54.197  70.684  67.103  1.00  0.00
ATOM   2281  CB  VAL A 200      55.339  70.106  64.180  1.00  0.00
ATOM   2282  CG1 VAL A 200      56.766  69.760  64.766  1.00  0.00
ATOM   2283  CG2 VAL A 200      55.082  69.770  62.703  1.00  0.00
ATOM   2284  N   ASP A 201      54.949  68.614  67.357  1.00  0.00
ATOM   2286  CA  ASP A 201      54.939  68.675  68.821  1.00  0.00
ATOM   2287  C   ASP A 201      56.273  69.279  69.215  1.00  0.00
ATOM   2288  O   ASP A 201      57.210  69.345  68.457  1.00  0.00
ATOM   2289  CB  ASP A 201      54.723  67.262  69.354  1.00  0.00
ATOM   2290  CG  ASP A 201      54.275  67.175  70.813  1.00  0.00
ATOM   2291  OD1 ASP A 201      53.679  66.109  71.199  1.00  0.00
ATOM   2292  OD2 ASP A 201      54.538  68.077  71.637  1.00  0.00
ATOM   2293  N   ASP A 202      56.351  69.735  70.442  1.00  0.00
ATOM   2295  CA  ASP A 202      57.346  70.534  71.118  1.00  0.00
ATOM   2296  C   ASP A 202      58.761  69.849  71.146  1.00  0.00
ATOM   2297  O   ASP A 202      59.754  70.519  70.824  1.00  0.00
ATOM   2298  CB  ASP A 202      56.886  70.766  72.554  1.00  0.00
ATOM   2299  CG  ASP A 202      55.748  71.730  72.521  1.00  0.00
ATOM   2300  OD1 ASP A 202      55.527  72.545  71.596  1.00  0.00
ATOM   2301  OD2 ASP A 202      55.065  71.798  73.562  1.00  0.00
ATOM   2302  N   ARG A 203      58.921  68.556  71.514  1.00  0.00
ATOM   2304  CA  ARG A 203      60.164  67.802  71.426  1.00  0.00
ATOM   2305  C   ARG A 203      60.815  67.734  70.064  1.00  0.00
ATOM   2306  O   ARG A 203      62.089  67.725  69.925  1.00  0.00
ATOM   2307  CB  ARG A 203      60.125  66.488  72.135  1.00  0.00
ATOM   2308  CG  ARG A 203      59.051  65.428  71.599  1.00  0.00
ATOM   2309  CD  ARG A 203      58.699  64.331  72.714  1.00  0.00
ATOM   2310  NE  ARG A 203      57.788  63.246  72.238  1.00  0.00
ATOM   2312  CZ  ARG A 203      56.472  63.363  71.999  1.00  0.00
ATOM   2313  NH1 ARG A 203      55.816  64.513  72.142  1.00  0.00
ATOM   2316  NH2 ARG A 203      55.727  62.277  71.740  1.00  0.00
ATOM   2328  N   THR A 204      60.010  67.623  68.943  1.00  0.00
ATOM   2329  CA  THR A 204      60.411  67.485  67.566  1.00  0.00
ATOM   2330  CB  THR A 204      59.293  67.306  66.526  1.00  0.00
ATOM   2331  OG1 THR A 204      58.171  66.654  67.083  1.00  0.00
ATOM   2332  CG2 THR A 204      59.750  66.416  65.390  1.00  0.00
ATOM   2333  C   THR A 204      61.129  68.737  67.004  1.00  0.00
ATOM   2334  O   THR A 204      62.165  68.643  66.284  1.00  0.00
ATOM   2353  N   ILE A 205      60.597  69.915  67.326  1.00  0.00
ATOM   2354  CA  ILE A 205      61.152  71.251  67.051  1.00  0.00
ATOM   2355  CB  ILE A 205      60.295  72.437  67.346  1.00  0.00
ATOM   2356  CG2 ILE A 205      61.135  73.697  67.001  1.00  0.00
ATOM   2357  CG1 ILE A 205      58.919  72.335  66.614  1.00  0.00
ATOM   2358  CD  ILE A 205      57.890  73.357  67.042  1.00  0.00
ATOM   2359  C   ILE A 205      62.387  71.388  67.836  1.00  0.00
ATOM   2360  O   ILE A 205      63.415  71.718  67.234  1.00  0.00
ATOM   2370  N   ASP A 206      62.363  71.113  69.118  1.00  0.00
ATOM   2372  CA  ASP A 206      63.560  71.426  69.928  1.00  0.00
ATOM   2373  C   ASP A 206      64.838  70.650  69.642  1.00  0.00
ATOM   2374  O   ASP A 206      65.955  71.062  69.806  1.00  0.00
ATOM   2375  CB  ASP A 206      63.139  71.192  71.407  1.00  0.00
ATOM   2376  CG  ASP A 206      62.679  72.398  72.176  1.00  0.00
ATOM   2377  OD1 ASP A 206      63.054  73.499  71.740  1.00  0.00
ATOM   2378  OD2 ASP A 206      62.065  72.290  73.260  1.00  0.00
ATOM   2379  N   SER A 207      64.691  69.508  69.014  1.00  0.00
ATOM   2381  CA  SER A 207      65.805  68.718  68.446  1.00  0.00
ATOM   2382  C   SER A 207      66.510  69.387  67.295  1.00  0.00
ATOM   2383  O   SER A 207      67.764  69.315  67.265  1.00  0.00
ATOM   2384  CB  SER A 207      65.500  67.256  67.938  1.00  0.00
ATOM   2385  OG  SER A 207      66.615  66.521  67.607  1.00  0.00
HETATM 2387  N   HSD A 208      65.903  70.113  66.398  1.00  0.00
HETATM 2388  CA  HSD A 208      66.532  70.733  65.212  1.00  0.00
HETATM 2389  CB  HSD A 208      65.625  71.124  64.060  1.00  0.00
HETATM 2390  ND1 HSD A 208      63.693  69.983  62.780  1.00  0.00
HETATM 2391  CG  HSD A 208      64.905  69.922  63.470  1.00  0.00
HETATM 2392  CE1 HSD A 208      63.588  68.798  62.145  1.00  0.00
HETATM 2393  NE2 HSD A 208      64.547  67.937  62.434  1.00  0.00
HETATM 2394  CD2 HSD A 208      65.407  68.651  63.220  1.00  0.00
HETATM 2395  C   HSD A 208      67.330  71.961  65.613  1.00  0.00
HETATM 2396  O   HSD A 208      68.445  72.139  65.097  1.00  0.00
ATOM   2407  N   ILE A 209      66.835  72.769  66.658  1.00  0.00
ATOM   2408  CA  ILE A 209      67.506  73.930  67.227  1.00  0.00
ATOM   2409  CB  ILE A 209      66.710  74.480  68.414  1.00  0.00
ATOM   2410  CG2 ILE A 209      67.315  75.673  69.044  1.00  0.00
ATOM   2411  CG1 ILE A 209      65.235  74.772  68.077  1.00  0.00
ATOM   2412  CD  ILE A 209      65.014  75.836  66.975  1.00  0.00
ATOM   2413  C   ILE A 209      68.845  73.572  67.785  1.00  0.00
ATOM   2414  O   ILE A 209      69.840  74.292  67.618  1.00  0.00
ATOM   2424  N   LYS A 210      68.870  72.412  68.495  1.00  0.00
ATOM   2426  CA  LYS A 210      70.125  71.906  68.986  1.00  0.00
ATOM   2427  C   LYS A 210      71.179  71.452  67.972  1.00  0.00
ATOM   2428  O   LYS A 210      72.398  71.693  68.136  1.00  0.00
ATOM   2429  CB  LYS A 210      69.883  70.761  69.934  1.00  0.00
ATOM   2430  CG  LYS A 210      69.239  71.129  71.312  1.00  0.00
ATOM   2431  CD  LYS A 210      68.460  69.977  71.837  1.00  0.00
ATOM   2432  CE  LYS A 210      67.682  70.129  73.210  1.00  0.00
ATOM   2433  NZ  LYS A 210      68.590  70.475  74.313  1.00  0.00
ATOM   2437  N   ARG A 211      70.890  70.656  66.949  1.00  0.00
ATOM   2439  CA  ARG A 211      71.837  70.368  65.858  1.00  0.00
ATOM   2440  C   ARG A 211      72.279  71.589  64.963  1.00  0.00
ATOM   2441  O   ARG A 211      73.404  71.641  64.451  1.00  0.00
ATOM   2442  CB  ARG A 211      71.219  69.215  64.991  1.00  0.00
ATOM   2443  CG  ARG A 211      70.954  67.860  65.628  1.00  0.00
ATOM   2444  CD  ARG A 211      69.767  67.168  64.913  1.00  0.00
ATOM   2445  NE  ARG A 211      70.148  67.084  63.470  1.00  0.00
ATOM   2447  CZ  ARG A 211      71.100  66.342  62.891  1.00  0.00
ATOM   2448  NH1 ARG A 211      71.797  65.348  63.450  1.00  0.00
ATOM   2451  NH2 ARG A 211      71.187  66.490  61.594  1.00  0.00
ATOM   2454  N   LEU A 212      71.334  72.591  64.772  1.00  0.00
ATOM   2456  CA  LEU A 212      71.545  73.892  64.148  1.00  0.00
ATOM   2457  C   LEU A 212      72.641  74.656  64.820  1.00  0.00
ATOM   2458  O   LEU A 212      73.596  75.145  64.222  1.00  0.00
ATOM   2459  CB  LEU A 212      70.304  74.689  63.916  1.00  0.00
ATOM   2460  CG  LEU A 212      69.412  74.301  62.725  1.00  0.00
ATOM   2461  CD1 LEU A 212      68.305  75.406  62.719  1.00  0.00
ATOM   2462  CD2 LEU A 212      70.010  74.237  61.334  1.00  0.00
ATOM   2463  N   ARG A 213      72.587  74.758  66.203  1.00  0.00
ATOM   2465  CA  ARG A 213      73.619  75.444  66.926  1.00  0.00
ATOM   2466  C   ARG A 213      75.033  74.790  66.819  1.00  0.00
ATOM   2467  O   ARG A 213      76.013  75.560  66.647  1.00  0.00
ATOM   2468  CB  ARG A 213      73.183  75.564  68.436  1.00  0.00
ATOM   2469  CG  ARG A 213      74.173  76.368  69.249  1.00  0.00
ATOM   2470  CD  ARG A 213      73.814  76.550  70.743  1.00  0.00
ATOM   2471  NE  ARG A 213      72.508  77.329  70.845  1.00  0.00
ATOM   2473  CZ  ARG A 213      71.289  76.938  71.180  1.00  0.00
ATOM   2474  NH1 ARG A 213      71.051  75.654  71.567  1.00  0.00
ATOM   2477  NH2 ARG A 213      70.212  77.734  71.124  1.00  0.00
ATOM   2480  N   LYS A 214      75.157  73.443  66.926  1.00  0.00
ATOM   2482  CA  LYS A 214      76.380  72.649  66.843  1.00  0.00
ATOM   2483  C   LYS A 214      77.038  72.717  65.496  1.00  0.00
ATOM   2484  O   LYS A 214      78.212  73.070  65.423  1.00  0.00
ATOM   2485  CB  LYS A 214      76.101  71.144  67.106  1.00  0.00
ATOM   2486  CG  LYS A 214      77.326  70.242  67.268  1.00  0.00
ATOM   2487  CD  LYS A 214      77.029  68.750  67.301  1.00  0.00
ATOM   2488  CE  LYS A 214      78.102  67.881  67.987  1.00  0.00
ATOM   2489  NZ  LYS A 214      78.125  68.147  69.454  1.00  0.00
ATOM   2493  N   LYS A 215      76.330  72.529  64.305  1.00  0.00
ATOM   2495  CA  LYS A 215      76.953  72.538  62.962  1.00  0.00
ATOM   2496  C   LYS A 215      77.317  73.916  62.661  1.00  0.00
ATOM   2497  O   LYS A 215      78.418  74.215  62.261  1.00  0.00
ATOM   2498  CB  LYS A 215      76.000  71.913  61.891  1.00  0.00
ATOM   2499  CG  LYS A 215      75.741  70.381  62.309  1.00  0.00
ATOM   2500  CD  LYS A 215      74.895  69.572  61.333  1.00  0.00
ATOM   2501  CE  LYS A 215      73.419  69.835  61.143  1.00  0.00
ATOM   2502  NZ  LYS A 215      72.967  68.948  60.032  1.00  0.00
ATOM   2506  N   PHE A 216      76.396  74.881  62.801  1.00  0.00
ATOM   2508  CA  PHE A 216      76.751  76.200  62.387  1.00  0.00
ATOM   2509  C   PHE A 216      77.737  76.979  63.335  1.00  0.00
ATOM   2510  O   PHE A 216      78.695  77.639  62.910  1.00  0.00
ATOM   2511  CB  PHE A 216      75.498  77.079  62.147  1.00  0.00
ATOM   2512  CG  PHE A 216      75.848  78.366  61.393  1.00  0.00
ATOM   2513  CD1 PHE A 216      75.865  78.349  59.995  1.00  0.00
ATOM   2514  CD2 PHE A 216      76.199  79.573  62.117  1.00  0.00
ATOM   2515  CE1 PHE A 216      76.434  79.393  59.296  1.00  0.00
ATOM   2516  CE2 PHE A 216      76.779  80.677  61.375  1.00  0.00
ATOM   2517  CZ  PHE A 216      76.869  80.564  59.942  1.00  0.00
ATOM   2518  N   LYS A 217      77.530  76.963  64.615  1.00  0.00
ATOM   2520  CA  LYS A 217      78.092  77.958  65.433  1.00  0.00
ATOM   2521  C   LYS A 217      79.133  77.371  66.272  1.00  0.00
ATOM   2522  O   LYS A 217      79.852  78.101  66.959  1.00  0.00
ATOM   2523  CB  LYS A 217      76.940  78.486  66.408  1.00  0.00
ATOM   2524  CG  LYS A 217      77.109  79.929  66.875  1.00  0.00
ATOM   2525  CD  LYS A 217      77.019  81.016  65.746  1.00  0.00
ATOM   2526  CE  LYS A 217      77.164  82.463  66.184  1.00  0.00
ATOM   2527  NZ  LYS A 217      78.410  82.760  66.905  1.00  0.00
ATOM   2531  N   ALA A 218      79.419  76.015  66.247  1.00  0.00
ATOM   2533  CA  ALA A 218      80.545  75.374  66.869  1.00  0.00
ATOM   2534  C   ALA A 218      80.433  75.202  68.351  1.00  0.00
ATOM   2535  O   ALA A 218      81.538  75.020  68.909  1.00  0.00
ATOM   2536  CB  ALA A 218      81.817  76.014  66.261  1.00  0.00
ATOM   2537  N   VAL A 219      79.292  75.323  68.972  1.00  0.00
ATOM   2539  CA  VAL A 219      79.263  75.469  70.404  1.00  0.00
ATOM   2540  C   VAL A 219      78.412  74.362  70.996  1.00  0.00
ATOM   2541  O   VAL A 219      77.214  74.229  70.730  1.00  0.00
ATOM   2542  CB  VAL A 219      78.832  76.816  70.976  1.00  0.00
ATOM   2543  CG1 VAL A 219      79.982  77.854  70.843  1.00  0.00
ATOM   2544  CG2 VAL A 219      77.597  77.268  70.129  1.00  0.00
ATOM   2545  N   ASP A 220      79.018  73.620  71.915  1.00  0.00
ATOM   2547  CA  ASP A 220      78.378  72.501  72.648  1.00  0.00
ATOM   2548  C   ASP A 220      78.060  72.905  74.046  1.00  0.00
ATOM   2549  O   ASP A 220      77.146  72.393  74.774  1.00  0.00
ATOM   2550  CB  ASP A 220      79.367  71.295  72.648  1.00  0.00
ATOM   2551  CG  ASP A 220      79.484  70.752  71.237  1.00  0.00
ATOM   2552  OD1 ASP A 220      80.619  70.615  70.687  1.00  0.00
ATOM   2553  OD2 ASP A 220      78.463  70.365  70.594  1.00  0.00
ATOM   2554  N   ASP A 221      78.736  73.872  74.629  1.00  0.00
ATOM   2556  CA  ASP A 221      78.609  74.224  75.981  1.00  0.00
ATOM   2557  C   ASP A 221      77.825  75.463  76.211  1.00  0.00
ATOM   2558  O   ASP A 221      77.563  75.861  77.347  1.00  0.00
ATOM   2559  CB  ASP A 221      79.996  74.428  76.601  1.00  0.00
ATOM   2560  CG  ASP A 221      80.813  73.141  76.497  1.00  0.00
ATOM   2561  OD1 ASP A 221      80.230  72.031  76.380  1.00  0.00
ATOM   2562  OD2 ASP A 221      82.009  73.154  76.821  1.00  0.00
ATOM   2563  N   SER A 222      77.266  76.136  75.160  1.00  0.00
ATOM   2565  CA  SER A 222      76.666  77.475  75.177  1.00  0.00
ATOM   2566  C   SER A 222      75.486  77.541  74.261  1.00  0.00
ATOM   2567  O   SER A 222      75.335  76.633  73.459  1.00  0.00
ATOM   2568  CB  SER A 222      77.640  78.546  74.833  1.00  0.00
ATOM   2569  OG  SER A 222      78.680  78.634  75.769  1.00  0.00
ATOM   2571  N   PHE A 223      74.592  78.425  74.521  1.00  0.00
ATOM   2573  CA  PHE A 223      73.261  78.367  73.882  1.00  0.00
ATOM   2574  C   PHE A 223      73.063  79.649  72.990  1.00  0.00
ATOM   2575  O   PHE A 223      72.019  80.166  72.646  1.00  0.00
ATOM   2576  CB  PHE A 223      72.079  78.312  74.956  1.00  0.00
ATOM   2577  CG  PHE A 223      72.025  76.937  75.549  1.00  0.00
ATOM   2578  CD1 PHE A 223      72.818  76.587  76.632  1.00  0.00
ATOM   2579  CD2 PHE A 223      71.023  76.070  75.176  1.00  0.00
ATOM   2580  CE1 PHE A 223      72.730  75.351  77.241  1.00  0.00
ATOM   2581  CE2 PHE A 223      71.001  74.747  75.673  1.00  0.00
ATOM   2582  CZ  PHE A 223      71.856  74.366  76.743  1.00  0.00
ATOM   2583  N   GLU A 224      74.220  80.349  72.645  1.00  0.00
ATOM   2585  CA  GLU A 224      74.270  81.389  71.630  1.00  0.00
ATOM   2586  C   GLU A 224      73.573  81.019  70.299  1.00  0.00
ATOM   2587  O   GLU A 224      73.136  79.917  70.090  1.00  0.00
ATOM   2588  CB  GLU A 224      75.781  81.815  71.418  1.00  0.00
ATOM   2589  CG  GLU A 224      76.746  80.974  70.605  1.00  0.00
ATOM   2590  CD  GLU A 224      78.048  81.795  70.332  1.00  0.00
ATOM   2591  OE1 GLU A 224      78.707  81.600  69.233  1.00  0.00
ATOM   2592  OE2 GLU A 224      78.491  82.488  71.220  1.00  0.00
ATOM   2593  N   MET A 225      73.397  82.026  69.411  1.00  0.00
ATOM   2595  CA  MET A 225      72.835  82.053  68.032  1.00  0.00
ATOM   2596  C   MET A 225      71.273  82.071  68.056  1.00  0.00
ATOM   2597  O   MET A 225      70.604  82.933  67.458  1.00  0.00
ATOM   2598  CB  MET A 225      73.464  80.914  67.023  1.00  0.00
ATOM   2599  CG  MET A 225      72.860  81.146  65.614  1.00  0.00
ATOM   2600  SD  MET A 225      73.594  80.087  64.355  1.00  0.00
ATOM   2601  CE  MET A 225      72.643  78.557  64.785  1.00  0.00
ATOM   2611  N   ILE A 226      70.623  81.173  68.804  1.00  0.00
ATOM   2612  CA  ILE A 226      69.194  80.971  68.859  1.00  0.00
ATOM   2613  CB  ILE A 226      68.744  79.676  68.274  1.00  0.00
ATOM   2614  CG2 ILE A 226      67.263  79.425  68.553  1.00  0.00
ATOM   2615  CG1 ILE A 226      69.103  79.532  66.780  1.00  0.00
ATOM   2616  CD  ILE A 226      69.049  78.079  66.162  1.00  0.00
ATOM   2617  C   ILE A 226      68.893  81.068  70.291  1.00  0.00
ATOM   2618  O   ILE A 226      69.503  80.322  71.101  1.00  0.00
ATOM   2628  N   GLU A 227      67.898  81.900  70.690  1.00  0.00
ATOM   2630  CA  GLU A 227      67.396  82.074  71.993  1.00  0.00
ATOM   2631  C   GLU A 227      65.968  81.613  72.105  1.00  0.00
ATOM   2632  O   GLU A 227      65.166  81.800  71.200  1.00  0.00
ATOM   2633  CB  GLU A 227      67.516  83.569  72.284  1.00  0.00
ATOM   2634  CG  GLU A 227      66.696  84.152  73.510  1.00  0.00
ATOM   2635  CD  GLU A 227      67.341  85.367  74.063  1.00  0.00
ATOM   2636  OE1 GLU A 227      68.573  85.418  74.363  1.00  0.00
ATOM   2637  OE2 GLU A 227      66.532  86.378  74.231  1.00  0.00
ATOM   2647  N   THR A 228      65.613  80.958  73.208  1.00  0.00
ATOM   2648  CA  THR A 228      64.266  80.540  73.529  1.00  0.00
ATOM   2649  CB  THR A 228      63.962  79.017  73.848  1.00  0.00
ATOM   2650  OG1 THR A 228      62.559  78.898  74.213  1.00  0.00
ATOM   2651  CG2 THR A 228      64.794  78.494  75.057  1.00  0.00
ATOM   2652  C   THR A 228      63.695  81.510  74.654  1.00  0.00
ATOM   2653  O   THR A 228      64.382  81.902  75.618  1.00  0.00
ATOM   2663  N   LEU A 229      62.360  81.847  74.504  1.00  0.00
ATOM   2665  CA  LEU A 229      61.632  82.668  75.445  1.00  0.00
ATOM   2666  C   LEU A 229      60.715  81.863  76.245  1.00  0.00
ATOM   2667  O   LEU A 229      59.761  82.348  76.814  1.00  0.00
ATOM   2668  CB  LEU A 229      60.898  83.827  74.776  1.00  0.00
ATOM   2669  CG  LEU A 229      61.716  84.978  74.151  1.00  0.00
ATOM   2670  CD1 LEU A 229      62.093  84.713  72.713  1.00  0.00
ATOM   2671  CD2 LEU A 229      60.798  86.177  74.090  1.00  0.00
ATOM   2672  N   TYR A 230      61.003  80.595  76.336  1.00  0.00
ATOM   2674  CA  TYR A 230      60.364  79.701  77.258  1.00  0.00
ATOM   2675  C   TYR A 230      58.943  79.561  77.225  1.00  0.00
ATOM   2676  O   TYR A 230      58.246  79.417  78.250  1.00  0.00
ATOM   2677  CB  TYR A 230      61.044  79.823  78.657  1.00  0.00
ATOM   2678  CG  TYR A 230      62.559  79.612  78.647  1.00  0.00
ATOM   2679  CD1 TYR A 230      63.065  78.327  78.348  1.00  0.00
ATOM   2680  CE1 TYR A 230      64.392  78.040  78.647  1.00  0.00
ATOM   2681  CD2 TYR A 230      63.375  80.627  79.095  1.00  0.00
ATOM   2682  CE2 TYR A 230      64.708  80.377  79.253  1.00  0.00
ATOM   2683  CZ  TYR A 230      65.237  79.065  79.028  1.00  0.00
ATOM   2684  OH  TYR A 230      66.575  78.779  79.219  1.00  0.00
ATOM   2686  N   GLY A 231      58.457  79.417  75.969  1.00  0.00
ATOM   2688  CA  GLY A 231      57.099  79.025  75.722  1.00  0.00
ATOM   2689  C   GLY A 231      56.407  80.037  74.870  1.00  0.00
ATOM   2690  O   GLY A 231      55.216  79.876  74.520  1.00  0.00
ATOM   2691  N   VAL A 232      57.069  81.129  74.490  1.00  0.00
ATOM   2693  CA  VAL A 232      56.630  82.405  73.898  1.00  0.00
ATOM   2694  C   VAL A 232      57.081  82.526  72.494  1.00  0.00
ATOM   2695  O   VAL A 232      56.373  83.085  71.634  1.00  0.00
ATOM   2696  CB  VAL A 232      57.244  83.624  74.748  1.00  0.00
ATOM   2697  CG1 VAL A 232      56.756  84.963  74.038  1.00  0.00
ATOM   2698  CG2 VAL A 232      56.711  83.527  76.179  1.00  0.00
ATOM   2699  N   GLY A 233      58.253  81.840  72.198  1.00  0.00
ATOM   2701  CA  GLY A 233      58.777  81.830  70.860  1.00  0.00
ATOM   2702  C   GLY A 233      60.308  81.668  70.794  1.00  0.00
ATOM   2703  O   GLY A 233      61.062  81.665  71.810  1.00  0.00
ATOM   2704  N   TYR A 234      60.831  81.545  69.574  1.00  0.00
ATOM   2706  CA  TYR A 234      62.278  81.504  69.382  1.00  0.00
ATOM   2707  C   TYR A 234      62.799  82.840  68.832  1.00  0.00
ATOM   2708  O   TYR A 234      62.046  83.558  68.246  1.00  0.00
ATOM   2709  CB  TYR A 234      62.720  80.323  68.509  1.00  0.00
ATOM   2710  CG  TYR A 234      62.332  78.945  69.152  1.00  0.00
ATOM   2711  CD1 TYR A 234      63.363  78.155  69.697  1.00  0.00
ATOM   2712  CE1 TYR A 234      63.075  77.040  70.471  1.00  0.00
ATOM   2713  CD2 TYR A 234      60.982  78.529  69.224  1.00  0.00
ATOM   2714  CE2 TYR A 234      60.741  77.291  69.788  1.00  0.00
ATOM   2715  CZ  TYR A 234      61.741  76.530  70.433  1.00  0.00
ATOM   2716  OH  TYR A 234      61.299  75.399  71.067  1.00  0.00
ATOM   2718  N   ARG A 235      64.062  83.293  69.209  1.00  0.00
ATOM   2720  CA  ARG A 235      64.631  84.513  68.795  1.00  0.00
ATOM   2721  C   ARG A 235      66.060  84.301  68.301  1.00  0.00
ATOM   2722  O   ARG A 235      66.727  83.447  68.862  1.00  0.00
ATOM   2723  CB  ARG A 235      64.486  85.547  69.923  1.00  0.00
ATOM   2724  CG  ARG A 235      65.284  86.895  69.858  1.00  0.00
ATOM   2725  CD  ARG A 235      65.533  87.564  71.250  1.00  0.00
ATOM   2726  NE  ARG A 235      66.279  88.826  71.110  1.00  0.00
ATOM   2728  CZ  ARG A 235      66.890  89.369  72.162  1.00  0.00
ATOM   2729  NH1 ARG A 235      66.601  89.052  73.439  1.00  0.00
ATOM   2732  NH2 ARG A 235      67.755  90.298  71.977  1.00  0.00
ATOM   2735  N   PHE A 236      66.520  85.061  67.288  1.00  0.00
ATOM   2737  CA  PHE A 236      67.797  84.942  66.755  1.00  0.00
ATOM   2738  C   PHE A 236      68.606  86.187  67.228  1.00  0.00
ATOM   2739  O   PHE A 236      68.175  87.321  67.275  1.00  0.00
ATOM   2740  CB  PHE A 236      67.763  84.834  65.222  1.00  0.00
ATOM   2741  CG  PHE A 236      69.069  84.783  64.593  1.00  0.00
ATOM   2742  CD1 PHE A 236      69.683  85.927  64.033  1.00  0.00
ATOM   2743  CD2 PHE A 236      69.630  83.526  64.359  1.00  0.00
ATOM   2744  CE1 PHE A 236      70.879  85.788  63.351  1.00  0.00
ATOM   2745  CE2 PHE A 236      70.974  83.472  64.009  1.00  0.00
ATOM   2746  CZ  PHE A 236      71.528  84.532  63.408  1.00  0.00
ATOM   2747  N   ARG A 237      69.921  85.985  67.538  1.00  0.00
ATOM   2749  CA  ARG A 237      70.769  87.028  68.030  1.00  0.00
ATOM   2750  C   ARG A 237      72.172  86.682  67.732  1.00  0.00
ATOM   2751  O   ARG A 237      72.570  85.498  67.563  1.00  0.00
ATOM   2752  CB  ARG A 237      70.393  87.348  69.483  1.00  0.00
ATOM   2753  CG  ARG A 237      70.464  86.198  70.557  1.00  0.00
ATOM   2754  CD  ARG A 237      69.906  86.565  71.932  1.00  0.00
ATOM   2755  NE  ARG A 237      70.802  87.526  72.659  1.00  0.00
ATOM   2757  CZ  ARG A 237      70.422  88.278  73.718  1.00  0.00
ATOM   2758  NH1 ARG A 237      69.442  87.882  74.502  1.00  0.00
ATOM   2761  NH2 ARG A 237      71.164  89.312  74.007  1.00  0.00
ATOM   2764  N   GLU A 238      73.011  87.763  67.589  1.00  0.00
ATOM   2766  CA  GLU A 238      74.364  87.700  66.973  1.00  0.00
ATOM   2767  C   GLU A 238      75.391  87.397  67.979  1.00  0.00
ATOM   2768  O   GLU A 238      75.170  87.634  69.175  1.00  0.00
ATOM   2769  CB  GLU A 238      74.618  89.013  66.098  1.00  0.00
ATOM   2770  CG  GLU A 238      73.585  89.149  64.913  1.00  0.00
ATOM   2771  CD  GLU A 238      73.883  90.392  64.239  1.00  0.00
ATOM   2772  OE1 GLU A 238      73.874  91.503  64.892  1.00  0.00
ATOM   2773  OE2 GLU A 238      74.018  90.369  62.979  1.00  0.00
ATOM   2780  N   ALA A 239      76.467  86.676  67.654  1.00  0.00
ATOM   2781  CA  ALA A 239      77.405  86.349  68.656  1.00  0.00
ATOM   2782  CB  ALA A 239      76.971  85.184  69.624  1.00  0.00
ATOM   2783  C   ALA A 239      78.680  85.838  68.011  1.00  0.00
ATOM   2784  OT1 ALA A 239      78.651  85.424  66.789  1.00  0.00
ATOM   2785  OT2 ALA A 239      79.671  85.714  68.787  1.00  0.00
ATOM      1  O5' GUA B  21      33.101  89.896  27.478  1.00  0.00
ATOM      2  C5' GUA B  21      33.669  88.677  26.948  1.00  0.00
ATOM      3  C4' GUA B  21      34.557  88.903  25.752  1.00  0.00
ATOM      4  O4' GUA B  21      33.931  89.663  24.723  1.00  0.00
ATOM      5  C1' GUA B  21      34.905  90.430  24.020  1.00  0.00
ATOM      6  N9  GUA B  21      34.484  91.857  24.096  1.00  0.00
ATOM      7  C4  GUA B  21      33.615  92.479  23.194  1.00  0.00
ATOM      8  N2  GUA B  21      31.905  92.549  20.141  1.00  0.00
ATOM      9  N3  GUA B  21      33.146  91.978  22.010  1.00  0.00
ATOM     10  C2  GUA B  21      32.526  92.888  21.244  1.00  0.00
ATOM     11  N1  GUA B  21      32.432  94.184  21.615  1.00  0.00
ATOM     12  C6  GUA B  21      33.041  94.788  22.762  1.00  0.00
ATOM     13  O6  GUA B  21      33.030  96.003  22.979  1.00  0.00
ATOM     14  C5  GUA B  21      33.623  93.802  23.642  1.00  0.00
ATOM     15  N7  GUA B  21      34.261  93.958  24.890  1.00  0.00
ATOM     16  C8  GUA B  21      34.794  92.746  25.031  1.00  0.00
ATOM     17  C2' GUA B  21      36.181  90.195  24.757  1.00  0.00
ATOM     18  C3' GUA B  21      35.720  89.772  26.175  1.00  0.00
ATOM     19  O3' GUA B  21      36.705  88.912  26.695  1.00  0.00
ATOM     34  P   CYT B  22      37.932  89.558  27.577  1.00  0.00
ATOM     35  O1P CYT B  22      38.907  88.502  27.877  1.00  0.00
ATOM     36  O2P CYT B  22      37.291  90.327  28.741  1.00  0.00
ATOM     37  O5' CYT B  22      38.639  90.772  26.778  1.00  0.00
ATOM     38  C5' CYT B  22      39.588  90.515  25.728  1.00  0.00
ATOM     39  C4' CYT B  22      40.971  91.233  26.003  1.00  0.00
ATOM     40  O4' CYT B  22      40.750  92.673  26.055  1.00  0.00
ATOM     41  C1' CYT B  22      41.459  93.130  27.128  1.00  0.00
ATOM     42  N1  CYT B  22      40.916  94.427  27.397  1.00  0.00
ATOM     43  C6  CYT B  22      40.163  94.668  28.524  1.00  0.00
ATOM     44  C5  CYT B  22      39.583  95.862  28.742  1.00  0.00
ATOM     45  C2  CYT B  22      41.257  95.543  26.565  1.00  0.00
ATOM     46  O2  CYT B  22      42.119  95.386  25.741  1.00  0.00
ATOM     47  N3  CYT B  22      40.700  96.735  26.778  1.00  0.00
ATOM     48  C4  CYT B  22      39.849  96.938  27.831  1.00  0.00
ATOM     49  N4  CYT B  22      39.327  98.132  27.997  1.00  0.00
ATOM     50  C2' CYT B  22      41.330  92.085  28.175  1.00  0.00
ATOM     51  C3' CYT B  22      41.736  90.933  27.306  1.00  0.00
ATOM     52  O3' CYT B  22      43.180  90.776  27.155  1.00  0.00
ATOM     66  P   GUA B  23      43.822  89.221  27.303  1.00  0.00
ATOM     67  O1P GUA B  23      42.908  88.196  26.641  1.00  0.00
ATOM     68  O2P GUA B  23      44.191  88.923  28.758  1.00  0.00
ATOM     69  O5' GUA B  23      45.209  89.236  26.467  1.00  0.00
ATOM     70  C5' GUA B  23      45.392  90.231  25.390  1.00  0.00
ATOM     71  C4' GUA B  23      46.195  91.439  25.741  1.00  0.00
ATOM     72  O4' GUA B  23      45.458  92.672  26.067  1.00  0.00
ATOM     73  C1' GUA B  23      46.049  93.343  27.085  1.00  0.00
ATOM     74  N9  GUA B  23      45.181  94.155  27.847  1.00  0.00
ATOM     75  C4  GUA B  23      45.020  95.498  27.826  1.00  0.00
ATOM     76  N2  GUA B  23      45.906  98.567  26.723  1.00  0.00
ATOM     77  N3  GUA B  23      45.638  96.369  27.044  1.00  0.00
ATOM     78  C2  GUA B  23      45.252  97.610  27.241  1.00  0.00
ATOM     79  N1  GUA B  23      44.173  97.941  27.988  1.00  0.00
ATOM     80  C6  GUA B  23      43.471  97.140  28.825  1.00  0.00
ATOM     81  O6  GUA B  23      42.496  97.562  29.439  1.00  0.00
ATOM     82  C5  GUA B  23      43.930  95.761  28.719  1.00  0.00
ATOM     83  N7  GUA B  23      43.529  94.572  29.384  1.00  0.00
ATOM     84  C8  GUA B  23      44.295  93.695  28.802  1.00  0.00
ATOM     85  C2' GUA B  23      46.730  92.282  27.873  1.00  0.00
ATOM     86  C3' GUA B  23      47.229  91.246  26.861  1.00  0.00
ATOM     87  O3' GUA B  23      48.560  91.599  26.399  1.00  0.00
ATOM     99  P   GUA B  24      49.800  91.121  27.430  1.00  0.00
ATOM    100  O1P GUA B  24      50.270  89.811  26.792  1.00  0.00
ATOM    101  O2P GUA B  24      49.315  91.062  28.864  1.00  0.00
ATOM    102  O5' GUA B  24      50.820  92.442  27.351  1.00  0.00
ATOM    103  C5' GUA B  24      51.384  92.777  26.041  1.00  0.00
ATOM    104  C4' GUA B  24      52.145  94.052  26.064  1.00  0.00
ATOM    105  O4' GUA B  24      51.185  95.128  26.442  1.00  0.00
ATOM    106  C1' GUA B  24      51.470  95.614  27.739  1.00  0.00
ATOM    107  N9  GUA B  24      50.220  95.686  28.507  1.00  0.00
ATOM    108  C4  GUA B  24      49.405  96.763  28.705  1.00  0.00
ATOM    109  N2  GUA B  24      48.570 100.122  28.462  1.00  0.00
ATOM    110  N3  GUA B  24      49.542  98.012  28.281  1.00  0.00
ATOM    111  C2  GUA B  24      48.600  98.853  28.748  1.00  0.00
ATOM    112  N1  GUA B  24      47.572  98.456  29.584  1.00  0.00
ATOM    113  C6  GUA B  24      47.413  97.162  29.890  1.00  0.00
ATOM    114  O6  GUA B  24      46.430  96.842  30.609  1.00  0.00
ATOM    115  C5  GUA B  24      48.406  96.303  29.496  1.00  0.00
ATOM    116  N7  GUA B  24      48.456  94.932  29.740  1.00  0.00
ATOM    117  C8  GUA B  24      49.584  94.614  29.093  1.00  0.00
ATOM    118  C2' GUA B  24      52.418  94.665  28.371  1.00  0.00
ATOM    119  C3' GUA B  24      53.207  94.072  27.192  1.00  0.00
ATOM    120  O3' GUA B  24      54.339  94.890  26.769  1.00  0.00
ATOM    133  P   CYT B  25      55.667  95.076  27.692  1.00  0.00
ATOM    134  O1P CYT B  25      56.902  95.101  26.762  1.00  0.00
ATOM    135  O2P CYT B  25      55.659  93.967  28.779  1.00  0.00
ATOM    136  O5' CYT B  25      55.510  96.611  28.370  1.00  0.00
ATOM    137  C5' CYT B  25      55.249  97.714  27.575  1.00  0.00
ATOM    138  C4' CYT B  25      54.924  99.013  28.303  1.00  0.00
ATOM    139  O4' CYT B  25      53.581  98.952  28.826  1.00  0.00
ATOM    140  C1' CYT B  25      53.617  99.278  30.202  1.00  0.00
ATOM    141  N1  CYT B  25      52.458  98.636  30.792  1.00  0.00
ATOM    142  C6  CYT B  25      52.529  97.303  30.993  1.00  0.00
ATOM    143  C5  CYT B  25      51.522  96.611  31.513  1.00  0.00
ATOM    144  C2  CYT B  25      51.268  99.313  31.101  1.00  0.00
ATOM    145  O2  CYT B  25      51.139 100.485  30.780  1.00  0.00
ATOM    146  N3  CYT B  25      50.331  98.647  31.804  1.00  0.00
ATOM    147  C4  CYT B  25      50.379  97.342  31.996  1.00  0.00
ATOM    148  N4  CYT B  25      49.295  96.687  32.549  1.00  0.00
ATOM    149  C2' CYT B  25      55.025  98.939  30.733  1.00  0.00
ATOM    150  C3' CYT B  25      55.842  99.302  29.479  1.00  0.00
ATOM    151  O3' CYT B  25      56.264 100.675  29.454  1.00  0.00
ATOM    165  P   ADE B  26      57.231 101.163  30.750  1.00  0.00
ATOM    166  O1P ADE B  26      58.365 101.948  30.096  1.00  0.00
ATOM    167  O2P ADE B  26      57.765  99.981  31.569  1.00  0.00
ATOM    168  O5' ADE B  26      56.306 102.099  31.695  1.00  0.00
ATOM    169  C5' ADE B  26      55.451 103.072  31.026  1.00  0.00
ATOM    170  C4' ADE B  26      54.741 104.037  31.936  1.00  0.00
ATOM    171  O4' ADE B  26      53.563 103.420  32.467  1.00  0.00
ATOM    172  C1' ADE B  26      53.606 103.370  33.861  1.00  0.00
ATOM    173  N9  ADE B  26      53.172 102.131  34.246  1.00  0.00
ATOM    174  C5  ADE B  26      51.925 100.311  34.686  1.00  0.00
ATOM    175  N7  ADE B  26      53.233  99.857  34.459  1.00  0.00
ATOM    176  C8  ADE B  26      53.941 100.913  34.138  1.00  0.00
ATOM    177  N1  ADE B  26      49.732 100.395  35.439  1.00  0.00
ATOM    178  C2  ADE B  26      49.773 101.744  35.399  1.00  0.00
ATOM    179  N3  ADE B  26      50.829 102.478  35.055  1.00  0.00
ATOM    180  C4  ADE B  26      51.910 101.712  34.688  1.00  0.00
ATOM    181  C6  ADE B  26      50.793  99.650  35.078  1.00  0.00
ATOM    182  N6  ADE B  26      50.827  98.309  35.201  1.00  0.00
ATOM    183  C2' ADE B  26      55.043 103.757  34.330  1.00  0.00
ATOM    184  C3' ADE B  26      55.495 104.563  33.110  1.00  0.00
ATOM    185  O3' ADE B  26      55.360 106.023  33.222  1.00  0.00
ATOM    199  P   CYT B  27      56.418 106.665  34.379  1.00  0.00
ATOM    200  O1P CYT B  27      56.549 108.170  34.173  1.00  0.00
ATOM    201  O2P CYT B  27      57.732 105.891  34.459  1.00  0.00
ATOM    202  O5' CYT B  27      55.613 106.528  35.806  1.00  0.00
ATOM    203  C5' CYT B  27      54.268 107.215  35.750  1.00  0.00
ATOM    204  C4' CYT B  27      53.434 107.172  37.083  1.00  0.00
ATOM    205  O4' CYT B  27      53.013 105.752  37.194  1.00  0.00
ATOM    206  C1' CYT B  27      53.345 105.247  38.538  1.00  0.00
ATOM    207  N1  CYT B  27      53.527 103.823  38.310  1.00  0.00
ATOM    208  C6  CYT B  27      54.510 103.336  37.538  1.00  0.00
ATOM    209  C5  CYT B  27      54.564 102.020  37.158  1.00  0.00
ATOM    210  C2  CYT B  27      52.556 102.969  38.926  1.00  0.00
ATOM    211  O2  CYT B  27      51.621 103.459  39.668  1.00  0.00
ATOM    212  N3  CYT B  27      52.671 101.626  38.618  1.00  0.00
ATOM    213  C4  CYT B  27      53.590 101.196  37.793  1.00  0.00
ATOM    214  N4  CYT B  27      53.731  99.935  37.548  1.00  0.00
ATOM    215  C2' CYT B  27      54.575 106.040  38.937  1.00  0.00
ATOM    216  C3' CYT B  27      54.275 107.395  38.356  1.00  0.00
ATOM    217  O3' CYT B  27      53.738 108.288  39.345  1.00  0.00
ATOM    231  P   GUA B  28      54.809 108.768  40.513  1.00  0.00
ATOM    232  O1P GUA B  28      54.457 110.236  40.777  1.00  0.00
ATOM    233  O2P GUA B  28      56.234 108.462  40.087  1.00  0.00
ATOM    234  O5' GUA B  28      54.507 107.817  41.841  1.00  0.00
ATOM    235  C5' GUA B  28      53.239 107.567  42.223  1.00  0.00
ATOM    236  C4' GUA B  28      53.157 106.569  43.453  1.00  0.00
ATOM    237  O4' GUA B  28      53.039 105.285  42.781  1.00  0.00
ATOM    238  C1' GUA B  28      53.770 104.289  43.580  1.00  0.00
ATOM    239  N9  GUA B  28      54.134 103.072  42.758  1.00  0.00
ATOM    240  C4  GUA B  28      53.829 101.725  42.798  1.00  0.00
ATOM    241  N2  GUA B  28      51.890  99.184  43.987  1.00  0.00
ATOM    242  N3  GUA B  28      53.006 101.105  43.592  1.00  0.00
ATOM    243  C2  GUA B  28      52.793  99.832  43.275  1.00  0.00
ATOM    244  N1  GUA B  28      53.379  99.235  42.198  1.00  0.00
ATOM    245  C6  GUA B  28      54.237  99.857  41.281  1.00  0.00
ATOM    246  O6  GUA B  28      54.604  99.149  40.405  1.00  0.00
ATOM    247  C5  GUA B  28      54.479 101.174  41.687  1.00  0.00
ATOM    248  N7  GUA B  28      55.239 102.187  41.036  1.00  0.00
ATOM    249  C8  GUA B  28      55.011 103.280  41.756  1.00  0.00
ATOM    250  C2' GUA B  28      54.904 105.067  44.076  1.00  0.00
ATOM    251  C3' GUA B  28      54.175 106.301  44.535  1.00  0.00
ATOM    252  O3' GUA B  28      53.580 106.106  45.817  1.00  0.00
ATOM    265  P   ADE B  29      54.505 106.197  47.228  1.00  0.00
ATOM    266  O1P ADE B  29      54.003 107.423  47.966  1.00  0.00
ATOM    267  O2P ADE B  29      56.004 106.075  46.929  1.00  0.00
ATOM    268  O5' ADE B  29      54.139 104.772  48.017  1.00  0.00
ATOM    269  C5' ADE B  29      52.851 104.787  48.664  1.00  0.00
ATOM    270  C4' ADE B  29      52.414 103.359  49.122  1.00  0.00
ATOM    271  O4' ADE B  29      52.501 102.362  48.116  1.00  0.00
ATOM    272  C1' ADE B  29      53.376 101.286  48.507  1.00  0.00
ATOM    273  N9  ADE B  29      54.289 101.067  47.387  1.00  0.00
ATOM    274  C5  ADE B  29      55.406 100.309  45.750  1.00  0.00
ATOM    275  N7  ADE B  29      55.993 101.502  45.987  1.00  0.00
ATOM    276  C8  ADE B  29      55.303 101.932  46.965  1.00  0.00
ATOM    277  N1  ADE B  29      55.120  98.151  44.928  1.00  0.00
ATOM    278  C2  ADE B  29      54.204  97.888  45.867  1.00  0.00
ATOM    279  N3  ADE B  29      53.726  98.793  46.707  1.00  0.00
ATOM    280  C4  ADE B  29      54.393  99.988  46.590  1.00  0.00
ATOM    281  C6  ADE B  29      55.732  99.333  44.804  1.00  0.00
ATOM    282  N6  ADE B  29      56.641  99.423  43.832  1.00  0.00
ATOM    283  C2' ADE B  29      54.009 101.739  49.844  1.00  0.00
ATOM    284  C3' ADE B  29      53.042 102.829  50.396  1.00  0.00
ATOM    285  O3' ADE B  29      52.027 102.295  51.232  1.00  0.00
ATOM    299  P   ADE B  30      52.340 101.846  52.746  1.00  0.00
ATOM    300  O1P ADE B  30      51.041 101.785  53.565  1.00  0.00
ATOM    301  O2P ADE B  30      53.360 102.838  53.328  1.00  0.00
ATOM    302  O5' ADE B  30      53.103 100.368  52.620  1.00  0.00
ATOM    303  C5' ADE B  30      52.287  99.337  52.060  1.00  0.00
ATOM    304  C4' ADE B  30      52.992  98.031  51.982  1.00  0.00
ATOM    305  O4' ADE B  30      53.754  98.019  50.734  1.00  0.00
ATOM    306  C1' ADE B  30      55.082  97.616  51.073  1.00  0.00
ATOM    307  N9  ADE B  30      56.019  98.245  50.056  1.00  0.00
ATOM    308  C5  ADE B  30      57.279  98.607  48.259  1.00  0.00
ATOM    309  N7  ADE B  30      57.182  99.873  48.965  1.00  0.00
ATOM    310  C8  ADE B  30      56.390  99.594  50.000  1.00  0.00
ATOM    311  N1  ADE B  30      57.841  96.979  46.706  1.00  0.00
ATOM    312  C2  ADE B  30      57.254  96.075  47.482  1.00  0.00
ATOM    313  N3  ADE B  30      56.584  96.308  48.644  1.00  0.00
ATOM    314  C4  ADE B  30      56.642  97.625  48.973  1.00  0.00
ATOM    315  C6  ADE B  30      58.008  98.208  47.131  1.00  0.00
ATOM    316  N6  ADE B  30      58.888  99.031  46.434  1.00  0.00
ATOM    317  C2' ADE B  30      55.243  98.011  52.554  1.00  0.00
ATOM    318  C3' ADE B  30      53.966  97.604  53.125  1.00  0.00
ATOM    319  O3' ADE B  30      53.908  96.171  53.436  1.00  0.00
ATOM    333  P   ADE B  31      54.672  95.762  54.908  1.00  0.00
ATOM    334  O1P ADE B  31      53.575  95.418  55.928  1.00  0.00
ATOM    335  O2P ADE B  31      55.684  96.859  55.367  1.00  0.00
ATOM    336  O5' ADE B  31      55.523  94.390  54.515  1.00  0.00
ATOM    337  C5' ADE B  31      54.903  93.132  54.173  1.00  0.00
ATOM    338  C4' ADE B  31      55.710  92.308  53.224  1.00  0.00
ATOM    339  O4' ADE B  31      56.216  93.162  52.111  1.00  0.00
ATOM    340  C1' ADE B  31      57.631  93.113  52.023  1.00  0.00
ATOM    341  N9  ADE B  31      58.103  94.439  51.633  1.00  0.00
ATOM    342  C5  ADE B  31      59.105  96.034  50.593  1.00  0.00
ATOM    343  N7  ADE B  31      58.592  96.633  51.770  1.00  0.00
ATOM    344  C8  ADE B  31      58.021  95.619  52.386  1.00  0.00
ATOM    345  N1  ADE B  31      60.288  95.741  48.539  1.00  0.00
ATOM    346  C2  ADE B  31      59.867  94.526  48.550  1.00  0.00
ATOM    347  N3  ADE B  31      59.102  93.906  49.426  1.00  0.00
ATOM    348  C4  ADE B  31      58.744  94.691  50.436  1.00  0.00
ATOM    349  C6  ADE B  31      59.860  96.566  49.464  1.00  0.00
ATOM    350  N6  ADE B  31      60.231  97.877  49.353  1.00  0.00
ATOM    351  C2' ADE B  31      58.091  92.784  53.453  1.00  0.00
ATOM    352  C3' ADE B  31      57.028  91.894  53.944  1.00  0.00
ATOM    353  O3' ADE B  31      57.288  90.518  53.674  1.00  0.00
ATOM    367  P   THY B  32      58.240  89.825  54.871  1.00  0.00
ATOM    368  O1P THY B  32      57.727  88.429  55.203  1.00  0.00
ATOM    369  O2P THY B  32      58.438  90.806  56.030  1.00  0.00
ATOM    370  O5' THY B  32      59.756  89.749  54.051  1.00  0.00
ATOM    371  C5' THY B  32      59.722  89.144  52.768  1.00  0.00
ATOM    372  C4' THY B  32      60.829  89.701  51.891  1.00  0.00
ATOM    373  O4' THY B  32      60.440  90.996  51.270  1.00  0.00
ATOM    374  C1' THY B  32      61.668  91.616  50.791  1.00  0.00
ATOM    375  N1  THY B  32      61.685  92.983  51.361  1.00  0.00
ATOM    376  C6  THY B  32      61.284  93.319  52.622  1.00  0.00
ATOM    377  C2  THY B  32      62.419  93.892  50.625  1.00  0.00
ATOM    378  O2  THY B  32      63.004  93.625  49.567  1.00  0.00
ATOM    379  N3  THY B  32      62.495  95.146  51.153  1.00  0.00
ATOM    380  C4  THY B  32      61.875  95.565  52.333  1.00  0.00
ATOM    381  O4  THY B  32      61.906  96.738  52.736  1.00  0.00
ATOM    382  C5  THY B  32      61.323  94.545  53.127  1.00  0.00
ATOM    383  C5M THY B  32      60.732  94.907  54.496  1.00  0.00
ATOM    384  C2' THY B  32      62.849  90.789  51.328  1.00  0.00
ATOM    385  C3' THY B  32      62.242  90.025  52.568  1.00  0.00
ATOM    386  O3' THY B  32      62.925  88.807  52.853  1.00  0.00
ATOM    402  P   GUA B  33      64.284  89.047  53.830  1.00  0.00
ATOM    403  O1P GUA B  33      64.791  87.686  54.242  1.00  0.00
ATOM    404  O2P GUA B  33      64.027  90.018  54.996  1.00  0.00
ATOM    405  O5' GUA B  33      65.465  89.595  52.801  1.00  0.00
ATOM    406  C5' GUA B  33      65.737  89.076  51.532  1.00  0.00
ATOM    407  C4' GUA B  33      66.896  89.861  50.829  1.00  0.00
ATOM    408  O4' GUA B  33      66.604  91.285  50.640  1.00  0.00
ATOM    409  C1' GUA B  33      67.451  92.073  51.474  1.00  0.00
ATOM    410  N9  GUA B  33      66.546  93.105  52.119  1.00  0.00
ATOM    411  C4  GUA B  33      66.684  94.445  51.972  1.00  0.00
ATOM    412  N2  GUA B  33      68.385  97.263  50.821  1.00  0.00
ATOM    413  N3  GUA B  33      67.628  95.069  51.283  1.00  0.00
ATOM    414  C2  GUA B  33      67.608  96.419  51.445  1.00  0.00
ATOM    415  N1  GUA B  33      66.765  97.064  52.300  1.00  0.00
ATOM    416  C6  GUA B  33      65.783  96.435  53.106  1.00  0.00
ATOM    417  O6  GUA B  33      65.087  97.088  53.869  1.00  0.00
ATOM    418  C5  GUA B  33      65.835  95.029  52.980  1.00  0.00
ATOM    419  N7  GUA B  33      65.088  93.954  53.609  1.00  0.00
ATOM    420  C8  GUA B  33      65.600  92.863  53.035  1.00  0.00
ATOM    421  C2' GUA B  33      68.103  91.109  52.408  1.00  0.00
ATOM    422  C3' GUA B  33      68.237  89.840  51.589  1.00  0.00
ATOM    423  O3' GUA B  33      69.531  89.791  50.849  1.00  0.00
ATOM    436  P   CYT B  34      70.855  89.465  51.859  1.00  0.00
ATOM    437  O1P CYT B  34      71.891  88.668  51.113  1.00  0.00
ATOM    438  O2P CYT B  34      70.339  88.941  53.204  1.00  0.00
ATOM    439  O5' CYT B  34      71.569  90.953  52.128  1.00  0.00
ATOM    440  C5' CYT B  34      71.908  91.709  50.860  1.00  0.00
ATOM    441  C4' CYT B  34      72.350  93.179  51.131  1.00  0.00
ATOM    442  O4' CYT B  34      71.206  93.873  51.686  1.00  0.00
ATOM    443  C1' CYT B  34      71.680  94.653  52.773  1.00  0.00
ATOM    444  N1  CYT B  34      70.526  95.000  53.622  1.00  0.00
ATOM    445  C6  CYT B  34      69.864  94.022  54.243  1.00  0.00
ATOM    446  C5  CYT B  34      68.838  94.257  55.030  1.00  0.00
ATOM    447  C2  CYT B  34      70.153  96.273  53.814  1.00  0.00
ATOM    448  O2  CYT B  34      70.794  97.254  53.290  1.00  0.00
ATOM    449  N3  CYT B  34      69.073  96.616  54.582  1.00  0.00
ATOM    450  C4  CYT B  34      68.391  95.617  55.184  1.00  0.00
ATOM    451  N4  CYT B  34      67.390  95.818  56.067  1.00  0.00
ATOM    452  C2' CYT B  34      72.857  93.903  53.385  1.00  0.00
ATOM    453  C3' CYT B  34      73.532  93.362  52.137  1.00  0.00
ATOM    454  O3' CYT B  34      74.508  94.266  51.589  1.00  0.00
ATOM    468  P   CYT B  35      75.810  94.725  52.404  1.00  0.00
ATOM    469  O1P CYT B  35      76.904  94.718  51.391  1.00  0.00
ATOM    470  O2P CYT B  35      76.115  93.825  53.562  1.00  0.00
ATOM    471  O5' CYT B  35      75.413  96.240  52.962  1.00  0.00
ATOM    472  C5' CYT B  35      75.661  97.304  51.982  1.00  0.00
ATOM    473  C4' CYT B  35      75.911  98.752  52.649  1.00  0.00
ATOM    474  O4' CYT B  35      74.650  99.220  53.277  1.00  0.00
ATOM    475  C1' CYT B  35      74.856  99.381  54.684  1.00  0.00
ATOM    476  N1  CYT B  35      73.801  98.740  55.429  1.00  0.00
ATOM    477  C6  CYT B  35      73.819  97.368  55.607  1.00  0.00
ATOM    478  C5  CYT B  35      72.832  96.760  56.248  1.00  0.00
ATOM    479  C2  CYT B  35      72.662  99.483  55.838  1.00  0.00
ATOM    480  O2  CYT B  35      72.501 100.638  55.401  1.00  0.00
ATOM    481  N3  CYT B  35      71.704  98.856  56.551  1.00  0.00
ATOM    482  C4  CYT B  35      71.702  97.531  56.759  1.00  0.00
ATOM    483  N4  CYT B  35      70.785  96.967  57.516  1.00  0.00
ATOM    484  C2' CYT B  35      76.221  98.756  55.072  1.00  0.00
ATOM    485  C3' CYT B  35      76.985  98.831  53.653  1.00  0.00
ATOM    486  O3' CYT B  35      77.802 100.080  53.583  1.00  0.00
ATOM    500  P   CYT B  36      78.957 100.292  54.760  1.00  0.00
ATOM    501  O1P CYT B  36      80.141 100.913  54.039  1.00  0.00
ATOM    502  O2P CYT B  36      79.197  98.932  55.429  1.00  0.00
ATOM    503  O5' CYT B  36      78.384 101.386  55.990  1.00  0.00
ATOM    504  C5' CYT B  36      77.280 102.313  55.610  1.00  0.00
ATOM    505  C4' CYT B  36      76.384 102.671  56.831  1.00  0.00
ATOM    506  O4' CYT B  36      75.538 101.615  57.060  1.00  0.00
ATOM    507  C1' CYT B  36      74.835 101.990  58.273  1.00  0.00
ATOM    508  N1  CYT B  36      74.118 100.788  58.805  1.00  0.00
ATOM    509  C6  CYT B  36      74.543  99.516  58.602  1.00  0.00
ATOM    510  C5  CYT B  36      73.878  98.526  59.164  1.00  0.00
ATOM    511  C2  CYT B  36      73.024 101.086  59.633  1.00  0.00
ATOM    512  O2  CYT B  36      72.637 102.247  59.810  1.00  0.00
ATOM    513  N3  CYT B  36      72.344 100.129  60.261  1.00  0.00
ATOM    514  C4  CYT B  36      72.743  98.825  59.985  1.00  0.00
ATOM    515  N4  CYT B  36      72.008  97.859  60.430  1.00  0.00
ATOM    516  C2' CYT B  36      75.921 102.531  59.158  1.00  0.00
ATOM    517  C3' CYT B  36      77.094 102.760  58.159  1.00  0.00
ATOM    518  O3' CYT B  36      77.711 104.059  58.367  1.00  0.00
ATOM    532  P   CYT B  37      78.476 104.311  59.883  1.00  0.00
ATOM    533  O1P CYT B  37      79.584 105.401  59.665  1.00  0.00
ATOM    534  O2P CYT B  37      79.082 103.058  60.567  1.00  0.00
ATOM    535  O5' CYT B  37      77.376 104.888  60.903  1.00  0.00
ATOM    536  C5' CYT B  37      76.495 106.075  60.528  1.00  0.00
ATOM    537  C4' CYT B  37      75.553 106.645  61.633  1.00  0.00
ATOM    538  O4' CYT B  37      74.475 105.670  61.868  1.00  0.00
ATOM    539  C1' CYT B  37      74.606 105.187  63.169  1.00  0.00
ATOM    540  N1  CYT B  37      74.297 103.770  63.208  1.00  0.00
ATOM    541  C6  CYT B  37      75.026 102.961  62.310  1.00  0.00
ATOM    542  C5  CYT B  37      74.811 101.594  62.324  1.00  0.00
ATOM    543  C2  CYT B  37      73.510 103.111  64.159  1.00  0.00
ATOM    544  O2  CYT B  37      72.995 103.788  65.065  1.00  0.00
ATOM    545  N3  CYT B  37      73.291 101.784  64.117  1.00  0.00
ATOM    546  C4  CYT B  37      73.968 101.039  63.277  1.00  0.00
ATOM    547  N4  CYT B  37      73.905  99.708  63.403  1.00  0.00
ATOM    548  C2' CYT B  37      76.031 105.489  63.703  1.00  0.00
ATOM    549  C3' CYT B  37      76.325 106.761  62.983  1.00  0.00
ATOM    550  O3' CYT B  37      75.907 107.915  63.745  1.00  0.00
ATOM    564  P   ADE B  38      76.519 108.411  65.137  1.00  0.00
ATOM    565  O1P ADE B  38      76.251 109.868  65.191  1.00  0.00
ATOM    566  O2P ADE B  38      77.994 107.953  65.133  1.00  0.00
ATOM    567  O5' ADE B  38      75.639 107.604  66.275  1.00  0.00
ATOM    568  C5' ADE B  38      74.530 108.246  66.874  1.00  0.00
ATOM    569  C4' ADE B  38      73.934 107.449  67.986  1.00  0.00
ATOM    570  O4' ADE B  38      73.730 106.070  67.556  1.00  0.00
ATOM    571  C1' ADE B  38      74.050 105.181  68.573  1.00  0.00
ATOM    572  N9  ADE B  38      74.573 103.967  67.859  1.00  0.00
ATOM    573  C5  ADE B  38      74.920 101.965  67.250  1.00  0.00
ATOM    574  N7  ADE B  38      75.836 102.761  66.592  1.00  0.00
ATOM    575  C8  ADE B  38      75.655 103.959  66.990  1.00  0.00
ATOM    576  N1  ADE B  38      73.962 100.132  68.317  1.00  0.00
ATOM    577  C2  ADE B  38      73.341 100.977  69.131  1.00  0.00
ATOM    578  N3  ADE B  38      73.324 102.305  69.033  1.00  0.00
ATOM    579  C4  ADE B  38      74.182 102.698  68.099  1.00  0.00
ATOM    580  C6  ADE B  38      74.841 100.585  67.360  1.00  0.00
ATOM    581  N6  ADE B  38      75.498  99.758  66.568  1.00  0.00
ATOM    582  C2' ADE B  38      75.141 105.911  69.368  1.00  0.00
ATOM    583  C3' ADE B  38      74.732 107.368  69.330  1.00  0.00
ATOM    584  O3' ADE B  38      73.927 107.735  70.491  1.00  0.00
ATOM    598  P   THY B  39      74.762 108.045  71.955  1.00  0.00
ATOM    599  O1P THY B  39      73.857 108.988  72.783  1.00  0.00
ATOM    600  O2P THY B  39      76.176 108.600  71.612  1.00  0.00
ATOM    601  O5' THY B  39      74.907 106.596  72.786  1.00  0.00
ATOM    602  C5' THY B  39      73.683 106.175  73.334  1.00  0.00
ATOM    603  C4' THY B  39      73.715 104.693  73.789  1.00  0.00
ATOM    604  O4' THY B  39      74.126 103.884  72.680  1.00  0.00
ATOM    605  C1' THY B  39      74.956 102.778  73.121  1.00  0.00
ATOM    606  N1  THY B  39      75.760 102.190  72.002  1.00  0.00
ATOM    607  C6  THY B  39      76.587 103.060  71.327  1.00  0.00
ATOM    608  C2  THY B  39      75.924 100.900  71.884  1.00  0.00
ATOM    609  O2  THY B  39      75.275 100.066  72.520  1.00  0.00
ATOM    610  N3  THY B  39      76.741 100.518  70.862  1.00  0.00
ATOM    611  C4  THY B  39      77.491 101.308  69.983  1.00  0.00
ATOM    612  O4  THY B  39      77.928 100.804  68.931  1.00  0.00
ATOM    613  C5  THY B  39      77.486 102.704  70.385  1.00  0.00
ATOM    614  C5M THY B  39      78.362 103.647  69.663  1.00  0.00
ATOM    615  C2' THY B  39      75.759 103.465  74.226  1.00  0.00
ATOM    616  C3' THY B  39      74.751 104.486  74.902  1.00  0.00
ATOM    617  O3' THY B  39      74.067 103.970  76.077  1.00  0.00
ATOM    633  P   THY B  40      74.892 103.850  77.419  1.00  0.00
ATOM    634  O1P THY B  40      73.965 104.305  78.528  1.00  0.00
ATOM    635  O2P THY B  40      76.250 104.559  77.373  1.00  0.00
ATOM    636  O5' THY B  40      75.312 102.284  77.675  1.00  0.00
ATOM    637  C5' THY B  40      74.508 101.297  77.067  1.00  0.00
ATOM    638  C4' THY B  40      75.355 100.073  76.883  1.00  0.00
ATOM    639  O4' THY B  40      76.072 100.129  75.550  1.00  0.00
ATOM    640  C1' THY B  40      77.299  99.439  75.731  1.00  0.00
ATOM    641  N1  THY B  40      78.228  99.829  74.703  1.00  0.00
ATOM    642  C6  THY B  40      78.722 101.153  74.613  1.00  0.00
ATOM    643  C2  THY B  40      78.624  98.848  73.743  1.00  0.00
ATOM    644  O2  THY B  40      78.218  97.669  73.816  1.00  0.00
ATOM    645  N3  THY B  40      79.460  99.276  72.797  1.00  0.00
ATOM    646  C4  THY B  40      79.969 100.621  72.627  1.00  0.00
ATOM    647  O4  THY B  40      80.627 100.926  71.620  1.00  0.00
ATOM    648  C5  THY B  40      79.677 101.522  73.661  1.00  0.00
ATOM    649  C5M THY B  40      80.340 102.893  73.778  1.00  0.00
ATOM    650  C2' THY B  40      77.777  99.741  77.128  1.00  0.00
ATOM    651  C3' THY B  40      76.480  99.639  77.868  1.00  0.00
ATOM    652  O3' THY B  40      76.366  98.243  78.315  1.00  0.00
ATOM    670  O5' ADE B   1      82.886  90.703  66.080  1.00  0.00
ATOM    671  C5' ADE B   1      82.527  90.310  67.411  1.00  0.00
ATOM    672  C4' ADE B   1      81.352  91.091  67.977  1.00  0.00
ATOM    673  O4' ADE B   1      81.656  92.502  68.201  1.00  0.00
ATOM    674  C1' ADE B   1      80.415  93.160  68.115  1.00  0.00
ATOM    675  N9  ADE B   1      80.589  94.608  68.080  1.00  0.00
ATOM    676  C5  ADE B   1      80.656  96.653  68.723  1.00  0.00
ATOM    677  N7  ADE B   1      81.089  96.671  67.468  1.00  0.00
ATOM    678  C8  ADE B   1      81.119  95.424  67.110  1.00  0.00
ATOM    679  N1  ADE B   1      80.220  97.299  70.967  1.00  0.00
ATOM    680  C2  ADE B   1      79.862  96.007  71.217  1.00  0.00
ATOM    681  N3  ADE B   1      79.954  94.967  70.357  1.00  0.00
ATOM    682  C4  ADE B   1      80.320  95.378  69.118  1.00  0.00
ATOM    683  C6  ADE B   1      80.584  97.627  69.703  1.00  0.00
ATOM    684  N6  ADE B   1      80.877  98.894  69.541  1.00  0.00
ATOM    685  C2' ADE B   1      79.861  92.563  66.753  1.00  0.00
ATOM    686  C3' ADE B   1      80.096  91.141  67.085  1.00  0.00
ATOM    687  O3' ADE B   1      78.951  90.704  67.836  1.00  0.00
ATOM    703  P   ADE B   2      78.062  89.374  67.363  1.00  0.00
ATOM    704  O1P ADE B   2      79.103  88.286  67.525  1.00  0.00
ATOM    705  O2P ADE B   2      77.402  89.584  65.979  1.00  0.00
ATOM    706  O5' ADE B   2      76.930  89.197  68.495  1.00  0.00
ATOM    707  C5' ADE B   2      77.229  89.262  69.906  1.00  0.00
ATOM    708  C4' ADE B   2      76.277  90.367  70.496  1.00  0.00
ATOM    709  O4' ADE B   2      76.855  91.711  70.260  1.00  0.00
ATOM    710  C1' ADE B   2      75.737  92.538  69.923  1.00  0.00
ATOM    711  N9  ADE B   2      76.219  93.732  69.243  1.00  0.00
ATOM    712  C5  ADE B   2      76.935  95.718  68.810  1.00  0.00
ATOM    713  N7  ADE B   2      77.198  94.942  67.682  1.00  0.00
ATOM    714  C8  ADE B   2      76.766  93.767  68.015  1.00  0.00
ATOM    715  N1  ADE B   2      76.805  97.517  70.334  1.00  0.00
ATOM    716  C2  ADE B   2      76.255  96.685  71.179  1.00  0.00
ATOM    717  N3  ADE B   2      75.867  95.429  70.966  1.00  0.00
ATOM    718  C4  ADE B   2      76.312  94.994  69.801  1.00  0.00
ATOM    719  C6  ADE B   2      77.193  97.074  69.087  1.00  0.00
ATOM    720  N6  ADE B   2      77.621  97.896  68.151  1.00  0.00
ATOM    721  C2' ADE B   2      74.885  91.743  69.061  1.00  0.00
ATOM    722  C3' ADE B   2      74.888  90.402  69.815  1.00  0.00
ATOM    723  O3' ADE B   2      73.834  90.422  70.779  1.00  0.00
ATOM    737  P   THY B   3      72.379  90.017  70.198  1.00  0.00
ATOM    738  O1P THY B   3      71.878  89.082  71.327  1.00  0.00
ATOM    739  O2P THY B   3      72.417  89.477  68.798  1.00  0.00
ATOM    740  O5' THY B   3      71.532  91.408  70.384  1.00  0.00
ATOM    741  C5' THY B   3      71.377  91.742  71.818  1.00  0.00
ATOM    742  C4' THY B   3      70.953  93.225  71.992  1.00  0.00
ATOM    743  O4' THY B   3      72.015  94.080  71.516  1.00  0.00
ATOM    744  C1' THY B   3      71.381  95.003  70.660  1.00  0.00
ATOM    745  N1  THY B   3      72.358  95.521  69.730  1.00  0.00
ATOM    746  C6  THY B   3      72.685  94.695  68.680  1.00  0.00
ATOM    747  C2  THY B   3      72.790  96.885  69.835  1.00  0.00
ATOM    748  O2  THY B   3      72.409  97.608  70.708  1.00  0.00
ATOM    749  N3  THY B   3      73.669  97.258  68.809  1.00  0.00
ATOM    750  C4  THY B   3      73.962  96.455  67.674  1.00  0.00
ATOM    751  O4  THY B   3      74.700  96.938  66.791  1.00  0.00
ATOM    752  C5  THY B   3      73.509  95.082  67.692  1.00  0.00
ATOM    753  C5M THY B   3      73.778  94.061  66.606  1.00  0.00
ATOM    754  C2' THY B   3      70.113  94.323  70.068  1.00  0.00
ATOM    755  C3' THY B   3      69.621  93.605  71.297  1.00  0.00
ATOM    756  O3' THY B   3      68.759  94.371  72.166  1.00  0.00
ATOM    772  P   GUA B   4      67.185  94.704  71.766  1.00  0.00
ATOM    773  O1P GUA B   4      66.365  94.515  73.018  1.00  0.00
ATOM    774  O2P GUA B   4      66.867  93.733  70.616  1.00  0.00
ATOM    775  O5' GUA B   4      67.196  96.246  71.184  1.00  0.00
ATOM    776  C5' GUA B   4      67.188  97.255  72.224  1.00  0.00
ATOM    777  C4' GUA B   4      67.014  98.773  71.741  1.00  0.00
ATOM    778  O4' GUA B   4      68.152  99.156  70.969  1.00  0.00
ATOM    779  C1' GUA B   4      67.831  99.402  69.635  1.00  0.00
ATOM    780  N9  GUA B   4      68.837  98.919  68.654  1.00  0.00
ATOM    781  C4  GUA B   4      69.769  99.655  67.977  1.00  0.00
ATOM    782  N2  GUA B   4      71.115 102.771  66.856  1.00  0.00
ATOM    783  N3  GUA B   4      69.994 101.027  67.981  1.00  0.00
ATOM    784  C2  GUA B   4      70.858 101.455  67.107  1.00  0.00
ATOM    785  N1  GUA B   4      71.527 100.556  66.304  1.00  0.00
ATOM    786  C6  GUA B   4      71.497  99.162  66.369  1.00  0.00
ATOM    787  O6  GUA B   4      72.220  98.480  65.611  1.00  0.00
ATOM    788  C5  GUA B   4      70.523  98.766  67.256  1.00  0.00
ATOM    789  N7  GUA B   4      70.031  97.497  67.419  1.00  0.00
ATOM    790  C8  GUA B   4      69.045  97.612  68.223  1.00  0.00
ATOM    791  C2' GUA B   4      66.452  98.892  69.326  1.00  0.00
ATOM    792  C3' GUA B   4      65.796  98.995  70.766  1.00  0.00
ATOM    793  O3' GUA B   4      65.186 100.258  71.065  1.00  0.00
ATOM    806  P   GUA B   5      63.856 100.585  70.068  1.00  0.00
ATOM    807  O1P GUA B   5      63.151 101.628  70.914  1.00  0.00
ATOM    808  O2P GUA B   5      63.075  99.367  69.704  1.00  0.00
ATOM    809  O5' GUA B   5      64.573 101.188  68.702  1.00  0.00
ATOM    810  C5' GUA B   5      65.161 102.517  68.792  1.00  0.00
ATOM    811  C4' GUA B   5      65.894 102.995  67.609  1.00  0.00
ATOM    812  O4' GUA B   5      66.728 101.934  67.200  1.00  0.00
ATOM    813  C1' GUA B   5      67.004 102.288  65.824  1.00  0.00
ATOM    814  N9  GUA B   5      67.778 101.153  65.207  1.00  0.00
ATOM    815  C4  GUA B   5      68.805 101.202  64.309  1.00  0.00
ATOM    816  N2  GUA B   5      70.966 102.861  62.159  1.00  0.00
ATOM    817  N3  GUA B   5      69.482 102.302  63.812  1.00  0.00
ATOM    818  C2  GUA B   5      70.323 101.906  62.818  1.00  0.00
ATOM    819  N1  GUA B   5      70.701 100.644  62.584  1.00  0.00
ATOM    820  C6  GUA B   5      70.088  99.538  63.110  1.00  0.00
ATOM    821  O6  GUA B   5      70.433  98.426  62.662  1.00  0.00
ATOM    822  C5  GUA B   5      69.040  99.862  63.986  1.00  0.00
ATOM    823  N7  GUA B   5      68.257  99.055  64.750  1.00  0.00
ATOM    824  C8  GUA B   5      67.548  99.857  65.486  1.00  0.00
ATOM    825  C2' GUA B   5      65.696 102.378  65.277  1.00  0.00
ATOM    826  C3' GUA B   5      64.954 103.217  66.430  1.00  0.00
ATOM    827  O3' GUA B   5      64.845 104.627  65.995  1.00  0.00
ATOM    840  P   GUA B   6      63.961 104.961  64.602  1.00  0.00
ATOM    841  O1P GUA B   6      63.548 106.428  64.663  1.00  0.00
ATOM    842  O2P GUA B   6      62.747 104.004  64.465  1.00  0.00
ATOM    843  O5' GUA B   6      65.026 104.908  63.371  1.00  0.00
ATOM    844  C5' GUA B   6      66.206 105.823  63.401  1.00  0.00
ATOM    845  C4' GUA B   6      66.685 106.203  62.019  1.00  0.00
ATOM    846  O4' GUA B   6      67.635 105.168  61.464  1.00  0.00
ATOM    847  C1' GUA B   6      67.114 104.636  60.301  1.00  0.00
ATOM    848  N9  GUA B   6      67.466 103.206  60.263  1.00  0.00
ATOM    849  C4  GUA B   6      68.403 102.503  59.609  1.00  0.00
ATOM    850  N2  GUA B   6      70.731 102.406  57.061  1.00  0.00
ATOM    851  N3  GUA B   6      69.134 102.966  58.540  1.00  0.00
ATOM    852  C2  GUA B   6      69.926 102.075  57.982  1.00  0.00
ATOM    853  N1  GUA B   6      69.792 100.770  58.216  1.00  0.00
ATOM    854  C6  GUA B   6      69.022 100.118  59.272  1.00  0.00
ATOM    855  O6  GUA B   6      68.928  98.922  59.457  1.00  0.00
ATOM    856  C5  GUA B   6      68.277 101.175  60.053  1.00  0.00
ATOM    857  N7  GUA B   6      67.361 101.050  61.018  1.00  0.00
ATOM    858  C8  GUA B   6      66.871 102.249  61.152  1.00  0.00
ATOM    859  C2' GUA B   6      65.679 104.875  60.267  1.00  0.00
ATOM    860  C3' GUA B   6      65.569 106.246  60.916  1.00  0.00
ATOM    861  O3' GUA B   6      65.749 107.315  60.072  1.00  0.00
ATOM    873  P   GUA B   7      64.612 107.564  58.877  1.00  0.00
ATOM    874  O1P GUA B   7      64.368 109.022  58.719  1.00  0.00
ATOM    875  O2P GUA B   7      63.339 106.635  58.918  1.00  0.00
ATOM    876  O5' GUA B   7      65.409 107.029  57.483  1.00  0.00
ATOM    877  C5' GUA B   7      66.708 107.553  57.236  1.00  0.00
ATOM    878  C4' GUA B   7      67.355 106.788  56.020  1.00  0.00
ATOM    879  O4' GUA B   7      67.710 105.373  56.434  1.00  0.00
ATOM    880  C1' GUA B   7      67.430 104.522  55.344  1.00  0.00
ATOM    881  N9  GUA B   7      67.089 103.145  55.837  1.00  0.00
ATOM    882  C4  GUA B   7      67.605 101.944  55.526  1.00  0.00
ATOM    883  N2  GUA B   7      69.693  99.921  53.555  1.00  0.00
ATOM    884  N3  GUA B   7      68.508 101.718  54.476  1.00  0.00
ATOM    885  C2  GUA B   7      68.880 100.412  54.445  1.00  0.00
ATOM    886  N1  GUA B   7      68.287  99.459  55.218  1.00  0.00
ATOM    887  C6  GUA B   7      67.212  99.667  56.117  1.00  0.00
ATOM    888  O6  GUA B   7      66.723  98.711  56.691  1.00  0.00
ATOM    889  C5  GUA B   7      66.909 100.997  56.280  1.00  0.00
ATOM    890  N7  GUA B   7      66.024 101.644  57.136  1.00  0.00
ATOM    891  C8  GUA B   7      66.250 102.904  56.911  1.00  0.00
ATOM    892  C2' GUA B   7      66.212 105.189  54.745  1.00  0.00
ATOM    893  C3' GUA B   7      66.619 106.639  54.709  1.00  0.00
ATOM    894  O3' GUA B   7      67.433 106.956  53.528  1.00  0.00
ATOM    907  P   CYT B   8      66.396 107.257  52.218  1.00  0.00
ATOM    908  O1P CYT B   8      66.748 108.658  51.668  1.00  0.00
ATOM    909  O2P CYT B   8      64.928 106.933  52.530  1.00  0.00
ATOM    910  O5' CYT B   8      66.932 106.172  51.192  1.00  0.00
ATOM    911  C5' CYT B   8      68.283 106.229  50.572  1.00  0.00
ATOM    912  C4' CYT B   8      68.730 104.875  49.975  1.00  0.00
ATOM    913  O4' CYT B   8      68.951 103.974  50.976  1.00  0.00
ATOM    914  C1' CYT B   8      68.725 102.703  50.477  1.00  0.00
ATOM    915  N1  CYT B   8      67.609 101.992  51.273  1.00  0.00
ATOM    916  C6  CYT B   8      66.704 102.673  52.066  1.00  0.00
ATOM    917  C5  CYT B   8      65.693 102.024  52.658  1.00  0.00
ATOM    918  C2  CYT B   8      67.521 100.567  51.114  1.00  0.00
ATOM    919  O2  CYT B   8      68.353 100.019  50.399  1.00  0.00
ATOM    920  N3  CYT B   8      66.607  99.843  51.863  1.00  0.00
ATOM    921  C4  CYT B   8      65.732 100.563  52.591  1.00  0.00
ATOM    922  N4  CYT B   8      65.046  99.855  53.536  1.00  0.00
ATOM    923  C2' CYT B   8      68.369 102.867  48.997  1.00  0.00
ATOM    924  C3' CYT B   8      67.815 104.293  48.955  1.00  0.00
ATOM    925  O3' CYT B   8      68.033 104.861  47.657  1.00  0.00
ATOM    939  P   ADE B   9      66.931 104.402  46.557  1.00  0.00
ATOM    940  O1P ADE B   9      67.153 105.120  45.234  1.00  0.00
ATOM    941  O2P ADE B   9      65.549 104.659  47.261  1.00  0.00
ATOM    942  O5' ADE B   9      67.164 102.783  46.230  1.00  0.00
ATOM    943  C5' ADE B   9      68.438 102.556  45.573  1.00  0.00
ATOM    944  C4' ADE B   9      68.688 101.051  45.295  1.00  0.00
ATOM    945  O4' ADE B   9      68.377 100.259  46.447  1.00  0.00
ATOM    946  C1' ADE B   9      67.255  99.461  46.150  1.00  0.00
ATOM    947  N9  ADE B   9      66.245  99.464  47.245  1.00  0.00
ATOM    948  C5  ADE B   9      64.747  99.010  48.814  1.00  0.00
ATOM    949  N7  ADE B   9      64.703 100.434  48.596  1.00  0.00
ATOM    950  C8  ADE B   9      65.545 100.576  47.610  1.00  0.00
ATOM    951  N1  ADE B   9      64.388  96.908  49.847  1.00  0.00
ATOM    952  C2  ADE B   9      65.401  96.448  49.064  1.00  0.00
ATOM    953  N3  ADE B   9      65.941  97.073  47.977  1.00  0.00
ATOM    954  C4  ADE B   9      65.685  98.442  47.974  1.00  0.00
ATOM    955  C6  ADE B   9      64.072  98.193  49.753  1.00  0.00
ATOM    956  N6  ADE B   9      63.164  98.631  50.667  1.00  0.00
ATOM    957  C2' ADE B   9      66.704  99.973  44.867  1.00  0.00
ATOM    958  C3' ADE B   9      67.912 100.575  44.140  1.00  0.00
ATOM    959  O3' ADE B   9      68.634  99.617  43.391  1.00  0.00
ATOM    973  P   THY B  10      68.043  99.079  41.958  1.00  0.00
ATOM    974  O1P THY B  10      69.222  98.665  41.077  1.00  0.00
ATOM    975  O2P THY B  10      66.940 100.091  41.411  1.00  0.00
ATOM    976  O5' THY B  10      67.260  97.657  42.297  1.00  0.00
ATOM    977  C5' THY B  10      68.059  96.554  42.788  1.00  0.00
ATOM    978  C4' THY B  10      67.191  95.454  43.272  1.00  0.00
ATOM    979  O4' THY B  10      66.347  95.998  44.343  1.00  0.00
ATOM    980  C1' THY B  10      65.066  95.432  44.133  1.00  0.00
ATOM    981  N1  THY B  10      64.027  96.180  44.954  1.00  0.00
ATOM    982  C6  THY B  10      63.929  97.493  44.622  1.00  0.00
ATOM    983  C2  THY B  10      63.427  95.684  46.093  1.00  0.00
ATOM    984  O2  THY B  10      63.679  94.572  46.569  1.00  0.00
ATOM    985  N3  THY B  10      62.550  96.580  46.700  1.00  0.00
ATOM    986  C4  THY B  10      62.423  97.953  46.408  1.00  0.00
ATOM    987  O4  THY B  10      61.841  98.686  47.233  1.00  0.00
ATOM    988  C5  THY B  10      63.199  98.419  45.292  1.00  0.00
ATOM    989  C5M THY B  10      63.066  99.860  44.850  1.00  0.00
ATOM    990  C2' THY B  10      64.931  95.568  42.653  1.00  0.00
ATOM    991  C3' THY B  10      66.217  95.004  42.162  1.00  0.00
ATOM    992  O3' THY B  10      66.200  93.676  42.097  1.00  0.00
ATOM   1008  P   THY B  11      65.336  92.881  40.901  1.00  0.00
ATOM   1009  O1P THY B  11      66.219  91.759  40.412  1.00  0.00
ATOM   1010  O2P THY B  11      64.876  93.946  39.862  1.00  0.00
ATOM   1011  O5' THY B  11      64.020  92.307  41.765  1.00  0.00
ATOM   1012  C5' THY B  11      64.291  91.704  43.000  1.00  0.00
ATOM   1013  C4' THY B  11      63.014  91.147  43.648  1.00  0.00
ATOM   1014  O4' THY B  11      62.409  92.306  44.299  1.00  0.00
ATOM   1015  C1' THY B  11      61.077  92.484  43.843  1.00  0.00
ATOM   1016  N1  THY B  11      60.846  93.960  43.791  1.00  0.00
ATOM   1017  C6  THY B  11      61.462  94.675  42.807  1.00  0.00
ATOM   1018  C2  THY B  11      59.982  94.514  44.763  1.00  0.00
ATOM   1019  O2  THY B  11      59.346  93.828  45.591  1.00  0.00
ATOM   1020  N3  THY B  11      59.913  95.873  44.662  1.00  0.00
ATOM   1021  C4  THY B  11      60.429  96.656  43.651  1.00  0.00
ATOM   1022  O4  THY B  11      60.247  97.841  43.650  1.00  0.00
ATOM   1023  C5  THY B  11      61.204  95.971  42.619  1.00  0.00
ATOM   1024  C5M THY B  11      61.758  96.694  41.484  1.00  0.00
ATOM   1025  C2' THY B  11      60.997  91.749  42.502  1.00  0.00
ATOM   1026  C3' THY B  11      61.876  90.536  42.790  1.00  0.00
ATOM   1027  O3' THY B  11      61.133  89.547  43.536  1.00  0.00
ATOM   1043  P   THY B  12      60.144  88.484  42.784  1.00  0.00
ATOM   1044  O1P THY B  12      60.376  87.132  43.378  1.00  0.00
ATOM   1045  O2P THY B  12      60.244  88.627  41.250  1.00  0.00
ATOM   1046  O5' THY B  12      58.674  88.941  43.113  1.00  0.00
ATOM   1047  C5' THY B  12      58.144  88.950  44.488  1.00  0.00
ATOM   1048  C4' THY B  12      57.141  90.060  44.750  1.00  0.00
ATOM   1049  O4' THY B  12      57.648  91.398  44.263  1.00  0.00
ATOM   1050  C1' THY B  12      56.539  92.193  44.497  1.00  0.00
ATOM   1051  N1  THY B  12      56.711  93.539  43.942  1.00  0.00
ATOM   1052  C6  THY B  12      57.254  93.611  42.651  1.00  0.00
ATOM   1053  C2  THY B  12      56.104  94.632  44.549  1.00  0.00
ATOM   1054  O2  THY B  12      55.422  94.599  45.541  1.00  0.00
ATOM   1055  N3  THY B  12      56.373  95.804  43.854  1.00  0.00
ATOM   1056  C4  THY B  12      56.952  95.979  42.657  1.00  0.00
ATOM   1057  O4  THY B  12      57.055  97.100  42.241  1.00  0.00
ATOM   1058  C5  THY B  12      57.478  94.806  42.052  1.00  0.00
ATOM   1059  C5M THY B  12      58.046  94.837  40.656  1.00  0.00
ATOM   1060  C2' THY B  12      55.362  91.404  43.858  1.00  0.00
ATOM   1061  C3' THY B  12      55.847  89.968  43.900  1.00  0.00
ATOM   1062  O3' THY B  12      54.859  89.178  44.590  1.00  0.00
ATOM   1078  P   CYT B  13      53.571  88.629  43.678  1.00  0.00
ATOM   1079  O1P CYT B  13      52.904  87.371  44.234  1.00  0.00
ATOM   1080  O2P CYT B  13      54.025  88.481  42.189  1.00  0.00
ATOM   1081  O5' CYT B  13      52.393  89.766  43.760  1.00  0.00
ATOM   1082  C5' CYT B  13      51.750  89.831  45.039  1.00  0.00
ATOM   1083  C4' CYT B  13      51.153  91.284  45.292  1.00  0.00
ATOM   1084  O4' CYT B  13      52.237  92.344  45.339  1.00  0.00
ATOM   1085  C1' CYT B  13      51.653  93.571  45.077  1.00  0.00
ATOM   1086  N1  CYT B  13      52.386  94.199  43.907  1.00  0.00
ATOM   1087  C6  CYT B  13      52.922  93.420  42.923  1.00  0.00
ATOM   1088  C5  CYT B  13      53.460  93.975  41.840  1.00  0.00
ATOM   1089  C2  CYT B  13      52.469  95.549  43.854  1.00  0.00
ATOM   1090  O2  CYT B  13      51.948  96.206  44.787  1.00  0.00
ATOM   1091  N3  CYT B  13      53.037  96.138  42.786  1.00  0.00
ATOM   1092  C4  CYT B  13      53.505  95.376  41.736  1.00  0.00
ATOM   1093  N4  CYT B  13      53.892  95.950  40.612  1.00  0.00
ATOM   1094  C2' CYT B  13      50.167  93.242  44.794  1.00  0.00
ATOM   1095  C3' CYT B  13      50.225  91.813  44.264  1.00  0.00
ATOM   1096  O3' CYT B  13      48.906  91.193  44.343  1.00  0.00
ATOM   1110  P   GUA B  14      48.020  91.422  42.916  1.00  0.00
ATOM   1111  O1P GUA B  14      46.709  90.720  43.171  1.00  0.00
ATOM   1112  O2P GUA B  14      48.856  90.937  41.732  1.00  0.00
ATOM   1113  O5' GUA B  14      47.572  93.050  42.809  1.00  0.00
ATOM   1114  C5' GUA B  14      46.828  93.584  43.934  1.00  0.00
ATOM   1115  C4' GUA B  14      46.654  95.088  43.865  1.00  0.00
ATOM   1116  O4' GUA B  14      47.859  95.875  43.843  1.00  0.00
ATOM   1117  C1' GUA B  14      47.787  97.044  43.071  1.00  0.00
ATOM   1118  N9  GUA B  14      48.730  96.936  41.959  1.00  0.00
ATOM   1119  C4  GUA B  14      49.314  97.983  41.283  1.00  0.00
ATOM   1120  N2  GUA B  14      50.017 101.374  41.202  1.00  0.00
ATOM   1121  N3  GUA B  14      49.090  99.290  41.589  1.00  0.00
ATOM   1122  C2  GUA B  14      49.955 100.103  40.975  1.00  0.00
ATOM   1123  N1  GUA B  14      50.826  99.641  40.025  1.00  0.00
ATOM   1124  C6  GUA B  14      51.044  98.298  39.673  1.00  0.00
ATOM   1125  O6  GUA B  14      51.874  98.058  38.782  1.00  0.00
ATOM   1126  C5  GUA B  14      50.232  97.442  40.450  1.00  0.00
ATOM   1127  N7  GUA B  14      50.204  96.114  40.492  1.00  0.00
ATOM   1128  C8  GUA B  14      49.284  95.819  41.397  1.00  0.00
ATOM   1129  C2' GUA B  14      46.331  97.177  42.631  1.00  0.00
ATOM   1130  C3' GUA B  14      45.925  95.657  42.638  1.00  0.00
ATOM   1131  O3' GUA B  14      44.545  95.528  42.766  1.00  0.00
ATOM   1144  P   THY B  15      43.635  95.813  41.357  1.00  0.00
ATOM   1145  O1P THY B  15      42.106  95.588  41.637  1.00  0.00
ATOM   1146  O2P THY B  15      44.148  94.898  40.267  1.00  0.00
ATOM   1147  O5' THY B  15      43.933  97.360  40.869  1.00  0.00
ATOM   1148  C5' THY B  15      43.297  98.455  41.647  1.00  0.00
ATOM   1149  C4' THY B  15      43.882  99.860  41.257  1.00  0.00
ATOM   1150  O4' THY B  15      45.349  99.815  41.236  1.00  0.00
ATOM   1151  C1' THY B  15      45.879 100.429  40.079  1.00  0.00
ATOM   1152  N1  THY B  15      46.612  99.498  39.160  1.00  0.00
ATOM   1153  C6  THY B  15      46.215  98.159  39.014  1.00  0.00
ATOM   1154  C2  THY B  15      47.661 100.054  38.430  1.00  0.00
ATOM   1155  O2  THY B  15      48.014 101.263  38.576  1.00  0.00
ATOM   1156  N3  THY B  15      48.184  99.237  37.515  1.00  0.00
ATOM   1157  C4  THY B  15      47.836  97.891  37.243  1.00  0.00
ATOM   1158  O4  THY B  15      48.474  97.293  36.351  1.00  0.00
ATOM   1159  C5  THY B  15      46.808  97.353  38.088  1.00  0.00
ATOM   1160  C5M THY B  15      46.421  95.933  37.863  1.00  0.00
ATOM   1161  C2' THY B  15      44.611 101.056  39.416  1.00  0.00
ATOM   1162  C3' THY B  15      43.424 100.187  39.779  1.00  0.00
ATOM   1163  O3' THY B  15      42.188 100.999  39.890  1.00  0.00
ATOM   1179  P   GUA B  16      41.288 100.917  38.534  1.00  0.00
ATOM   1180  O1P GUA B  16      39.881 101.412  38.783  1.00  0.00
ATOM   1181  O2P GUA B  16      41.317  99.463  38.034  1.00  0.00
ATOM   1182  O5' GUA B  16      41.986 101.773  37.391  1.00  0.00
ATOM   1183  C5' GUA B  16      42.283 103.147  37.788  1.00  0.00
ATOM   1184  C4' GUA B  16      43.060 103.983  36.785  1.00  0.00
ATOM   1185  O4' GUA B  16      44.236 103.191  36.275  1.00  0.00
ATOM   1186  C1' GUA B  16      44.073 102.789  34.910  1.00  0.00
ATOM   1187  N9  GUA B  16      44.472 101.360  34.803  1.00  0.00
ATOM   1188  C4  GUA B  16      45.606 100.878  34.239  1.00  0.00
ATOM   1189  N2  GUA B  16      48.469 101.472  32.340  1.00  0.00
ATOM   1190  N3  GUA B  16      46.574 101.652  33.630  1.00  0.00
ATOM   1191  C2  GUA B  16      47.515 100.918  33.057  1.00  0.00
ATOM   1192  N1  GUA B  16      47.554  99.515  33.109  1.00  0.00
ATOM   1193  C6  GUA B  16      46.656  98.758  33.851  1.00  0.00
ATOM   1194  O6  GUA B  16      46.767  97.507  33.894  1.00  0.00
ATOM   1195  C5  GUA B  16      45.606  99.528  34.412  1.00  0.00
ATOM   1196  N7  GUA B  16      44.476  99.127  35.042  1.00  0.00
ATOM   1197  C8  GUA B  16      43.840 100.305  35.306  1.00  0.00
ATOM   1198  C2' GUA B  16      42.611 102.986  34.702  1.00  0.00
ATOM   1199  C3' GUA B  16      42.190 104.152  35.522  1.00  0.00
ATOM   1200  O3' GUA B  16      42.390 105.425  34.850  1.00  0.00
ATOM   1213  P   CYT B  17      41.525 105.799  33.479  1.00  0.00
ATOM   1214  O1P CYT B  17      41.018 107.181  33.618  1.00  0.00
ATOM   1215  O2P CYT B  17      40.559 104.725  33.063  1.00  0.00
ATOM   1216  O5' CYT B  17      42.691 105.728  32.280  1.00  0.00
ATOM   1217  C5' CYT B  17      43.933 106.494  32.502  1.00  0.00
ATOM   1218  C4' CYT B  17      44.781 106.406  31.369  1.00  0.00
ATOM   1219  O4' CYT B  17      45.515 105.187  31.396  1.00  0.00
ATOM   1220  C1' CYT B  17      45.261 104.405  30.220  1.00  0.00
ATOM   1221  N1  CYT B  17      45.139 102.917  30.530  1.00  0.00
ATOM   1222  C6  CYT B  17      44.041 102.566  31.228  1.00  0.00
ATOM   1223  C5  CYT B  17      43.744 101.260  31.491  1.00  0.00
ATOM   1224  C2  CYT B  17      45.973 101.928  30.003  1.00  0.00
ATOM   1225  O2  CYT B  17      46.945 102.215  29.271  1.00  0.00
ATOM   1226  N3  CYT B  17      45.785 100.645  30.310  1.00  0.00
ATOM   1227  C4  CYT B  17      44.730 100.271  31.042  1.00  0.00
ATOM   1228  N4  CYT B  17      44.582  99.004  31.360  1.00  0.00
ATOM   1229  C2' CYT B  17      44.030 104.977  29.522  1.00  0.00
ATOM   1230  C3' CYT B  17      44.099 106.441  29.955  1.00  0.00
ATOM   1231  O3' CYT B  17      44.800 107.302  29.096  1.00  0.00
ATOM   1245  P   CYT B  18      43.857 108.223  28.008  1.00  0.00
ATOM   1246  O1P CYT B  18      44.454 109.583  28.226  1.00  0.00
ATOM   1247  O2P CYT B  18      42.317 108.001  28.163  1.00  0.00
ATOM   1248  O5' CYT B  18      44.385 107.740  26.592  1.00  0.00
ATOM   1249  C5' CYT B  18      45.574 106.976  26.352  1.00  0.00
ATOM   1250  C4' CYT B  18      45.318 105.742  25.396  1.00  0.00
ATOM   1251  O4' CYT B  18      45.090 104.439  26.123  1.00  0.00
ATOM   1252  C1' CYT B  18      43.955 103.723  25.462  1.00  0.00
ATOM   1253  N1  CYT B  18      43.301 102.856  26.491  1.00  0.00
ATOM   1254  C6  CYT B  18      42.033 103.064  26.956  1.00  0.00
ATOM   1255  C5  CYT B  18      41.414 102.166  27.695  1.00  0.00
ATOM   1256  C2  CYT B  18      43.870 101.620  26.738  1.00  0.00
ATOM   1257  O2  CYT B  18      44.821 101.232  26.036  1.00  0.00
ATOM   1258  N3  CYT B  18      43.345 100.725  27.712  1.00  0.00
ATOM   1259  C4  CYT B  18      42.133 100.993  28.163  1.00  0.00
ATOM   1260  N4  CYT B  18      41.604 100.199  29.000  1.00  0.00
ATOM   1261  C2' CYT B  18      43.082 104.950  24.979  1.00  0.00
ATOM   1262  C3' CYT B  18      44.147 105.889  24.375  1.00  0.00
ATOM   1263  O3' CYT B  18      44.488 105.493  22.989  1.00  0.00
ATOM   1275  P   GUA B  19      43.516 106.266  21.857  1.00  0.00
ATOM   1276  O1P GUA B  19      44.152 107.606  21.408  1.00  0.00
ATOM   1277  O2P GUA B  19      42.055 106.361  22.311  1.00  0.00
ATOM   1278  O5' GUA B  19      43.385 105.188  20.629  1.00  0.00
ATOM   1279  C5' GUA B  19      44.455 104.793  19.820  1.00  0.00
ATOM   1280  C4' GUA B  19      44.637 103.286  19.735  1.00  0.00
ATOM   1281  O4' GUA B  19      44.955 102.634  21.110  1.00  0.00
ATOM   1282  C1' GUA B  19      44.502 101.342  21.231  1.00  0.00
ATOM   1283  N9  GUA B  19      43.504 101.174  22.272  1.00  0.00
ATOM   1284  C4  GUA B  19      43.289 100.158  23.155  1.00  0.00
ATOM   1285  N2  GUA B  19      44.003  96.953  24.099  1.00  0.00
ATOM   1286  N3  GUA B  19      44.138  99.068  23.333  1.00  0.00
ATOM   1287  C2  GUA B  19      43.545  98.177  24.094  1.00  0.00
ATOM   1288  N1  GUA B  19      42.412  98.439  24.783  1.00  0.00
ATOM   1289  C6  GUA B  19      41.637  99.581  24.769  1.00  0.00
ATOM   1290  O6  GUA B  19      40.669  99.755  25.497  1.00  0.00
ATOM   1291  C5  GUA B  19      42.135 100.471  23.792  1.00  0.00
ATOM   1292  N7  GUA B  19      41.697 101.729  23.400  1.00  0.00
ATOM   1293  C8  GUA B  19      42.551 102.149  22.489  1.00  0.00
ATOM   1294  C2' GUA B  19      43.839 101.000  19.841  1.00  0.00
ATOM   1295  C3' GUA B  19      43.409 102.440  19.295  1.00  0.00
ATOM   1296  O3' GUA B  19      43.432 102.463  17.902  1.00  0.00
ATOM   1309  P   CYT B  20      42.019 101.817  17.241  1.00  0.00
ATOM   1310  O1P CYT B  20      42.376 100.337  17.001  1.00  0.00
ATOM   1311  O2P CYT B  20      41.517 102.641  16.054  1.00  0.00
ATOM   1312  O5' CYT B  20      40.864 101.847  18.512  1.00  0.00
ATOM   1313  C5' CYT B  20      39.513 101.900  18.000  1.00  0.00
ATOM   1314  C4' CYT B  20      38.552 101.282  19.004  1.00  0.00
ATOM   1315  O4' CYT B  20      38.756  99.867  19.294  1.00  0.00
ATOM   1316  C1' CYT B  20      39.050  99.602  20.724  1.00  0.00
ATOM   1317  N1  CYT B  20      40.083  98.590  20.898  1.00  0.00
ATOM   1318  C6  CYT B  20      41.225  98.817  20.104  1.00  0.00
ATOM   1319  C5  CYT B  20      42.167  97.828  20.160  1.00  0.00
ATOM   1320  C2  CYT B  20      40.013  97.630  21.904  1.00  0.00
ATOM   1321  O2  CYT B  20      39.054  97.533  22.622  1.00  0.00
ATOM   1322  N3  CYT B  20      41.048  96.723  21.950  1.00  0.00
ATOM   1323  C4  CYT B  20      42.041  96.710  21.060  1.00  0.00
ATOM   1324  N4  CYT B  20      42.908  95.736  21.023  1.00  0.00
ATOM   1325  C2' CYT B  20      39.361 100.979  21.349  1.00  0.00
ATOM   1326  C3' CYT B  20      38.589 101.941  20.454  1.00  0.00
ATOM   1327  O3' CYT B  20      37.295 102.214  21.031  1.00  0.00
