# Supplementary material for: Prediction of Structure and Molecular Interaction with DNA of BvrR, a Virulence-Associated Regulatory Protein of Brucella
Source: Molecules. 2019 Aug 29;24(17):3137. doi: 10.3390/molecules24173137 (PMC6749498; doi:10.3390/molecules24173137)
Supplement: Supplementary file 1 [file molecules-24-03137-s001.zip › molecules-545148-revised-1-SM - final/Supplemental Information S13/Firedock analysis with changed DNA-motif/frame7507DNAnorelated.pdb]

HELIX    1   1 LEU A   20  GLU A   30  1                                  11
HELIX    2   2 GLY A   40  ALA A   49  1                                  10
HELIX    3   3 GLY A   66  GLN A   75  1                                  10
HELIX    4   4 GLU A   90  GLY A   96  1                                   7
HELIX    5   5 GLN A  111  ARG A  124  1                                  14
HELIX    6   6 ASP A  129  THR A  131  1                                   3
HELIX    7   7 VAL A  167  LEU A  176  1                                  10
HELIX    8   8 ARG A  186  LEU A  189  1                                   4
HELIX    9   9 ASP A  202  LYS A  217  1                                  16
SHEET    1   1 1 THR A   9  VAL A  13  0
SHEET    2   2 1 ARG A  33  TYR A  37  0
SHEET    3   3 1 LEU A  54  ASP A  58  0
SHEET    4   4 1 ILE A  82  LEU A  84  0
SHEET    5   5 1 VAL A 148  ASP A 150  0
SHEET    6   6 1 THR A 155  TRP A 158  0
SHEET    7   7 1 GLU A 161  VAL A 163  0
SHEET    8   8 1 ILE A 226  THR A 228  0
SHEET    9   9 1 TYR A 234  PHE A 236  0
ATOM      1  N   MET A   1      63.064  70.312  45.589  1.00  0.00      AP1  N
ATOM      2  HT1 MET A   1      62.982  71.343  45.699  1.00  0.00      AP1  H
ATOM      3  HT2 MET A   1      63.402  69.903  46.484  1.00  0.00      AP1  H
ATOM      4  HT3 MET A   1      62.113  69.891  45.578  1.00  0.00      AP1  H
ATOM      5  CA  MET A   1      63.905  69.986  44.385  1.00  0.00      AP1  C
ATOM      6  HA  MET A   1      64.740  70.666  44.459  1.00  0.00      AP1  H
ATOM      7  CB  MET A   1      64.372  68.587  44.499  1.00  0.00      AP1  C
ATOM      8  HB1 MET A   1      64.974  68.381  45.409  1.00  0.00      AP1  H
ATOM      9  HB2 MET A   1      65.019  68.402  43.616  1.00  0.00      AP1  H
ATOM     10  CG  MET A   1      63.303  67.494  44.528  1.00  0.00      AP1  C
ATOM     11  HG1 MET A   1      62.577  67.586  43.692  1.00  0.00      AP1  H
ATOM     12  HG2 MET A   1      62.680  67.491  45.448  1.00  0.00      AP1  H
ATOM     13  SD  MET A   1      63.997  65.784  44.292  1.00  0.00      AP1  S
ATOM     14  CE  MET A   1      64.300  65.476  46.049  1.00  0.00      AP1  C
ATOM     15  HE1 MET A   1      63.341  65.610  46.593  1.00  0.00      AP1  H
ATOM     16  HE2 MET A   1      64.761  64.477  46.205  1.00  0.00      AP1  H
ATOM     17  HE3 MET A   1      65.142  66.119  46.386  1.00  0.00      AP1  H
ATOM     18  C   MET A   1      63.060  70.308  43.161  1.00  0.00      AP1  C
ATOM     19  O   MET A   1      61.913  70.713  43.258  1.00  0.00      AP1  O
ATOM     20  N   LYS A   2      63.519  70.060  41.951  1.00  0.00      AP1  N
ATOM     21  HN  LYS A   2      64.463  69.874  41.691  1.00  0.00      AP1  H
ATOM     22  CA  LYS A   2      62.667  70.067  40.733  1.00  0.00      AP1  C
ATOM     23  HA  LYS A   2      62.140  71.007  40.806  1.00  0.00      AP1  H
ATOM     24  CB  LYS A   2      63.400  69.985  39.369  1.00  0.00      AP1  C
ATOM     25  HB1 LYS A   2      62.695  70.076  38.514  1.00  0.00      AP1  H
ATOM     26  HB2 LYS A   2      63.845  68.969  39.321  1.00  0.00      AP1  H
ATOM     27  CG  LYS A   2      64.503  71.032  39.197  1.00  0.00      AP1  C
ATOM     28  HG1 LYS A   2      64.940  70.840  38.193  1.00  0.00      AP1  H
ATOM     29  HG2 LYS A   2      65.268  70.904  39.993  1.00  0.00      AP1  H
ATOM     30  CD  LYS A   2      64.065  72.517  39.320  1.00  0.00      AP1  C
ATOM     31  HD1 LYS A   2      63.480  72.729  40.240  1.00  0.00      AP1  H
ATOM     32  HD2 LYS A   2      63.310  72.859  38.580  1.00  0.00      AP1  H
ATOM     33  CE  LYS A   2      65.231  73.443  39.268  1.00  0.00      AP1  C
ATOM     34  HE1 LYS A   2      65.548  73.247  38.221  1.00  0.00      AP1  H
ATOM     35  HE2 LYS A   2      66.008  73.114  39.990  1.00  0.00      AP1  H
ATOM     36  NZ  LYS A   2      64.948  74.866  39.409  1.00  0.00      AP1  N
ATOM     37  HZ1 LYS A   2      65.842  75.398  39.406  1.00  0.00      AP1  H
ATOM     38  HZ2 LYS A   2      64.406  75.299  38.635  1.00  0.00      AP1  H
ATOM     39  HZ3 LYS A   2      64.586  74.991  40.376  1.00  0.00      AP1  H
ATOM     40  C   LYS A   2      61.550  69.050  40.703  1.00  0.00      AP1  C
ATOM     41  O   LYS A   2      61.699  67.963  41.213  1.00  0.00      AP1  O
ATOM     42  N   GLU A   3      60.371  69.521  40.264  1.00  0.00      AP1  N
ATOM     43  HN  GLU A   3      60.327  70.474  39.975  1.00  0.00      AP1  H
ATOM     44  CA  GLU A   3      59.193  68.583  40.146  1.00  0.00      AP1  C
ATOM     45  HA  GLU A   3      58.807  68.320  41.120  1.00  0.00      AP1  H
ATOM     46  CB  GLU A   3      58.036  69.280  39.481  1.00  0.00      AP1  C
ATOM     47  HB1 GLU A   3      57.169  68.602  39.334  1.00  0.00      AP1  H
ATOM     48  HB2 GLU A   3      58.364  69.666  38.492  1.00  0.00      AP1  H
ATOM     49  CG  GLU A   3      57.516  70.496  40.260  1.00  0.00      AP1  C
ATOM     50  HG1 GLU A   3      58.256  71.054  40.873  1.00  0.00      AP1  H
ATOM     51  HG2 GLU A   3      56.919  70.208  41.152  1.00  0.00      AP1  H
ATOM     52  CD  GLU A   3      56.746  71.359  39.336  1.00  0.00      AP1  C
ATOM     53  OE1 GLU A   3      55.479  71.403  39.394  1.00  0.00      AP1  O
ATOM     54  OE2 GLU A   3      57.377  72.135  38.556  1.00  0.00      AP1  O
ATOM     55  C   GLU A   3      59.527  67.206  39.341  1.00  0.00      AP1  C
ATOM     56  O   GLU A   3      59.183  66.089  39.752  1.00  0.00      AP1  O
ATOM     57  N   ALA A   4      60.271  67.280  38.169  1.00  0.00      AP1  N
ATOM     58  HN  ALA A   4      60.496  68.196  37.846  1.00  0.00      AP1  H
ATOM     59  CA  ALA A   4      60.878  66.213  37.417  1.00  0.00      AP1  C
ATOM     60  HA  ALA A   4      60.114  65.687  36.864  1.00  0.00      AP1  H
ATOM     61  CB  ALA A   4      61.794  66.983  36.390  1.00  0.00      AP1  C
ATOM     62  HB1 ALA A   4      62.694  67.374  36.910  1.00  0.00      AP1  H
ATOM     63  HB2 ALA A   4      62.252  66.250  35.692  1.00  0.00      AP1  H
ATOM     64  HB3 ALA A   4      61.214  67.796  35.903  1.00  0.00      AP1  H
ATOM     65  C   ALA A   4      61.670  65.305  38.269  1.00  0.00      AP1  C
ATOM     66  O   ALA A   4      61.437  64.089  38.181  1.00  0.00      AP1  O
ATOM     67  N   SER A   5      62.640  65.769  39.131  1.00  0.00      AP1  N
ATOM     68  HN  SER A   5      62.778  66.756  39.165  1.00  0.00      AP1  H
ATOM     69  CA  SER A   5      63.613  64.944  39.837  1.00  0.00      AP1  C
ATOM     70  HA  SER A   5      63.963  64.153  39.191  1.00  0.00      AP1  H
ATOM     71  CB  SER A   5      64.734  65.908  40.346  1.00  0.00      AP1  C
ATOM     72  HB1 SER A   5      65.559  65.213  40.610  1.00  0.00      AP1  H
ATOM     73  HB2 SER A   5      64.212  66.389  41.201  1.00  0.00      AP1  H
ATOM     74  OG  SER A   5      65.182  66.861  39.357  1.00  0.00      AP1  O
ATOM     75  HG1 SER A   5      65.701  67.502  39.847  1.00  0.00      AP1  H
ATOM     76  C   SER A   5      62.878  64.282  41.025  1.00  0.00      AP1  C
ATOM     77  O   SER A   5      63.291  63.244  41.575  1.00  0.00      AP1  O
ATOM     78  N   ALA A   6      61.710  64.786  41.362  1.00  0.00      AP1  N
ATOM     79  HN  ALA A   6      61.445  65.661  40.963  1.00  0.00      AP1  H
ATOM     80  CA  ALA A   6      60.896  64.164  42.393  1.00  0.00      AP1  C
ATOM     81  HA  ALA A   6      61.583  63.776  43.130  1.00  0.00      AP1  H
ATOM     82  CB  ALA A   6      59.996  65.016  43.210  1.00  0.00      AP1  C
ATOM     83  HB1 ALA A   6      59.515  64.452  44.037  1.00  0.00      AP1  H
ATOM     84  HB2 ALA A   6      60.533  65.896  43.625  1.00  0.00      AP1  H
ATOM     85  HB3 ALA A   6      59.180  65.522  42.650  1.00  0.00      AP1  H
ATOM     86  C   ALA A   6      60.140  62.944  41.847  1.00  0.00      AP1  C
ATOM     87  O   ALA A   6      59.270  63.111  40.938  1.00  0.00      AP1  O
ATOM     88  N   THR A   7      60.463  61.739  42.394  1.00  0.00      AP1  N
ATOM     89  HN  THR A   7      61.353  61.764  42.842  1.00  0.00      AP1  H
ATOM     90  CA  THR A   7      60.000  60.397  42.098  1.00  0.00      AP1  C
ATOM     91  HA  THR A   7      59.789  60.352  41.040  1.00  0.00      AP1  H
ATOM     92  CB  THR A   7      61.070  59.435  42.548  1.00  0.00      AP1  C
ATOM     93  HB  THR A   7      60.849  58.370  42.320  1.00  0.00      AP1  H
ATOM     94  OG1 THR A   7      61.478  59.748  43.901  1.00  0.00      AP1  O
ATOM     95  HG1 THR A   7      62.269  59.206  43.950  1.00  0.00      AP1  H
ATOM     96  CG2 THR A   7      62.292  59.810  41.728  1.00  0.00      AP1  C
ATOM     97 HG21 THR A   7      62.032  59.683  40.655  1.00  0.00      AP1  H
ATOM     98 HG22 THR A   7      62.866  60.755  41.831  1.00  0.00      AP1  H
ATOM     99 HG23 THR A   7      63.082  59.085  42.019  1.00  0.00      AP1  H
ATOM    100  C   THR A   7      58.665  60.166  42.816  1.00  0.00      AP1  C
ATOM    101  O   THR A   7      57.812  59.377  42.353  1.00  0.00      AP1  O
ATOM    102  N   GLN A   8      58.426  60.904  43.962  1.00  0.00      AP1  N
ATOM    103  HN  GLN A   8      59.109  61.499  44.380  1.00  0.00      AP1  H
ATOM    104  CA  GLN A   8      57.073  61.024  44.658  1.00  0.00      AP1  C
ATOM    105  HA  GLN A   8      57.204  61.650  45.528  1.00  0.00      AP1  H
ATOM    106  CB  GLN A   8      56.004  61.586  43.762  1.00  0.00      AP1  C
ATOM    107  HB1 GLN A   8      55.050  61.252  44.222  1.00  0.00      AP1  H
ATOM    108  HB2 GLN A   8      55.941  61.115  42.758  1.00  0.00      AP1  H
ATOM    109  CG  GLN A   8      55.998  63.142  43.502  1.00  0.00      AP1  C
ATOM    110  HG1 GLN A   8      55.282  63.462  42.716  1.00  0.00      AP1  H
ATOM    111  HG2 GLN A   8      56.986  63.391  43.060  1.00  0.00      AP1  H
ATOM    112  CD  GLN A   8      55.809  64.126  44.695  1.00  0.00      AP1  C
ATOM    113  OE1 GLN A   8      55.080  65.101  44.432  1.00  0.00      AP1  O
ATOM    114  NE2 GLN A   8      56.514  64.103  45.813  1.00  0.00      AP1  N
ATOM    115 HE21 GLN A   8      57.245  63.434  45.943  1.00  0.00      AP1  H
ATOM    116 HE22 GLN A   8      56.521  64.813  46.518  1.00  0.00      AP1  H
ATOM    117  C   GLN A   8      56.725  59.745  45.375  1.00  0.00      AP1  C
ATOM    118  O   GLN A   8      55.622  59.387  45.751  1.00  0.00      AP1  O
ATOM    119  N   THR A   9      57.847  58.970  45.629  1.00  0.00      AP1  N
ATOM    120  HN  THR A   9      58.734  59.215  45.247  1.00  0.00      AP1  H
ATOM    121  CA  THR A   9      57.908  57.728  46.399  1.00  0.00      AP1  C
ATOM    122  HA  THR A   9      56.975  57.233  46.178  1.00  0.00      AP1  H
ATOM    123  CB  THR A   9      59.104  56.798  45.993  1.00  0.00      AP1  C
ATOM    124  HB  THR A   9      60.107  57.042  46.402  1.00  0.00      AP1  H
ATOM    125  OG1 THR A   9      59.167  56.784  44.533  1.00  0.00      AP1  O
ATOM    126  HG1 THR A   9      59.785  56.131  44.198  1.00  0.00      AP1  H
ATOM    127  CG2 THR A   9      58.812  55.374  46.512  1.00  0.00      AP1  C
ATOM    128 HG21 THR A   9      59.556  54.747  45.975  1.00  0.00      AP1  H
ATOM    129 HG22 THR A   9      58.965  55.271  47.608  1.00  0.00      AP1  H
ATOM    130 HG23 THR A   9      57.791  55.073  46.194  1.00  0.00      AP1  H
ATOM    131  C   THR A   9      58.008  57.900  47.849  1.00  0.00      AP1  C
ATOM    132  O   THR A   9      58.868  58.577  48.400  1.00  0.00      AP1  O
ATOM    133  N   ILE A  10      57.131  57.130  48.527  1.00  0.00      AP1  N
ATOM    134  HN  ILE A  10      56.515  56.535  48.016  1.00  0.00      AP1  H
ATOM    135  CA  ILE A  10      56.892  56.942  49.935  1.00  0.00      AP1  C
ATOM    136  HA  ILE A  10      57.549  57.605  50.479  1.00  0.00      AP1  H
ATOM    137  CB  ILE A  10      55.497  57.370  50.239  1.00  0.00      AP1  C
ATOM    138  HB  ILE A  10      54.797  56.639  49.781  1.00  0.00      AP1  H
ATOM    139  CG2 ILE A  10      55.234  57.228  51.783  1.00  0.00      AP1  C
ATOM    140 HG21 ILE A  10      55.459  56.252  52.263  1.00  0.00      AP1  H
ATOM    141 HG22 ILE A  10      55.774  58.058  52.287  1.00  0.00      AP1  H
ATOM    142 HG23 ILE A  10      54.135  57.384  51.847  1.00  0.00      AP1  H
ATOM    143  CG1 ILE A  10      55.181  58.817  49.722  1.00  0.00      AP1  C
ATOM    144 HG11 ILE A  10      55.282  58.823  48.616  1.00  0.00      AP1  H
ATOM    145 HG12 ILE A  10      56.007  59.448  50.114  1.00  0.00      AP1  H
ATOM    146  CD  ILE A  10      53.821  59.322  50.187  1.00  0.00      AP1  C
ATOM    147  HD1 ILE A  10      53.891  59.645  51.248  1.00  0.00      AP1  H
ATOM    148  HD2 ILE A  10      53.514  60.183  49.556  1.00  0.00      AP1  H
ATOM    149  HD3 ILE A  10      53.062  58.533  49.999  1.00  0.00      AP1  H
ATOM    150  C   ILE A  10      57.189  55.556  50.420  1.00  0.00      AP1  C
ATOM    151  O   ILE A  10      56.470  54.570  50.125  1.00  0.00      AP1  O
ATOM    152  N   ALA A  11      58.281  55.374  51.203  1.00  0.00      AP1  N
ATOM    153  HN  ALA A  11      58.999  56.062  51.281  1.00  0.00      AP1  H
ATOM    154  CA  ALA A  11      58.558  54.169  51.931  1.00  0.00      AP1  C
ATOM    155  HA  ALA A  11      58.352  53.332  51.281  1.00  0.00      AP1  H
ATOM    156  CB  ALA A  11      59.948  54.101  52.313  1.00  0.00      AP1  C
ATOM    157  HB1 ALA A  11      60.560  54.088  51.386  1.00  0.00      AP1  H
ATOM    158  HB2 ALA A  11      60.105  54.970  52.987  1.00  0.00      AP1  H
ATOM    159  HB3 ALA A  11      60.253  53.272  52.986  1.00  0.00      AP1  H
ATOM    160  C   ALA A  11      57.666  53.978  53.213  1.00  0.00      AP1  C
ATOM    161  O   ALA A  11      57.705  54.793  54.169  1.00  0.00      AP1  O
ATOM    162  N   LEU A  12      56.924  52.847  53.251  1.00  0.00      AP1  N
ATOM    163  HN  LEU A  12      56.775  52.327  52.414  1.00  0.00      AP1  H
ATOM    164  CA  LEU A  12      56.102  52.534  54.450  1.00  0.00      AP1  C
ATOM    165  HA  LEU A  12      56.144  53.356  55.150  1.00  0.00      AP1  H
ATOM    166  CB  LEU A  12      54.672  52.149  53.970  1.00  0.00      AP1  C
ATOM    167  HB1 LEU A  12      54.132  51.489  54.683  1.00  0.00      AP1  H
ATOM    168  HB2 LEU A  12      54.840  51.522  53.069  1.00  0.00      AP1  H
ATOM    169  CG  LEU A  12      53.643  53.235  53.540  1.00  0.00      AP1  C
ATOM    170  HG  LEU A  12      54.099  53.940  52.812  1.00  0.00      AP1  H
ATOM    171  CD1 LEU A  12      52.385  52.704  52.785  1.00  0.00      AP1  C
ATOM    172 HD11 LEU A  12      51.742  52.122  53.480  1.00  0.00      AP1  H
ATOM    173 HD12 LEU A  12      51.939  53.620  52.341  1.00  0.00      AP1  H
ATOM    174 HD13 LEU A  12      52.828  52.122  51.949  1.00  0.00      AP1  H
ATOM    175  CD2 LEU A  12      53.217  54.033  54.745  1.00  0.00      AP1  C
ATOM    176 HD21 LEU A  12      52.647  53.396  55.454  1.00  0.00      AP1  H
ATOM    177 HD22 LEU A  12      54.088  54.370  55.347  1.00  0.00      AP1  H
ATOM    178 HD23 LEU A  12      52.615  54.930  54.487  1.00  0.00      AP1  H
ATOM    179  C   LEU A  12      56.760  51.341  55.196  1.00  0.00      AP1  C
ATOM    180  O   LEU A  12      56.906  50.189  54.714  1.00  0.00      AP1  O
ATOM    181  N   VAL A  13      57.223  51.547  56.379  1.00  0.00      AP1  N
ATOM    182  HN  VAL A  13      57.078  52.467  56.733  1.00  0.00      AP1  H
ATOM    183  CA  VAL A  13      57.922  50.548  57.146  1.00  0.00      AP1  C
ATOM    184  HA  VAL A  13      57.933  49.606  56.616  1.00  0.00      AP1  H
ATOM    185  CB  VAL A  13      59.302  51.114  57.511  1.00  0.00      AP1  C
ATOM    186  HB  VAL A  13      59.271  51.832  58.358  1.00  0.00      AP1  H
ATOM    187  CG1 VAL A  13      60.179  49.877  57.959  1.00  0.00      AP1  C
ATOM    188 HG11 VAL A  13      61.273  50.057  58.032  1.00  0.00      AP1  H
ATOM    189 HG12 VAL A  13      59.786  49.612  58.964  1.00  0.00      AP1  H
ATOM    190 HG13 VAL A  13      59.900  49.006  57.329  1.00  0.00      AP1  H
ATOM    191  CG2 VAL A  13      59.995  51.960  56.372  1.00  0.00      AP1  C
ATOM    192 HG21 VAL A  13      59.791  51.507  55.378  1.00  0.00      AP1  H
ATOM    193 HG22 VAL A  13      59.733  53.039  56.395  1.00  0.00      AP1  H
ATOM    194 HG23 VAL A  13      61.100  51.853  56.372  1.00  0.00      AP1  H
ATOM    195  C   VAL A  13      57.012  50.363  58.385  1.00  0.00      AP1  C
ATOM    196  O   VAL A  13      57.285  50.902  59.388  1.00  0.00      AP1  O
ATOM    197  N   ASP A  14      55.851  49.620  58.296  1.00  0.00      AP1  N
ATOM    198  HN  ASP A  14      55.599  49.097  57.486  1.00  0.00      AP1  H
ATOM    199  CA  ASP A  14      54.894  49.295  59.409  1.00  0.00      AP1  C
ATOM    200  HA  ASP A  14      55.417  49.300  60.354  1.00  0.00      AP1  H
ATOM    201  CB  ASP A  14      53.851  50.394  59.290  1.00  0.00      AP1  C
ATOM    202  HB1 ASP A  14      53.337  50.408  58.305  1.00  0.00      AP1  H
ATOM    203  HB2 ASP A  14      54.379  51.357  59.461  1.00  0.00      AP1  H
ATOM    204  CG  ASP A  14      52.911  50.298  60.466  1.00  0.00      AP1  C
ATOM    205  OD1 ASP A  14      52.972  49.368  61.316  1.00  0.00      AP1  O
ATOM    206  OD2 ASP A  14      52.052  51.196  60.552  1.00  0.00      AP1  O
ATOM    207  C   ASP A  14      54.358  47.944  59.065  1.00  0.00      AP1  C
ATOM    208  O   ASP A  14      53.943  47.697  57.913  1.00  0.00      AP1  O
ATOM    209  N   ASP A  15      54.303  46.976  60.012  1.00  0.00      AP1  N
ATOM    210  HN  ASP A  15      54.718  47.154  60.901  1.00  0.00      AP1  H
ATOM    211  CA  ASP A  15      53.707  45.646  59.972  1.00  0.00      AP1  C
ATOM    212  HA  ASP A  15      53.733  45.211  58.984  1.00  0.00      AP1  H
ATOM    213  CB  ASP A  15      54.668  44.568  60.735  1.00  0.00      AP1  C
ATOM    214  HB1 ASP A  15      54.857  45.064  61.711  1.00  0.00      AP1  H
ATOM    215  HB2 ASP A  15      55.638  44.462  60.204  1.00  0.00      AP1  H
ATOM    216  CG  ASP A  15      54.181  43.192  60.736  1.00  0.00      AP1  C
ATOM    217  OD1 ASP A  15      53.596  42.678  59.750  1.00  0.00      AP1  O
ATOM    218  OD2 ASP A  15      54.302  42.524  61.785  1.00  0.00      AP1  O
ATOM    219  C   ASP A  15      52.256  45.636  60.532  1.00  0.00      AP1  C
ATOM    220  O   ASP A  15      51.546  44.681  60.449  1.00  0.00      AP1  O
ATOM    221  N   ASP A  16      51.665  46.715  61.082  1.00  0.00      AP1  N
ATOM    222  HN  ASP A  16      52.156  47.579  61.161  1.00  0.00      AP1  H
ATOM    223  CA  ASP A  16      50.201  46.803  61.227  1.00  0.00      AP1  C
ATOM    224  HA  ASP A  16      49.823  45.960  61.787  1.00  0.00      AP1  H
ATOM    225  CB  ASP A  16      49.917  48.147  61.861  1.00  0.00      AP1  C
ATOM    226  HB1 ASP A  16      48.861  48.490  61.821  1.00  0.00      AP1  H
ATOM    227  HB2 ASP A  16      50.493  48.981  61.407  1.00  0.00      AP1  H
ATOM    228  CG  ASP A  16      50.194  48.200  63.357  1.00  0.00      AP1  C
ATOM    229  OD1 ASP A  16      49.742  49.260  63.908  1.00  0.00      AP1  O
ATOM    230  OD2 ASP A  16      50.779  47.313  64.040  1.00  0.00      AP1  O
ATOM    231  C   ASP A  16      49.463  46.788  59.885  1.00  0.00      AP1  C
ATOM    232  O   ASP A  16      49.519  47.805  59.137  1.00  0.00      AP1  O
ATOM    233  N   ARG A  17      48.722  45.772  59.575  1.00  0.00      AP1  N
ATOM    234  HN  ARG A  17      48.556  44.981  60.159  1.00  0.00      AP1  H
ATOM    235  CA  ARG A  17      48.242  45.592  58.185  1.00  0.00      AP1  C
ATOM    236  HA  ARG A  17      48.790  46.205  57.485  1.00  0.00      AP1  H
ATOM    237  CB  ARG A  17      48.246  44.047  57.784  1.00  0.00      AP1  C
ATOM    238  HB1 ARG A  17      48.091  44.024  56.684  1.00  0.00      AP1  H
ATOM    239  HB2 ARG A  17      47.579  43.406  58.399  1.00  0.00      AP1  H
ATOM    240  CG  ARG A  17      49.680  43.443  57.995  1.00  0.00      AP1  C
ATOM    241  HG1 ARG A  17      49.682  42.337  57.890  1.00  0.00      AP1  H
ATOM    242  HG2 ARG A  17      49.907  43.577  59.074  1.00  0.00      AP1  H
ATOM    243  CD  ARG A  17      50.906  43.784  57.113  1.00  0.00      AP1  C
ATOM    244  HD1 ARG A  17      51.114  44.873  57.185  1.00  0.00      AP1  H
ATOM    245  HD2 ARG A  17      50.635  43.533  56.065  1.00  0.00      AP1  H
ATOM    246  NE  ARG A  17      52.124  42.990  57.455  1.00  0.00      AP1  N
ATOM    247  HE  ARG A  17      52.676  43.244  58.249  1.00  0.00      AP1  H
ATOM    248  CZ  ARG A  17      52.250  41.687  57.136  1.00  0.00      AP1  C
ATOM    249  NH1 ARG A  17      51.535  41.104  56.194  1.00  0.00      AP1  N
ATOM    250 HH11 ARG A  17      51.068  41.685  55.528  1.00  0.00      AP1  H
ATOM    251 HH12 ARG A  17      51.684  40.132  56.009  1.00  0.00      AP1  H
ATOM    252  NH2 ARG A  17      53.209  41.002  57.790  1.00  0.00      AP1  N
ATOM    253 HH21 ARG A  17      53.410  41.448  58.662  1.00  0.00      AP1  H
ATOM    254 HH22 ARG A  17      53.122  40.012  57.901  1.00  0.00      AP1  H
ATOM    255  C   ARG A  17      46.886  46.148  58.021  1.00  0.00      AP1  C
ATOM    256  O   ARG A  17      46.408  46.351  56.898  1.00  0.00      AP1  O
ATOM    257  N   ASN A  18      46.240  46.477  59.123  1.00  0.00      AP1  N
ATOM    258  HN  ASN A  18      46.695  46.408  60.007  1.00  0.00      AP1  H
ATOM    259  CA  ASN A  18      44.769  46.679  59.235  1.00  0.00      AP1  C
ATOM    260  HA  ASN A  18      44.208  45.785  59.004  1.00  0.00      AP1  H
ATOM    261  CB  ASN A  18      44.345  46.802  60.692  1.00  0.00      AP1  C
ATOM    262  HB1 ASN A  18      44.326  45.842  61.250  1.00  0.00      AP1  H
ATOM    263  HB2 ASN A  18      43.262  47.051  60.686  1.00  0.00      AP1  H
ATOM    264  CG  ASN A  18      45.145  47.775  61.508  1.00  0.00      AP1  C
ATOM    265  OD1 ASN A  18      46.239  47.460  62.041  1.00  0.00      AP1  O
ATOM    266  ND2 ASN A  18      44.563  48.977  61.759  1.00  0.00      AP1  N
ATOM    267 HD21 ASN A  18      44.917  49.529  62.514  1.00  0.00      AP1  H
ATOM    268 HD22 ASN A  18      43.638  49.202  61.453  1.00  0.00      AP1  H
ATOM    269  C   ASN A  18      44.075  47.807  58.431  1.00  0.00      AP1  C
ATOM    270  O   ASN A  18      43.062  47.586  57.770  1.00  0.00      AP1  O
ATOM    271  N   ILE A  19      44.755  48.968  58.314  1.00  0.00      AP1  N
ATOM    272  HN  ILE A  19      45.522  49.071  58.943  1.00  0.00      AP1  H
ATOM    273  CA  ILE A  19      44.258  50.165  57.626  1.00  0.00      AP1  C
ATOM    274  HA  ILE A  19      43.336  50.018  57.083  1.00  0.00      AP1  H
ATOM    275  CB  ILE A  19      44.046  51.448  58.495  1.00  0.00      AP1  C
ATOM    276  HB  ILE A  19      43.725  52.309  57.871  1.00  0.00      AP1  H
ATOM    277  CG2 ILE A  19      42.858  51.173  59.438  1.00  0.00      AP1  C
ATOM    278 HG21 ILE A  19      43.133  50.570  60.330  1.00  0.00      AP1  H
ATOM    279 HG22 ILE A  19      42.570  52.172  59.831  1.00  0.00      AP1  H
ATOM    280 HG23 ILE A  19      42.072  50.741  58.783  1.00  0.00      AP1  H
ATOM    281  CG1 ILE A  19      45.328  51.872  59.274  1.00  0.00      AP1  C
ATOM    282 HG11 ILE A  19      46.254  51.812  58.662  1.00  0.00      AP1  H
ATOM    283 HG12 ILE A  19      45.499  51.199  60.141  1.00  0.00      AP1  H
ATOM    284  CD  ILE A  19      45.219  53.242  59.999  1.00  0.00      AP1  C
ATOM    285  HD1 ILE A  19      45.010  54.115  59.344  1.00  0.00      AP1  H
ATOM    286  HD2 ILE A  19      44.313  53.369  60.629  1.00  0.00      AP1  H
ATOM    287  HD3 ILE A  19      46.041  53.434  60.722  1.00  0.00      AP1  H
ATOM    288  C   ILE A  19      45.257  50.502  56.525  1.00  0.00      AP1  C
ATOM    289  O   ILE A  19      45.108  51.473  55.755  1.00  0.00      AP1  O
ATOM    290  N   LEU A  20      46.218  49.585  56.390  1.00  0.00      AP1  N
ATOM    291  HN  LEU A  20      46.386  48.892  57.086  1.00  0.00      AP1  H
ATOM    292  CA  LEU A  20      47.431  49.887  55.552  1.00  0.00      AP1  C
ATOM    293  HA  LEU A  20      47.620  50.928  55.770  1.00  0.00      AP1  H
ATOM    294  CB  LEU A  20      48.648  48.952  55.816  1.00  0.00      AP1  C
ATOM    295  HB1 LEU A  20      48.361  47.890  55.657  1.00  0.00      AP1  H
ATOM    296  HB2 LEU A  20      48.916  48.997  56.894  1.00  0.00      AP1  H
ATOM    297  CG  LEU A  20      49.974  49.292  55.074  1.00  0.00      AP1  C
ATOM    298  HG  LEU A  20      49.865  49.275  53.969  1.00  0.00      AP1  H
ATOM    299  CD1 LEU A  20      50.435  50.691  55.532  1.00  0.00      AP1  C
ATOM    300 HD11 LEU A  20      51.468  50.804  55.138  1.00  0.00      AP1  H
ATOM    301 HD12 LEU A  20      49.887  51.520  55.035  1.00  0.00      AP1  H
ATOM    302 HD13 LEU A  20      50.495  50.837  56.631  1.00  0.00      AP1  H
ATOM    303  CD2 LEU A  20      51.101  48.287  55.343  1.00  0.00      AP1  C
ATOM    304 HD21 LEU A  20      51.960  48.350  54.641  1.00  0.00      AP1  H
ATOM    305 HD22 LEU A  20      51.350  48.361  56.423  1.00  0.00      AP1  H
ATOM    306 HD23 LEU A  20      50.594  47.300  55.289  1.00  0.00      AP1  H
ATOM    307  C   LEU A  20      47.172  49.919  54.053  1.00  0.00      AP1  C
ATOM    308  O   LEU A  20      47.818  50.725  53.294  1.00  0.00      AP1  O
ATOM    309  N   THR A  21      46.191  49.134  53.536  1.00  0.00      AP1  N
ATOM    310  HN  THR A  21      45.699  48.454  54.073  1.00  0.00      AP1  H
ATOM    311  CA  THR A  21      45.774  49.258  52.179  1.00  0.00      AP1  C
ATOM    312  HA  THR A  21      46.694  49.220  51.615  1.00  0.00      AP1  H
ATOM    313  CB  THR A  21      44.770  48.112  51.690  1.00  0.00      AP1  C
ATOM    314  HB  THR A  21      43.799  48.170  52.228  1.00  0.00      AP1  H
ATOM    315  OG1 THR A  21      45.224  46.791  51.920  1.00  0.00      AP1  O
ATOM    316  HG1 THR A  21      44.610  46.238  51.431  1.00  0.00      AP1  H
ATOM    317  CG2 THR A  21      44.543  48.170  50.181  1.00  0.00      AP1  C
ATOM    318 HG21 THR A  21      45.317  48.820  49.719  1.00  0.00      AP1  H
ATOM    319 HG22 THR A  21      44.419  47.212  49.633  1.00  0.00      AP1  H
ATOM    320 HG23 THR A  21      43.726  48.906  50.023  1.00  0.00      AP1  H
ATOM    321  C   THR A  21      45.021  50.574  51.897  1.00  0.00      AP1  C
ATOM    322  O   THR A  21      45.262  51.135  50.850  1.00  0.00      AP1  O
ATOM    323  N   SER A  22      44.121  51.034  52.836  1.00  0.00      AP1  N
ATOM    324  HN  SER A  22      43.961  50.558  53.697  1.00  0.00      AP1  H
ATOM    325  CA  SER A  22      43.315  52.239  52.721  1.00  0.00      AP1  C
ATOM    326  HA  SER A  22      42.690  52.152  51.845  1.00  0.00      AP1  H
ATOM    327  CB  SER A  22      42.278  52.329  53.830  1.00  0.00      AP1  C
ATOM    328  HB1 SER A  22      42.885  52.341  54.761  1.00  0.00      AP1  H
ATOM    329  HB2 SER A  22      41.643  51.418  53.825  1.00  0.00      AP1  H
ATOM    330  OG  SER A  22      41.296  53.461  53.708  1.00  0.00      AP1  O
ATOM    331  HG1 SER A  22      40.562  53.145  53.175  1.00  0.00      AP1  H
ATOM    332  C   SER A  22      44.142  53.500  52.663  1.00  0.00      AP1  C
ATOM    333  O   SER A  22      43.966  54.343  51.845  1.00  0.00      AP1  O
ATOM    334  N   VAL A  23      45.182  53.519  53.531  1.00  0.00      AP1  N
ATOM    335  HN  VAL A  23      45.202  52.985  54.373  1.00  0.00      AP1  H
ATOM    336  CA  VAL A  23      46.310  54.448  53.446  1.00  0.00      AP1  C
ATOM    337  HA  VAL A  23      45.989  55.478  53.512  1.00  0.00      AP1  H
ATOM    338  CB  VAL A  23      47.374  54.129  54.480  1.00  0.00      AP1  C
ATOM    339  HB  VAL A  23      47.512  53.027  54.465  1.00  0.00      AP1  H
ATOM    340  CG1 VAL A  23      48.696  54.882  54.259  1.00  0.00      AP1  C
ATOM    341 HG11 VAL A  23      48.395  55.899  53.928  1.00  0.00      AP1  H
ATOM    342 HG12 VAL A  23      49.302  55.114  55.160  1.00  0.00      AP1  H
ATOM    343 HG13 VAL A  23      49.370  54.518  53.454  1.00  0.00      AP1  H
ATOM    344  CG2 VAL A  23      46.827  54.589  55.847  1.00  0.00      AP1  C
ATOM    345 HG21 VAL A  23      46.325  55.577  55.771  1.00  0.00      AP1  H
ATOM    346 HG22 VAL A  23      46.098  53.855  56.252  1.00  0.00      AP1  H
ATOM    347 HG23 VAL A  23      47.679  54.633  56.559  1.00  0.00      AP1  H
ATOM    348  C   VAL A  23      46.992  54.476  52.068  1.00  0.00      AP1  C
ATOM    349  O   VAL A  23      47.123  55.576  51.511  1.00  0.00      AP1  O
ATOM    350  N   SER A  24      47.253  53.305  51.376  1.00  0.00      AP1  N
ATOM    351  HN  SER A  24      46.991  52.423  51.761  1.00  0.00      AP1  H
ATOM    352  CA  SER A  24      47.709  53.221  49.983  1.00  0.00      AP1  C
ATOM    353  HA  SER A  24      48.570  53.873  49.942  1.00  0.00      AP1  H
ATOM    354  CB  SER A  24      48.258  51.815  49.662  1.00  0.00      AP1  C
ATOM    355  HB1 SER A  24      47.387  51.150  49.478  1.00  0.00      AP1  H
ATOM    356  HB2 SER A  24      48.725  51.440  50.598  1.00  0.00      AP1  H
ATOM    357  OG  SER A  24      49.216  51.783  48.644  1.00  0.00      AP1  O
ATOM    358  HG1 SER A  24      48.803  51.974  47.799  1.00  0.00      AP1  H
ATOM    359  C   SER A  24      46.688  53.775  48.978  1.00  0.00      AP1  C
ATOM    360  O   SER A  24      47.171  54.537  48.141  1.00  0.00      AP1  O
ATOM    361  N   ILE A  25      45.404  53.520  49.087  1.00  0.00      AP1  N
ATOM    362  HN  ILE A  25      45.120  52.722  49.614  1.00  0.00      AP1  H
ATOM    363  CA  ILE A  25      44.360  54.113  48.203  1.00  0.00      AP1  C
ATOM    364  HA  ILE A  25      44.476  53.695  47.214  1.00  0.00      AP1  H
ATOM    365  CB  ILE A  25      42.948  53.664  48.660  1.00  0.00      AP1  C
ATOM    366  HB  ILE A  25      42.905  53.897  49.745  1.00  0.00      AP1  H
ATOM    367  CG2 ILE A  25      41.830  54.440  47.874  1.00  0.00      AP1  C
ATOM    368 HG21 ILE A  25      41.651  55.447  48.308  1.00  0.00      AP1  H
ATOM    369 HG22 ILE A  25      42.188  54.595  46.834  1.00  0.00      AP1  H
ATOM    370 HG23 ILE A  25      40.894  53.845  47.817  1.00  0.00      AP1  H
ATOM    371  CG1 ILE A  25      42.836  52.177  48.445  1.00  0.00      AP1  C
ATOM    372 HG11 ILE A  25      43.722  51.550  48.679  1.00  0.00      AP1  H
ATOM    373 HG12 ILE A  25      42.822  51.977  47.352  1.00  0.00      AP1  H
ATOM    374  CD  ILE A  25      41.572  51.592  49.169  1.00  0.00      AP1  C
ATOM    375  HD1 ILE A  25      40.923  52.368  49.628  1.00  0.00      AP1  H
ATOM    376  HD2 ILE A  25      41.044  50.982  48.405  1.00  0.00      AP1  H
ATOM    377  HD3 ILE A  25      41.834  50.940  50.030  1.00  0.00      AP1  H
ATOM    378  C   ILE A  25      44.385  55.677  48.150  1.00  0.00      AP1  C
ATOM    379  O   ILE A  25      44.405  56.309  47.075  1.00  0.00      AP1  O
ATOM    380  N   ALA A  26      44.406  56.235  49.395  1.00  0.00      AP1  N
ATOM    381  HN  ALA A  26      44.469  55.604  50.164  1.00  0.00      AP1  H
ATOM    382  CA  ALA A  26      44.433  57.639  49.638  1.00  0.00      AP1  C
ATOM    383  HA  ALA A  26      43.595  58.109  49.145  1.00  0.00      AP1  H
ATOM    384  CB  ALA A  26      44.091  57.722  51.175  1.00  0.00      AP1  C
ATOM    385  HB1 ALA A  26      43.013  57.523  51.356  1.00  0.00      AP1  H
ATOM    386  HB2 ALA A  26      44.780  57.054  51.734  1.00  0.00      AP1  H
ATOM    387  HB3 ALA A  26      44.326  58.721  51.599  1.00  0.00      AP1  H
ATOM    388  C   ALA A  26      45.638  58.406  49.187  1.00  0.00      AP1  C
ATOM    389  O   ALA A  26      45.523  59.397  48.550  1.00  0.00      AP1  O
ATOM    390  N   LEU A  27      46.885  57.913  49.467  1.00  0.00      AP1  N
ATOM    391  HN  LEU A  27      46.908  57.061  49.985  1.00  0.00      AP1  H
ATOM    392  CA  LEU A  27      48.152  58.361  48.819  1.00  0.00      AP1  C
ATOM    393  HA  LEU A  27      48.277  59.390  49.123  1.00  0.00      AP1  H
ATOM    394  CB  LEU A  27      49.361  57.498  49.354  1.00  0.00      AP1  C
ATOM    395  HB1 LEU A  27      50.275  57.803  48.802  1.00  0.00      AP1  H
ATOM    396  HB2 LEU A  27      49.187  56.430  49.099  1.00  0.00      AP1  H
ATOM    397  CG  LEU A  27      49.655  57.650  50.900  1.00  0.00      AP1  C
ATOM    398  HG  LEU A  27      48.709  57.389  51.422  1.00  0.00      AP1  H
ATOM    399  CD1 LEU A  27      50.704  56.684  51.505  1.00  0.00      AP1  C
ATOM    400 HD11 LEU A  27      50.772  56.862  52.599  1.00  0.00      AP1  H
ATOM    401 HD12 LEU A  27      50.423  55.618  51.366  1.00  0.00      AP1  H
ATOM    402 HD13 LEU A  27      51.741  56.833  51.134  1.00  0.00      AP1  H
ATOM    403  CD2 LEU A  27      50.144  59.025  51.336  1.00  0.00      AP1  C
ATOM    404 HD21 LEU A  27      50.285  58.955  52.436  1.00  0.00      AP1  H
ATOM    405 HD22 LEU A  27      51.041  59.450  50.837  1.00  0.00      AP1  H
ATOM    406 HD23 LEU A  27      49.261  59.690  51.216  1.00  0.00      AP1  H
ATOM    407  C   LEU A  27      48.223  58.284  47.343  1.00  0.00      AP1  C
ATOM    408  O   LEU A  27      48.457  59.314  46.712  1.00  0.00      AP1  O
ATOM    409  N   GLU A  28      47.845  57.128  46.750  1.00  0.00      AP1  N
ATOM    410  HN  GLU A  28      47.594  56.340  47.307  1.00  0.00      AP1  H
ATOM    411  CA  GLU A  28      47.746  56.988  45.314  1.00  0.00      AP1  C
ATOM    412  HA  GLU A  28      48.715  57.264  44.927  1.00  0.00      AP1  H
ATOM    413  CB  GLU A  28      47.575  55.526  44.964  1.00  0.00      AP1  C
ATOM    414  HB1 GLU A  28      47.170  55.243  43.968  1.00  0.00      AP1  H
ATOM    415  HB2 GLU A  28      46.858  55.231  45.760  1.00  0.00      AP1  H
ATOM    416  CG  GLU A  28      48.756  54.551  45.153  1.00  0.00      AP1  C
ATOM    417  HG1 GLU A  28      49.276  54.820  46.097  1.00  0.00      AP1  H
ATOM    418  HG2 GLU A  28      49.413  54.687  44.267  1.00  0.00      AP1  H
ATOM    419  CD  GLU A  28      48.316  53.128  45.167  1.00  0.00      AP1  C
ATOM    420  OE1 GLU A  28      47.539  52.726  44.266  1.00  0.00      AP1  O
ATOM    421  OE2 GLU A  28      48.715  52.334  46.062  1.00  0.00      AP1  O
ATOM    422  C   GLU A  28      46.668  57.876  44.692  1.00  0.00      AP1  C
ATOM    423  O   GLU A  28      46.946  58.487  43.661  1.00  0.00      AP1  O
ATOM    424  N   SER A  29      45.541  58.024  45.358  1.00  0.00      AP1  N
ATOM    425  HN  SER A  29      45.313  57.448  46.139  1.00  0.00      AP1  H
ATOM    426  CA  SER A  29      44.597  59.112  45.098  1.00  0.00      AP1  C
ATOM    427  HA  SER A  29      44.156  58.930  44.129  1.00  0.00      AP1  H
ATOM    428  CB  SER A  29      43.324  59.037  45.982  1.00  0.00      AP1  C
ATOM    429  HB1 SER A  29      43.580  59.371  47.010  1.00  0.00      AP1  H
ATOM    430  HB2 SER A  29      42.964  57.987  46.043  1.00  0.00      AP1  H
ATOM    431  OG  SER A  29      42.185  59.820  45.557  1.00  0.00      AP1  O
ATOM    432  HG1 SER A  29      41.695  59.864  46.381  1.00  0.00      AP1  H
ATOM    433  C   SER A  29      45.056  60.528  45.098  1.00  0.00      AP1  C
ATOM    434  O   SER A  29      44.698  61.257  44.203  1.00  0.00      AP1  O
ATOM    435  N   GLU A  30      45.936  60.803  46.022  1.00  0.00      AP1  N
ATOM    436  HN  GLU A  30      46.343  60.188  46.694  1.00  0.00      AP1  H
ATOM    437  CA  GLU A  30      46.692  62.073  45.977  1.00  0.00      AP1  C
ATOM    438  HA  GLU A  30      46.019  62.846  45.636  1.00  0.00      AP1  H
ATOM    439  CB  GLU A  30      47.368  62.491  47.291  1.00  0.00      AP1  C
ATOM    440  HB1 GLU A  30      47.895  63.452  47.111  1.00  0.00      AP1  H
ATOM    441  HB2 GLU A  30      48.158  61.734  47.483  1.00  0.00      AP1  H
ATOM    442  CG  GLU A  30      46.525  62.691  48.541  1.00  0.00      AP1  C
ATOM    443  HG1 GLU A  30      47.182  63.106  49.336  1.00  0.00      AP1  H
ATOM    444  HG2 GLU A  30      46.290  61.632  48.781  1.00  0.00      AP1  H
ATOM    445  CD  GLU A  30      45.364  63.650  48.279  1.00  0.00      AP1  C
ATOM    446  OE1 GLU A  30      44.136  63.246  48.206  1.00  0.00      AP1  O
ATOM    447  OE2 GLU A  30      45.627  64.874  48.128  1.00  0.00      AP1  O
ATOM    448  C   GLU A  30      47.708  62.172  44.849  1.00  0.00      AP1  C
ATOM    449  O   GLU A  30      47.817  63.260  44.332  1.00  0.00      AP1  O
ATOM    450  N   GLY A  31      48.386  61.072  44.490  1.00  0.00      AP1  N
ATOM    451  HN  GLY A  31      48.162  60.271  45.039  1.00  0.00      AP1  H
ATOM    452  CA  GLY A  31      49.227  60.929  43.254  1.00  0.00      AP1  C
ATOM    453  HA1 GLY A  31      49.207  61.801  42.617  1.00  0.00      AP1  H
ATOM    454  HA2 GLY A  31      48.841  60.036  42.787  1.00  0.00      AP1  H
ATOM    455  C   GLY A  31      50.648  60.604  43.558  1.00  0.00      AP1  C
ATOM    456  O   GLY A  31      51.453  60.929  42.707  1.00  0.00      AP1  O
ATOM    457  N   TYR A  32      50.874  60.038  44.786  1.00  0.00      AP1  N
ATOM    458  HN  TYR A  32      50.282  59.826  45.560  1.00  0.00      AP1  H
ATOM    459  CA  TYR A  32      52.221  59.528  45.115  1.00  0.00      AP1  C
ATOM    460  HA  TYR A  32      52.905  60.113  44.518  1.00  0.00      AP1  H
ATOM    461  CB  TYR A  32      52.382  59.764  46.633  1.00  0.00      AP1  C
ATOM    462  HB1 TYR A  32      53.471  59.668  46.827  1.00  0.00      AP1  H
ATOM    463  HB2 TYR A  32      51.819  59.033  47.252  1.00  0.00      AP1  H
ATOM    464  CG  TYR A  32      51.965  61.120  47.117  1.00  0.00      AP1  C
ATOM    465  CD1 TYR A  32      52.392  62.283  46.355  1.00  0.00      AP1  C
ATOM    466  HD1 TYR A  32      53.122  62.189  45.564  1.00  0.00      AP1  H
ATOM    467  CE1 TYR A  32      51.871  63.497  46.684  1.00  0.00      AP1  C
ATOM    468  HE1 TYR A  32      52.190  64.375  46.142  1.00  0.00      AP1  H
ATOM    469  CZ  TYR A  32      50.946  63.653  47.717  1.00  0.00      AP1  C
ATOM    470  OH  TYR A  32      50.606  65.002  48.154  1.00  0.00      AP1  O
ATOM    471  HH  TYR A  32      51.198  65.632  47.736  1.00  0.00      AP1  H
ATOM    472  CD2 TYR A  32      51.050  61.281  48.184  1.00  0.00      AP1  C
ATOM    473  HD2 TYR A  32      50.560  60.461  48.687  1.00  0.00      AP1  H
ATOM    474  CE2 TYR A  32      50.484  62.562  48.441  1.00  0.00      AP1  C
ATOM    475  HE2 TYR A  32      49.925  62.787  49.337  1.00  0.00      AP1  H
ATOM    476  C   TYR A  32      52.414  58.074  44.722  1.00  0.00      AP1  C
ATOM    477  O   TYR A  32      51.505  57.377  44.226  1.00  0.00      AP1  O
ATOM    478  N   ARG A  33      53.614  57.555  44.946  1.00  0.00      AP1  N
ATOM    479  HN  ARG A  33      54.325  58.083  45.404  1.00  0.00      AP1  H
ATOM    480  CA  ARG A  33      53.916  56.198  44.637  1.00  0.00      AP1  C
ATOM    481  HA  ARG A  33      53.120  55.665  44.138  1.00  0.00      AP1  H
ATOM    482  CB  ARG A  33      55.029  56.139  43.512  1.00  0.00      AP1  C
ATOM    483  HB1 ARG A  33      55.648  55.218  43.556  1.00  0.00      AP1  H
ATOM    484  HB2 ARG A  33      55.682  56.993  43.791  1.00  0.00      AP1  H
ATOM    485  CG  ARG A  33      54.520  56.546  42.116  1.00  0.00      AP1  C
ATOM    486  HG1 ARG A  33      53.958  57.503  42.178  1.00  0.00      AP1  H
ATOM    487  HG2 ARG A  33      53.822  55.813  41.658  1.00  0.00      AP1  H
ATOM    488  CD  ARG A  33      55.769  56.627  41.216  1.00  0.00      AP1  C
ATOM    489  HD1 ARG A  33      56.103  55.579  41.055  1.00  0.00      AP1  H
ATOM    490  HD2 ARG A  33      56.550  57.279  41.662  1.00  0.00      AP1  H
ATOM    491  NE  ARG A  33      55.319  57.139  39.906  1.00  0.00      AP1  N
ATOM    492  HE  ARG A  33      54.897  56.554  39.214  1.00  0.00      AP1  H
ATOM    493  CZ  ARG A  33      55.268  58.385  39.605  1.00  0.00      AP1  C
ATOM    494  NH1 ARG A  33      55.967  59.297  40.298  1.00  0.00      AP1  N
ATOM    495 HH11 ARG A  33      56.560  59.016  41.052  1.00  0.00      AP1  H
ATOM    496 HH12 ARG A  33      55.879  60.278  40.127  1.00  0.00      AP1  H
ATOM    497  NH2 ARG A  33      54.626  58.795  38.532  1.00  0.00      AP1  N
ATOM    498 HH21 ARG A  33      54.222  58.045  38.010  1.00  0.00      AP1  H
ATOM    499 HH22 ARG A  33      54.911  59.644  38.086  1.00  0.00      AP1  H
ATOM    500  C   ARG A  33      54.438  55.471  45.863  1.00  0.00      AP1  C
ATOM    501  O   ARG A  33      55.185  56.001  46.709  1.00  0.00      AP1  O
ATOM    502  N   VAL A  34      53.972  54.193  46.015  1.00  0.00      AP1  N
ATOM    503  HN  VAL A  34      53.431  53.829  45.261  1.00  0.00      AP1  H
ATOM    504  CA  VAL A  34      54.119  53.513  47.311  1.00  0.00      AP1  C
ATOM    505  HA  VAL A  34      54.587  54.148  48.048  1.00  0.00      AP1  H
ATOM    506  CB  VAL A  34      52.741  53.264  47.921  1.00  0.00      AP1  C
ATOM    507  HB  VAL A  34      52.174  52.563  47.272  1.00  0.00      AP1  H
ATOM    508  CG1 VAL A  34      52.788  52.664  49.327  1.00  0.00      AP1  C
ATOM    509 HG11 VAL A  34      51.777  52.418  49.717  1.00  0.00      AP1  H
ATOM    510 HG12 VAL A  34      53.363  51.714  49.286  1.00  0.00      AP1  H
ATOM    511 HG13 VAL A  34      53.295  53.456  49.918  1.00  0.00      AP1  H
ATOM    512  CG2 VAL A  34      51.953  54.526  47.948  1.00  0.00      AP1  C
ATOM    513 HG21 VAL A  34      51.562  54.814  46.949  1.00  0.00      AP1  H
ATOM    514 HG22 VAL A  34      51.071  54.314  48.589  1.00  0.00      AP1  H
ATOM    515 HG23 VAL A  34      52.420  55.419  48.416  1.00  0.00      AP1  H
ATOM    516  C   VAL A  34      54.921  52.237  47.274  1.00  0.00      AP1  C
ATOM    517  O   VAL A  34      54.731  51.426  46.390  1.00  0.00      AP1  O
ATOM    518  N   GLU A  35      55.859  52.047  48.196  1.00  0.00      AP1  N
ATOM    519  HN  GLU A  35      56.038  52.729  48.902  1.00  0.00      AP1  H
ATOM    520  CA  GLU A  35      56.629  50.813  48.442  1.00  0.00      AP1  C
ATOM    521  HA  GLU A  35      56.211  50.039  47.816  1.00  0.00      AP1  H
ATOM    522  CB  GLU A  35      58.116  50.946  48.147  1.00  0.00      AP1  C
ATOM    523  HB1 GLU A  35      58.510  49.932  48.376  1.00  0.00      AP1  H
ATOM    524  HB2 GLU A  35      58.639  51.636  48.842  1.00  0.00      AP1  H
ATOM    525  CG  GLU A  35      58.373  51.325  46.761  1.00  0.00      AP1  C
ATOM    526  HG1 GLU A  35      58.126  52.395  46.591  1.00  0.00      AP1  H
ATOM    527  HG2 GLU A  35      57.850  50.563  46.145  1.00  0.00      AP1  H
ATOM    528  CD  GLU A  35      59.828  51.124  46.373  1.00  0.00      AP1  C
ATOM    529  OE1 GLU A  35      59.980  50.249  45.476  1.00  0.00      AP1  O
ATOM    530  OE2 GLU A  35      60.796  51.719  46.937  1.00  0.00      AP1  O
ATOM    531  C   GLU A  35      56.480  50.392  49.901  1.00  0.00      AP1  C
ATOM    532  O   GLU A  35      56.633  51.206  50.804  1.00  0.00      AP1  O
ATOM    533  N   THR A  36      56.034  49.117  50.203  1.00  0.00      AP1  N
ATOM    534  HN  THR A  36      55.925  48.525  49.409  1.00  0.00      AP1  H
ATOM    535  CA  THR A  36      55.668  48.601  51.518  1.00  0.00      AP1  C
ATOM    536  HA  THR A  36      55.564  49.446  52.184  1.00  0.00      AP1  H
ATOM    537  CB  THR A  36      54.252  48.005  51.684  1.00  0.00      AP1  C
ATOM    538  HB  THR A  36      54.087  47.259  52.491  1.00  0.00      AP1  H
ATOM    539  OG1 THR A  36      53.956  47.313  50.537  1.00  0.00      AP1  O
ATOM    540  HG1 THR A  36      53.145  46.837  50.729  1.00  0.00      AP1  H
ATOM    541  CG2 THR A  36      53.222  49.073  51.983  1.00  0.00      AP1  C
ATOM    542 HG21 THR A  36      53.288  49.892  51.235  1.00  0.00      AP1  H
ATOM    543 HG22 THR A  36      52.196  48.661  52.090  1.00  0.00      AP1  H
ATOM    544 HG23 THR A  36      53.324  49.662  52.919  1.00  0.00      AP1  H
ATOM    545  C   THR A  36      56.739  47.621  52.109  1.00  0.00      AP1  C
ATOM    546  O   THR A  36      57.202  46.720  51.391  1.00  0.00      AP1  O
ATOM    547  N   TYR A  37      57.293  47.799  53.391  1.00  0.00      AP1  N
ATOM    548  HN  TYR A  37      56.929  48.610  53.842  1.00  0.00      AP1  H
ATOM    549  CA  TYR A  37      58.138  46.864  54.132  1.00  0.00      AP1  C
ATOM    550  HA  TYR A  37      58.275  45.953  53.568  1.00  0.00      AP1  H
ATOM    551  CB  TYR A  37      59.545  47.443  54.495  1.00  0.00      AP1  C
ATOM    552  HB1 TYR A  37      60.251  46.739  54.986  1.00  0.00      AP1  H
ATOM    553  HB2 TYR A  37      59.491  48.190  55.316  1.00  0.00      AP1  H
ATOM    554  CG  TYR A  37      60.139  48.045  53.343  1.00  0.00      AP1  C
ATOM    555  CD1 TYR A  37      60.092  49.457  53.135  1.00  0.00      AP1  C
ATOM    556  HD1 TYR A  37      59.535  50.047  53.847  1.00  0.00      AP1  H
ATOM    557  CE1 TYR A  37      60.726  50.023  52.042  1.00  0.00      AP1  C
ATOM    558  HE1 TYR A  37      60.774  51.102  52.008  1.00  0.00      AP1  H
ATOM    559  CZ  TYR A  37      61.291  49.282  51.059  1.00  0.00      AP1  C
ATOM    560  OH  TYR A  37      62.017  49.738  50.026  1.00  0.00      AP1  O
ATOM    561  HH  TYR A  37      61.798  50.673  50.018  1.00  0.00      AP1  H
ATOM    562  CD2 TYR A  37      60.732  47.297  52.333  1.00  0.00      AP1  C
ATOM    563  HD2 TYR A  37      60.675  46.220  52.380  1.00  0.00      AP1  H
ATOM    564  CE2 TYR A  37      61.287  47.865  51.155  1.00  0.00      AP1  C
ATOM    565  HE2 TYR A  37      61.695  47.268  50.353  1.00  0.00      AP1  H
ATOM    566  C   TYR A  37      57.472  46.476  55.475  1.00  0.00      AP1  C
ATOM    567  O   TYR A  37      57.004  47.226  56.302  1.00  0.00      AP1  O
ATOM    568  N   THR A  38      57.408  45.144  55.656  1.00  0.00      AP1  N
ATOM    569  HN  THR A  38      57.811  44.510  55.000  1.00  0.00      AP1  H
ATOM    570  CA  THR A  38      56.706  44.497  56.826  1.00  0.00      AP1  C
ATOM    571  HA  THR A  38      56.139  45.235  57.374  1.00  0.00      AP1  H
ATOM    572  CB  THR A  38      55.844  43.213  56.515  1.00  0.00      AP1  C
ATOM    573  HB  THR A  38      55.567  42.716  57.469  1.00  0.00      AP1  H
ATOM    574  OG1 THR A  38      56.670  42.372  55.771  1.00  0.00      AP1  O
ATOM    575  HG1 THR A  38      56.102  41.612  55.628  1.00  0.00      AP1  H
ATOM    576  CG2 THR A  38      54.657  43.632  55.619  1.00  0.00      AP1  C
ATOM    577 HG21 THR A  38      53.957  44.256  56.215  1.00  0.00      AP1  H
ATOM    578 HG22 THR A  38      54.898  43.962  54.586  1.00  0.00      AP1  H
ATOM    579 HG23 THR A  38      54.097  42.710  55.352  1.00  0.00      AP1  H
ATOM    580  C   THR A  38      57.728  44.036  57.885  1.00  0.00      AP1  C
ATOM    581  O   THR A  38      57.321  43.387  58.878  1.00  0.00      AP1  O
ATOM    582  N   ASP A  39      59.029  44.315  57.710  1.00  0.00      AP1  N
ATOM    583  HN  ASP A  39      59.363  44.761  56.883  1.00  0.00      AP1  H
ATOM    584  CA  ASP A  39      60.123  44.105  58.680  1.00  0.00      AP1  C
ATOM    585  HA  ASP A  39      59.657  44.329  59.628  1.00  0.00      AP1  H
ATOM    586  CB  ASP A  39      60.744  42.661  58.829  1.00  0.00      AP1  C
ATOM    587  HB1 ASP A  39      59.825  42.039  58.862  1.00  0.00      AP1  H
ATOM    588  HB2 ASP A  39      61.366  42.437  59.723  1.00  0.00      AP1  H
ATOM    589  CG  ASP A  39      61.668  42.267  57.686  1.00  0.00      AP1  C
ATOM    590  OD1 ASP A  39      62.133  41.096  57.754  1.00  0.00      AP1  O
ATOM    591  OD2 ASP A  39      62.111  43.101  56.830  1.00  0.00      AP1  O
ATOM    592  C   ASP A  39      61.152  45.177  58.550  1.00  0.00      AP1  C
ATOM    593  O   ASP A  39      61.271  45.872  57.489  1.00  0.00      AP1  O
ATOM    594  N   GLY A  40      62.047  45.444  59.507  1.00  0.00      AP1  N
ATOM    595  HN  GLY A  40      62.066  44.901  60.343  1.00  0.00      AP1  H
ATOM    596  CA  GLY A  40      63.098  46.420  59.378  1.00  0.00      AP1  C
ATOM    597  HA1 GLY A  40      63.330  46.776  60.371  1.00  0.00      AP1  H
ATOM    598  HA2 GLY A  40      62.700  47.241  58.800  1.00  0.00      AP1  H
ATOM    599  C   GLY A  40      64.358  45.991  58.562  1.00  0.00      AP1  C
ATOM    600  O   GLY A  40      65.161  46.771  58.135  1.00  0.00      AP1  O
ATOM    601  N   ALA A  41      64.466  44.663  58.407  1.00  0.00      AP1  N
ATOM    602  HN  ALA A  41      63.717  44.142  58.808  1.00  0.00      AP1  H
ATOM    603  CA  ALA A  41      65.488  44.082  57.603  1.00  0.00      AP1  C
ATOM    604  HA  ALA A  41      66.428  44.411  58.021  1.00  0.00      AP1  H
ATOM    605  CB  ALA A  41      65.524  42.576  58.015  1.00  0.00      AP1  C
ATOM    606  HB1 ALA A  41      64.543  42.056  58.055  1.00  0.00      AP1  H
ATOM    607  HB2 ALA A  41      66.193  41.944  57.393  1.00  0.00      AP1  H
ATOM    608  HB3 ALA A  41      66.007  42.502  59.013  1.00  0.00      AP1  H
ATOM    609  C   ALA A  41      65.408  44.386  56.078  1.00  0.00      AP1  C
ATOM    610  O   ALA A  41      66.388  44.711  55.377  1.00  0.00      AP1  O
ATOM    611  N   SER A  42      64.136  44.290  55.533  1.00  0.00      AP1  N
ATOM    612  HN  SER A  42      63.479  43.895  56.170  1.00  0.00      AP1  H
ATOM    613  CA  SER A  42      63.899  44.444  54.098  1.00  0.00      AP1  C
ATOM    614  HA  SER A  42      64.627  43.906  53.510  1.00  0.00      AP1  H
ATOM    615  CB  SER A  42      62.536  43.968  53.747  1.00  0.00      AP1  C
ATOM    616  HB1 SER A  42      62.425  42.868  53.860  1.00  0.00      AP1  H
ATOM    617  HB2 SER A  42      62.357  44.205  52.677  1.00  0.00      AP1  H
ATOM    618  OG  SER A  42      61.436  44.484  54.541  1.00  0.00      AP1  O
ATOM    619  HG1 SER A  42      61.563  44.149  55.431  1.00  0.00      AP1  H
ATOM    620  C   SER A  42      63.929  45.870  53.697  1.00  0.00      AP1  C
ATOM    621  O   SER A  42      64.514  46.176  52.655  1.00  0.00      AP1  O
ATOM    622  N   ALA A  43      63.503  46.696  54.605  1.00  0.00      AP1  N
ATOM    623  HN  ALA A  43      63.130  46.355  55.464  1.00  0.00      AP1  H
ATOM    624  CA  ALA A  43      63.644  48.191  54.432  1.00  0.00      AP1  C
ATOM    625  HA  ALA A  43      63.108  48.416  53.522  1.00  0.00      AP1  H
ATOM    626  CB  ALA A  43      62.924  48.801  55.659  1.00  0.00      AP1  C
ATOM    627  HB1 ALA A  43      63.262  48.461  56.661  1.00  0.00      AP1  H
ATOM    628  HB2 ALA A  43      62.844  49.909  55.698  1.00  0.00      AP1  H
ATOM    629  HB3 ALA A  43      61.878  48.449  55.530  1.00  0.00      AP1  H
ATOM    630  C   ALA A  43      65.197  48.660  54.432  1.00  0.00      AP1  C
ATOM    631  O   ALA A  43      65.627  49.586  53.749  1.00  0.00      AP1  O
ATOM    632  N   LEU A  44      66.034  48.027  55.345  1.00  0.00      AP1  N
ATOM    633  HN  LEU A  44      65.650  47.457  56.068  1.00  0.00      AP1  H
ATOM    634  CA  LEU A  44      67.461  48.184  55.289  1.00  0.00      AP1  C
ATOM    635  HA  LEU A  44      67.677  49.239  55.371  1.00  0.00      AP1  H
ATOM    636  CB  LEU A  44      68.042  47.533  56.528  1.00  0.00      AP1  C
ATOM    637  HB1 LEU A  44      67.593  46.520  56.446  1.00  0.00      AP1  H
ATOM    638  HB2 LEU A  44      67.749  48.070  57.456  1.00  0.00      AP1  H
ATOM    639  CG  LEU A  44      69.547  47.376  56.647  1.00  0.00      AP1  C
ATOM    640  HG  LEU A  44      69.949  46.946  55.705  1.00  0.00      AP1  H
ATOM    641  CD1 LEU A  44      70.209  48.770  56.895  1.00  0.00      AP1  C
ATOM    642 HD11 LEU A  44      69.907  49.369  56.009  1.00  0.00      AP1  H
ATOM    643 HD12 LEU A  44      69.809  49.341  57.760  1.00  0.00      AP1  H
ATOM    644 HD13 LEU A  44      71.307  48.671  57.036  1.00  0.00      AP1  H
ATOM    645  CD2 LEU A  44      69.889  46.371  57.816  1.00  0.00      AP1  C
ATOM    646 HD21 LEU A  44      69.232  45.487  57.670  1.00  0.00      AP1  H
ATOM    647 HD22 LEU A  44      70.960  46.081  57.879  1.00  0.00      AP1  H
ATOM    648 HD23 LEU A  44      69.697  46.978  58.727  1.00  0.00      AP1  H
ATOM    649  C   LEU A  44      68.120  47.694  53.994  1.00  0.00      AP1  C
ATOM    650  O   LEU A  44      69.073  48.331  53.532  1.00  0.00      AP1  O
ATOM    651  N   ASP A  45      67.609  46.672  53.266  1.00  0.00      AP1  N
ATOM    652  HN  ASP A  45      66.983  46.015  53.679  1.00  0.00      AP1  H
ATOM    653  CA  ASP A  45      68.007  46.426  51.909  1.00  0.00      AP1  C
ATOM    654  HA  ASP A  45      69.086  46.430  51.855  1.00  0.00      AP1  H
ATOM    655  CB  ASP A  45      67.598  45.018  51.442  1.00  0.00      AP1  C
ATOM    656  HB1 ASP A  45      67.956  44.838  50.406  1.00  0.00      AP1  H
ATOM    657  HB2 ASP A  45      66.524  44.742  51.508  1.00  0.00      AP1  H
ATOM    658  CG  ASP A  45      68.348  43.906  52.215  1.00  0.00      AP1  C
ATOM    659  OD1 ASP A  45      67.868  42.779  52.130  1.00  0.00      AP1  O
ATOM    660  OD2 ASP A  45      69.430  44.168  52.806  1.00  0.00      AP1  O
ATOM    661  C   ASP A  45      67.481  47.510  50.938  1.00  0.00      AP1  C
ATOM    662  O   ASP A  45      68.238  48.145  50.174  1.00  0.00      AP1  O
ATOM    663  N   GLY A  46      66.165  47.868  50.931  1.00  0.00      AP1  N
ATOM    664  HN  GLY A  46      65.525  47.358  51.501  1.00  0.00      AP1  H
ATOM    665  CA  GLY A  46      65.631  48.722  49.901  1.00  0.00      AP1  C
ATOM    666  HA1 GLY A  46      64.598  48.421  49.818  1.00  0.00      AP1  H
ATOM    667  HA2 GLY A  46      66.161  48.516  48.983  1.00  0.00      AP1  H
ATOM    668  C   GLY A  46      65.720  50.296  50.011  1.00  0.00      AP1  C
ATOM    669  O   GLY A  46      65.767  50.991  48.954  1.00  0.00      AP1  O
ATOM    670  N   LEU A  47      65.922  50.875  51.166  1.00  0.00      AP1  N
ATOM    671  HN  LEU A  47      65.888  50.347  52.011  1.00  0.00      AP1  H
ATOM    672  CA  LEU A  47      66.108  52.296  51.359  1.00  0.00      AP1  C
ATOM    673  HA  LEU A  47      65.426  52.855  50.736  1.00  0.00      AP1  H
ATOM    674  CB  LEU A  47      65.677  52.699  52.752  1.00  0.00      AP1  C
ATOM    675  HB1 LEU A  47      65.873  53.784  52.882  1.00  0.00      AP1  H
ATOM    676  HB2 LEU A  47      66.199  52.026  53.466  1.00  0.00      AP1  H
ATOM    677  CG  LEU A  47      64.192  52.509  53.031  1.00  0.00      AP1  C
ATOM    678  HG  LEU A  47      64.062  51.444  52.744  1.00  0.00      AP1  H
ATOM    679  CD1 LEU A  47      63.779  52.527  54.514  1.00  0.00      AP1  C
ATOM    680 HD11 LEU A  47      62.704  52.442  54.779  1.00  0.00      AP1  H
ATOM    681 HD12 LEU A  47      64.238  51.594  54.904  1.00  0.00      AP1  H
ATOM    682 HD13 LEU A  47      64.196  53.423  55.022  1.00  0.00      AP1  H
ATOM    683  CD2 LEU A  47      63.319  53.439  52.113  1.00  0.00      AP1  C
ATOM    684 HD21 LEU A  47      63.719  53.696  51.109  1.00  0.00      AP1  H
ATOM    685 HD22 LEU A  47      62.342  52.914  52.184  1.00  0.00      AP1  H
ATOM    686 HD23 LEU A  47      63.086  54.404  52.611  1.00  0.00      AP1  H
ATOM    687  C   LEU A  47      67.517  52.788  51.104  1.00  0.00      AP1  C
ATOM    688  O   LEU A  47      67.729  53.859  50.567  1.00  0.00      AP1  O
ATOM    689  N   MET A  48      68.564  51.977  51.360  1.00  0.00      AP1  N
ATOM    690  HN  MET A  48      68.407  51.132  51.866  1.00  0.00      AP1  H
ATOM    691  CA  MET A  48      69.824  52.461  50.935  1.00  0.00      AP1  C
ATOM    692  HA  MET A  48      70.039  53.471  51.249  1.00  0.00      AP1  H
ATOM    693  CB  MET A  48      71.011  51.690  51.595  1.00  0.00      AP1  C
ATOM    694  HB1 MET A  48      71.955  52.264  51.477  1.00  0.00      AP1  H
ATOM    695  HB2 MET A  48      71.358  50.735  51.145  1.00  0.00      AP1  H
ATOM    696  CG  MET A  48      70.878  51.530  53.091  1.00  0.00      AP1  C
ATOM    697  HG1 MET A  48      71.529  50.711  53.466  1.00  0.00      AP1  H
ATOM    698  HG2 MET A  48      69.902  51.000  53.117  1.00  0.00      AP1  H
ATOM    699  SD  MET A  48      70.959  53.070  54.029  1.00  0.00      AP1  S
ATOM    700  CE  MET A  48      70.701  52.199  55.590  1.00  0.00      AP1  C
ATOM    701  HE1 MET A  48      69.705  51.711  55.643  1.00  0.00      AP1  H
ATOM    702  HE2 MET A  48      71.533  51.477  55.736  1.00  0.00      AP1  H
ATOM    703  HE3 MET A  48      70.718  52.995  56.364  1.00  0.00      AP1  H
ATOM    704  C   MET A  48      70.092  52.307  49.470  1.00  0.00      AP1  C
ATOM    705  O   MET A  48      70.967  52.904  48.810  1.00  0.00      AP1  O
ATOM    706  N   ALA A  49      69.405  51.355  48.838  1.00  0.00      AP1  N
ATOM    707  HN  ALA A  49      68.679  50.996  49.420  1.00  0.00      AP1  H
ATOM    708  CA  ALA A  49      69.433  51.061  47.495  1.00  0.00      AP1  C
ATOM    709  HA  ALA A  49      70.480  50.908  47.278  1.00  0.00      AP1  H
ATOM    710  CB  ALA A  49      68.691  49.776  47.196  1.00  0.00      AP1  C
ATOM    711  HB1 ALA A  49      67.601  49.984  47.252  1.00  0.00      AP1  H
ATOM    712  HB2 ALA A  49      69.057  49.452  46.199  1.00  0.00      AP1  H
ATOM    713  HB3 ALA A  49      69.008  49.040  47.966  1.00  0.00      AP1  H
ATOM    714  C   ALA A  49      69.003  52.088  46.538  1.00  0.00      AP1  C
ATOM    715  O   ALA A  49      69.664  52.260  45.486  1.00  0.00      AP1  O
ATOM    716  N   ARG A  50      67.917  52.833  46.776  1.00  0.00      AP1  N
ATOM    717  HN  ARG A  50      67.360  52.583  47.564  1.00  0.00      AP1  H
ATOM    718  CA  ARG A  50      67.468  53.964  45.967  1.00  0.00      AP1  C
ATOM    719  HA  ARG A  50      68.350  54.507  45.661  1.00  0.00      AP1  H
ATOM    720  CB  ARG A  50      66.540  53.633  44.703  1.00  0.00      AP1  C
ATOM    721  HB1 ARG A  50      67.109  53.027  43.966  1.00  0.00      AP1  H
ATOM    722  HB2 ARG A  50      66.289  54.561  44.145  1.00  0.00      AP1  H
ATOM    723  CG  ARG A  50      65.285  52.858  45.027  1.00  0.00      AP1  C
ATOM    724  HG1 ARG A  50      64.686  52.863  44.092  1.00  0.00      AP1  H
ATOM    725  HG2 ARG A  50      64.687  53.403  45.788  1.00  0.00      AP1  H
ATOM    726  CD  ARG A  50      65.418  51.328  45.381  1.00  0.00      AP1  C
ATOM    727  HD1 ARG A  50      66.131  50.971  46.155  1.00  0.00      AP1  H
ATOM    728  HD2 ARG A  50      65.525  50.770  44.426  1.00  0.00      AP1  H
ATOM    729  NE  ARG A  50      64.026  51.012  45.858  1.00  0.00      AP1  N
ATOM    730  HE  ARG A  50      63.330  51.727  45.924  1.00  0.00      AP1  H
ATOM    731  CZ  ARG A  50      63.694  49.859  46.452  1.00  0.00      AP1  C
ATOM    732  NH1 ARG A  50      64.579  48.902  46.580  1.00  0.00      AP1  N
ATOM    733 HH11 ARG A  50      65.441  49.034  46.092  1.00  0.00      AP1  H
ATOM    734 HH12 ARG A  50      64.409  47.970  46.901  1.00  0.00      AP1  H
ATOM    735  NH2 ARG A  50      62.470  49.626  46.862  1.00  0.00      AP1  N
ATOM    736 HH21 ARG A  50      61.791  50.360  46.894  1.00  0.00      AP1  H
ATOM    737 HH22 ARG A  50      62.318  48.697  47.197  1.00  0.00      AP1  H
ATOM    738  C   ARG A  50      66.885  55.027  46.862  1.00  0.00      AP1  C
ATOM    739  O   ARG A  50      66.256  54.694  47.833  1.00  0.00      AP1  O
ATOM    740  N   PRO A  51      66.930  56.346  46.663  1.00  0.00      AP1  N
ATOM    741  CD  PRO A  51      67.881  56.969  45.674  1.00  0.00      AP1  C
ATOM    742  HD1 PRO A  51      68.892  56.523  45.793  1.00  0.00      AP1  H
ATOM    743  HD2 PRO A  51      67.565  56.858  44.615  1.00  0.00      AP1  H
ATOM    744  CA  PRO A  51      66.614  57.245  47.767  1.00  0.00      AP1  C
ATOM    745  HA  PRO A  51      66.792  56.814  48.741  1.00  0.00      AP1  H
ATOM    746  CB  PRO A  51      67.617  58.459  47.553  1.00  0.00      AP1  C
ATOM    747  HB1 PRO A  51      68.590  58.371  48.082  1.00  0.00      AP1  H
ATOM    748  HB2 PRO A  51      67.280  59.471  47.862  1.00  0.00      AP1  H
ATOM    749  CG  PRO A  51      67.826  58.409  46.028  1.00  0.00      AP1  C
ATOM    750  HG1 PRO A  51      68.777  58.984  46.002  1.00  0.00      AP1  H
ATOM    751  HG2 PRO A  51      67.009  59.010  45.574  1.00  0.00      AP1  H
ATOM    752  C   PRO A  51      65.142  57.644  47.657  1.00  0.00      AP1  C
ATOM    753  O   PRO A  51      64.902  58.277  46.571  1.00  0.00      AP1  O
ATOM    754  N   PRO A  52      64.138  57.325  48.512  1.00  0.00      AP1  N
ATOM    755  CD  PRO A  52      64.362  56.700  49.809  1.00  0.00      AP1  C
ATOM    756  HD1 PRO A  52      64.666  55.648  49.619  1.00  0.00      AP1  H
ATOM    757  HD2 PRO A  52      65.108  57.333  50.336  1.00  0.00      AP1  H
ATOM    758  CA  PRO A  52      62.841  57.805  48.330  1.00  0.00      AP1  C
ATOM    759  HA  PRO A  52      62.475  57.662  47.324  1.00  0.00      AP1  H
ATOM    760  CB  PRO A  52      62.063  56.906  49.367  1.00  0.00      AP1  C
ATOM    761  HB1 PRO A  52      61.714  55.916  49.005  1.00  0.00      AP1  H
ATOM    762  HB2 PRO A  52      61.215  57.494  49.779  1.00  0.00      AP1  H
ATOM    763  CG  PRO A  52      63.083  56.821  50.531  1.00  0.00      AP1  C
ATOM    764  HG1 PRO A  52      62.924  55.920  51.161  1.00  0.00      AP1  H
ATOM    765  HG2 PRO A  52      63.181  57.706  51.196  1.00  0.00      AP1  H
ATOM    766  C   PRO A  52      62.664  59.333  48.655  1.00  0.00      AP1  C
ATOM    767  O   PRO A  52      63.566  60.006  49.194  1.00  0.00      AP1  O
ATOM    768  N   ASN A  53      61.486  59.889  48.460  1.00  0.00      AP1  N
ATOM    769  HN  ASN A  53      60.780  59.311  48.059  1.00  0.00      AP1  H
ATOM    770  CA  ASN A  53      61.193  61.240  48.981  1.00  0.00      AP1  C
ATOM    771  HA  ASN A  53      62.100  61.816  49.088  1.00  0.00      AP1  H
ATOM    772  CB  ASN A  53      60.181  62.031  48.101  1.00  0.00      AP1  C
ATOM    773  HB1 ASN A  53      59.897  63.015  48.531  1.00  0.00      AP1  H
ATOM    774  HB2 ASN A  53      59.219  61.508  47.912  1.00  0.00      AP1  H
ATOM    775  CG  ASN A  53      60.655  62.347  46.654  1.00  0.00      AP1  C
ATOM    776  OD1 ASN A  53      59.732  62.439  45.830  1.00  0.00      AP1  O
ATOM    777  ND2 ASN A  53      61.985  62.392  46.426  1.00  0.00      AP1  N
ATOM    778 HD21 ASN A  53      62.363  62.323  45.503  1.00  0.00      AP1  H
ATOM    779 HD22 ASN A  53      62.537  62.701  47.200  1.00  0.00      AP1  H
ATOM    780  C   ASN A  53      60.805  61.266  50.399  1.00  0.00      AP1  C
ATOM    781  O   ASN A  53      60.941  62.319  51.025  1.00  0.00      AP1  O
ATOM    782  N   LEU A  54      60.341  60.081  51.011  1.00  0.00      AP1  N
ATOM    783  HN  LEU A  54      60.029  59.297  50.480  1.00  0.00      AP1  H
ATOM    784  CA  LEU A  54      59.825  60.156  52.357  1.00  0.00      AP1  C
ATOM    785  HA  LEU A  54      60.365  60.853  52.981  1.00  0.00      AP1  H
ATOM    786  CB  LEU A  54      58.407  60.716  52.383  1.00  0.00      AP1  C
ATOM    787  HB1 LEU A  54      57.828  60.039  51.719  1.00  0.00      AP1  H
ATOM    788  HB2 LEU A  54      58.442  61.788  52.097  1.00  0.00      AP1  H
ATOM    789  CG  LEU A  54      57.638  60.637  53.742  1.00  0.00      AP1  C
ATOM    790  HG  LEU A  54      57.565  59.583  54.084  1.00  0.00      AP1  H
ATOM    791  CD1 LEU A  54      58.327  61.504  54.794  1.00  0.00      AP1  C
ATOM    792 HD11 LEU A  54      59.386  61.255  55.020  1.00  0.00      AP1  H
ATOM    793 HD12 LEU A  54      58.354  62.576  54.504  1.00  0.00      AP1  H
ATOM    794 HD13 LEU A  54      57.741  61.497  55.737  1.00  0.00      AP1  H
ATOM    795  CD2 LEU A  54      56.185  60.935  53.489  1.00  0.00      AP1  C
ATOM    796 HD21 LEU A  54      55.687  60.830  54.477  1.00  0.00      AP1  H
ATOM    797 HD22 LEU A  54      55.919  61.978  53.216  1.00  0.00      AP1  H
ATOM    798 HD23 LEU A  54      55.695  60.268  52.748  1.00  0.00      AP1  H
ATOM    799  C   LEU A  54      59.893  58.732  52.873  1.00  0.00      AP1  C
ATOM    800  O   LEU A  54      59.789  57.867  52.041  1.00  0.00      AP1  O
ATOM    801  N   ALA A  55      59.883  58.509  54.228  1.00  0.00      AP1  N
ATOM    802  HN  ALA A  55      59.882  59.306  54.826  1.00  0.00      AP1  H
ATOM    803  CA  ALA A  55      59.852  57.226  54.802  1.00  0.00      AP1  C
ATOM    804  HA  ALA A  55      59.060  56.694  54.297  1.00  0.00      AP1  H
ATOM    805  CB  ALA A  55      61.171  56.551  54.947  1.00  0.00      AP1  C
ATOM    806  HB1 ALA A  55      61.085  55.781  55.744  1.00  0.00      AP1  H
ATOM    807  HB2 ALA A  55      61.568  56.117  54.004  1.00  0.00      AP1  H
ATOM    808  HB3 ALA A  55      61.850  57.376  55.250  1.00  0.00      AP1  H
ATOM    809  C   ALA A  55      59.227  57.439  56.094  1.00  0.00      AP1  C
ATOM    810  O   ALA A  55      59.296  58.533  56.659  1.00  0.00      AP1  O
ATOM    811  N   ILE A  56      58.408  56.463  56.402  1.00  0.00      AP1  N
ATOM    812  HN  ILE A  56      58.377  55.640  55.841  1.00  0.00      AP1  H
ATOM    813  CA  ILE A  56      57.443  56.429  57.515  1.00  0.00      AP1  C
ATOM    814  HA  ILE A  56      57.769  57.196  58.202  1.00  0.00      AP1  H
ATOM    815  CB  ILE A  56      55.910  56.477  56.995  1.00  0.00      AP1  C
ATOM    816  HB  ILE A  56      55.751  55.645  56.277  1.00  0.00      AP1  H
ATOM    817  CG2 ILE A  56      55.033  56.280  58.309  1.00  0.00      AP1  C
ATOM    818 HG21 ILE A  56      53.940  56.247  58.116  1.00  0.00      AP1  H
ATOM    819 HG22 ILE A  56      55.217  55.302  58.802  1.00  0.00      AP1  H
ATOM    820 HG23 ILE A  56      55.370  57.068  59.017  1.00  0.00      AP1  H
ATOM    821  CG1 ILE A  56      55.515  57.814  56.231  1.00  0.00      AP1  C
ATOM    822 HG11 ILE A  56      56.219  57.720  55.377  1.00  0.00      AP1  H
ATOM    823 HG12 ILE A  56      55.854  58.594  56.946  1.00  0.00      AP1  H
ATOM    824  CD  ILE A  56      54.076  57.978  55.780  1.00  0.00      AP1  C
ATOM    825  HD1 ILE A  56      53.450  58.282  56.647  1.00  0.00      AP1  H
ATOM    826  HD2 ILE A  56      54.009  58.761  54.995  1.00  0.00      AP1  H
ATOM    827  HD3 ILE A  56      53.781  56.976  55.402  1.00  0.00      AP1  H
ATOM    828  C   ILE A  56      57.726  55.205  58.235  1.00  0.00      AP1  C
ATOM    829  O   ILE A  56      57.524  54.114  57.711  1.00  0.00      AP1  O
ATOM    830  N   PHE A  57      58.233  55.288  59.464  1.00  0.00      AP1  N
ATOM    831  HN  PHE A  57      58.414  56.210  59.796  1.00  0.00      AP1  H
ATOM    832  CA  PHE A  57      58.575  54.080  60.201  1.00  0.00      AP1  C
ATOM    833  HA  PHE A  57      58.429  53.180  59.622  1.00  0.00      AP1  H
ATOM    834  CB  PHE A  57      60.109  54.071  60.603  1.00  0.00      AP1  C
ATOM    835  HB1 PHE A  57      60.399  53.220  61.255  1.00  0.00      AP1  H
ATOM    836  HB2 PHE A  57      60.187  54.965  61.259  1.00  0.00      AP1  H
ATOM    837  CG  PHE A  57      61.067  54.233  59.459  1.00  0.00      AP1  C
ATOM    838  CD1 PHE A  57      61.359  55.449  58.996  1.00  0.00      AP1  C
ATOM    839  HD1 PHE A  57      60.782  56.324  59.254  1.00  0.00      AP1  H
ATOM    840  CE1 PHE A  57      62.354  55.755  58.109  1.00  0.00      AP1  C
ATOM    841  HE1 PHE A  57      62.456  56.755  57.713  1.00  0.00      AP1  H
ATOM    842  CZ  PHE A  57      63.112  54.706  57.642  1.00  0.00      AP1  C
ATOM    843  HZ  PHE A  57      63.943  54.995  57.016  1.00  0.00      AP1  H
ATOM    844  CD2 PHE A  57      61.848  53.131  58.995  1.00  0.00      AP1  C
ATOM    845  HD2 PHE A  57      61.785  52.130  59.396  1.00  0.00      AP1  H
ATOM    846  CE2 PHE A  57      62.869  53.375  58.075  1.00  0.00      AP1  C
ATOM    847  HE2 PHE A  57      63.504  52.547  57.798  1.00  0.00      AP1  H
ATOM    848  C   PHE A  57      57.808  53.980  61.564  1.00  0.00      AP1  C
ATOM    849  O   PHE A  57      57.708  54.866  62.368  1.00  0.00      AP1  O
ATOM    850  N   ASP A  58      57.354  52.744  61.875  1.00  0.00      AP1  N
ATOM    851  HN  ASP A  58      57.314  52.007  61.205  1.00  0.00      AP1  H
ATOM    852  CA  ASP A  58      57.164  52.392  63.309  1.00  0.00      AP1  C
ATOM    853  HA  ASP A  58      56.565  53.148  63.796  1.00  0.00      AP1  H
ATOM    854  CB  ASP A  58      56.356  50.989  63.345  1.00  0.00      AP1  C
ATOM    855  HB1 ASP A  58      57.091  50.193  63.098  1.00  0.00      AP1  H
ATOM    856  HB2 ASP A  58      55.513  51.145  62.638  1.00  0.00      AP1  H
ATOM    857  CG  ASP A  58      55.636  50.685  64.693  1.00  0.00      AP1  C
ATOM    858  OD1 ASP A  58      56.067  51.138  65.746  1.00  0.00      AP1  O
ATOM    859  OD2 ASP A  58      54.638  49.897  64.627  1.00  0.00      AP1  O
ATOM    860  C   ASP A  58      58.475  52.316  64.084  1.00  0.00      AP1  C
ATOM    861  O   ASP A  58      59.564  52.056  63.590  1.00  0.00      AP1  O
ATOM    862  N   ILE A  59      58.464  52.526  65.386  1.00  0.00      AP1  N
ATOM    863  HN  ILE A  59      57.561  52.652  65.790  1.00  0.00      AP1  H
ATOM    864  CA  ILE A  59      59.742  52.600  66.173  1.00  0.00      AP1  C
ATOM    865  HA  ILE A  59      60.527  53.061  65.592  1.00  0.00      AP1  H
ATOM    866  CB  ILE A  59      59.411  53.543  67.301  1.00  0.00      AP1  C
ATOM    867  HB  ILE A  59      60.220  53.460  68.057  1.00  0.00      AP1  H
ATOM    868  CG2 ILE A  59      59.379  54.975  66.802  1.00  0.00      AP1  C
ATOM    869 HG21 ILE A  59      58.448  55.231  66.252  1.00  0.00      AP1  H
ATOM    870 HG22 ILE A  59      59.446  55.731  67.614  1.00  0.00      AP1  H
ATOM    871 HG23 ILE A  59      60.115  55.177  65.995  1.00  0.00      AP1  H
ATOM    872  CG1 ILE A  59      58.161  53.038  68.060  1.00  0.00      AP1  C
ATOM    873 HG11 ILE A  59      58.130  51.937  68.207  1.00  0.00      AP1  H
ATOM    874 HG12 ILE A  59      57.225  53.321  67.533  1.00  0.00      AP1  H
ATOM    875  CD  ILE A  59      58.036  53.694  69.442  1.00  0.00      AP1  C
ATOM    876  HD1 ILE A  59      57.914  54.792  69.329  1.00  0.00      AP1  H
ATOM    877  HD2 ILE A  59      57.195  53.299  70.051  1.00  0.00      AP1  H
ATOM    878  HD3 ILE A  59      58.975  53.555  70.019  1.00  0.00      AP1  H
ATOM    879  C   ILE A  59      60.268  51.199  66.544  1.00  0.00      AP1  C
ATOM    880  O   ILE A  59      61.528  50.998  66.664  1.00  0.00      AP1  O
ATOM    881  N   LYS A  60      59.367  50.219  66.549  1.00  0.00      AP1  N
ATOM    882  HN  LYS A  60      58.432  50.423  66.269  1.00  0.00      AP1  H
ATOM    883  CA  LYS A  60      59.593  48.834  66.928  1.00  0.00      AP1  C
ATOM    884  HA  LYS A  60      60.608  48.648  67.248  1.00  0.00      AP1  H
ATOM    885  CB  LYS A  60      58.631  48.336  68.025  1.00  0.00      AP1  C
ATOM    886  HB1 LYS A  60      59.030  47.396  68.461  1.00  0.00      AP1  H
ATOM    887  HB2 LYS A  60      57.673  48.067  67.530  1.00  0.00      AP1  H
ATOM    888  CG  LYS A  60      58.238  49.265  69.218  1.00  0.00      AP1  C
ATOM    889  HG1 LYS A  60      57.425  48.779  69.798  1.00  0.00      AP1  H
ATOM    890  HG2 LYS A  60      57.786  50.216  68.864  1.00  0.00      AP1  H
ATOM    891  CD  LYS A  60      59.378  49.804  70.117  1.00  0.00      AP1  C
ATOM    892  HD1 LYS A  60      58.864  50.656  70.611  1.00  0.00      AP1  H
ATOM    893  HD2 LYS A  60      60.177  50.135  69.420  1.00  0.00      AP1  H
ATOM    894  CE  LYS A  60      59.853  48.621  71.046  1.00  0.00      AP1  C
ATOM    895  HE1 LYS A  60      60.390  47.843  70.462  1.00  0.00      AP1  H
ATOM    896  HE2 LYS A  60      59.034  48.149  71.630  1.00  0.00      AP1  H
ATOM    897  NZ  LYS A  60      60.765  49.190  72.069  1.00  0.00      AP1  N
ATOM    898  HZ1 LYS A  60      60.201  49.570  72.856  1.00  0.00      AP1  H
ATOM    899  HZ2 LYS A  60      61.395  48.481  72.497  1.00  0.00      AP1  H
ATOM    900  HZ3 LYS A  60      61.407  49.879  71.628  1.00  0.00      AP1  H
ATOM    901  C   LYS A  60      59.361  48.151  65.490  1.00  0.00      AP1  C
ATOM    902  O   LYS A  60      58.271  47.958  64.999  1.00  0.00      AP1  O
ATOM    903  N   MET A  61      60.397  47.594  64.943  1.00  0.00      AP1  N
ATOM    904  HN  MET A  61      61.262  47.444  65.415  1.00  0.00      AP1  H
ATOM    905  CA  MET A  61      60.323  46.802  63.761  1.00  0.00      AP1  C
ATOM    906  HA  MET A  61      59.292  46.502  63.645  1.00  0.00      AP1  H
ATOM    907  CB  MET A  61      60.731  47.495  62.456  1.00  0.00      AP1  C
ATOM    908  HB1 MET A  61      60.852  46.852  61.558  1.00  0.00      AP1  H
ATOM    909  HB2 MET A  61      61.732  47.901  62.715  1.00  0.00      AP1  H
ATOM    910  CG  MET A  61      59.880  48.662  61.999  1.00  0.00      AP1  C
ATOM    911  HG1 MET A  61      60.459  49.048  61.134  1.00  0.00      AP1  H
ATOM    912  HG2 MET A  61      60.023  49.535  62.671  1.00  0.00      AP1  H
ATOM    913  SD  MET A  61      58.180  48.274  61.580  1.00  0.00      AP1  S
ATOM    914  CE  MET A  61      58.394  47.159  60.094  1.00  0.00      AP1  C
ATOM    915  HE1 MET A  61      57.618  47.382  59.330  1.00  0.00      AP1  H
ATOM    916  HE2 MET A  61      59.407  47.253  59.647  1.00  0.00      AP1  H
ATOM    917  HE3 MET A  61      58.258  46.103  60.411  1.00  0.00      AP1  H
ATOM    918  C   MET A  61      61.141  45.547  63.895  1.00  0.00      AP1  C
ATOM    919  O   MET A  61      62.172  45.566  64.605  1.00  0.00      AP1  O
ATOM    920  N   PRO A  62      60.789  44.377  63.344  1.00  0.00      AP1  N
ATOM    921  CD  PRO A  62      59.447  43.999  62.957  1.00  0.00      AP1  C
ATOM    922  HD1 PRO A  62      58.830  44.093  63.877  1.00  0.00      AP1  H
ATOM    923  HD2 PRO A  62      59.061  44.663  62.153  1.00  0.00      AP1  H
ATOM    924  CA  PRO A  62      61.615  43.171  63.637  1.00  0.00      AP1  C
ATOM    925  HA  PRO A  62      62.063  43.118  64.618  1.00  0.00      AP1  H
ATOM    926  CB  PRO A  62      60.653  42.042  63.347  1.00  0.00      AP1  C
ATOM    927  HB1 PRO A  62      60.190  41.760  64.317  1.00  0.00      AP1  H
ATOM    928  HB2 PRO A  62      61.103  41.109  62.944  1.00  0.00      AP1  H
ATOM    929  CG  PRO A  62      59.581  42.514  62.479  1.00  0.00      AP1  C
ATOM    930  HG1 PRO A  62      58.645  41.924  62.581  1.00  0.00      AP1  H
ATOM    931  HG2 PRO A  62      59.751  42.483  61.382  1.00  0.00      AP1  H
ATOM    932  C   PRO A  62      62.796  43.130  62.698  1.00  0.00      AP1  C
ATOM    933  O   PRO A  62      62.784  43.682  61.614  1.00  0.00      AP1  O
ATOM    934  N   ARG A  63      63.857  42.445  63.212  1.00  0.00      AP1  N
ATOM    935  HN  ARG A  63      63.650  42.013  64.087  1.00  0.00      AP1  H
ATOM    936  CA  ARG A  63      65.177  42.062  62.566  1.00  0.00      AP1  C
ATOM    937  HA  ARG A  63      65.650  41.370  63.247  1.00  0.00      AP1  H
ATOM    938  CB  ARG A  63      64.860  41.262  61.337  1.00  0.00      AP1  C
ATOM    939  HB1 ARG A  63      65.830  41.151  60.807  1.00  0.00      AP1  H
ATOM    940  HB2 ARG A  63      64.221  41.832  60.629  1.00  0.00      AP1  H
ATOM    941  CG  ARG A  63      64.220  39.860  61.625  1.00  0.00      AP1  C
ATOM    942  HG1 ARG A  63      63.331  40.041  62.267  1.00  0.00      AP1  H
ATOM    943  HG2 ARG A  63      64.872  39.186  62.222  1.00  0.00      AP1  H
ATOM    944  CD  ARG A  63      63.738  39.109  60.388  1.00  0.00      AP1  C
ATOM    945  HD1 ARG A  63      63.600  38.013  60.508  1.00  0.00      AP1  H
ATOM    946  HD2 ARG A  63      64.494  39.255  59.587  1.00  0.00      AP1  H
ATOM    947  NE  ARG A  63      62.485  39.730  59.991  1.00  0.00      AP1  N
ATOM    948  HE  ARG A  63      62.513  40.312  59.178  1.00  0.00      AP1  H
ATOM    949  CZ  ARG A  63      61.272  39.239  60.254  1.00  0.00      AP1  C
ATOM    950  NH1 ARG A  63      61.050  38.431  61.244  1.00  0.00      AP1  N
ATOM    951 HH11 ARG A  63      61.657  38.175  61.997  1.00  0.00      AP1  H
ATOM    952 HH12 ARG A  63      60.117  38.161  61.480  1.00  0.00      AP1  H
ATOM    953  NH2 ARG A  63      60.360  39.530  59.312  1.00  0.00      AP1  N
ATOM    954 HH21 ARG A  63      60.620  40.173  58.592  1.00  0.00      AP1  H
ATOM    955 HH22 ARG A  63      59.385  39.347  59.436  1.00  0.00      AP1  H
ATOM    956  C   ARG A  63      66.065  43.249  62.470  1.00  0.00      AP1  C
ATOM    957  O   ARG A  63      67.268  43.054  62.389  1.00  0.00      AP1  O
ATOM    958  N   MET A  64      65.558  44.434  62.529  1.00  0.00      AP1  N
ATOM    959  HN  MET A  64      64.570  44.381  62.404  1.00  0.00      AP1  H
ATOM    960  CA  MET A  64      66.273  45.683  62.745  1.00  0.00      AP1  C
ATOM    961  HA  MET A  64      67.127  45.459  63.367  1.00  0.00      AP1  H
ATOM    962  CB  MET A  64      66.873  46.217  61.328  1.00  0.00      AP1  C
ATOM    963  HB1 MET A  64      66.048  46.106  60.593  1.00  0.00      AP1  H
ATOM    964  HB2 MET A  64      67.638  45.444  61.104  1.00  0.00      AP1  H
ATOM    965  CG  MET A  64      67.464  47.634  61.399  1.00  0.00      AP1  C
ATOM    966  HG1 MET A  64      66.644  48.374  61.515  1.00  0.00      AP1  H
ATOM    967  HG2 MET A  64      68.021  47.916  60.480  1.00  0.00      AP1  H
ATOM    968  SD  MET A  64      68.709  47.900  62.665  1.00  0.00      AP1  S
ATOM    969  CE  MET A  64      70.025  46.801  61.979  1.00  0.00      AP1  C
ATOM    970  HE1 MET A  64      70.330  47.065  60.944  1.00  0.00      AP1  H
ATOM    971  HE2 MET A  64      70.973  46.846  62.556  1.00  0.00      AP1  H
ATOM    972  HE3 MET A  64      69.683  45.744  61.977  1.00  0.00      AP1  H
ATOM    973  C   MET A  64      65.395  46.749  63.294  1.00  0.00      AP1  C
ATOM    974  O   MET A  64      64.291  46.950  62.788  1.00  0.00      AP1  O
ATOM    975  N   ASP A  65      65.839  47.414  64.395  1.00  0.00      AP1  N
ATOM    976  HN  ASP A  65      66.768  47.343  64.749  1.00  0.00      AP1  H
ATOM    977  CA  ASP A  65      64.982  48.374  65.023  1.00  0.00      AP1  C
ATOM    978  HA  ASP A  65      64.080  47.841  65.286  1.00  0.00      AP1  H
ATOM    979  CB  ASP A  65      65.588  48.736  66.369  1.00  0.00      AP1  C
ATOM    980  HB1 ASP A  65      64.968  49.420  66.986  1.00  0.00      AP1  H
ATOM    981  HB2 ASP A  65      66.577  49.170  66.112  1.00  0.00      AP1  H
ATOM    982  CG  ASP A  65      65.802  47.517  67.279  1.00  0.00      AP1  C
ATOM    983  OD1 ASP A  65      65.303  46.406  66.979  1.00  0.00      AP1  O
ATOM    984  OD2 ASP A  65      66.297  47.628  68.430  1.00  0.00      AP1  O
ATOM    985  C   ASP A  65      64.464  49.519  64.129  1.00  0.00      AP1  C
ATOM    986  O   ASP A  65      65.274  50.007  63.315  1.00  0.00      AP1  O
ATOM    987  N   GLY A  66      63.209  49.909  64.227  1.00  0.00      AP1  N
ATOM    988  HN  GLY A  66      62.599  49.466  64.880  1.00  0.00      AP1  H
ATOM    989  CA  GLY A  66      62.593  50.884  63.338  1.00  0.00      AP1  C
ATOM    990  HA1 GLY A  66      61.530  50.893  63.532  1.00  0.00      AP1  H
ATOM    991  HA2 GLY A  66      62.829  50.594  62.325  1.00  0.00      AP1  H
ATOM    992  C   GLY A  66      63.249  52.275  63.556  1.00  0.00      AP1  C
ATOM    993  O   GLY A  66      63.699  52.904  62.619  1.00  0.00      AP1  O
ATOM    994  N   MET A  67      63.398  52.648  64.843  1.00  0.00      AP1  N
ATOM    995  HN  MET A  67      63.099  52.006  65.545  1.00  0.00      AP1  H
ATOM    996  CA  MET A  67      64.228  53.754  65.303  1.00  0.00      AP1  C
ATOM    997  HA  MET A  67      63.907  54.634  64.764  1.00  0.00      AP1  H
ATOM    998  CB  MET A  67      64.149  54.021  66.853  1.00  0.00      AP1  C
ATOM    999  HB1 MET A  67      63.147  54.432  67.100  1.00  0.00      AP1  H
ATOM   1000  HB2 MET A  67      64.869  54.782  67.226  1.00  0.00      AP1  H
ATOM   1001  CG  MET A  67      64.435  52.835  67.866  1.00  0.00      AP1  C
ATOM   1002  HG1 MET A  67      63.897  51.910  67.569  1.00  0.00      AP1  H
ATOM   1003  HG2 MET A  67      64.134  53.195  68.873  1.00  0.00      AP1  H
ATOM   1004  SD  MET A  67      66.131  52.330  68.007  1.00  0.00      AP1  S
ATOM   1005  CE  MET A  67      65.862  51.072  69.285  1.00  0.00      AP1  C
ATOM   1006  HE1 MET A  67      65.623  50.077  68.852  1.00  0.00      AP1  H
ATOM   1007  HE2 MET A  67      66.817  50.902  69.828  1.00  0.00      AP1  H
ATOM   1008  HE3 MET A  67      65.126  51.265  70.094  1.00  0.00      AP1  H
ATOM   1009  C   MET A  67      65.713  53.715  64.893  1.00  0.00      AP1  C
ATOM   1010  O   MET A  67      66.211  54.771  64.416  1.00  0.00      AP1  O
ATOM   1011  N   GLU A  68      66.344  52.567  64.887  1.00  0.00      AP1  N
ATOM   1012  HN  GLU A  68      65.803  51.778  65.168  1.00  0.00      AP1  H
ATOM   1013  CA  GLU A  68      67.765  52.452  64.595  1.00  0.00      AP1  C
ATOM   1014  HA  GLU A  68      68.250  53.281  65.090  1.00  0.00      AP1  H
ATOM   1015  CB  GLU A  68      68.501  51.170  65.155  1.00  0.00      AP1  C
ATOM   1016  HB1 GLU A  68      67.884  50.344  64.740  1.00  0.00      AP1  H
ATOM   1017  HB2 GLU A  68      68.398  51.242  66.259  1.00  0.00      AP1  H
ATOM   1018  CG  GLU A  68      69.993  51.058  64.801  1.00  0.00      AP1  C
ATOM   1019  HG1 GLU A  68      70.078  51.142  63.696  1.00  0.00      AP1  H
ATOM   1020  HG2 GLU A  68      70.436  50.099  65.146  1.00  0.00      AP1  H
ATOM   1021  CD  GLU A  68      70.872  52.200  65.238  1.00  0.00      AP1  C
ATOM   1022  OE1 GLU A  68      72.076  52.285  64.767  1.00  0.00      AP1  O
ATOM   1023  OE2 GLU A  68      70.475  53.000  66.154  1.00  0.00      AP1  O
ATOM   1024  C   GLU A  68      67.970  52.583  63.113  1.00  0.00      AP1  C
ATOM   1025  O   GLU A  68      68.768  53.416  62.693  1.00  0.00      AP1  O
ATOM   1026  N   LEU A  69      67.171  51.964  62.341  1.00  0.00      AP1  N
ATOM   1027  HN  LEU A  69      66.492  51.408  62.814  1.00  0.00      AP1  H
ATOM   1028  CA  LEU A  69      67.054  52.230  60.971  1.00  0.00      AP1  C
ATOM   1029  HA  LEU A  69      67.929  51.829  60.482  1.00  0.00      AP1  H
ATOM   1030  CB  LEU A  69      65.914  51.317  60.457  1.00  0.00      AP1  C
ATOM   1031  HB1 LEU A  69      64.959  51.705  60.874  1.00  0.00      AP1  H
ATOM   1032  HB2 LEU A  69      66.094  50.289  60.839  1.00  0.00      AP1  H
ATOM   1033  CG  LEU A  69      65.798  51.121  58.948  1.00  0.00      AP1  C
ATOM   1034  HG  LEU A  69      65.274  52.006  58.529  1.00  0.00      AP1  H
ATOM   1035  CD1 LEU A  69      67.077  50.845  58.081  1.00  0.00      AP1  C
ATOM   1036 HD11 LEU A  69      67.817  51.661  58.228  1.00  0.00      AP1  H
ATOM   1037 HD12 LEU A  69      67.602  49.885  58.275  1.00  0.00      AP1  H
ATOM   1038 HD13 LEU A  69      66.797  50.872  57.006  1.00  0.00      AP1  H
ATOM   1039  CD2 LEU A  69      64.866  49.958  58.679  1.00  0.00      AP1  C
ATOM   1040 HD21 LEU A  69      63.923  50.006  59.264  1.00  0.00      AP1  H
ATOM   1041 HD22 LEU A  69      64.516  49.872  57.628  1.00  0.00      AP1  H
ATOM   1042 HD23 LEU A  69      65.380  49.053  59.067  1.00  0.00      AP1  H
ATOM   1043  C   LEU A  69      66.821  53.718  60.425  1.00  0.00      AP1  C
ATOM   1044  O   LEU A  69      67.593  54.257  59.634  1.00  0.00      AP1  O
ATOM   1045  N   LEU A  70      65.786  54.343  61.082  1.00  0.00      AP1  N
ATOM   1046  HN  LEU A  70      65.228  53.872  61.761  1.00  0.00      AP1  H
ATOM   1047  CA  LEU A  70      65.612  55.770  60.915  1.00  0.00      AP1  C
ATOM   1048  HA  LEU A  70      65.417  55.981  59.874  1.00  0.00      AP1  H
ATOM   1049  CB  LEU A  70      64.290  56.174  61.649  1.00  0.00      AP1  C
ATOM   1050  HB1 LEU A  70      64.470  55.838  62.692  1.00  0.00      AP1  H
ATOM   1051  HB2 LEU A  70      63.433  55.543  61.329  1.00  0.00      AP1  H
ATOM   1052  CG  LEU A  70      63.848  57.627  61.695  1.00  0.00      AP1  C
ATOM   1053  HG  LEU A  70      64.448  58.091  62.507  1.00  0.00      AP1  H
ATOM   1054  CD1 LEU A  70      64.063  58.392  60.366  1.00  0.00      AP1  C
ATOM   1055 HD11 LEU A  70      65.120  58.233  60.061  1.00  0.00      AP1  H
ATOM   1056 HD12 LEU A  70      63.500  58.014  59.486  1.00  0.00      AP1  H
ATOM   1057 HD13 LEU A  70      63.997  59.492  60.505  1.00  0.00      AP1  H
ATOM   1058  CD2 LEU A  70      62.402  57.674  62.091  1.00  0.00      AP1  C
ATOM   1059 HD21 LEU A  70      61.849  57.267  61.218  1.00  0.00      AP1  H
ATOM   1060 HD22 LEU A  70      62.222  57.071  63.007  1.00  0.00      AP1  H
ATOM   1061 HD23 LEU A  70      61.907  58.668  62.091  1.00  0.00      AP1  H
ATOM   1062  C   LEU A  70      66.790  56.649  61.455  1.00  0.00      AP1  C
ATOM   1063  O   LEU A  70      67.346  57.508  60.722  1.00  0.00      AP1  O
ATOM   1064  N   ARG A  71      67.344  56.364  62.659  1.00  0.00      AP1  N
ATOM   1065  HN  ARG A  71      66.862  55.809  63.333  1.00  0.00      AP1  H
ATOM   1066  CA  ARG A  71      68.652  56.913  63.072  1.00  0.00      AP1  C
ATOM   1067  HA  ARG A  71      68.513  57.981  62.999  1.00  0.00      AP1  H
ATOM   1068  CB  ARG A  71      69.119  56.494  64.444  1.00  0.00      AP1  C
ATOM   1069  HB1 ARG A  71      69.313  55.410  64.295  1.00  0.00      AP1  H
ATOM   1070  HB2 ARG A  71      68.365  56.633  65.249  1.00  0.00      AP1  H
ATOM   1071  CG  ARG A  71      70.376  57.181  64.967  1.00  0.00      AP1  C
ATOM   1072  HG1 ARG A  71      70.400  58.289  64.887  1.00  0.00      AP1  H
ATOM   1073  HG2 ARG A  71      71.308  56.793  64.503  1.00  0.00      AP1  H
ATOM   1074  CD  ARG A  71      70.555  57.195  66.480  1.00  0.00      AP1  C
ATOM   1075  HD1 ARG A  71      69.793  57.805  67.011  1.00  0.00      AP1  H
ATOM   1076  HD2 ARG A  71      71.524  57.721  66.614  1.00  0.00      AP1  H
ATOM   1077  NE  ARG A  71      70.591  55.820  66.917  1.00  0.00      AP1  N
ATOM   1078  HE  ARG A  71      70.459  55.012  66.344  1.00  0.00      AP1  H
ATOM   1079  CZ  ARG A  71      70.568  55.457  68.277  1.00  0.00      AP1  C
ATOM   1080  NH1 ARG A  71      70.834  56.296  69.284  1.00  0.00      AP1  N
ATOM   1081 HH11 ARG A  71      71.403  57.047  68.948  1.00  0.00      AP1  H
ATOM   1082 HH12 ARG A  71      70.907  55.863  70.182  1.00  0.00      AP1  H
ATOM   1083  NH2 ARG A  71      70.355  54.198  68.496  1.00  0.00      AP1  N
ATOM   1084 HH21 ARG A  71      70.198  53.616  67.699  1.00  0.00      AP1  H
ATOM   1085 HH22 ARG A  71      70.702  53.764  69.328  1.00  0.00      AP1  H
ATOM   1086  C   ARG A  71      69.829  56.783  62.137  1.00  0.00      AP1  C
ATOM   1087  O   ARG A  71      70.740  57.611  62.037  1.00  0.00      AP1  O
ATOM   1088  N   ARG A  72      69.942  55.628  61.429  1.00  0.00      AP1  N
ATOM   1089  HN  ARG A  72      69.302  54.900  61.660  1.00  0.00      AP1  H
ATOM   1090  CA  ARG A  72      70.950  55.457  60.393  1.00  0.00      AP1  C
ATOM   1091  HA  ARG A  72      71.875  55.845  60.792  1.00  0.00      AP1  H
ATOM   1092  CB  ARG A  72      71.244  53.974  60.215  1.00  0.00      AP1  C
ATOM   1093  HB1 ARG A  72      71.894  53.858  59.321  1.00  0.00      AP1  H
ATOM   1094  HB2 ARG A  72      70.361  53.364  59.926  1.00  0.00      AP1  H
ATOM   1095  CG  ARG A  72      71.869  53.273  61.443  1.00  0.00      AP1  C
ATOM   1096  HG1 ARG A  72      71.116  53.262  62.260  1.00  0.00      AP1  H
ATOM   1097  HG2 ARG A  72      72.717  53.969  61.615  1.00  0.00      AP1  H
ATOM   1098  CD  ARG A  72      72.341  51.854  61.099  1.00  0.00      AP1  C
ATOM   1099  HD1 ARG A  72      73.141  51.884  60.328  1.00  0.00      AP1  H
ATOM   1100  HD2 ARG A  72      71.508  51.303  60.612  1.00  0.00      AP1  H
ATOM   1101  NE  ARG A  72      72.662  51.152  62.330  1.00  0.00      AP1  N
ATOM   1102  HE  ARG A  72      72.756  51.562  63.237  1.00  0.00      AP1  H
ATOM   1103  CZ  ARG A  72      73.015  49.868  62.276  1.00  0.00      AP1  C
ATOM   1104  NH1 ARG A  72      73.053  49.186  61.176  1.00  0.00      AP1  N
ATOM   1105 HH11 ARG A  72      72.967  49.708  60.327  1.00  0.00      AP1  H
ATOM   1106 HH12 ARG A  72      73.394  48.247  61.134  1.00  0.00      AP1  H
ATOM   1107  NH2 ARG A  72      73.414  49.281  63.393  1.00  0.00      AP1  N
ATOM   1108 HH21 ARG A  72      73.900  49.855  64.052  1.00  0.00      AP1  H
ATOM   1109 HH22 ARG A  72      73.661  48.313  63.419  1.00  0.00      AP1  H
ATOM   1110  C   ARG A  72      70.657  56.277  59.130  1.00  0.00      AP1  C
ATOM   1111  O   ARG A  72      71.553  56.812  58.525  1.00  0.00      AP1  O
ATOM   1112  N   LEU A  73      69.400  56.368  58.792  1.00  0.00      AP1  N
ATOM   1113  HN  LEU A  73      68.700  55.894  59.319  1.00  0.00      AP1  H
ATOM   1114  CA  LEU A  73      69.024  56.927  57.484  1.00  0.00      AP1  C
ATOM   1115  HA  LEU A  73      69.773  56.519  56.820  1.00  0.00      AP1  H
ATOM   1116  CB  LEU A  73      67.651  56.357  57.019  1.00  0.00      AP1  C
ATOM   1117  HB1 LEU A  73      66.823  56.595  57.720  1.00  0.00      AP1  H
ATOM   1118  HB2 LEU A  73      67.806  55.257  57.034  1.00  0.00      AP1  H
ATOM   1119  CG  LEU A  73      67.408  56.617  55.511  1.00  0.00      AP1  C
ATOM   1120  HG  LEU A  73      67.386  57.718  55.362  1.00  0.00      AP1  H
ATOM   1121  CD1 LEU A  73      68.533  56.010  54.567  1.00  0.00      AP1  C
ATOM   1122 HD11 LEU A  73      68.123  56.061  53.535  1.00  0.00      AP1  H
ATOM   1123 HD12 LEU A  73      69.480  56.590  54.515  1.00  0.00      AP1  H
ATOM   1124 HD13 LEU A  73      68.783  54.954  54.802  1.00  0.00      AP1  H
ATOM   1125  CD2 LEU A  73      66.011  56.021  55.117  1.00  0.00      AP1  C
ATOM   1126 HD21 LEU A  73      66.029  54.917  55.241  1.00  0.00      AP1  H
ATOM   1127 HD22 LEU A  73      65.270  56.481  55.805  1.00  0.00      AP1  H
ATOM   1128 HD23 LEU A  73      65.770  56.212  54.049  1.00  0.00      AP1  H
ATOM   1129  C   LEU A  73      69.009  58.425  57.503  1.00  0.00      AP1  C
ATOM   1130  O   LEU A  73      69.596  58.996  56.586  1.00  0.00      AP1  O
ATOM   1131  N   ARG A  74      68.470  59.072  58.537  1.00  0.00      AP1  N
ATOM   1132  HN  ARG A  74      67.986  58.581  59.256  1.00  0.00      AP1  H
ATOM   1133  CA  ARG A  74      68.548  60.517  58.682  1.00  0.00      AP1  C
ATOM   1134  HA  ARG A  74      68.529  60.887  57.667  1.00  0.00      AP1  H
ATOM   1135  CB  ARG A  74      67.298  60.970  59.475  1.00  0.00      AP1  C
ATOM   1136  HB1 ARG A  74      67.514  60.542  60.478  1.00  0.00      AP1  H
ATOM   1137  HB2 ARG A  74      66.424  60.345  59.193  1.00  0.00      AP1  H
ATOM   1138  CG  ARG A  74      66.924  62.453  59.710  1.00  0.00      AP1  C
ATOM   1139  HG1 ARG A  74      67.619  62.851  60.480  1.00  0.00      AP1  H
ATOM   1140  HG2 ARG A  74      65.882  62.416  60.093  1.00  0.00      AP1  H
ATOM   1141  CD  ARG A  74      66.971  63.458  58.461  1.00  0.00      AP1  C
ATOM   1142  HD1 ARG A  74      66.348  63.129  57.602  1.00  0.00      AP1  H
ATOM   1143  HD2 ARG A  74      68.010  63.699  58.150  1.00  0.00      AP1  H
ATOM   1144  NE  ARG A  74      66.407  64.679  59.145  1.00  0.00      AP1  N
ATOM   1145  HE  ARG A  74      66.825  65.098  59.952  1.00  0.00      AP1  H
ATOM   1146  CZ  ARG A  74      65.249  65.261  58.874  1.00  0.00      AP1  C
ATOM   1147  NH1 ARG A  74      64.433  65.032  57.834  1.00  0.00      AP1  N
ATOM   1148 HH11 ARG A  74      64.765  64.384  57.148  1.00  0.00      AP1  H
ATOM   1149 HH12 ARG A  74      63.570  65.534  57.762  1.00  0.00      AP1  H
ATOM   1150  NH2 ARG A  74      64.808  66.230  59.665  1.00  0.00      AP1  N
ATOM   1151 HH21 ARG A  74      65.381  66.438  60.458  1.00  0.00      AP1  H
ATOM   1152 HH22 ARG A  74      64.079  66.766  59.240  1.00  0.00      AP1  H
ATOM   1153  C   ARG A  74      69.854  60.953  59.178  1.00  0.00      AP1  C
ATOM   1154  O   ARG A  74      70.171  62.121  59.017  1.00  0.00      AP1  O
ATOM   1155  N   GLN A  75      70.811  60.089  59.665  1.00  0.00      AP1  N
ATOM   1156  HN  GLN A  75      70.676  59.104  59.732  1.00  0.00      AP1  H
ATOM   1157  CA  GLN A  75      72.198  60.470  59.932  1.00  0.00      AP1  C
ATOM   1158  HA  GLN A  75      72.097  61.324  60.586  1.00  0.00      AP1  H
ATOM   1159  CB  GLN A  75      72.939  59.376  60.765  1.00  0.00      AP1  C
ATOM   1160  HB1 GLN A  75      72.660  58.427  60.260  1.00  0.00      AP1  H
ATOM   1161  HB2 GLN A  75      72.528  59.302  61.795  1.00  0.00      AP1  H
ATOM   1162  CG  GLN A  75      74.466  59.446  60.813  1.00  0.00      AP1  C
ATOM   1163  HG1 GLN A  75      74.789  59.198  59.779  1.00  0.00      AP1  H
ATOM   1164  HG2 GLN A  75      74.809  58.712  61.573  1.00  0.00      AP1  H
ATOM   1165  CD  GLN A  75      75.128  60.799  61.201  1.00  0.00      AP1  C
ATOM   1166  OE1 GLN A  75      74.550  61.873  61.362  1.00  0.00      AP1  O
ATOM   1167  NE2 GLN A  75      76.507  60.788  61.233  1.00  0.00      AP1  N
ATOM   1168 HE21 GLN A  75      77.043  59.958  61.081  1.00  0.00      AP1  H
ATOM   1169 HE22 GLN A  75      77.039  61.633  61.170  1.00  0.00      AP1  H
ATOM   1170  C   GLN A  75      73.035  60.849  58.677  1.00  0.00      AP1  C
ATOM   1171  O   GLN A  75      73.765  61.852  58.567  1.00  0.00      AP1  O
ATOM   1172  N   LYS A  76      72.967  60.031  57.604  1.00  0.00      AP1  N
ATOM   1173  HN  LYS A  76      72.254  59.337  57.664  1.00  0.00      AP1  H
ATOM   1174  CA  LYS A  76      73.791  60.002  56.399  1.00  0.00      AP1  C
ATOM   1175  HA  LYS A  76      74.662  60.609  56.598  1.00  0.00      AP1  H
ATOM   1176  CB  LYS A  76      74.043  58.567  55.918  1.00  0.00      AP1  C
ATOM   1177  HB1 LYS A  76      74.428  57.925  56.739  1.00  0.00      AP1  H
ATOM   1178  HB2 LYS A  76      74.697  58.689  55.028  1.00  0.00      AP1  H
ATOM   1179  CG  LYS A  76      72.775  57.810  55.393  1.00  0.00      AP1  C
ATOM   1180  HG1 LYS A  76      72.482  58.290  54.435  1.00  0.00      AP1  H
ATOM   1181  HG2 LYS A  76      71.924  57.878  56.105  1.00  0.00      AP1  H
ATOM   1182  CD  LYS A  76      73.087  56.241  55.337  1.00  0.00      AP1  C
ATOM   1183  HD1 LYS A  76      72.264  55.662  54.865  1.00  0.00      AP1  H
ATOM   1184  HD2 LYS A  76      73.162  55.968  56.411  1.00  0.00      AP1  H
ATOM   1185  CE  LYS A  76      74.384  55.840  54.649  1.00  0.00      AP1  C
ATOM   1186  HE1 LYS A  76      74.373  54.730  54.612  1.00  0.00      AP1  H
ATOM   1187  HE2 LYS A  76      75.315  56.173  55.155  1.00  0.00      AP1  H
ATOM   1188  NZ  LYS A  76      74.444  56.280  53.309  1.00  0.00      AP1  N
ATOM   1189  HZ1 LYS A  76      74.511  57.309  53.179  1.00  0.00      AP1  H
ATOM   1190  HZ2 LYS A  76      75.154  55.720  52.794  1.00  0.00      AP1  H
ATOM   1191  HZ3 LYS A  76      73.542  56.049  52.845  1.00  0.00      AP1  H
ATOM   1192  C   LYS A  76      73.079  60.778  55.254  1.00  0.00      AP1  C
ATOM   1193  O   LYS A  76      73.591  60.953  54.143  1.00  0.00      AP1  O
ATOM   1194  N   SER A  77      71.864  61.322  55.456  1.00  0.00      AP1  N
ATOM   1195  HN  SER A  77      71.422  61.382  56.347  1.00  0.00      AP1  H
ATOM   1196  CA  SER A  77      71.006  61.751  54.386  1.00  0.00      AP1  C
ATOM   1197  HA  SER A  77      71.678  62.242  53.697  1.00  0.00      AP1  H
ATOM   1198  CB  SER A  77      70.229  60.678  53.671  1.00  0.00      AP1  C
ATOM   1199  HB1 SER A  77      69.681  60.312  54.565  1.00  0.00      AP1  H
ATOM   1200  HB2 SER A  77      70.977  59.965  53.262  1.00  0.00      AP1  H
ATOM   1201  OG  SER A  77      69.314  61.141  52.642  1.00  0.00      AP1  O
ATOM   1202  HG1 SER A  77      68.858  60.325  52.422  1.00  0.00      AP1  H
ATOM   1203  C   SER A  77      70.215  62.872  54.949  1.00  0.00      AP1  C
ATOM   1204  O   SER A  77      69.921  62.921  56.122  1.00  0.00      AP1  O
ATOM   1205  N   ASP A  78      69.741  63.796  54.086  1.00  0.00      AP1  N
ATOM   1206  HN  ASP A  78      70.036  63.896  53.139  1.00  0.00      AP1  H
ATOM   1207  CA  ASP A  78      68.856  64.942  54.445  1.00  0.00      AP1  C
ATOM   1208  HA  ASP A  78      68.954  65.076  55.512  1.00  0.00      AP1  H
ATOM   1209  CB  ASP A  78      69.295  66.220  53.580  1.00  0.00      AP1  C
ATOM   1210  HB1 ASP A  78      70.279  66.480  54.027  1.00  0.00      AP1  H
ATOM   1211  HB2 ASP A  78      68.580  67.031  53.837  1.00  0.00      AP1  H
ATOM   1212  CG  ASP A  78      69.556  66.169  52.092  1.00  0.00      AP1  C
ATOM   1213  OD1 ASP A  78      69.679  67.281  51.529  1.00  0.00      AP1  O
ATOM   1214  OD2 ASP A  78      70.024  65.159  51.563  1.00  0.00      AP1  O
ATOM   1215  C   ASP A  78      67.427  64.695  54.196  1.00  0.00      AP1  C
ATOM   1216  O   ASP A  78      66.631  65.572  54.446  1.00  0.00      AP1  O
ATOM   1217  N   LEU A  79      66.985  63.451  53.811  1.00  0.00      AP1  N
ATOM   1218  HN  LEU A  79      67.547  62.630  53.880  1.00  0.00      AP1  H
ATOM   1219  CA  LEU A  79      65.654  63.185  53.167  1.00  0.00      AP1  C
ATOM   1220  HA  LEU A  79      65.464  63.816  52.311  1.00  0.00      AP1  H
ATOM   1221  CB  LEU A  79      65.649  61.696  52.705  1.00  0.00      AP1  C
ATOM   1222  HB1 LEU A  79      66.637  61.468  52.250  1.00  0.00      AP1  H
ATOM   1223  HB2 LEU A  79      64.942  61.662  51.849  1.00  0.00      AP1  H
ATOM   1224  CG  LEU A  79      65.077  60.598  53.740  1.00  0.00      AP1  C
ATOM   1225  HG  LEU A  79      64.112  60.951  54.163  1.00  0.00      AP1  H
ATOM   1226  CD1 LEU A  79      64.746  59.222  53.152  1.00  0.00      AP1  C
ATOM   1227 HD11 LEU A  79      65.665  58.663  52.874  1.00  0.00      AP1  H
ATOM   1228 HD12 LEU A  79      64.209  58.539  53.845  1.00  0.00      AP1  H
ATOM   1229 HD13 LEU A  79      64.018  59.485  52.355  1.00  0.00      AP1  H
ATOM   1230  CD2 LEU A  79      66.103  60.354  54.944  1.00  0.00      AP1  C
ATOM   1231 HD21 LEU A  79      67.080  60.027  54.529  1.00  0.00      AP1  H
ATOM   1232 HD22 LEU A  79      66.146  61.281  55.555  1.00  0.00      AP1  H
ATOM   1233 HD23 LEU A  79      65.809  59.555  55.657  1.00  0.00      AP1  H
ATOM   1234  C   LEU A  79      64.480  63.525  54.171  1.00  0.00      AP1  C
ATOM   1235  O   LEU A  79      64.674  63.451  55.392  1.00  0.00      AP1  O
ATOM   1236  N   PRO A  80      63.257  63.900  53.861  1.00  0.00      AP1  N
ATOM   1237  CD  PRO A  80      62.924  64.599  52.609  1.00  0.00      AP1  C
ATOM   1238  HD1 PRO A  80      63.672  65.379  52.349  1.00  0.00      AP1  H
ATOM   1239  HD2 PRO A  80      62.761  63.823  51.831  1.00  0.00      AP1  H
ATOM   1240  CA  PRO A  80      62.126  64.086  54.851  1.00  0.00      AP1  C
ATOM   1241  HA  PRO A  80      62.454  64.788  55.603  1.00  0.00      AP1  H
ATOM   1242  CB  PRO A  80      60.979  64.447  53.848  1.00  0.00      AP1  C
ATOM   1243  HB1 PRO A  80      60.111  64.887  54.385  1.00  0.00      AP1  H
ATOM   1244  HB2 PRO A  80      60.534  63.643  53.224  1.00  0.00      AP1  H
ATOM   1245  CG  PRO A  80      61.656  65.348  52.857  1.00  0.00      AP1  C
ATOM   1246  HG1 PRO A  80      61.876  66.309  53.369  1.00  0.00      AP1  H
ATOM   1247  HG2 PRO A  80      60.897  65.567  52.076  1.00  0.00      AP1  H
ATOM   1248  C   PRO A  80      61.821  62.708  55.424  1.00  0.00      AP1  C
ATOM   1249  O   PRO A  80      61.848  61.682  54.716  1.00  0.00      AP1  O
ATOM   1250  N   VAL A  81      61.581  62.680  56.715  1.00  0.00      AP1  N
ATOM   1251  HN  VAL A  81      61.390  63.527  57.204  1.00  0.00      AP1  H
ATOM   1252  CA  VAL A  81      61.243  61.469  57.516  1.00  0.00      AP1  C
ATOM   1253  HA  VAL A  81      61.010  60.708  56.786  1.00  0.00      AP1  H
ATOM   1254  CB  VAL A  81      62.391  60.939  58.350  1.00  0.00      AP1  C
ATOM   1255  HB  VAL A  81      62.065  59.994  58.834  1.00  0.00      AP1  H
ATOM   1256  CG1 VAL A  81      63.641  60.553  57.433  1.00  0.00      AP1  C
ATOM   1257 HG11 VAL A  81      64.024  61.449  56.899  1.00  0.00      AP1  H
ATOM   1258 HG12 VAL A  81      64.434  60.102  58.066  1.00  0.00      AP1  H
ATOM   1259 HG13 VAL A  81      63.481  59.810  56.623  1.00  0.00      AP1  H
ATOM   1260  CG2 VAL A  81      62.929  61.921  59.400  1.00  0.00      AP1  C
ATOM   1261 HG21 VAL A  81      63.583  61.318  60.065  1.00  0.00      AP1  H
ATOM   1262 HG22 VAL A  81      63.455  62.794  58.958  1.00  0.00      AP1  H
ATOM   1263 HG23 VAL A  81      62.122  62.311  60.056  1.00  0.00      AP1  H
ATOM   1264  C   VAL A  81      59.971  61.768  58.360  1.00  0.00      AP1  C
ATOM   1265  O   VAL A  81      59.724  62.867  58.778  1.00  0.00      AP1  O
ATOM   1266  N   ILE A  82      59.089  60.725  58.555  1.00  0.00      AP1  N
ATOM   1267  HN  ILE A  82      59.159  59.785  58.231  1.00  0.00      AP1  H
ATOM   1268  CA  ILE A  82      57.984  60.799  59.528  1.00  0.00      AP1  C
ATOM   1269  HA  ILE A  82      58.125  61.615  60.221  1.00  0.00      AP1  H
ATOM   1270  CB  ILE A  82      56.722  61.023  58.770  1.00  0.00      AP1  C
ATOM   1271  HB  ILE A  82      56.720  60.417  57.839  1.00  0.00      AP1  H
ATOM   1272  CG2 ILE A  82      55.454  60.642  59.591  1.00  0.00      AP1  C
ATOM   1273 HG21 ILE A  82      55.757  61.032  60.586  1.00  0.00      AP1  H
ATOM   1274 HG22 ILE A  82      54.579  61.215  59.215  1.00  0.00      AP1  H
ATOM   1275 HG23 ILE A  82      55.254  59.550  59.545  1.00  0.00      AP1  H
ATOM   1276  CG1 ILE A  82      56.594  62.514  58.283  1.00  0.00      AP1  C
ATOM   1277 HG11 ILE A  82      57.525  62.663  57.695  1.00  0.00      AP1  H
ATOM   1278 HG12 ILE A  82      56.792  63.269  59.073  1.00  0.00      AP1  H
ATOM   1279  CD  ILE A  82      55.384  62.913  57.386  1.00  0.00      AP1  C
ATOM   1280  HD1 ILE A  82      54.493  63.152  58.006  1.00  0.00      AP1  H
ATOM   1281  HD2 ILE A  82      55.548  63.776  56.706  1.00  0.00      AP1  H
ATOM   1282  HD3 ILE A  82      55.080  62.087  56.708  1.00  0.00      AP1  H
ATOM   1283  C   ILE A  82      58.060  59.486  60.344  1.00  0.00      AP1  C
ATOM   1284  O   ILE A  82      58.669  58.579  59.768  1.00  0.00      AP1  O
ATOM   1285  N   PHE A  83      57.465  59.396  61.524  1.00  0.00      AP1  N
ATOM   1286  HN  PHE A  83      56.946  60.112  61.983  1.00  0.00      AP1  H
ATOM   1287  CA  PHE A  83      57.323  58.118  62.145  1.00  0.00      AP1  C
ATOM   1288  HA  PHE A  83      57.322  57.321  61.416  1.00  0.00      AP1  H
ATOM   1289  CB  PHE A  83      58.613  57.778  62.949  1.00  0.00      AP1  C
ATOM   1290  HB1 PHE A  83      59.377  57.780  62.143  1.00  0.00      AP1  H
ATOM   1291  HB2 PHE A  83      58.640  56.748  63.363  1.00  0.00      AP1  H
ATOM   1292  CG  PHE A  83      58.958  58.699  64.061  1.00  0.00      AP1  C
ATOM   1293  CD1 PHE A  83      59.727  59.840  63.765  1.00  0.00      AP1  C
ATOM   1294  HD1 PHE A  83      59.896  60.142  62.742  1.00  0.00      AP1  H
ATOM   1295  CE1 PHE A  83      60.204  60.691  64.771  1.00  0.00      AP1  C
ATOM   1296  HE1 PHE A  83      60.567  61.635  64.392  1.00  0.00      AP1  H
ATOM   1297  CZ  PHE A  83      60.035  60.264  66.121  1.00  0.00      AP1  C
ATOM   1298  HZ  PHE A  83      60.458  60.922  66.866  1.00  0.00      AP1  H
ATOM   1299  CD2 PHE A  83      58.722  58.334  65.396  1.00  0.00      AP1  C
ATOM   1300  HD2 PHE A  83      58.163  57.450  65.665  1.00  0.00      AP1  H
ATOM   1301  CE2 PHE A  83      59.321  59.082  66.416  1.00  0.00      AP1  C
ATOM   1302  HE2 PHE A  83      59.334  58.750  67.444  1.00  0.00      AP1  H
ATOM   1303  C   PHE A  83      56.051  57.913  62.974  1.00  0.00      AP1  C
ATOM   1304  O   PHE A  83      55.227  58.834  63.230  1.00  0.00      AP1  O
ATOM   1305  N   LEU A  84      55.856  56.640  63.370  1.00  0.00      AP1  N
ATOM   1306  HN  LEU A  84      56.565  55.954  63.227  1.00  0.00      AP1  H
ATOM   1307  CA  LEU A  84      54.605  56.275  64.010  1.00  0.00      AP1  C
ATOM   1308  HA  LEU A  84      53.914  57.101  63.936  1.00  0.00      AP1  H
ATOM   1309  CB  LEU A  84      54.046  55.122  63.172  1.00  0.00      AP1  C
ATOM   1310  HB1 LEU A  84      52.999  54.879  63.455  1.00  0.00      AP1  H
ATOM   1311  HB2 LEU A  84      54.674  54.237  63.408  1.00  0.00      AP1  H
ATOM   1312  CG  LEU A  84      53.969  55.354  61.661  1.00  0.00      AP1  C
ATOM   1313  HG  LEU A  84      54.973  55.631  61.273  1.00  0.00      AP1  H
ATOM   1314  CD1 LEU A  84      53.605  54.050  60.952  1.00  0.00      AP1  C
ATOM   1315 HD11 LEU A  84      52.533  53.794  61.087  1.00  0.00      AP1  H
ATOM   1316 HD12 LEU A  84      53.651  54.308  59.873  1.00  0.00      AP1  H
ATOM   1317 HD13 LEU A  84      54.215  53.155  61.200  1.00  0.00      AP1  H
ATOM   1318  CD2 LEU A  84      52.950  56.471  61.341  1.00  0.00      AP1  C
ATOM   1319 HD21 LEU A  84      53.523  57.423  61.355  1.00  0.00      AP1  H
ATOM   1320 HD22 LEU A  84      52.356  56.410  60.404  1.00  0.00      AP1  H
ATOM   1321 HD23 LEU A  84      52.258  56.648  62.192  1.00  0.00      AP1  H
ATOM   1322  C   LEU A  84      54.964  55.899  65.404  1.00  0.00      AP1  C
ATOM   1323  O   LEU A  84      55.503  54.832  65.741  1.00  0.00      AP1  O
ATOM   1324  N   THR A  85      54.747  56.795  66.405  1.00  0.00      AP1  N
ATOM   1325  HN  THR A  85      54.320  57.674  66.207  1.00  0.00      AP1  H
ATOM   1326  CA  THR A  85      55.121  56.544  67.803  1.00  0.00      AP1  C
ATOM   1327  HA  THR A  85      55.889  55.786  67.752  1.00  0.00      AP1  H
ATOM   1328  CB  THR A  85      55.581  57.837  68.401  1.00  0.00      AP1  C
ATOM   1329  HB  THR A  85      56.406  58.201  67.751  1.00  0.00      AP1  H
ATOM   1330  OG1 THR A  85      56.136  57.440  69.635  1.00  0.00      AP1  O
ATOM   1331  HG1 THR A  85      56.424  58.253  70.055  1.00  0.00      AP1  H
ATOM   1332  CG2 THR A  85      54.458  58.924  68.695  1.00  0.00      AP1  C
ATOM   1333 HG21 THR A  85      54.729  59.747  69.390  1.00  0.00      AP1  H
ATOM   1334 HG22 THR A  85      54.172  59.277  67.681  1.00  0.00      AP1  H
ATOM   1335 HG23 THR A  85      53.607  58.312  69.062  1.00  0.00      AP1  H
ATOM   1336  C   THR A  85      53.923  55.831  68.607  1.00  0.00      AP1  C
ATOM   1337  O   THR A  85      52.779  55.784  68.194  1.00  0.00      AP1  O
ATOM   1338  N   SER A  86      54.266  55.100  69.707  1.00  0.00      AP1  N
ATOM   1339  HN  SER A  86      55.167  55.188  70.124  1.00  0.00      AP1  H
ATOM   1340  CA  SER A  86      53.231  54.467  70.525  1.00  0.00      AP1  C
ATOM   1341  HA  SER A  86      52.337  55.072  70.545  1.00  0.00      AP1  H
ATOM   1342  CB  SER A  86      52.958  53.004  70.128  1.00  0.00      AP1  C
ATOM   1343  HB1 SER A  86      53.855  52.384  70.342  1.00  0.00      AP1  H
ATOM   1344  HB2 SER A  86      52.711  53.008  69.045  1.00  0.00      AP1  H
ATOM   1345  OG  SER A  86      51.795  52.514  70.794  1.00  0.00      AP1  O
ATOM   1346  HG1 SER A  86      51.711  51.563  70.700  1.00  0.00      AP1  H
ATOM   1347  C   SER A  86      53.823  54.498  71.955  1.00  0.00      AP1  C
ATOM   1348  O   SER A  86      55.010  54.806  72.152  1.00  0.00      AP1  O
ATOM   1349  N   LYS A  87      52.989  54.174  72.926  1.00  0.00      AP1  N
ATOM   1350  HN  LYS A  87      52.049  53.938  72.690  1.00  0.00      AP1  H
ATOM   1351  CA  LYS A  87      53.246  54.515  74.344  1.00  0.00      AP1  C
ATOM   1352  HA  LYS A  87      53.769  55.452  74.217  1.00  0.00      AP1  H
ATOM   1353  CB  LYS A  87      51.892  54.549  75.028  1.00  0.00      AP1  C
ATOM   1354  HB1 LYS A  87      51.981  54.910  76.075  1.00  0.00      AP1  H
ATOM   1355  HB2 LYS A  87      51.307  53.604  75.029  1.00  0.00      AP1  H
ATOM   1356  CG  LYS A  87      50.943  55.655  74.404  1.00  0.00      AP1  C
ATOM   1357  HG1 LYS A  87      49.916  55.447  74.776  1.00  0.00      AP1  H
ATOM   1358  HG2 LYS A  87      50.740  55.548  73.317  1.00  0.00      AP1  H
ATOM   1359  CD  LYS A  87      51.357  57.080  74.870  1.00  0.00      AP1  C
ATOM   1360  HD1 LYS A  87      52.284  57.453  74.383  1.00  0.00      AP1  H
ATOM   1361  HD2 LYS A  87      51.459  57.031  75.975  1.00  0.00      AP1  H
ATOM   1362  CE  LYS A  87      50.224  58.087  74.486  1.00  0.00      AP1  C
ATOM   1363  HE1 LYS A  87      49.414  57.985  75.240  1.00  0.00      AP1  H
ATOM   1364  HE2 LYS A  87      49.698  57.859  73.534  1.00  0.00      AP1  H
ATOM   1365  NZ  LYS A  87      50.634  59.441  74.429  1.00  0.00      AP1  N
ATOM   1366  HZ1 LYS A  87      50.976  59.729  75.368  1.00  0.00      AP1  H
ATOM   1367  HZ2 LYS A  87      51.419  59.569  73.759  1.00  0.00      AP1  H
ATOM   1368  HZ3 LYS A  87      49.885  60.070  74.074  1.00  0.00      AP1  H
ATOM   1369  C   LYS A  87      54.184  53.548  74.944  1.00  0.00      AP1  C
ATOM   1370  O   LYS A  87      54.389  52.489  74.356  1.00  0.00      AP1  O
ATOM   1371  N   ASP A  88      54.814  53.901  76.117  1.00  0.00      AP1  N
ATOM   1372  HN  ASP A  88      54.685  54.763  76.600  1.00  0.00      AP1  H
ATOM   1373  CA  ASP A  88      55.695  53.020  76.799  1.00  0.00      AP1  C
ATOM   1374  HA  ASP A  88      56.059  53.637  77.607  1.00  0.00      AP1  H
ATOM   1375  CB  ASP A  88      55.058  51.769  77.520  1.00  0.00      AP1  C
ATOM   1376  HB1 ASP A  88      55.811  51.010  77.822  1.00  0.00      AP1  H
ATOM   1377  HB2 ASP A  88      54.349  51.227  76.859  1.00  0.00      AP1  H
ATOM   1378  CG  ASP A  88      54.240  52.175  78.784  1.00  0.00      AP1  C
ATOM   1379  OD1 ASP A  88      54.283  53.350  79.325  1.00  0.00      AP1  O
ATOM   1380  OD2 ASP A  88      53.537  51.220  79.251  1.00  0.00      AP1  O
ATOM   1381  C   ASP A  88      56.954  52.689  76.042  1.00  0.00      AP1  C
ATOM   1382  O   ASP A  88      57.423  51.601  76.132  1.00  0.00      AP1  O
ATOM   1383  N   ASP A  89      57.455  53.648  75.173  1.00  0.00      AP1  N
ATOM   1384  HN  ASP A  89      57.063  54.545  74.981  1.00  0.00      AP1  H
ATOM   1385  CA  ASP A  89      58.755  53.475  74.574  1.00  0.00      AP1  C
ATOM   1386  HA  ASP A  89      59.471  53.051  75.262  1.00  0.00      AP1  H
ATOM   1387  CB  ASP A  89      58.573  52.639  73.253  1.00  0.00      AP1  C
ATOM   1388  HB1 ASP A  89      59.405  52.756  72.527  1.00  0.00      AP1  H
ATOM   1389  HB2 ASP A  89      57.625  52.813  72.700  1.00  0.00      AP1  H
ATOM   1390  CG  ASP A  89      58.612  51.130  73.563  1.00  0.00      AP1  C
ATOM   1391  OD1 ASP A  89      57.765  50.273  73.129  1.00  0.00      AP1  O
ATOM   1392  OD2 ASP A  89      59.690  50.745  74.061  1.00  0.00      AP1  O
ATOM   1393  C   ASP A  89      59.367  54.857  74.215  1.00  0.00      AP1  C
ATOM   1394  O   ASP A  89      59.579  55.313  73.101  1.00  0.00      AP1  O
ATOM   1395  N   GLU A  90      59.591  55.654  75.281  1.00  0.00      AP1  N
ATOM   1396  HN  GLU A  90      59.346  55.263  76.165  1.00  0.00      AP1  H
ATOM   1397  CA  GLU A  90      60.234  56.955  75.225  1.00  0.00      AP1  C
ATOM   1398  HA  GLU A  90      59.683  57.410  74.416  1.00  0.00      AP1  H
ATOM   1399  CB  GLU A  90      59.932  57.731  76.532  1.00  0.00      AP1  C
ATOM   1400  HB1 GLU A  90      60.427  58.716  76.395  1.00  0.00      AP1  H
ATOM   1401  HB2 GLU A  90      60.438  57.071  77.269  1.00  0.00      AP1  H
ATOM   1402  CG  GLU A  90      58.501  57.855  76.867  1.00  0.00      AP1  C
ATOM   1403  HG1 GLU A  90      57.990  56.875  76.975  1.00  0.00      AP1  H
ATOM   1404  HG2 GLU A  90      57.888  58.486  76.188  1.00  0.00      AP1  H
ATOM   1405  CD  GLU A  90      58.367  58.662  78.107  1.00  0.00      AP1  C
ATOM   1406  OE1 GLU A  90      57.522  58.354  78.974  1.00  0.00      AP1  O
ATOM   1407  OE2 GLU A  90      59.081  59.715  78.258  1.00  0.00      AP1  O
ATOM   1408  C   GLU A  90      61.652  57.149  74.719  1.00  0.00      AP1  C
ATOM   1409  O   GLU A  90      62.023  58.163  74.175  1.00  0.00      AP1  O
ATOM   1410  N   ILE A  91      62.559  56.223  75.093  1.00  0.00      AP1  N
ATOM   1411  HN  ILE A  91      62.412  55.486  75.749  1.00  0.00      AP1  H
ATOM   1412  CA  ILE A  91      63.891  56.149  74.453  1.00  0.00      AP1  C
ATOM   1413  HA  ILE A  91      64.296  57.150  74.468  1.00  0.00      AP1  H
ATOM   1414  CB  ILE A  91      64.728  55.226  75.238  1.00  0.00      AP1  C
ATOM   1415  HB  ILE A  91      64.271  54.214  75.289  1.00  0.00      AP1  H
ATOM   1416  CG2 ILE A  91      66.128  55.088  74.562  1.00  0.00      AP1  C
ATOM   1417 HG21 ILE A  91      66.211  54.389  73.703  1.00  0.00      AP1  H
ATOM   1418 HG22 ILE A  91      66.442  56.068  74.143  1.00  0.00      AP1  H
ATOM   1419 HG23 ILE A  91      66.828  54.650  75.305  1.00  0.00      AP1  H
ATOM   1420  CG1 ILE A  91      64.966  55.710  76.618  1.00  0.00      AP1  C
ATOM   1421 HG11 ILE A  91      65.792  55.169  77.128  1.00  0.00      AP1  H
ATOM   1422 HG12 ILE A  91      64.155  55.480  77.343  1.00  0.00      AP1  H
ATOM   1423  CD  ILE A  91      65.322  57.268  76.711  1.00  0.00      AP1  C
ATOM   1424  HD1 ILE A  91      64.435  57.863  76.404  1.00  0.00      AP1  H
ATOM   1425  HD2 ILE A  91      65.621  57.657  77.708  1.00  0.00      AP1  H
ATOM   1426  HD3 ILE A  91      66.155  57.546  76.031  1.00  0.00      AP1  H
ATOM   1427  C   ILE A  91      63.913  55.757  72.982  1.00  0.00      AP1  C
ATOM   1428  O   ILE A  91      64.648  56.403  72.211  1.00  0.00      AP1  O
ATOM   1429  N   ASP A  92      63.145  54.752  72.573  1.00  0.00      AP1  N
ATOM   1430  HN  ASP A  92      62.797  54.010  73.141  1.00  0.00      AP1  H
ATOM   1431  CA  ASP A  92      62.950  54.456  71.202  1.00  0.00      AP1  C
ATOM   1432  HA  ASP A  92      63.960  54.509  70.822  1.00  0.00      AP1  H
ATOM   1433  CB  ASP A  92      61.999  53.172  70.988  1.00  0.00      AP1  C
ATOM   1434  HB1 ASP A  92      61.913  52.982  69.897  1.00  0.00      AP1  H
ATOM   1435  HB2 ASP A  92      60.978  53.268  71.414  1.00  0.00      AP1  H
ATOM   1436  CG  ASP A  92      62.717  51.975  71.538  1.00  0.00      AP1  C
ATOM   1437  OD1 ASP A  92      62.584  50.909  70.872  1.00  0.00      AP1  O
ATOM   1438  OD2 ASP A  92      63.353  52.044  72.588  1.00  0.00      AP1  O
ATOM   1439  C   ASP A  92      62.304  55.596  70.368  1.00  0.00      AP1  C
ATOM   1440  O   ASP A  92      62.868  55.959  69.285  1.00  0.00      AP1  O
ATOM   1441  N   GLU A  93      61.322  56.285  71.001  1.00  0.00      AP1  N
ATOM   1442  HN  GLU A  93      60.969  55.910  71.855  1.00  0.00      AP1  H
ATOM   1443  CA  GLU A  93      60.850  57.475  70.366  1.00  0.00      AP1  C
ATOM   1444  HA  GLU A  93      60.497  57.255  69.370  1.00  0.00      AP1  H
ATOM   1445  CB  GLU A  93      59.735  58.117  71.203  1.00  0.00      AP1  C
ATOM   1446  HB1 GLU A  93      60.202  58.308  72.193  1.00  0.00      AP1  H
ATOM   1447  HB2 GLU A  93      58.991  57.305  71.346  1.00  0.00      AP1  H
ATOM   1448  CG  GLU A  93      59.190  59.370  70.492  1.00  0.00      AP1  C
ATOM   1449  HG1 GLU A  93      58.892  59.190  69.436  1.00  0.00      AP1  H
ATOM   1450  HG2 GLU A  93      59.966  60.158  70.388  1.00  0.00      AP1  H
ATOM   1451  CD  GLU A  93      58.058  60.001  71.297  1.00  0.00      AP1  C
ATOM   1452  OE1 GLU A  93      58.297  60.408  72.481  1.00  0.00      AP1  O
ATOM   1453  OE2 GLU A  93      56.907  60.014  70.784  1.00  0.00      AP1  O
ATOM   1454  C   GLU A  93      61.949  58.479  70.125  1.00  0.00      AP1  C
ATOM   1455  O   GLU A  93      62.086  58.937  68.959  1.00  0.00      AP1  O
ATOM   1456  N   LEU A  94      62.777  58.745  71.212  1.00  0.00      AP1  N
ATOM   1457  HN  LEU A  94      62.577  58.315  72.089  1.00  0.00      AP1  H
ATOM   1458  CA  LEU A  94      63.926  59.664  71.141  1.00  0.00      AP1  C
ATOM   1459  HA  LEU A  94      63.535  60.624  70.838  1.00  0.00      AP1  H
ATOM   1460  CB  LEU A  94      64.533  59.872  72.606  1.00  0.00      AP1  C
ATOM   1461  HB1 LEU A  94      64.742  58.837  72.951  1.00  0.00      AP1  H
ATOM   1462  HB2 LEU A  94      63.867  60.373  73.341  1.00  0.00      AP1  H
ATOM   1463  CG  LEU A  94      65.869  60.725  72.714  1.00  0.00      AP1  C
ATOM   1464  HG  LEU A  94      66.583  60.181  72.060  1.00  0.00      AP1  H
ATOM   1465  CD1 LEU A  94      65.664  62.162  72.274  1.00  0.00      AP1  C
ATOM   1466 HD11 LEU A  94      64.801  62.638  72.786  1.00  0.00      AP1  H
ATOM   1467 HD12 LEU A  94      66.553  62.803  72.458  1.00  0.00      AP1  H
ATOM   1468 HD13 LEU A  94      65.509  62.154  71.174  1.00  0.00      AP1  H
ATOM   1469  CD2 LEU A  94      66.447  60.612  74.120  1.00  0.00      AP1  C
ATOM   1470 HD21 LEU A  94      65.673  61.036  74.795  1.00  0.00      AP1  H
ATOM   1471 HD22 LEU A  94      66.655  59.582  74.480  1.00  0.00      AP1  H
ATOM   1472 HD23 LEU A  94      67.257  61.360  74.251  1.00  0.00      AP1  H
ATOM   1473  C   LEU A  94      64.956  59.344  70.040  1.00  0.00      AP1  C
ATOM   1474  O   LEU A  94      65.400  60.277  69.362  1.00  0.00      AP1  O
ATOM   1475  N   PHE A  95      65.277  58.041  69.752  1.00  0.00      AP1  N
ATOM   1476  HN  PHE A  95      65.052  57.272  70.344  1.00  0.00      AP1  H
ATOM   1477  CA  PHE A  95      66.277  57.639  68.769  1.00  0.00      AP1  C
ATOM   1478  HA  PHE A  95      67.142  58.265  68.932  1.00  0.00      AP1  H
ATOM   1479  CB  PHE A  95      66.753  56.172  69.005  1.00  0.00      AP1  C
ATOM   1480  HB1 PHE A  95      67.450  55.821  68.215  1.00  0.00      AP1  H
ATOM   1481  HB2 PHE A  95      65.915  55.442  69.009  1.00  0.00      AP1  H
ATOM   1482  CG  PHE A  95      67.567  55.862  70.275  1.00  0.00      AP1  C
ATOM   1483  CD1 PHE A  95      67.767  56.681  71.349  1.00  0.00      AP1  C
ATOM   1484  HD1 PHE A  95      67.455  57.715  71.337  1.00  0.00      AP1  H
ATOM   1485  CE1 PHE A  95      68.442  56.230  72.539  1.00  0.00      AP1  C
ATOM   1486  HE1 PHE A  95      68.503  56.766  73.474  1.00  0.00      AP1  H
ATOM   1487  CZ  PHE A  95      68.818  54.837  72.667  1.00  0.00      AP1  C
ATOM   1488  HZ  PHE A  95      69.225  54.420  73.576  1.00  0.00      AP1  H
ATOM   1489  CD2 PHE A  95      68.037  54.517  70.370  1.00  0.00      AP1  C
ATOM   1490  HD2 PHE A  95      67.895  53.806  69.569  1.00  0.00      AP1  H
ATOM   1491  CE2 PHE A  95      68.594  54.001  71.605  1.00  0.00      AP1  C
ATOM   1492  HE2 PHE A  95      68.836  52.949  71.568  1.00  0.00      AP1  H
ATOM   1493  C   PHE A  95      65.809  57.959  67.422  1.00  0.00      AP1  C
ATOM   1494  O   PHE A  95      66.585  58.132  66.483  1.00  0.00      AP1  O
ATOM   1495  N   GLY A  96      64.450  57.976  67.203  1.00  0.00      AP1  N
ATOM   1496  HN  GLY A  96      63.836  57.913  67.987  1.00  0.00      AP1  H
ATOM   1497  CA  GLY A  96      63.892  58.380  66.003  1.00  0.00      AP1  C
ATOM   1498  HA1 GLY A  96      62.834  58.175  66.079  1.00  0.00      AP1  H
ATOM   1499  HA2 GLY A  96      64.255  57.888  65.113  1.00  0.00      AP1  H
ATOM   1500  C   GLY A  96      64.027  59.817  65.668  1.00  0.00      AP1  C
ATOM   1501  O   GLY A  96      63.516  60.245  64.670  1.00  0.00      AP1  O
ATOM   1502  N   LEU A  97      64.678  60.602  66.558  1.00  0.00      AP1  N
ATOM   1503  HN  LEU A  97      65.032  60.197  67.398  1.00  0.00      AP1  H
ATOM   1504  CA  LEU A  97      64.533  62.063  66.587  1.00  0.00      AP1  C
ATOM   1505  HA  LEU A  97      64.231  62.308  65.579  1.00  0.00      AP1  H
ATOM   1506  CB  LEU A  97      63.321  62.267  67.560  1.00  0.00      AP1  C
ATOM   1507  HB1 LEU A  97      63.589  61.823  68.542  1.00  0.00      AP1  H
ATOM   1508  HB2 LEU A  97      62.518  61.581  67.214  1.00  0.00      AP1  H
ATOM   1509  CG  LEU A  97      62.940  63.756  67.903  1.00  0.00      AP1  C
ATOM   1510  HG  LEU A  97      63.797  64.106  68.518  1.00  0.00      AP1  H
ATOM   1511  CD1 LEU A  97      62.720  64.532  66.661  1.00  0.00      AP1  C
ATOM   1512 HD11 LEU A  97      61.646  64.563  66.380  1.00  0.00      AP1  H
ATOM   1513 HD12 LEU A  97      62.946  65.597  66.881  1.00  0.00      AP1  H
ATOM   1514 HD13 LEU A  97      63.378  64.194  65.832  1.00  0.00      AP1  H
ATOM   1515  CD2 LEU A  97      61.742  63.986  68.860  1.00  0.00      AP1  C
ATOM   1516 HD21 LEU A  97      61.974  63.334  69.729  1.00  0.00      AP1  H
ATOM   1517 HD22 LEU A  97      61.682  65.051  69.172  1.00  0.00      AP1  H
ATOM   1518 HD23 LEU A  97      60.776  63.683  68.403  1.00  0.00      AP1  H
ATOM   1519  C   LEU A  97      65.803  62.653  67.034  1.00  0.00      AP1  C
ATOM   1520  O   LEU A  97      65.910  63.881  66.921  1.00  0.00      AP1  O
ATOM   1521  N   LYS A  98      66.908  61.847  67.364  1.00  0.00      AP1  N
ATOM   1522  HN  LYS A  98      66.851  60.853  67.315  1.00  0.00      AP1  H
ATOM   1523  CA  LYS A  98      68.160  62.336  67.583  1.00  0.00      AP1  C
ATOM   1524  HA  LYS A  98      68.124  63.071  68.373  1.00  0.00      AP1  H
ATOM   1525  CB  LYS A  98      69.225  61.199  68.115  1.00  0.00      AP1  C
ATOM   1526  HB1 LYS A  98      70.312  61.400  68.005  1.00  0.00      AP1  H
ATOM   1527  HB2 LYS A  98      69.013  60.362  67.416  1.00  0.00      AP1  H
ATOM   1528  CG  LYS A  98      68.775  60.642  69.522  1.00  0.00      AP1  C
ATOM   1529  HG1 LYS A  98      69.399  59.733  69.663  1.00  0.00      AP1  H
ATOM   1530  HG2 LYS A  98      67.759  60.194  69.486  1.00  0.00      AP1  H
ATOM   1531  CD  LYS A  98      68.887  61.597  70.812  1.00  0.00      AP1  C
ATOM   1532  HD1 LYS A  98      68.819  60.984  71.737  1.00  0.00      AP1  H
ATOM   1533  HD2 LYS A  98      68.014  62.283  70.846  1.00  0.00      AP1  H
ATOM   1534  CE  LYS A  98      70.178  62.399  70.844  1.00  0.00      AP1  C
ATOM   1535  HE1 LYS A  98      70.328  63.142  70.031  1.00  0.00      AP1  H
ATOM   1536  HE2 LYS A  98      71.063  61.729  70.808  1.00  0.00      AP1  H
ATOM   1537  NZ  LYS A  98      70.186  63.152  72.074  1.00  0.00      AP1  N
ATOM   1538  HZ1 LYS A  98      69.259  63.601  72.220  1.00  0.00      AP1  H
ATOM   1539  HZ2 LYS A  98      70.385  62.618  72.944  1.00  0.00      AP1  H
ATOM   1540  HZ3 LYS A  98      70.770  64.012  72.084  1.00  0.00      AP1  H
ATOM   1541  C   LYS A  98      68.787  62.976  66.284  1.00  0.00      AP1  C
ATOM   1542  O   LYS A  98      69.434  64.014  66.392  1.00  0.00      AP1  O
ATOM   1543  N   MET A  99      68.463  62.395  65.085  1.00  0.00      AP1  N
ATOM   1544  HN  MET A  99      68.043  61.491  65.049  1.00  0.00      AP1  H
ATOM   1545  CA  MET A  99      69.058  63.038  63.897  1.00  0.00      AP1  C
ATOM   1546  HA  MET A  99      69.889  63.677  64.157  1.00  0.00      AP1  H
ATOM   1547  CB  MET A  99      69.586  62.007  62.892  1.00  0.00      AP1  C
ATOM   1548  HB1 MET A  99      70.162  62.669  62.210  1.00  0.00      AP1  H
ATOM   1549  HB2 MET A  99      68.753  61.690  62.229  1.00  0.00      AP1  H
ATOM   1550  CG  MET A  99      70.427  60.923  63.498  1.00  0.00      AP1  C
ATOM   1551  HG1 MET A  99      70.600  60.152  62.717  1.00  0.00      AP1  H
ATOM   1552  HG2 MET A  99      69.877  60.525  64.377  1.00  0.00      AP1  H
ATOM   1553  SD  MET A  99      72.099  61.525  63.866  1.00  0.00      AP1  S
ATOM   1554  CE  MET A  99      72.567  59.942  64.555  1.00  0.00      AP1  C
ATOM   1555  HE1 MET A  99      72.218  59.072  63.960  1.00  0.00      AP1  H
ATOM   1556  HE2 MET A  99      73.665  59.882  64.716  1.00  0.00      AP1  H
ATOM   1557  HE3 MET A  99      72.095  59.831  65.555  1.00  0.00      AP1  H
ATOM   1558  C   MET A  99      67.964  63.936  63.232  1.00  0.00      AP1  C
ATOM   1559  O   MET A  99      68.259  64.487  62.212  1.00  0.00      AP1  O
ATOM   1560  N   GLY A 100      66.789  64.040  63.920  1.00  0.00      AP1  N
ATOM   1561  HN  GLY A 100      66.762  63.474  64.741  1.00  0.00      AP1  H
ATOM   1562  CA  GLY A 100      65.699  64.932  63.677  1.00  0.00      AP1  C
ATOM   1563  HA1 GLY A 100      66.123  65.840  63.274  1.00  0.00      AP1  H
ATOM   1564  HA2 GLY A 100      65.271  65.218  64.626  1.00  0.00      AP1  H
ATOM   1565  C   GLY A 100      64.630  64.456  62.789  1.00  0.00      AP1  C
ATOM   1566  O   GLY A 100      64.668  63.380  62.257  1.00  0.00      AP1  O
ATOM   1567  N   ALA A 101      63.495  65.185  62.735  1.00  0.00      AP1  N
ATOM   1568  HN  ALA A 101      63.448  66.080  63.172  1.00  0.00      AP1  H
ATOM   1569  CA  ALA A 101      62.312  64.732  62.044  1.00  0.00      AP1  C
ATOM   1570  HA  ALA A 101      62.698  64.209  61.181  1.00  0.00      AP1  H
ATOM   1571  CB  ALA A 101      61.453  63.732  62.929  1.00  0.00      AP1  C
ATOM   1572  HB1 ALA A 101      62.015  63.288  63.779  1.00  0.00      AP1  H
ATOM   1573  HB2 ALA A 101      60.551  64.198  63.380  1.00  0.00      AP1  H
ATOM   1574  HB3 ALA A 101      60.963  62.993  62.259  1.00  0.00      AP1  H
ATOM   1575  C   ALA A 101      61.439  65.881  61.567  1.00  0.00      AP1  C
ATOM   1576  O   ALA A 101      61.281  66.903  62.249  1.00  0.00      AP1  O
ATOM   1577  N   ASP A 102      60.746  65.667  60.380  1.00  0.00      AP1  N
ATOM   1578  HN  ASP A 102      60.844  64.803  59.892  1.00  0.00      AP1  H
ATOM   1579  CA  ASP A 102      59.769  66.524  59.825  1.00  0.00      AP1  C
ATOM   1580  HA  ASP A 102      60.111  67.538  59.969  1.00  0.00      AP1  H
ATOM   1581  CB  ASP A 102      59.500  66.344  58.314  1.00  0.00      AP1  C
ATOM   1582  HB1 ASP A 102      58.828  67.182  58.031  1.00  0.00      AP1  H
ATOM   1583  HB2 ASP A 102      59.154  65.351  57.955  1.00  0.00      AP1  H
ATOM   1584  CG  ASP A 102      60.905  66.585  57.708  1.00  0.00      AP1  C
ATOM   1585  OD1 ASP A 102      61.084  67.733  57.238  1.00  0.00      AP1  O
ATOM   1586  OD2 ASP A 102      61.805  65.755  57.782  1.00  0.00      AP1  O
ATOM   1587  C   ASP A 102      58.476  66.430  60.628  1.00  0.00      AP1  C
ATOM   1588  O   ASP A 102      57.974  67.423  61.097  1.00  0.00      AP1  O
ATOM   1589  N   ASP A 103      57.935  65.244  60.934  1.00  0.00      AP1  N
ATOM   1590  HN  ASP A 103      58.410  64.387  60.749  1.00  0.00      AP1  H
ATOM   1591  CA  ASP A 103      56.758  65.149  61.757  1.00  0.00      AP1  C
ATOM   1592  HA  ASP A 103      56.846  65.771  62.636  1.00  0.00      AP1  H
ATOM   1593  CB  ASP A 103      55.400  65.289  60.998  1.00  0.00      AP1  C
ATOM   1594  HB1 ASP A 103      55.361  64.410  60.320  1.00  0.00      AP1  H
ATOM   1595  HB2 ASP A 103      55.639  66.180  60.379  1.00  0.00      AP1  H
ATOM   1596  CG  ASP A 103      54.294  65.647  61.900  1.00  0.00      AP1  C
ATOM   1597  OD1 ASP A 103      54.559  66.008  63.097  1.00  0.00      AP1  O
ATOM   1598  OD2 ASP A 103      53.184  65.726  61.390  1.00  0.00      AP1  O
ATOM   1599  C   ASP A 103      56.852  63.718  62.419  1.00  0.00      AP1  C
ATOM   1600  O   ASP A 103      57.774  62.977  62.073  1.00  0.00      AP1  O
ATOM   1601  N   PHE A 104      55.938  63.363  63.352  1.00  0.00      AP1  N
ATOM   1602  HN  PHE A 104      55.383  64.135  63.653  1.00  0.00      AP1  H
ATOM   1603  CA  PHE A 104      55.664  62.033  63.839  1.00  0.00      AP1  C
ATOM   1604  HA  PHE A 104      55.671  61.371  62.986  1.00  0.00      AP1  H
ATOM   1605  CB  PHE A 104      56.631  61.406  64.855  1.00  0.00      AP1  C
ATOM   1606  HB1 PHE A 104      57.653  61.422  64.418  1.00  0.00      AP1  H
ATOM   1607  HB2 PHE A 104      56.417  60.354  65.140  1.00  0.00      AP1  H
ATOM   1608  CG  PHE A 104      56.674  62.154  66.178  1.00  0.00      AP1  C
ATOM   1609  CD1 PHE A 104      57.787  62.830  66.594  1.00  0.00      AP1  C
ATOM   1610  HD1 PHE A 104      58.657  62.738  65.960  1.00  0.00      AP1  H
ATOM   1611  CE1 PHE A 104      57.828  63.521  67.758  1.00  0.00      AP1  C
ATOM   1612  HE1 PHE A 104      58.571  64.225  68.104  1.00  0.00      AP1  H
ATOM   1613  CZ  PHE A 104      56.648  63.474  68.582  1.00  0.00      AP1  C
ATOM   1614  HZ  PHE A 104      56.600  64.072  69.481  1.00  0.00      AP1  H
ATOM   1615  CD2 PHE A 104      55.595  62.025  67.045  1.00  0.00      AP1  C
ATOM   1616  HD2 PHE A 104      54.762  61.455  66.659  1.00  0.00      AP1  H
ATOM   1617  CE2 PHE A 104      55.568  62.700  68.235  1.00  0.00      AP1  C
ATOM   1618  HE2 PHE A 104      54.709  62.724  68.890  1.00  0.00      AP1  H
ATOM   1619  C   PHE A 104      54.189  62.066  64.163  1.00  0.00      AP1  C
ATOM   1620  O   PHE A 104      53.634  63.055  64.536  1.00  0.00      AP1  O
ATOM   1621  N   ILE A 105      53.451  60.989  63.983  1.00  0.00      AP1  N
ATOM   1622  HN  ILE A 105      53.912  60.137  63.746  1.00  0.00      AP1  H
ATOM   1623  CA  ILE A 105      52.105  60.853  64.468  1.00  0.00      AP1  C
ATOM   1624  HA  ILE A 105      51.885  61.771  64.992  1.00  0.00      AP1  H
ATOM   1625  CB  ILE A 105      51.190  60.570  63.263  1.00  0.00      AP1  C
ATOM   1626  HB  ILE A 105      51.386  61.309  62.457  1.00  0.00      AP1  H
ATOM   1627  CG2 ILE A 105      51.518  59.190  62.697  1.00  0.00      AP1  C
ATOM   1628 HG21 ILE A 105      52.575  59.100  62.365  1.00  0.00      AP1  H
ATOM   1629 HG22 ILE A 105      51.247  58.299  63.303  1.00  0.00      AP1  H
ATOM   1630 HG23 ILE A 105      50.986  59.063  61.729  1.00  0.00      AP1  H
ATOM   1631  CG1 ILE A 105      49.718  60.812  63.653  1.00  0.00      AP1  C
ATOM   1632 HG11 ILE A 105      49.684  61.876  63.971  1.00  0.00      AP1  H
ATOM   1633 HG12 ILE A 105      49.280  60.092  64.376  1.00  0.00      AP1  H
ATOM   1634  CD  ILE A 105      48.821  60.755  62.374  1.00  0.00      AP1  C
ATOM   1635  HD1 ILE A 105      49.189  61.348  61.510  1.00  0.00      AP1  H
ATOM   1636  HD2 ILE A 105      48.683  59.729  61.971  1.00  0.00      AP1  H
ATOM   1637  HD3 ILE A 105      47.823  61.158  62.653  1.00  0.00      AP1  H
ATOM   1638  C   ILE A 105      52.048  59.780  65.508  1.00  0.00      AP1  C
ATOM   1639  O   ILE A 105      52.829  58.848  65.570  1.00  0.00      AP1  O
ATOM   1640  N   THR A 106      51.060  59.822  66.424  1.00  0.00      AP1  N
ATOM   1641  HN  THR A 106      50.424  60.578  66.557  1.00  0.00      AP1  H
ATOM   1642  CA  THR A 106      50.894  58.827  67.453  1.00  0.00      AP1  C
ATOM   1643  HA  THR A 106      51.761  58.194  67.567  1.00  0.00      AP1  H
ATOM   1644  CB  THR A 106      50.593  59.474  68.848  1.00  0.00      AP1  C
ATOM   1645  HB  THR A 106      49.583  59.928  68.763  1.00  0.00      AP1  H
ATOM   1646  OG1 THR A 106      51.570  60.442  69.143  1.00  0.00      AP1  O
ATOM   1647  HG1 THR A 106      51.348  61.241  68.659  1.00  0.00      AP1  H
ATOM   1648  CG2 THR A 106      50.661  58.391  69.947  1.00  0.00      AP1  C
ATOM   1649 HG21 THR A 106      49.763  57.741  69.866  1.00  0.00      AP1  H
ATOM   1650 HG22 THR A 106      51.486  57.657  69.826  1.00  0.00      AP1  H
ATOM   1651 HG23 THR A 106      50.629  58.873  70.948  1.00  0.00      AP1  H
ATOM   1652  C   THR A 106      49.831  57.809  67.062  1.00  0.00      AP1  C
ATOM   1653  O   THR A 106      48.725  58.268  66.688  1.00  0.00      AP1  O
ATOM   1654  N   LYS A 107      50.100  56.477  67.198  1.00  0.00      AP1  N
ATOM   1655  HN  LYS A 107      51.019  56.206  67.473  1.00  0.00      AP1  H
ATOM   1656  CA  LYS A 107      49.060  55.453  67.076  1.00  0.00      AP1  C
ATOM   1657  HA  LYS A 107      48.588  55.799  66.169  1.00  0.00      AP1  H
ATOM   1658  CB  LYS A 107      49.572  54.072  66.800  1.00  0.00      AP1  C
ATOM   1659  HB1 LYS A 107      48.660  53.437  66.813  1.00  0.00      AP1  H
ATOM   1660  HB2 LYS A 107      50.193  53.772  67.671  1.00  0.00      AP1  H
ATOM   1661  CG  LYS A 107      50.408  53.944  65.513  1.00  0.00      AP1  C
ATOM   1662  HG1 LYS A 107      51.353  54.520  65.607  1.00  0.00      AP1  H
ATOM   1663  HG2 LYS A 107      49.814  54.303  64.645  1.00  0.00      AP1  H
ATOM   1664  CD  LYS A 107      50.768  52.482  65.062  1.00  0.00      AP1  C
ATOM   1665  HD1 LYS A 107      49.831  51.934  64.824  1.00  0.00      AP1  H
ATOM   1666  HD2 LYS A 107      51.110  51.941  65.970  1.00  0.00      AP1  H
ATOM   1667  CE  LYS A 107      51.843  52.245  63.949  1.00  0.00      AP1  C
ATOM   1668  HE1 LYS A 107      52.806  52.783  64.077  1.00  0.00      AP1  H
ATOM   1669  HE2 LYS A 107      51.394  52.599  62.997  1.00  0.00      AP1  H
ATOM   1670  NZ  LYS A 107      52.120  50.792  63.594  1.00  0.00      AP1  N
ATOM   1671  HZ1 LYS A 107      52.319  50.622  62.588  1.00  0.00      AP1  H
ATOM   1672  HZ2 LYS A 107      52.979  50.503  64.104  1.00  0.00      AP1  H
ATOM   1673  HZ3 LYS A 107      51.272  50.271  63.898  1.00  0.00      AP1  H
ATOM   1674  C   LYS A 107      48.016  55.529  68.221  1.00  0.00      AP1  C
ATOM   1675  O   LYS A 107      48.326  55.779  69.376  1.00  0.00      AP1  O
ATOM   1676  N   PRO A 108      46.755  55.179  68.069  1.00  0.00      AP1  N
ATOM   1677  CD  PRO A 108      45.853  54.696  69.167  1.00  0.00      AP1  C
ATOM   1678  HD1 PRO A 108      46.115  53.631  69.344  1.00  0.00      AP1  H
ATOM   1679  HD2 PRO A 108      46.037  55.312  70.073  1.00  0.00      AP1  H
ATOM   1680  CA  PRO A 108      46.121  55.067  66.783  1.00  0.00      AP1  C
ATOM   1681  HA  PRO A 108      46.702  54.528  66.049  1.00  0.00      AP1  H
ATOM   1682  CB  PRO A 108      44.766  54.448  67.100  1.00  0.00      AP1  C
ATOM   1683  HB1 PRO A 108      44.715  53.352  66.925  1.00  0.00      AP1  H
ATOM   1684  HB2 PRO A 108      44.003  54.828  66.387  1.00  0.00      AP1  H
ATOM   1685  CG  PRO A 108      44.527  54.730  68.545  1.00  0.00      AP1  C
ATOM   1686  HG1 PRO A 108      43.916  53.950  69.047  1.00  0.00      AP1  H
ATOM   1687  HG2 PRO A 108      43.906  55.646  68.648  1.00  0.00      AP1  H
ATOM   1688  C   PRO A 108      45.892  56.398  66.101  1.00  0.00      AP1  C
ATOM   1689  O   PRO A 108      45.504  57.353  66.820  1.00  0.00      AP1  O
ATOM   1690  N   PHE A 109      46.064  56.414  64.846  1.00  0.00      AP1  N
ATOM   1691  HN  PHE A 109      46.333  55.654  64.260  1.00  0.00      AP1  H
ATOM   1692  CA  PHE A 109      45.637  57.570  64.049  1.00  0.00      AP1  C
ATOM   1693  HA  PHE A 109      45.120  58.313  64.639  1.00  0.00      AP1  H
ATOM   1694  CB  PHE A 109      46.880  58.148  63.260  1.00  0.00      AP1  C
ATOM   1695  HB1 PHE A 109      47.620  58.621  63.941  1.00  0.00      AP1  H
ATOM   1696  HB2 PHE A 109      46.528  58.837  62.463  1.00  0.00      AP1  H
ATOM   1697  CG  PHE A 109      47.688  57.081  62.479  1.00  0.00      AP1  C
ATOM   1698  CD1 PHE A 109      47.215  56.538  61.286  1.00  0.00      AP1  C
ATOM   1699  HD1 PHE A 109      46.401  56.981  60.732  1.00  0.00      AP1  H
ATOM   1700  CE1 PHE A 109      47.916  55.551  60.561  1.00  0.00      AP1  C
ATOM   1701  HE1 PHE A 109      47.424  55.130  59.696  1.00  0.00      AP1  H
ATOM   1702  CZ  PHE A 109      48.970  54.900  61.210  1.00  0.00      AP1  C
ATOM   1703  HZ  PHE A 109      49.426  54.031  60.759  1.00  0.00      AP1  H
ATOM   1704  CD2 PHE A 109      48.836  56.539  63.022  1.00  0.00      AP1  C
ATOM   1705  HD2 PHE A 109      49.092  56.940  63.992  1.00  0.00      AP1  H
ATOM   1706  CE2 PHE A 109      49.471  55.467  62.358  1.00  0.00      AP1  C
ATOM   1707  HE2 PHE A 109      50.389  55.071  62.768  1.00  0.00      AP1  H
ATOM   1708  C   PHE A 109      44.552  57.115  63.094  1.00  0.00      AP1  C
ATOM   1709  O   PHE A 109      44.417  55.890  62.804  1.00  0.00      AP1  O
ATOM   1710  N   SER A 110      43.748  58.023  62.512  1.00  0.00      AP1  N
ATOM   1711  HN  SER A 110      43.699  58.902  62.981  1.00  0.00      AP1  H
ATOM   1712  CA  SER A 110      42.965  57.837  61.269  1.00  0.00      AP1  C
ATOM   1713  HA  SER A 110      42.598  56.836  61.098  1.00  0.00      AP1  H
ATOM   1714  CB  SER A 110      41.643  58.792  61.258  1.00  0.00      AP1  C
ATOM   1715  HB1 SER A 110      42.021  59.819  61.450  1.00  0.00      AP1  H
ATOM   1716  HB2 SER A 110      41.028  58.316  62.052  1.00  0.00      AP1  H
ATOM   1717  OG  SER A 110      40.934  58.792  59.993  1.00  0.00      AP1  O
ATOM   1718  HG1 SER A 110      40.246  59.457  60.068  1.00  0.00      AP1  H
ATOM   1719  C   SER A 110      43.763  58.011  60.055  1.00  0.00      AP1  C
ATOM   1720  O   SER A 110      44.716  58.815  59.972  1.00  0.00      AP1  O
ATOM   1721  N   GLN A 111      43.422  57.353  58.939  1.00  0.00      AP1  N
ATOM   1722  HN  GLN A 111      42.757  56.622  59.068  1.00  0.00      AP1  H
ATOM   1723  CA  GLN A 111      43.917  57.611  57.585  1.00  0.00      AP1  C
ATOM   1724  HA  GLN A 111      44.963  57.396  57.747  1.00  0.00      AP1  H
ATOM   1725  CB  GLN A 111      43.108  56.847  56.468  1.00  0.00      AP1  C
ATOM   1726  HB1 GLN A 111      43.777  57.025  55.600  1.00  0.00      AP1  H
ATOM   1727  HB2 GLN A 111      42.047  57.144  56.323  1.00  0.00      AP1  H
ATOM   1728  CG  GLN A 111      43.096  55.338  56.761  1.00  0.00      AP1  C
ATOM   1729  HG1 GLN A 111      44.043  54.932  57.174  1.00  0.00      AP1  H
ATOM   1730  HG2 GLN A 111      43.069  54.862  55.757  1.00  0.00      AP1  H
ATOM   1731  CD  GLN A 111      41.904  54.788  57.515  1.00  0.00      AP1  C
ATOM   1732  OE1 GLN A 111      41.729  54.943  58.749  1.00  0.00      AP1  O
ATOM   1733  NE2 GLN A 111      40.944  54.126  56.760  1.00  0.00      AP1  N
ATOM   1734 HE21 GLN A 111      40.978  54.166  55.761  1.00  0.00      AP1  H
ATOM   1735 HE22 GLN A 111      40.051  54.190  57.204  1.00  0.00      AP1  H
ATOM   1736  C   GLN A 111      43.766  59.147  57.227  1.00  0.00      AP1  C
ATOM   1737  O   GLN A 111      44.668  59.741  56.628  1.00  0.00      AP1  O
ATOM   1738  N   ARG A 112      42.656  59.747  57.613  1.00  0.00      AP1  N
ATOM   1739  HN  ARG A 112      41.869  59.278  58.007  1.00  0.00      AP1  H
ATOM   1740  CA  ARG A 112      42.536  61.181  57.562  1.00  0.00      AP1  C
ATOM   1741  HA  ARG A 112      42.654  61.483  56.532  1.00  0.00      AP1  H
ATOM   1742  CB  ARG A 112      41.083  61.519  58.061  1.00  0.00      AP1  C
ATOM   1743  HB1 ARG A 112      40.906  61.098  59.074  1.00  0.00      AP1  H
ATOM   1744  HB2 ARG A 112      40.345  60.989  57.422  1.00  0.00      AP1  H
ATOM   1745  CG  ARG A 112      40.887  63.105  58.105  1.00  0.00      AP1  C
ATOM   1746  HG1 ARG A 112      41.561  63.610  58.830  1.00  0.00      AP1  H
ATOM   1747  HG2 ARG A 112      39.907  63.285  58.595  1.00  0.00      AP1  H
ATOM   1748  CD  ARG A 112      40.916  63.800  56.720  1.00  0.00      AP1  C
ATOM   1749  HD1 ARG A 112      40.233  63.314  55.990  1.00  0.00      AP1  H
ATOM   1750  HD2 ARG A 112      41.951  63.698  56.330  1.00  0.00      AP1  H
ATOM   1751  NE  ARG A 112      40.529  65.213  57.003  1.00  0.00      AP1  N
ATOM   1752  HE  ARG A 112      39.828  65.725  56.508  1.00  0.00      AP1  H
ATOM   1753  CZ  ARG A 112      41.355  66.144  57.506  1.00  0.00      AP1  C
ATOM   1754  NH1 ARG A 112      42.615  65.920  57.894  1.00  0.00      AP1  N
ATOM   1755 HH11 ARG A 112      42.908  64.971  58.007  1.00  0.00      AP1  H
ATOM   1756 HH12 ARG A 112      42.916  66.682  58.467  1.00  0.00      AP1  H
ATOM   1757  NH2 ARG A 112      40.882  67.347  57.767  1.00  0.00      AP1  N
ATOM   1758 HH21 ARG A 112      39.887  67.412  57.698  1.00  0.00      AP1  H
ATOM   1759 HH22 ARG A 112      41.476  68.018  58.213  1.00  0.00      AP1  H
ATOM   1760  C   ARG A 112      43.602  61.985  58.299  1.00  0.00      AP1  C
ATOM   1761  O   ARG A 112      43.997  63.072  57.844  1.00  0.00      AP1  O
ATOM   1762  N   LEU A 113      44.005  61.482  59.473  1.00  0.00      AP1  N
ATOM   1763  HN  LEU A 113      43.731  60.601  59.851  1.00  0.00      AP1  H
ATOM   1764  CA  LEU A 113      44.841  62.243  60.421  1.00  0.00      AP1  C
ATOM   1765  HA  LEU A 113      44.500  63.268  60.448  1.00  0.00      AP1  H
ATOM   1766  CB  LEU A 113      44.697  61.662  61.877  1.00  0.00      AP1  C
ATOM   1767  HB1 LEU A 113      45.095  60.626  61.837  1.00  0.00      AP1  H
ATOM   1768  HB2 LEU A 113      43.620  61.620  62.146  1.00  0.00      AP1  H
ATOM   1769  CG  LEU A 113      45.394  62.452  63.065  1.00  0.00      AP1  C
ATOM   1770  HG  LEU A 113      46.355  62.845  62.668  1.00  0.00      AP1  H
ATOM   1771  CD1 LEU A 113      44.574  63.693  63.371  1.00  0.00      AP1  C
ATOM   1772 HD11 LEU A 113      44.815  64.447  62.592  1.00  0.00      AP1  H
ATOM   1773 HD12 LEU A 113      43.499  63.411  63.389  1.00  0.00      AP1  H
ATOM   1774 HD13 LEU A 113      44.812  64.156  64.352  1.00  0.00      AP1  H
ATOM   1775  CD2 LEU A 113      45.617  61.516  64.268  1.00  0.00      AP1  C
ATOM   1776 HD21 LEU A 113      44.664  61.464  64.837  1.00  0.00      AP1  H
ATOM   1777 HD22 LEU A 113      45.961  60.523  63.907  1.00  0.00      AP1  H
ATOM   1778 HD23 LEU A 113      46.403  62.012  64.876  1.00  0.00      AP1  H
ATOM   1779  C   LEU A 113      46.307  62.186  59.983  1.00  0.00      AP1  C
ATOM   1780  O   LEU A 113      47.068  63.171  59.813  1.00  0.00      AP1  O
ATOM   1781  N   LEU A 114      46.674  60.941  59.493  1.00  0.00      AP1  N
ATOM   1782  HN  LEU A 114      46.033  60.178  59.468  1.00  0.00      AP1  H
ATOM   1783  CA  LEU A 114      47.848  60.654  58.743  1.00  0.00      AP1  C
ATOM   1784  HA  LEU A 114      48.690  60.889  59.378  1.00  0.00      AP1  H
ATOM   1785  CB  LEU A 114      47.994  59.211  58.308  1.00  0.00      AP1  C
ATOM   1786  HB1 LEU A 114      47.253  58.849  57.564  1.00  0.00      AP1  H
ATOM   1787  HB2 LEU A 114      47.762  58.542  59.164  1.00  0.00      AP1  H
ATOM   1788  CG  LEU A 114      49.333  58.760  57.756  1.00  0.00      AP1  C
ATOM   1789  HG  LEU A 114      49.573  59.485  56.950  1.00  0.00      AP1  H
ATOM   1790  CD1 LEU A 114      50.354  58.916  58.954  1.00  0.00      AP1  C
ATOM   1791 HD11 LEU A 114      49.871  58.532  59.878  1.00  0.00      AP1  H
ATOM   1792 HD12 LEU A 114      51.381  58.579  58.698  1.00  0.00      AP1  H
ATOM   1793 HD13 LEU A 114      50.447  60.023  58.972  1.00  0.00      AP1  H
ATOM   1794  CD2 LEU A 114      49.148  57.289  57.324  1.00  0.00      AP1  C
ATOM   1795 HD21 LEU A 114      49.022  56.717  58.268  1.00  0.00      AP1  H
ATOM   1796 HD22 LEU A 114      48.247  57.123  56.697  1.00  0.00      AP1  H
ATOM   1797 HD23 LEU A 114      50.099  56.838  56.969  1.00  0.00      AP1  H
ATOM   1798  C   LEU A 114      48.015  61.497  57.492  1.00  0.00      AP1  C
ATOM   1799  O   LEU A 114      48.975  62.246  57.420  1.00  0.00      AP1  O
ATOM   1800  N   VAL A 115      47.034  61.543  56.592  1.00  0.00      AP1  N
ATOM   1801  HN  VAL A 115      46.147  61.109  56.729  1.00  0.00      AP1  H
ATOM   1802  CA  VAL A 115      47.131  62.230  55.234  1.00  0.00      AP1  C
ATOM   1803  HA  VAL A 115      47.973  61.833  54.687  1.00  0.00      AP1  H
ATOM   1804  CB  VAL A 115      45.819  62.007  54.374  1.00  0.00      AP1  C
ATOM   1805  HB  VAL A 115      44.924  62.111  55.025  1.00  0.00      AP1  H
ATOM   1806  CG1 VAL A 115      45.819  63.030  53.270  1.00  0.00      AP1  C
ATOM   1807 HG11 VAL A 115      45.044  62.825  52.500  1.00  0.00      AP1  H
ATOM   1808 HG12 VAL A 115      45.617  64.015  53.741  1.00  0.00      AP1  H
ATOM   1809 HG13 VAL A 115      46.787  63.043  52.725  1.00  0.00      AP1  H
ATOM   1810  CG2 VAL A 115      45.830  60.602  53.869  1.00  0.00      AP1  C
ATOM   1811 HG21 VAL A 115      44.804  60.350  53.527  1.00  0.00      AP1  H
ATOM   1812 HG22 VAL A 115      46.642  60.453  53.125  1.00  0.00      AP1  H
ATOM   1813 HG23 VAL A 115      46.017  59.855  54.670  1.00  0.00      AP1  H
ATOM   1814  C   VAL A 115      47.517  63.663  55.362  1.00  0.00      AP1  C
ATOM   1815  O   VAL A 115      48.463  64.110  54.650  1.00  0.00      AP1  O
ATOM   1816  N   GLU A 116      46.881  64.408  56.257  1.00  0.00      AP1  N
ATOM   1817  HN  GLU A 116      46.160  63.950  56.770  1.00  0.00      AP1  H
ATOM   1818  CA  GLU A 116      47.116  65.814  56.479  1.00  0.00      AP1  C
ATOM   1819  HA  GLU A 116      47.170  66.254  55.494  1.00  0.00      AP1  H
ATOM   1820  CB  GLU A 116      46.010  66.310  57.413  1.00  0.00      AP1  C
ATOM   1821  HB1 GLU A 116      45.815  65.520  58.170  1.00  0.00      AP1  H
ATOM   1822  HB2 GLU A 116      45.127  66.283  56.738  1.00  0.00      AP1  H
ATOM   1823  CG  GLU A 116      46.119  67.689  58.050  1.00  0.00      AP1  C
ATOM   1824  HG1 GLU A 116      46.868  68.295  57.498  1.00  0.00      AP1  H
ATOM   1825  HG2 GLU A 116      46.504  67.613  59.089  1.00  0.00      AP1  H
ATOM   1826  CD  GLU A 116      44.892  68.490  58.040  1.00  0.00      AP1  C
ATOM   1827  OE1 GLU A 116      43.858  68.056  58.687  1.00  0.00      AP1  O
ATOM   1828  OE2 GLU A 116      44.905  69.609  57.468  1.00  0.00      AP1  O
ATOM   1829  C   GLU A 116      48.507  66.092  57.044  1.00  0.00      AP1  C
ATOM   1830  O   GLU A 116      49.266  66.906  56.489  1.00  0.00      AP1  O
ATOM   1831  N   ARG A 117      49.027  65.326  58.061  1.00  0.00      AP1  N
ATOM   1832  HN  ARG A 117      48.548  64.541  58.444  1.00  0.00      AP1  H
ATOM   1833  CA  ARG A 117      50.375  65.321  58.569  1.00  0.00      AP1  C
ATOM   1834  HA  ARG A 117      50.654  66.280  58.978  1.00  0.00      AP1  H
ATOM   1835  CB  ARG A 117      50.462  64.587  59.889  1.00  0.00      AP1  C
ATOM   1836  HB1 ARG A 117      51.485  64.514  60.315  1.00  0.00      AP1  H
ATOM   1837  HB2 ARG A 117      50.088  63.550  59.745  1.00  0.00      AP1  H
ATOM   1838  CG  ARG A 117      49.460  65.212  60.918  1.00  0.00      AP1  C
ATOM   1839  HG1 ARG A 117      48.422  65.140  60.529  1.00  0.00      AP1  H
ATOM   1840  HG2 ARG A 117      49.733  66.274  61.097  1.00  0.00      AP1  H
ATOM   1841  CD  ARG A 117      49.528  64.548  62.309  1.00  0.00      AP1  C
ATOM   1842  HD1 ARG A 117      49.490  63.448  62.161  1.00  0.00      AP1  H
ATOM   1843  HD2 ARG A 117      48.703  64.945  62.940  1.00  0.00      AP1  H
ATOM   1844  NE  ARG A 117      50.846  64.880  62.865  1.00  0.00      AP1  N
ATOM   1845  HE  ARG A 117      51.593  65.027  62.216  1.00  0.00      AP1  H
ATOM   1846  CZ  ARG A 117      51.009  65.298  64.129  1.00  0.00      AP1  C
ATOM   1847  NH1 ARG A 117      50.070  65.440  65.038  1.00  0.00      AP1  N
ATOM   1848 HH11 ARG A 117      49.183  65.067  64.766  1.00  0.00      AP1  H
ATOM   1849 HH12 ARG A 117      50.305  65.793  65.943  1.00  0.00      AP1  H
ATOM   1850  NH2 ARG A 117      52.134  65.992  64.390  1.00  0.00      AP1  N
ATOM   1851 HH21 ARG A 117      52.874  65.998  63.717  1.00  0.00      AP1  H
ATOM   1852 HH22 ARG A 117      52.449  66.283  65.293  1.00  0.00      AP1  H
ATOM   1853  C   ARG A 117      51.423  64.872  57.560  1.00  0.00      AP1  C
ATOM   1854  O   ARG A 117      52.515  65.456  57.505  1.00  0.00      AP1  O
ATOM   1855  N   VAL A 118      51.157  63.908  56.665  1.00  0.00      AP1  N
ATOM   1856  HN  VAL A 118      50.295  63.422  56.783  1.00  0.00      AP1  H
ATOM   1857  CA  VAL A 118      51.940  63.547  55.536  1.00  0.00      AP1  C
ATOM   1858  HA  VAL A 118      52.944  63.532  55.934  1.00  0.00      AP1  H
ATOM   1859  CB  VAL A 118      51.676  62.126  55.056  1.00  0.00      AP1  C
ATOM   1860  HB  VAL A 118      50.580  61.943  55.030  1.00  0.00      AP1  H
ATOM   1861  CG1 VAL A 118      52.141  61.898  53.566  1.00  0.00      AP1  C
ATOM   1862 HG11 VAL A 118      51.643  62.586  52.850  1.00  0.00      AP1  H
ATOM   1863 HG12 VAL A 118      53.215  61.987  53.293  1.00  0.00      AP1  H
ATOM   1864 HG13 VAL A 118      51.743  60.945  53.155  1.00  0.00      AP1  H
ATOM   1865  CG2 VAL A 118      52.354  61.161  55.977  1.00  0.00      AP1  C
ATOM   1866 HG21 VAL A 118      52.146  61.367  57.049  1.00  0.00      AP1  H
ATOM   1867 HG22 VAL A 118      51.970  60.133  55.804  1.00  0.00      AP1  H
ATOM   1868 HG23 VAL A 118      53.437  61.107  55.734  1.00  0.00      AP1  H
ATOM   1869  C   VAL A 118      52.143  64.559  54.455  1.00  0.00      AP1  C
ATOM   1870  O   VAL A 118      53.257  65.063  54.242  1.00  0.00      AP1  O
ATOM   1871  N   LYS A 119      51.039  64.988  53.780  1.00  0.00      AP1  N
ATOM   1872  HN  LYS A 119      50.199  64.564  54.110  1.00  0.00      AP1  H
ATOM   1873  CA  LYS A 119      50.992  66.071  52.761  1.00  0.00      AP1  C
ATOM   1874  HA  LYS A 119      51.530  65.767  51.876  1.00  0.00      AP1  H
ATOM   1875  CB  LYS A 119      49.541  66.410  52.281  1.00  0.00      AP1  C
ATOM   1876  HB1 LYS A 119      49.626  67.379  51.744  1.00  0.00      AP1  H
ATOM   1877  HB2 LYS A 119      48.851  66.706  53.099  1.00  0.00      AP1  H
ATOM   1878  CG  LYS A 119      48.864  65.366  51.386  1.00  0.00      AP1  C
ATOM   1879  HG1 LYS A 119      48.700  64.445  51.985  1.00  0.00      AP1  H
ATOM   1880  HG2 LYS A 119      49.622  65.112  50.614  1.00  0.00      AP1  H
ATOM   1881  CD  LYS A 119      47.603  65.788  50.802  1.00  0.00      AP1  C
ATOM   1882  HD1 LYS A 119      46.883  66.060  51.603  1.00  0.00      AP1  H
ATOM   1883  HD2 LYS A 119      47.351  64.843  50.275  1.00  0.00      AP1  H
ATOM   1884  CE  LYS A 119      47.696  66.986  49.832  1.00  0.00      AP1  C
ATOM   1885  HE1 LYS A 119      48.383  66.808  48.977  1.00  0.00      AP1  H
ATOM   1886  HE2 LYS A 119      48.031  67.941  50.290  1.00  0.00      AP1  H
ATOM   1887  NZ  LYS A 119      46.333  67.179  49.378  1.00  0.00      AP1  N
ATOM   1888  HZ1 LYS A 119      46.320  68.066  48.835  1.00  0.00      AP1  H
ATOM   1889  HZ2 LYS A 119      46.066  66.479  48.657  1.00  0.00      AP1  H
ATOM   1890  HZ3 LYS A 119      45.702  67.260  50.200  1.00  0.00      AP1  H
ATOM   1891  C   LYS A 119      51.646  67.381  53.237  1.00  0.00      AP1  C
ATOM   1892  O   LYS A 119      52.378  67.936  52.499  1.00  0.00      AP1  O
ATOM   1893  N   ALA A 120      51.442  67.786  54.600  1.00  0.00      AP1  N
ATOM   1894  HN  ALA A 120      50.879  67.176  55.151  1.00  0.00      AP1  H
ATOM   1895  CA  ALA A 120      52.049  68.981  55.094  1.00  0.00      AP1  C
ATOM   1896  HA  ALA A 120      51.718  69.816  54.493  1.00  0.00      AP1  H
ATOM   1897  CB  ALA A 120      51.446  69.178  56.544  1.00  0.00      AP1  C
ATOM   1898  HB1 ALA A 120      50.357  68.967  56.485  1.00  0.00      AP1  H
ATOM   1899  HB2 ALA A 120      51.840  68.482  57.315  1.00  0.00      AP1  H
ATOM   1900  HB3 ALA A 120      51.580  70.194  56.974  1.00  0.00      AP1  H
ATOM   1901  C   ALA A 120      53.498  69.022  54.977  1.00  0.00      AP1  C
ATOM   1902  O   ALA A 120      54.130  69.977  54.539  1.00  0.00      AP1  O
ATOM   1903  N   VAL A 121      54.154  67.859  55.288  1.00  0.00      AP1  N
ATOM   1904  HN  VAL A 121      53.705  67.055  55.671  1.00  0.00      AP1  H
ATOM   1905  CA  VAL A 121      55.601  67.767  55.035  1.00  0.00      AP1  C
ATOM   1906  HA  VAL A 121      55.978  68.678  55.477  1.00  0.00      AP1  H
ATOM   1907  CB  VAL A 121      56.144  66.530  55.732  1.00  0.00      AP1  C
ATOM   1908  HB  VAL A 121      55.444  65.700  55.495  1.00  0.00      AP1  H
ATOM   1909  CG1 VAL A 121      57.480  66.025  55.200  1.00  0.00      AP1  C
ATOM   1910 HG11 VAL A 121      57.510  65.799  54.113  1.00  0.00      AP1  H
ATOM   1911 HG12 VAL A 121      58.369  66.648  55.433  1.00  0.00      AP1  H
ATOM   1912 HG13 VAL A 121      57.668  65.077  55.747  1.00  0.00      AP1  H
ATOM   1913  CG2 VAL A 121      56.120  66.678  57.324  1.00  0.00      AP1  C
ATOM   1914 HG21 VAL A 121      56.702  65.861  57.802  1.00  0.00      AP1  H
ATOM   1915 HG22 VAL A 121      56.483  67.692  57.598  1.00  0.00      AP1  H
ATOM   1916 HG23 VAL A 121      55.076  66.682  57.702  1.00  0.00      AP1  H
ATOM   1917  C   VAL A 121      55.916  67.692  53.472  1.00  0.00      AP1  C
ATOM   1918  O   VAL A 121      56.844  68.380  53.063  1.00  0.00      AP1  O
ATOM   1919  N   LEU A 122      55.148  66.909  52.719  1.00  0.00      AP1  N
ATOM   1920  HN  LEU A 122      54.372  66.589  53.258  1.00  0.00      AP1  H
ATOM   1921  CA  LEU A 122      55.379  66.586  51.383  1.00  0.00      AP1  C
ATOM   1922  HA  LEU A 122      56.427  66.323  51.369  1.00  0.00      AP1  H
ATOM   1923  CB  LEU A 122      54.541  65.315  51.187  1.00  0.00      AP1  C
ATOM   1924  HB1 LEU A 122      53.533  65.558  50.787  1.00  0.00      AP1  H
ATOM   1925  HB2 LEU A 122      54.545  64.783  52.162  1.00  0.00      AP1  H
ATOM   1926  CG  LEU A 122      55.118  64.330  50.166  1.00  0.00      AP1  C
ATOM   1927  HG  LEU A 122      55.287  64.819  49.184  1.00  0.00      AP1  H
ATOM   1928  CD1 LEU A 122      56.452  63.671  50.681  1.00  0.00      AP1  C
ATOM   1929 HD11 LEU A 122      56.597  62.701  50.159  1.00  0.00      AP1  H
ATOM   1930 HD12 LEU A 122      57.374  64.240  50.436  1.00  0.00      AP1  H
ATOM   1931 HD13 LEU A 122      56.437  63.422  51.763  1.00  0.00      AP1  H
ATOM   1932  CD2 LEU A 122      54.205  63.145  49.932  1.00  0.00      AP1  C
ATOM   1933 HD21 LEU A 122      53.180  63.449  49.627  1.00  0.00      AP1  H
ATOM   1934 HD22 LEU A 122      54.614  62.411  49.204  1.00  0.00      AP1  H
ATOM   1935 HD23 LEU A 122      54.032  62.579  50.872  1.00  0.00      AP1  H
ATOM   1936  C   LEU A 122      55.132  67.646  50.268  1.00  0.00      AP1  C
ATOM   1937  O   LEU A 122      55.731  67.498  49.217  1.00  0.00      AP1  O
ATOM   1938  N   ARG A 123      54.342  68.720  50.462  1.00  0.00      AP1  N
ATOM   1939  HN  ARG A 123      53.913  68.746  51.361  1.00  0.00      AP1  H
ATOM   1940  CA  ARG A 123      54.008  69.654  49.417  1.00  0.00      AP1  C
ATOM   1941  HA  ARG A 123      53.857  69.160  48.469  1.00  0.00      AP1  H
ATOM   1942  CB  ARG A 123      52.597  70.277  49.840  1.00  0.00      AP1  C
ATOM   1943  HB1 ARG A 123      52.002  69.347  49.967  1.00  0.00      AP1  H
ATOM   1944  HB2 ARG A 123      52.137  70.924  49.062  1.00  0.00      AP1  H
ATOM   1945  CG  ARG A 123      52.799  71.087  51.206  1.00  0.00      AP1  C
ATOM   1946  HG1 ARG A 123      53.526  71.893  50.969  1.00  0.00      AP1  H
ATOM   1947  HG2 ARG A 123      53.375  70.377  51.838  1.00  0.00      AP1  H
ATOM   1948  CD  ARG A 123      51.571  71.495  52.042  1.00  0.00      AP1  C
ATOM   1949  HD1 ARG A 123      51.672  72.004  53.024  1.00  0.00      AP1  H
ATOM   1950  HD2 ARG A 123      51.074  70.507  52.150  1.00  0.00      AP1  H
ATOM   1951  NE  ARG A 123      50.860  72.517  51.170  1.00  0.00      AP1  N
ATOM   1952  HE  ARG A 123      51.108  72.738  50.226  1.00  0.00      AP1  H
ATOM   1953  CZ  ARG A 123      49.922  73.234  51.754  1.00  0.00      AP1  C
ATOM   1954  NH1 ARG A 123      49.369  72.948  52.946  1.00  0.00      AP1  N
ATOM   1955 HH11 ARG A 123      49.929  72.590  53.693  1.00  0.00      AP1  H
ATOM   1956 HH12 ARG A 123      48.516  73.460  53.047  1.00  0.00      AP1  H
ATOM   1957  NH2 ARG A 123      49.241  74.011  50.905  1.00  0.00      AP1  N
ATOM   1958 HH21 ARG A 123      49.536  74.072  49.951  1.00  0.00      AP1  H
ATOM   1959 HH22 ARG A 123      48.407  74.427  51.266  1.00  0.00      AP1  H
ATOM   1960  C   ARG A 123      55.125  70.648  49.220  1.00  0.00      AP1  C
ATOM   1961  O   ARG A 123      55.228  71.353  48.247  1.00  0.00      AP1  O
ATOM   1962  N   ARG A 124      56.154  70.614  50.120  1.00  0.00      AP1  N
ATOM   1963  HN  ARG A 124      56.114  70.073  50.956  1.00  0.00      AP1  H
ATOM   1964  CA  ARG A 124      57.321  71.439  49.880  1.00  0.00      AP1  C
ATOM   1965  HA  ARG A 124      57.135  72.136  49.076  1.00  0.00      AP1  H
ATOM   1966  CB  ARG A 124      57.644  72.357  51.017  1.00  0.00      AP1  C
ATOM   1967  HB1 ARG A 124      56.959  73.230  51.086  1.00  0.00      AP1  H
ATOM   1968  HB2 ARG A 124      58.653  72.761  50.790  1.00  0.00      AP1  H
ATOM   1969  CG  ARG A 124      57.628  71.752  52.452  1.00  0.00      AP1  C
ATOM   1970  HG1 ARG A 124      56.698  71.157  52.568  1.00  0.00      AP1  H
ATOM   1971  HG2 ARG A 124      57.708  72.532  53.240  1.00  0.00      AP1  H
ATOM   1972  CD  ARG A 124      58.779  70.770  52.839  1.00  0.00      AP1  C
ATOM   1973  HD1 ARG A 124      59.710  71.348  52.657  1.00  0.00      AP1  H
ATOM   1974  HD2 ARG A 124      58.701  69.781  52.339  1.00  0.00      AP1  H
ATOM   1975  NE  ARG A 124      58.673  70.614  54.307  1.00  0.00      AP1  N
ATOM   1976  HE  ARG A 124      57.835  70.945  54.740  1.00  0.00      AP1  H
ATOM   1977  CZ  ARG A 124      59.473  69.836  55.027  1.00  0.00      AP1  C
ATOM   1978  NH1 ARG A 124      60.486  69.073  54.570  1.00  0.00      AP1  N
ATOM   1979 HH11 ARG A 124      60.556  69.068  53.573  1.00  0.00      AP1  H
ATOM   1980 HH12 ARG A 124      61.053  68.643  55.273  1.00  0.00      AP1  H
ATOM   1981  NH2 ARG A 124      59.198  69.660  56.366  1.00  0.00      AP1  N
ATOM   1982 HH21 ARG A 124      58.394  70.121  56.741  1.00  0.00      AP1  H
ATOM   1983 HH22 ARG A 124      59.739  68.972  56.850  1.00  0.00      AP1  H
ATOM   1984  C   ARG A 124      58.562  70.626  49.393  1.00  0.00      AP1  C
ATOM   1985  O   ARG A 124      59.655  71.106  49.301  1.00  0.00      AP1  O
ATOM   1986  N   VAL A 125      58.380  69.344  48.959  1.00  0.00      AP1  N
ATOM   1987  HN  VAL A 125      57.462  68.960  49.025  1.00  0.00      AP1  H
ATOM   1988  CA  VAL A 125      59.447  68.542  48.429  1.00  0.00      AP1  C
ATOM   1989  HA  VAL A 125      60.315  68.664  49.059  1.00  0.00      AP1  H
ATOM   1990  CB  VAL A 125      59.015  67.064  48.198  1.00  0.00      AP1  C
ATOM   1991  HB  VAL A 125      57.945  66.965  47.916  1.00  0.00      AP1  H
ATOM   1992  CG1 VAL A 125      59.974  66.248  47.193  1.00  0.00      AP1  C
ATOM   1993 HG11 VAL A 125      59.819  65.155  47.320  1.00  0.00      AP1  H
ATOM   1994 HG12 VAL A 125      59.857  66.439  46.105  1.00  0.00      AP1  H
ATOM   1995 HG13 VAL A 125      61.036  66.477  47.424  1.00  0.00      AP1  H
ATOM   1996  CG2 VAL A 125      58.974  66.480  49.582  1.00  0.00      AP1  C
ATOM   1997 HG21 VAL A 125      58.226  66.930  50.269  1.00  0.00      AP1  H
ATOM   1998 HG22 VAL A 125      58.863  65.374  49.608  1.00  0.00      AP1  H
ATOM   1999 HG23 VAL A 125      59.860  66.848  50.143  1.00  0.00      AP1  H
ATOM   2000  C   VAL A 125      59.719  69.104  46.974  1.00  0.00      AP1  C
ATOM   2001  O   VAL A 125      60.885  69.301  46.546  1.00  0.00      AP1  O
ATOM   2002  N   ALA A 126      58.682  69.298  46.158  1.00  0.00      AP1  N
ATOM   2003  HN  ALA A 126      57.822  69.086  46.614  1.00  0.00      AP1  H
ATOM   2004  CA  ALA A 126      58.715  69.453  44.678  1.00  0.00      AP1  C
ATOM   2005  HA  ALA A 126      59.718  69.696  44.360  1.00  0.00      AP1  H
ATOM   2006  CB  ALA A 126      58.179  68.121  44.096  1.00  0.00      AP1  C
ATOM   2007  HB1 ALA A 126      58.936  67.345  44.338  1.00  0.00      AP1  H
ATOM   2008  HB2 ALA A 126      57.229  67.730  44.521  1.00  0.00      AP1  H
ATOM   2009  HB3 ALA A 126      57.964  68.137  43.006  1.00  0.00      AP1  H
ATOM   2010  C   ALA A 126      57.824  70.609  44.326  1.00  0.00      AP1  C
ATOM   2011  O   ALA A 126      58.238  71.480  43.575  1.00  0.00      AP1  O
ATOM   2012  N   ALA A 127      56.574  70.544  44.659  1.00  0.00      AP1  N
ATOM   2013  HN  ALA A 127      56.263  69.732  45.147  1.00  0.00      AP1  H
ATOM   2014  CA  ALA A 127      55.511  71.346  44.125  1.00  0.00      AP1  C
ATOM   2015  HA  ALA A 127      55.654  71.285  43.057  1.00  0.00      AP1  H
ATOM   2016  CB  ALA A 127      54.135  70.782  44.521  1.00  0.00      AP1  C
ATOM   2017  HB1 ALA A 127      53.979  70.841  45.619  1.00  0.00      AP1  H
ATOM   2018  HB2 ALA A 127      53.309  71.232  43.930  1.00  0.00      AP1  H
ATOM   2019  HB3 ALA A 127      53.965  69.696  44.356  1.00  0.00      AP1  H
ATOM   2020  C   ALA A 127      55.694  72.783  44.532  1.00  0.00      AP1  C
ATOM   2021  O   ALA A 127      55.735  73.698  43.754  1.00  0.00      AP1  O
ATOM   2022  N   ARG A 128      55.920  73.081  45.859  1.00  0.00      AP1  N
ATOM   2023  HN  ARG A 128      55.640  72.368  46.497  1.00  0.00      AP1  H
ATOM   2024  CA  ARG A 128      56.185  74.477  46.288  1.00  0.00      AP1  C
ATOM   2025  HA  ARG A 128      55.501  75.107  45.739  1.00  0.00      AP1  H
ATOM   2026  CB  ARG A 128      55.848  74.684  47.856  1.00  0.00      AP1  C
ATOM   2027  HB1 ARG A 128      56.159  75.721  48.108  1.00  0.00      AP1  H
ATOM   2028  HB2 ARG A 128      56.483  73.940  48.383  1.00  0.00      AP1  H
ATOM   2029  CG  ARG A 128      54.335  74.704  48.242  1.00  0.00      AP1  C
ATOM   2030  HG1 ARG A 128      53.965  73.720  47.883  1.00  0.00      AP1  H
ATOM   2031  HG2 ARG A 128      53.830  75.582  47.785  1.00  0.00      AP1  H
ATOM   2032  CD  ARG A 128      54.029  74.576  49.740  1.00  0.00      AP1  C
ATOM   2033  HD1 ARG A 128      54.787  75.190  50.271  1.00  0.00      AP1  H
ATOM   2034  HD2 ARG A 128      54.020  73.530  50.114  1.00  0.00      AP1  H
ATOM   2035  NE  ARG A 128      52.727  75.260  49.918  1.00  0.00      AP1  N
ATOM   2036  HE  ARG A 128      52.195  75.563  49.128  1.00  0.00      AP1  H
ATOM   2037  CZ  ARG A 128      52.241  75.719  51.099  1.00  0.00      AP1  C
ATOM   2038  NH1 ARG A 128      52.931  75.677  52.202  1.00  0.00      AP1  N
ATOM   2039 HH11 ARG A 128      53.801  75.185  52.230  1.00  0.00      AP1  H
ATOM   2040 HH12 ARG A 128      52.646  76.377  52.857  1.00  0.00      AP1  H
ATOM   2041  NH2 ARG A 128      51.159  76.540  51.134  1.00  0.00      AP1  N
ATOM   2042 HH21 ARG A 128      50.922  76.896  50.230  1.00  0.00      AP1  H
ATOM   2043 HH22 ARG A 128      50.939  77.048  51.967  1.00  0.00      AP1  H
ATOM   2044  C   ARG A 128      57.584  74.971  45.927  1.00  0.00      AP1  C
ATOM   2045  O   ARG A 128      57.712  76.150  45.808  1.00  0.00      AP1  O
ATOM   2046  N   ASP A 129      58.612  74.135  45.649  1.00  0.00      AP1  N
ATOM   2047  HN  ASP A 129      58.539  73.143  45.705  1.00  0.00      AP1  H
ATOM   2048  CA  ASP A 129      59.857  74.614  45.021  1.00  0.00      AP1  C
ATOM   2049  HA  ASP A 129      60.181  75.551  45.449  1.00  0.00      AP1  H
ATOM   2050  CB  ASP A 129      60.957  73.490  45.132  1.00  0.00      AP1  C
ATOM   2051  HB1 ASP A 129      61.625  73.372  44.252  1.00  0.00      AP1  H
ATOM   2052  HB2 ASP A 129      60.458  72.500  45.200  1.00  0.00      AP1  H
ATOM   2053  CG  ASP A 129      61.793  73.587  46.369  1.00  0.00      AP1  C
ATOM   2054  OD1 ASP A 129      61.443  74.253  47.375  1.00  0.00      AP1  O
ATOM   2055  OD2 ASP A 129      62.805  72.821  46.346  1.00  0.00      AP1  O
ATOM   2056  C   ASP A 129      59.553  74.928  43.540  1.00  0.00      AP1  C
ATOM   2057  O   ASP A 129      60.035  75.910  42.962  1.00  0.00      AP1  O
ATOM   2058  N   GLY A 130      58.638  74.199  42.904  1.00  0.00      AP1  N
ATOM   2059  HN  GLY A 130      58.235  73.357  43.254  1.00  0.00      AP1  H
ATOM   2060  CA  GLY A 130      58.262  74.455  41.453  1.00  0.00      AP1  C
ATOM   2061  HA1 GLY A 130      57.548  73.669  41.255  1.00  0.00      AP1  H
ATOM   2062  HA2 GLY A 130      59.104  74.320  40.790  1.00  0.00      AP1  H
ATOM   2063  C   GLY A 130      57.467  75.780  41.132  1.00  0.00      AP1  C
ATOM   2064  O   GLY A 130      57.051  76.028  40.026  1.00  0.00      AP1  O
ATOM   2065  N   THR A 131      57.203  76.550  42.189  1.00  0.00      AP1  N
ATOM   2066  HN  THR A 131      57.654  76.331  43.050  1.00  0.00      AP1  H
ATOM   2067  CA  THR A 131      56.413  77.739  42.137  1.00  0.00      AP1  C
ATOM   2068  HA  THR A 131      55.984  77.894  41.158  1.00  0.00      AP1  H
ATOM   2069  CB  THR A 131      55.270  77.626  43.250  1.00  0.00      AP1  C
ATOM   2070  HB  THR A 131      55.714  77.672  44.267  1.00  0.00      AP1  H
ATOM   2071  OG1 THR A 131      54.628  76.322  43.165  1.00  0.00      AP1  O
ATOM   2072  HG1 THR A 131      55.349  75.689  43.188  1.00  0.00      AP1  H
ATOM   2073  CG2 THR A 131      54.213  78.679  42.988  1.00  0.00      AP1  C
ATOM   2074 HG21 THR A 131      53.171  78.384  43.239  1.00  0.00      AP1  H
ATOM   2075 HG22 THR A 131      54.550  79.505  43.650  1.00  0.00      AP1  H
ATOM   2076 HG23 THR A 131      54.132  78.886  41.899  1.00  0.00      AP1  H
ATOM   2077  C   THR A 131      57.359  78.887  42.369  1.00  0.00      AP1  C
ATOM   2078  O   THR A 131      56.966  80.016  42.441  1.00  0.00      AP1  O
ATOM   2079  N   ALA A 132      58.684  78.646  42.454  1.00  0.00      AP1  N
ATOM   2080  HN  ALA A 132      59.025  77.721  42.303  1.00  0.00      AP1  H
ATOM   2081  CA  ALA A 132      59.710  79.628  42.902  1.00  0.00      AP1  C
ATOM   2082  HA  ALA A 132      59.219  80.589  42.958  1.00  0.00      AP1  H
ATOM   2083  CB  ALA A 132      60.390  79.162  44.201  1.00  0.00      AP1  C
ATOM   2084  HB1 ALA A 132      61.056  79.896  44.702  1.00  0.00      AP1  H
ATOM   2085  HB2 ALA A 132      59.615  78.855  44.936  1.00  0.00      AP1  H
ATOM   2086  HB3 ALA A 132      60.971  78.228  44.045  1.00  0.00      AP1  H
ATOM   2087  C   ALA A 132      60.711  79.787  41.848  1.00  0.00      AP1  C
ATOM   2088  O   ALA A 132      60.965  78.893  41.075  1.00  0.00      AP1  O
ATOM   2089  N   LYS A 133      61.322  80.996  41.747  1.00  0.00      AP1  N
ATOM   2090  HN  LYS A 133      60.969  81.794  42.229  1.00  0.00      AP1  H
ATOM   2091  CA  LYS A 133      62.430  81.275  40.789  1.00  0.00      AP1  C
ATOM   2092  HA  LYS A 133      62.061  81.176  39.779  1.00  0.00      AP1  H
ATOM   2093  CB  LYS A 133      63.000  82.673  40.869  1.00  0.00      AP1  C
ATOM   2094  HB1 LYS A 133      63.652  83.005  40.033  1.00  0.00      AP1  H
ATOM   2095  HB2 LYS A 133      63.597  82.621  41.804  1.00  0.00      AP1  H
ATOM   2096  CG  LYS A 133      61.898  83.691  40.885  1.00  0.00      AP1  C
ATOM   2097  HG1 LYS A 133      61.311  83.530  41.814  1.00  0.00      AP1  H
ATOM   2098  HG2 LYS A 133      61.254  83.662  39.980  1.00  0.00      AP1  H
ATOM   2099  CD  LYS A 133      62.495  85.092  41.015  1.00  0.00      AP1  C
ATOM   2100  HD1 LYS A 133      63.367  85.294  40.356  1.00  0.00      AP1  H
ATOM   2101  HD2 LYS A 133      62.925  85.189  42.035  1.00  0.00      AP1  H
ATOM   2102  CE  LYS A 133      61.425  86.177  40.943  1.00  0.00      AP1  C
ATOM   2103  HE1 LYS A 133      60.657  86.030  41.733  1.00  0.00      AP1  H
ATOM   2104  HE2 LYS A 133      60.806  86.100  40.024  1.00  0.00      AP1  H
ATOM   2105  NZ  LYS A 133      62.039  87.555  40.969  1.00  0.00      AP1  N
ATOM   2106  HZ1 LYS A 133      62.624  87.839  41.781  1.00  0.00      AP1  H
ATOM   2107  HZ2 LYS A 133      62.661  87.705  40.150  1.00  0.00      AP1  H
ATOM   2108  HZ3 LYS A 133      61.242  88.222  41.006  1.00  0.00      AP1  H
ATOM   2109  C   LYS A 133      63.619  80.255  40.808  1.00  0.00      AP1  C
ATOM   2110  O   LYS A 133      64.089  79.794  39.762  1.00  0.00      AP1  O
ATOM   2111  N   PRO A 134      64.068  79.668  41.961  1.00  0.00      AP1  N
ATOM   2112  CD  PRO A 134      65.077  78.644  41.848  1.00  0.00      AP1  C
ATOM   2113  HD1 PRO A 134      64.489  77.764  41.509  1.00  0.00      AP1  H
ATOM   2114  HD2 PRO A 134      65.815  78.854  41.044  1.00  0.00      AP1  H
ATOM   2115  CA  PRO A 134      63.981  80.084  43.368  1.00  0.00      AP1  C
ATOM   2116  HA  PRO A 134      63.041  80.334  43.837  1.00  0.00      AP1  H
ATOM   2117  CB  PRO A 134      64.465  78.844  44.118  1.00  0.00      AP1  C
ATOM   2118  HB1 PRO A 134      63.664  78.074  44.099  1.00  0.00      AP1  H
ATOM   2119  HB2 PRO A 134      64.736  79.052  45.175  1.00  0.00      AP1  H
ATOM   2120  CG  PRO A 134      65.640  78.485  43.236  1.00  0.00      AP1  C
ATOM   2121  HG1 PRO A 134      66.127  77.518  43.484  1.00  0.00      AP1  H
ATOM   2122  HG2 PRO A 134      66.421  79.255  43.410  1.00  0.00      AP1  H
ATOM   2123  C   PRO A 134      64.868  81.288  43.718  1.00  0.00      AP1  C
ATOM   2124  O   PRO A 134      65.654  81.810  42.922  1.00  0.00      AP1  O
ATOM   2125  N   ALA A 135      64.622  81.795  44.954  1.00  0.00      AP1  N
ATOM   2126  HN  ALA A 135      63.905  81.388  45.515  1.00  0.00      AP1  H
ATOM   2127  CA  ALA A 135      65.184  83.042  45.548  1.00  0.00      AP1  C
ATOM   2128  HA  ALA A 135      64.973  83.026  46.607  1.00  0.00      AP1  H
ATOM   2129  CB  ALA A 135      66.642  83.280  45.314  1.00  0.00      AP1  C
ATOM   2130  HB1 ALA A 135      66.949  84.261  45.734  1.00  0.00      AP1  H
ATOM   2131  HB2 ALA A 135      67.270  82.392  45.541  1.00  0.00      AP1  H
ATOM   2132  HB3 ALA A 135      66.737  83.377  44.212  1.00  0.00      AP1  H
ATOM   2133  C   ALA A 135      64.396  84.216  45.194  1.00  0.00      AP1  C
ATOM   2134  O   ALA A 135      64.936  85.311  44.961  1.00  0.00      AP1  O
ATOM   2135  N   GLY A 136      63.034  84.106  45.164  1.00  0.00      AP1  N
ATOM   2136  HN  GLY A 136      62.506  83.275  45.322  1.00  0.00      AP1  H
ATOM   2137  CA  GLY A 136      62.196  85.357  45.136  1.00  0.00      AP1  C
ATOM   2138  HA1 GLY A 136      61.188  85.174  44.796  1.00  0.00      AP1  H
ATOM   2139  HA2 GLY A 136      62.679  86.144  44.576  1.00  0.00      AP1  H
ATOM   2140  C   GLY A 136      62.169  86.122  46.511  1.00  0.00      AP1  C
ATOM   2141  O   GLY A 136      62.761  85.701  47.519  1.00  0.00      AP1  O
ATOM   2142  N   GLN A 137      61.479  87.251  46.437  1.00  0.00      AP1  N
ATOM   2143  HN  GLN A 137      60.992  87.461  45.593  1.00  0.00      AP1  H
ATOM   2144  CA  GLN A 137      61.328  88.106  47.561  1.00  0.00      AP1  C
ATOM   2145  HA  GLN A 137      60.747  88.871  47.068  1.00  0.00      AP1  H
ATOM   2146  CB  GLN A 137      60.523  87.433  48.723  1.00  0.00      AP1  C
ATOM   2147  HB1 GLN A 137      60.515  88.092  49.617  1.00  0.00      AP1  H
ATOM   2148  HB2 GLN A 137      61.145  86.541  48.950  1.00  0.00      AP1  H
ATOM   2149  CG  GLN A 137      59.062  87.102  48.435  1.00  0.00      AP1  C
ATOM   2150  HG1 GLN A 137      59.116  86.386  47.588  1.00  0.00      AP1  H
ATOM   2151  HG2 GLN A 137      58.525  88.039  48.173  1.00  0.00      AP1  H
ATOM   2152  CD  GLN A 137      58.557  86.456  49.729  1.00  0.00      AP1  C
ATOM   2153  OE1 GLN A 137      58.641  85.262  49.910  1.00  0.00      AP1  O
ATOM   2154  NE2 GLN A 137      57.928  87.222  50.654  1.00  0.00      AP1  N
ATOM   2155 HE21 GLN A 137      58.064  88.213  50.645  1.00  0.00      AP1  H
ATOM   2156 HE22 GLN A 137      57.524  86.848  51.488  1.00  0.00      AP1  H
ATOM   2157  C   GLN A 137      62.589  88.823  48.013  1.00  0.00      AP1  C
ATOM   2158  O   GLN A 137      62.604  89.228  49.178  1.00  0.00      AP1  O
ATOM   2159  N   GLN A 138      63.566  89.105  47.098  1.00  0.00      AP1  N
ATOM   2160  HN  GLN A 138      63.632  88.771  46.161  1.00  0.00      AP1  H
ATOM   2161  CA  GLN A 138      64.843  89.686  47.482  1.00  0.00      AP1  C
ATOM   2162  HA  GLN A 138      64.807  90.576  48.093  1.00  0.00      AP1  H
ATOM   2163  CB  GLN A 138      65.739  88.601  48.091  1.00  0.00      AP1  C
ATOM   2164  HB1 GLN A 138      65.345  88.055  48.975  1.00  0.00      AP1  H
ATOM   2165  HB2 GLN A 138      66.590  89.107  48.596  1.00  0.00      AP1  H
ATOM   2166  CG  GLN A 138      66.294  87.512  47.092  1.00  0.00      AP1  C
ATOM   2167  HG1 GLN A 138      67.135  87.958  46.519  1.00  0.00      AP1  H
ATOM   2168  HG2 GLN A 138      65.512  87.279  46.339  1.00  0.00      AP1  H
ATOM   2169  CD  GLN A 138      66.680  86.206  47.777  1.00  0.00      AP1  C
ATOM   2170  OE1 GLN A 138      67.743  85.679  47.652  1.00  0.00      AP1  O
ATOM   2171  NE2 GLN A 138      65.684  85.617  48.443  1.00  0.00      AP1  N
ATOM   2172 HE21 GLN A 138      64.754  85.984  48.478  1.00  0.00      AP1  H
ATOM   2173 HE22 GLN A 138      65.946  84.671  48.631  1.00  0.00      AP1  H
ATOM   2174  C   GLN A 138      65.409  90.021  46.155  1.00  0.00      AP1  C
ATOM   2175  O   GLN A 138      64.833  89.756  45.108  1.00  0.00      AP1  O
ATOM   2176  N   ALA A 139      66.594  90.795  46.068  1.00  0.00      AP1  N
ATOM   2177  HN  ALA A 139      67.139  90.894  46.897  1.00  0.00      AP1  H
ATOM   2178  CA  ALA A 139      67.125  91.329  44.875  1.00  0.00      AP1  C
ATOM   2179  HA  ALA A 139      66.441  91.081  44.077  1.00  0.00      AP1  H
ATOM   2180  CB  ALA A 139      67.481  92.731  45.156  1.00  0.00      AP1  C
ATOM   2181  HB1 ALA A 139      68.135  93.176  44.375  1.00  0.00      AP1  H
ATOM   2182  HB2 ALA A 139      66.564  93.321  45.370  1.00  0.00      AP1  H
ATOM   2183  HB3 ALA A 139      68.050  92.607  46.102  1.00  0.00      AP1  H
ATOM   2184  C   ALA A 139      68.440  90.557  44.572  1.00  0.00      AP1  C
ATOM   2185  O   ALA A 139      68.854  90.553  43.412  1.00  0.00      AP1  O
ATOM   2186  N   LYS A 140      69.177  89.915  45.510  1.00  0.00      AP1  N
ATOM   2187  HN  LYS A 140      68.986  90.036  46.481  1.00  0.00      AP1  H
ATOM   2188  CA  LYS A 140      70.472  89.324  45.365  1.00  0.00      AP1  C
ATOM   2189  HA  LYS A 140      70.612  88.703  44.493  1.00  0.00      AP1  H
ATOM   2190  CB  LYS A 140      71.635  90.375  45.379  1.00  0.00      AP1  C
ATOM   2191  HB1 LYS A 140      71.467  90.801  44.367  1.00  0.00      AP1  H
ATOM   2192  HB2 LYS A 140      72.602  89.839  45.271  1.00  0.00      AP1  H
ATOM   2193  CG  LYS A 140      71.750  91.540  46.461  1.00  0.00      AP1  C
ATOM   2194  HG1 LYS A 140      70.799  92.113  46.466  1.00  0.00      AP1  H
ATOM   2195  HG2 LYS A 140      72.529  92.198  46.020  1.00  0.00      AP1  H
ATOM   2196  CD  LYS A 140      72.192  91.191  47.907  1.00  0.00      AP1  C
ATOM   2197  HD1 LYS A 140      71.352  90.685  48.430  1.00  0.00      AP1  H
ATOM   2198  HD2 LYS A 140      72.347  92.183  48.384  1.00  0.00      AP1  H
ATOM   2199  CE  LYS A 140      73.530  90.391  47.868  1.00  0.00      AP1  C
ATOM   2200  HE1 LYS A 140      74.238  90.977  47.243  1.00  0.00      AP1  H
ATOM   2201  HE2 LYS A 140      73.388  89.375  47.441  1.00  0.00      AP1  H
ATOM   2202  NZ  LYS A 140      73.977  90.099  49.202  1.00  0.00      AP1  N
ATOM   2203  HZ1 LYS A 140      74.061  90.993  49.727  1.00  0.00      AP1  H
ATOM   2204  HZ2 LYS A 140      73.291  89.532  49.741  1.00  0.00      AP1  H
ATOM   2205  HZ3 LYS A 140      74.872  89.570  49.249  1.00  0.00      AP1  H
ATOM   2206  C   LYS A 140      70.637  88.276  46.462  1.00  0.00      AP1  C
ATOM   2207  O   LYS A 140      69.819  88.200  47.409  1.00  0.00      AP1  O
ATOM   2208  N   SER A 141      71.582  87.271  46.352  1.00  0.00      AP1  N
ATOM   2209  HN  SER A 141      72.062  87.159  45.486  1.00  0.00      AP1  H
ATOM   2210  CA  SER A 141      71.624  86.129  47.280  1.00  0.00      AP1  C
ATOM   2211  HA  SER A 141      70.730  85.571  47.041  1.00  0.00      AP1  H
ATOM   2212  CB  SER A 141      72.850  85.204  46.949  1.00  0.00      AP1  C
ATOM   2213  HB1 SER A 141      72.848  84.358  47.669  1.00  0.00      AP1  H
ATOM   2214  HB2 SER A 141      73.815  85.743  47.068  1.00  0.00      AP1  H
ATOM   2215  OG  SER A 141      72.732  84.751  45.623  1.00  0.00      AP1  O
ATOM   2216  HG1 SER A 141      73.567  84.320  45.426  1.00  0.00      AP1  H
ATOM   2217  C   SER A 141      71.756  86.459  48.734  1.00  0.00      AP1  C
ATOM   2218  O   SER A 141      72.409  87.515  49.105  1.00  0.00      AP1  O
ATOM   2219  N   LEU A 142      71.155  85.719  49.675  1.00  0.00      AP1  N
ATOM   2220  HN  LEU A 142      70.618  84.892  49.528  1.00  0.00      AP1  H
ATOM   2221  CA  LEU A 142      71.217  86.163  51.056  1.00  0.00      AP1  C
ATOM   2222  HA  LEU A 142      71.050  87.228  51.119  1.00  0.00      AP1  H
ATOM   2223  CB  LEU A 142      70.247  85.478  51.985  1.00  0.00      AP1  C
ATOM   2224  HB1 LEU A 142      70.305  85.958  52.985  1.00  0.00      AP1  H
ATOM   2225  HB2 LEU A 142      70.611  84.435  52.110  1.00  0.00      AP1  H
ATOM   2226  CG  LEU A 142      68.751  85.427  51.651  1.00  0.00      AP1  C
ATOM   2227  HG  LEU A 142      68.639  84.960  50.650  1.00  0.00      AP1  H
ATOM   2228  CD1 LEU A 142      67.922  84.355  52.492  1.00  0.00      AP1  C
ATOM   2229 HD11 LEU A 142      67.819  84.580  53.575  1.00  0.00      AP1  H
ATOM   2230 HD12 LEU A 142      66.907  84.403  52.043  1.00  0.00      AP1  H
ATOM   2231 HD13 LEU A 142      68.225  83.287  52.451  1.00  0.00      AP1  H
ATOM   2232  CD2 LEU A 142      68.057  86.800  51.558  1.00  0.00      AP1  C
ATOM   2233 HD21 LEU A 142      68.618  87.494  50.896  1.00  0.00      AP1  H
ATOM   2234 HD22 LEU A 142      67.014  86.689  51.193  1.00  0.00      AP1  H
ATOM   2235 HD23 LEU A 142      68.128  87.271  52.561  1.00  0.00      AP1  H
ATOM   2236  C   LEU A 142      72.616  86.026  51.650  1.00  0.00      AP1  C
ATOM   2237  O   LEU A 142      73.277  84.978  51.678  1.00  0.00      AP1  O
ATOM   2238  N   GLU A 143      73.076  87.192  52.139  1.00  0.00      AP1  N
ATOM   2239  HN  GLU A 143      72.505  87.982  51.932  1.00  0.00      AP1  H
ATOM   2240  CA  GLU A 143      74.393  87.329  52.738  1.00  0.00      AP1  C
ATOM   2241  HA  GLU A 143      74.626  86.341  53.106  1.00  0.00      AP1  H
ATOM   2242  CB  GLU A 143      75.434  87.958  51.734  1.00  0.00      AP1  C
ATOM   2243  HB1 GLU A 143      76.392  88.258  52.212  1.00  0.00      AP1  H
ATOM   2244  HB2 GLU A 143      75.092  88.945  51.354  1.00  0.00      AP1  H
ATOM   2245  CG  GLU A 143      75.683  87.074  50.560  1.00  0.00      AP1  C
ATOM   2246  HG1 GLU A 143      74.772  86.765  50.003  1.00  0.00      AP1  H
ATOM   2247  HG2 GLU A 143      76.112  86.189  51.077  1.00  0.00      AP1  H
ATOM   2248  CD  GLU A 143      76.709  87.704  49.633  1.00  0.00      AP1  C
ATOM   2249  OE1 GLU A 143      76.500  88.837  49.142  1.00  0.00      AP1  O
ATOM   2250  OE2 GLU A 143      77.799  87.133  49.447  1.00  0.00      AP1  O
ATOM   2251  C   GLU A 143      74.155  88.347  53.897  1.00  0.00      AP1  C
ATOM   2252  O   GLU A 143      74.114  89.550  53.670  1.00  0.00      AP1  O
ATOM   2253  N   ARG A 144      74.147  87.820  55.184  1.00  0.00      AP1  N
ATOM   2254  HN  ARG A 144      74.185  86.832  55.315  1.00  0.00      AP1  H
ATOM   2255  CA  ARG A 144      73.853  88.613  56.371  1.00  0.00      AP1  C
ATOM   2256  HA  ARG A 144      73.343  89.530  56.112  1.00  0.00      AP1  H
ATOM   2257  CB  ARG A 144      72.958  87.818  57.341  1.00  0.00      AP1  C
ATOM   2258  HB1 ARG A 144      72.618  88.512  58.139  1.00  0.00      AP1  H
ATOM   2259  HB2 ARG A 144      73.563  87.007  57.800  1.00  0.00      AP1  H
ATOM   2260  CG  ARG A 144      71.649  87.160  56.831  1.00  0.00      AP1  C
ATOM   2261  HG1 ARG A 144      71.166  86.816  57.771  1.00  0.00      AP1  H
ATOM   2262  HG2 ARG A 144      72.039  86.334  56.198  1.00  0.00      AP1  H
ATOM   2263  CD  ARG A 144      70.592  87.990  56.031  1.00  0.00      AP1  C
ATOM   2264  HD1 ARG A 144      71.181  88.253  55.126  1.00  0.00      AP1  H
ATOM   2265  HD2 ARG A 144      70.271  88.873  56.623  1.00  0.00      AP1  H
ATOM   2266  NE  ARG A 144      69.473  87.077  55.702  1.00  0.00      AP1  N
ATOM   2267  HE  ARG A 144      69.272  86.257  56.237  1.00  0.00      AP1  H
ATOM   2268  CZ  ARG A 144      68.314  87.660  55.434  1.00  0.00      AP1  C
ATOM   2269  NH1 ARG A 144      68.243  88.972  55.047  1.00  0.00      AP1  N
ATOM   2270 HH11 ARG A 144      69.051  89.310  54.565  1.00  0.00      AP1  H
ATOM   2271 HH12 ARG A 144      67.316  89.297  54.855  1.00  0.00      AP1  H
ATOM   2272  NH2 ARG A 144      67.140  87.019  55.601  1.00  0.00      AP1  N
ATOM   2273 HH21 ARG A 144      67.151  86.123  56.045  1.00  0.00      AP1  H
ATOM   2274 HH22 ARG A 144      66.289  87.476  55.343  1.00  0.00      AP1  H
ATOM   2275  C   ARG A 144      75.160  88.910  57.040  1.00  0.00      AP1  C
ATOM   2276  O   ARG A 144      75.161  89.362  58.161  1.00  0.00      AP1  O
ATOM   2277  N   GLY A 145      76.285  88.575  56.358  1.00  0.00      AP1  N
ATOM   2278  HN  GLY A 145      76.276  87.937  55.592  1.00  0.00      AP1  H
ATOM   2279  CA  GLY A 145      77.583  88.935  56.877  1.00  0.00      AP1  C
ATOM   2280  HA1 GLY A 145      77.442  89.384  57.849  1.00  0.00      AP1  H
ATOM   2281  HA2 GLY A 145      78.131  89.397  56.069  1.00  0.00      AP1  H
ATOM   2282  C   GLY A 145      78.322  87.701  57.213  1.00  0.00      AP1  C
ATOM   2283  O   GLY A 145      78.979  87.085  56.351  1.00  0.00      AP1  O
ATOM   2284  N   GLN A 146      78.289  87.300  58.543  1.00  0.00      AP1  N
ATOM   2285  HN  GLN A 146      77.777  87.785  59.248  1.00  0.00      AP1  H
ATOM   2286  CA  GLN A 146      78.862  86.001  58.935  1.00  0.00      AP1  C
ATOM   2287  HA  GLN A 146      79.807  85.844  58.435  1.00  0.00      AP1  H
ATOM   2288  CB  GLN A 146      79.046  85.832  60.480  1.00  0.00      AP1  C
ATOM   2289  HB1 GLN A 146      79.326  84.782  60.711  1.00  0.00      AP1  H
ATOM   2290  HB2 GLN A 146      78.142  86.093  61.071  1.00  0.00      AP1  H
ATOM   2291  CG  GLN A 146      80.272  86.681  61.004  1.00  0.00      AP1  C
ATOM   2292  HG1 GLN A 146      80.211  86.529  62.103  1.00  0.00      AP1  H
ATOM   2293  HG2 GLN A 146      80.041  87.731  60.723  1.00  0.00      AP1  H
ATOM   2294  CD  GLN A 146      81.605  86.323  60.411  1.00  0.00      AP1  C
ATOM   2295  OE1 GLN A 146      82.158  85.272  60.540  1.00  0.00      AP1  O
ATOM   2296  NE2 GLN A 146      82.210  87.310  59.717  1.00  0.00      AP1  N
ATOM   2297 HE21 GLN A 146      81.831  88.218  59.537  1.00  0.00      AP1  H
ATOM   2298 HE22 GLN A 146      83.176  87.225  59.474  1.00  0.00      AP1  H
ATOM   2299  C   GLN A 146      78.020  84.744  58.378  1.00  0.00      AP1  C
ATOM   2300  O   GLN A 146      78.526  83.729  57.932  1.00  0.00      AP1  O
ATOM   2301  N   LEU A 147      76.691  84.974  58.403  1.00  0.00      AP1  N
ATOM   2302  HN  LEU A 147      76.232  85.661  58.961  1.00  0.00      AP1  H
ATOM   2303  CA  LEU A 147      75.755  83.911  57.877  1.00  0.00      AP1  C
ATOM   2304  HA  LEU A 147      76.188  82.921  57.866  1.00  0.00      AP1  H
ATOM   2305  CB  LEU A 147      74.431  83.769  58.646  1.00  0.00      AP1  C
ATOM   2306  HB1 LEU A 147      73.978  84.757  58.873  1.00  0.00      AP1  H
ATOM   2307  HB2 LEU A 147      74.603  83.286  59.631  1.00  0.00      AP1  H
ATOM   2308  CG  LEU A 147      73.262  82.945  58.029  1.00  0.00      AP1  C
ATOM   2309  HG  LEU A 147      73.006  83.344  57.025  1.00  0.00      AP1  H
ATOM   2310  CD1 LEU A 147      73.552  81.413  58.061  1.00  0.00      AP1  C
ATOM   2311 HD11 LEU A 147      73.975  81.101  59.040  1.00  0.00      AP1  H
ATOM   2312 HD12 LEU A 147      72.639  80.800  57.903  1.00  0.00      AP1  H
ATOM   2313 HD13 LEU A 147      74.220  81.063  57.244  1.00  0.00      AP1  H
ATOM   2314  CD2 LEU A 147      72.004  83.205  58.877  1.00  0.00      AP1  C
ATOM   2315 HD21 LEU A 147      71.838  84.302  58.936  1.00  0.00      AP1  H
ATOM   2316 HD22 LEU A 147      71.061  82.711  58.558  1.00  0.00      AP1  H
ATOM   2317 HD23 LEU A 147      72.151  82.868  59.925  1.00  0.00      AP1  H
ATOM   2318  C   LEU A 147      75.507  84.110  56.417  1.00  0.00      AP1  C
ATOM   2319  O   LEU A 147      74.774  85.015  56.034  1.00  0.00      AP1  O
ATOM   2320  N   VAL A 148      75.912  83.150  55.542  1.00  0.00      AP1  N
ATOM   2321  HN  VAL A 148      76.487  82.379  55.804  1.00  0.00      AP1  H
ATOM   2322  CA  VAL A 148      75.643  83.276  54.097  1.00  0.00      AP1  C
ATOM   2323  HA  VAL A 148      75.102  84.163  53.804  1.00  0.00      AP1  H
ATOM   2324  CB  VAL A 148      77.065  83.349  53.382  1.00  0.00      AP1  C
ATOM   2325  HB  VAL A 148      77.570  82.446  53.787  1.00  0.00      AP1  H
ATOM   2326  CG1 VAL A 148      76.918  83.319  51.849  1.00  0.00      AP1  C
ATOM   2327 HG11 VAL A 148      76.351  82.423  51.516  1.00  0.00      AP1  H
ATOM   2328 HG12 VAL A 148      76.402  84.145  51.314  1.00  0.00      AP1  H
ATOM   2329 HG13 VAL A 148      77.963  83.276  51.475  1.00  0.00      AP1  H
ATOM   2330  CG2 VAL A 148      77.719  84.597  53.933  1.00  0.00      AP1  C
ATOM   2331 HG21 VAL A 148      78.531  84.937  53.255  1.00  0.00      AP1  H
ATOM   2332 HG22 VAL A 148      77.036  85.464  53.806  1.00  0.00      AP1  H
ATOM   2333 HG23 VAL A 148      78.082  84.525  54.980  1.00  0.00      AP1  H
ATOM   2334  C   VAL A 148      74.829  82.071  53.632  1.00  0.00      AP1  C
ATOM   2335  O   VAL A 148      75.134  80.915  53.847  1.00  0.00      AP1  O
ATOM   2336  N   MET A 149      73.697  82.334  53.008  1.00  0.00      AP1  N
ATOM   2337  HN  MET A 149      73.437  83.276  52.811  1.00  0.00      AP1  H
ATOM   2338  CA  MET A 149      72.681  81.334  52.766  1.00  0.00      AP1  C
ATOM   2339  HA  MET A 149      73.162  80.374  52.883  1.00  0.00      AP1  H
ATOM   2340  CB  MET A 149      71.498  81.442  53.803  1.00  0.00      AP1  C
ATOM   2341  HB1 MET A 149      71.407  82.546  53.890  1.00  0.00      AP1  H
ATOM   2342  HB2 MET A 149      71.703  81.050  54.823  1.00  0.00      AP1  H
ATOM   2343  CG  MET A 149      70.255  80.683  53.359  1.00  0.00      AP1  C
ATOM   2344  HG1 MET A 149      70.419  79.600  53.173  1.00  0.00      AP1  H
ATOM   2345  HG2 MET A 149      69.800  81.106  52.438  1.00  0.00      AP1  H
ATOM   2346  SD  MET A 149      69.036  80.746  54.614  1.00  0.00      AP1  S
ATOM   2347  CE  MET A 149      69.697  79.488  55.826  1.00  0.00      AP1  C
ATOM   2348  HE1 MET A 149      70.628  79.789  56.353  1.00  0.00      AP1  H
ATOM   2349  HE2 MET A 149      68.868  79.157  56.487  1.00  0.00      AP1  H
ATOM   2350  HE3 MET A 149      69.994  78.527  55.354  1.00  0.00      AP1  H
ATOM   2351  C   MET A 149      72.124  81.413  51.378  1.00  0.00      AP1  C
ATOM   2352  O   MET A 149      71.847  82.515  50.875  1.00  0.00      AP1  O
ATOM   2353  N   ASP A 150      71.886  80.308  50.653  1.00  0.00      AP1  N
ATOM   2354  HN  ASP A 150      72.033  79.447  51.133  1.00  0.00      AP1  H
ATOM   2355  CA  ASP A 150      71.491  80.352  49.227  1.00  0.00      AP1  C
ATOM   2356  HA  ASP A 150      71.478  81.410  49.013  1.00  0.00      AP1  H
ATOM   2357  CB  ASP A 150      72.592  79.525  48.616  1.00  0.00      AP1  C
ATOM   2358  HB1 ASP A 150      72.547  78.442  48.859  1.00  0.00      AP1  H
ATOM   2359  HB2 ASP A 150      73.541  79.888  49.064  1.00  0.00      AP1  H
ATOM   2360  CG  ASP A 150      72.659  79.739  47.150  1.00  0.00      AP1  C
ATOM   2361  OD1 ASP A 150      71.645  80.146  46.544  1.00  0.00      AP1  O
ATOM   2362  OD2 ASP A 150      73.672  79.378  46.519  1.00  0.00      AP1  O
ATOM   2363  C   ASP A 150      70.073  79.810  49.076  1.00  0.00      AP1  C
ATOM   2364  O   ASP A 150      69.812  78.593  49.173  1.00  0.00      AP1  O
ATOM   2365  N   GLN A 151      69.124  80.673  48.793  1.00  0.00      AP1  N
ATOM   2366  HN  GLN A 151      69.261  81.658  48.866  1.00  0.00      AP1  H
ATOM   2367  CA  GLN A 151      67.849  80.280  48.397  1.00  0.00      AP1  C
ATOM   2368  HA  GLN A 151      67.593  79.477  49.073  1.00  0.00      AP1  H
ATOM   2369  CB  GLN A 151      66.772  81.432  48.392  1.00  0.00      AP1  C
ATOM   2370  HB1 GLN A 151      65.768  81.163  47.999  1.00  0.00      AP1  H
ATOM   2371  HB2 GLN A 151      67.090  82.310  47.791  1.00  0.00      AP1  H
ATOM   2372  CG  GLN A 151      66.553  81.976  49.814  1.00  0.00      AP1  C
ATOM   2373  HG1 GLN A 151      65.696  82.679  49.900  1.00  0.00      AP1  H
ATOM   2374  HG2 GLN A 151      67.442  82.550  50.152  1.00  0.00      AP1  H
ATOM   2375  CD  GLN A 151      66.242  80.846  50.829  1.00  0.00      AP1  C
ATOM   2376  OE1 GLN A 151      66.987  80.684  51.788  1.00  0.00      AP1  O
ATOM   2377  NE2 GLN A 151      65.134  80.127  50.639  1.00  0.00      AP1  N
ATOM   2378 HE21 GLN A 151      64.444  80.466  49.999  1.00  0.00      AP1  H
ATOM   2379 HE22 GLN A 151      64.950  79.373  51.269  1.00  0.00      AP1  H
ATOM   2380  C   GLN A 151      67.800  79.600  47.029  1.00  0.00      AP1  C
ATOM   2381  O   GLN A 151      66.918  78.826  46.733  1.00  0.00      AP1  O
ATOM   2382  N   GLU A 152      68.822  79.868  46.150  1.00  0.00      AP1  N
ATOM   2383  HN  GLU A 152      69.657  80.306  46.474  1.00  0.00      AP1  H
ATOM   2384  CA  GLU A 152      68.976  79.083  44.928  1.00  0.00      AP1  C
ATOM   2385  HA  GLU A 152      68.024  79.135  44.421  1.00  0.00      AP1  H
ATOM   2386  CB  GLU A 152      69.946  79.781  43.938  1.00  0.00      AP1  C
ATOM   2387  HB1 GLU A 152      70.870  80.074  44.481  1.00  0.00      AP1  H
ATOM   2388  HB2 GLU A 152      69.460  80.726  43.615  1.00  0.00      AP1  H
ATOM   2389  CG  GLU A 152      70.295  78.906  42.717  1.00  0.00      AP1  C
ATOM   2390  HG1 GLU A 152      69.444  78.513  42.119  1.00  0.00      AP1  H
ATOM   2391  HG2 GLU A 152      70.817  77.994  43.077  1.00  0.00      AP1  H
ATOM   2392  CD  GLU A 152      71.337  79.567  41.890  1.00  0.00      AP1  C
ATOM   2393  OE1 GLU A 152      71.661  80.717  42.128  1.00  0.00      AP1  O
ATOM   2394  OE2 GLU A 152      71.835  78.967  40.899  1.00  0.00      AP1  O
ATOM   2395  C   GLU A 152      69.220  77.563  45.168  1.00  0.00      AP1  C
ATOM   2396  O   GLU A 152      68.592  76.746  44.539  1.00  0.00      AP1  O
ATOM   2397  N   ARG A 153      70.228  77.313  46.018  1.00  0.00      AP1  N
ATOM   2398  HN  ARG A 153      70.580  78.142  46.447  1.00  0.00      AP1  H
ATOM   2399  CA  ARG A 153      70.660  75.935  46.199  1.00  0.00      AP1  C
ATOM   2400  HA  ARG A 153      70.442  75.345  45.321  1.00  0.00      AP1  H
ATOM   2401  CB  ARG A 153      72.249  75.993  46.383  1.00  0.00      AP1  C
ATOM   2402  HB1 ARG A 153      72.585  74.943  46.518  1.00  0.00      AP1  H
ATOM   2403  HB2 ARG A 153      72.377  76.645  47.274  1.00  0.00      AP1  H
ATOM   2404  CG  ARG A 153      72.950  76.486  45.163  1.00  0.00      AP1  C
ATOM   2405  HG1 ARG A 153      72.634  77.529  44.949  1.00  0.00      AP1  H
ATOM   2406  HG2 ARG A 153      72.593  75.893  44.294  1.00  0.00      AP1  H
ATOM   2407  CD  ARG A 153      74.488  76.275  45.287  1.00  0.00      AP1  C
ATOM   2408  HD1 ARG A 153      74.777  75.795  44.327  1.00  0.00      AP1  H
ATOM   2409  HD2 ARG A 153      74.661  75.493  46.057  1.00  0.00      AP1  H
ATOM   2410  NE  ARG A 153      75.219  77.523  45.493  1.00  0.00      AP1  N
ATOM   2411  HE  ARG A 153      74.723  78.320  45.841  1.00  0.00      AP1  H
ATOM   2412  CZ  ARG A 153      76.475  77.698  45.338  1.00  0.00      AP1  C
ATOM   2413  NH1 ARG A 153      77.333  76.694  45.062  1.00  0.00      AP1  N
ATOM   2414 HH11 ARG A 153      76.894  75.799  44.986  1.00  0.00      AP1  H
ATOM   2415 HH12 ARG A 153      78.294  76.964  45.006  1.00  0.00      AP1  H
ATOM   2416  NH2 ARG A 153      76.983  78.891  45.541  1.00  0.00      AP1  N
ATOM   2417 HH21 ARG A 153      76.469  79.726  45.738  1.00  0.00      AP1  H
ATOM   2418 HH22 ARG A 153      77.967  79.038  45.434  1.00  0.00      AP1  H
ATOM   2419  C   ARG A 153      70.112  75.200  47.386  1.00  0.00      AP1  C
ATOM   2420  O   ARG A 153      70.412  74.023  47.659  1.00  0.00      AP1  O
HETATM 2421  N   HSD A 154      69.336  75.933  48.232  1.00  0.00      AP1  N
HETATM 2422  HN  HSD A 154      69.229  76.913  48.089  1.00  0.00      AP1  H
HETATM 2423  CA  HSD A 154      68.814  75.396  49.434  1.00  0.00      AP1  C
HETATM 2424  HA  HSD A 154      68.367  76.178  50.030  1.00  0.00      AP1  H
HETATM 2425  CB  HSD A 154      67.785  74.278  49.210  1.00  0.00      AP1  C
HETATM 2426  HB1 HSD A 154      67.618  73.710  50.150  1.00  0.00      AP1  H
HETATM 2427  HB2 HSD A 154      68.056  73.570  48.398  1.00  0.00      AP1  H
HETATM 2428  ND1 HSD A 154      65.490  73.879  48.477  1.00  0.00      AP1  N
HETATM 2429  HD1 HSD A 154      65.523  72.952  48.103  1.00  0.00      AP1  H
HETATM 2430  CG  HSD A 154      66.434  74.767  48.897  1.00  0.00      AP1  C
HETATM 2431  CE1 HSD A 154      64.414  74.644  48.222  1.00  0.00      AP1  C
HETATM 2432  HE1 HSD A 154      63.472  74.231  47.860  1.00  0.00      AP1  H
HETATM 2433  NE2 HSD A 154      64.655  75.961  48.456  1.00  0.00      AP1  N
HETATM 2434  CD2 HSD A 154      65.885  76.024  48.942  1.00  0.00      AP1  C
HETATM 2435  HD2 HSD A 154      66.191  76.980  49.348  1.00  0.00      AP1  H
HETATM 2436  C   HSD A 154      69.929  74.850  50.422  1.00  0.00      AP1  C
HETATM 2437  O   HSD A 154      69.910  73.693  50.864  1.00  0.00      AP1  O
ATOM   2438  N   THR A 155      70.995  75.705  50.610  1.00  0.00      AP1  N
ATOM   2439  HN  THR A 155      71.064  76.619  50.217  1.00  0.00      AP1  H
ATOM   2440  CA  THR A 155      72.123  75.339  51.454  1.00  0.00      AP1  C
ATOM   2441  HA  THR A 155      71.689  74.673  52.184  1.00  0.00      AP1  H
ATOM   2442  CB  THR A 155      73.216  74.580  50.687  1.00  0.00      AP1  C
ATOM   2443  HB  THR A 155      72.725  73.956  49.910  1.00  0.00      AP1  H
ATOM   2444  OG1 THR A 155      74.114  73.817  51.519  1.00  0.00      AP1  O
ATOM   2445  HG1 THR A 155      74.823  73.621  50.904  1.00  0.00      AP1  H
ATOM   2446  CG2 THR A 155      73.982  75.587  49.836  1.00  0.00      AP1  C
ATOM   2447 HG21 THR A 155      73.330  76.254  49.233  1.00  0.00      AP1  H
ATOM   2448 HG22 THR A 155      74.666  76.163  50.496  1.00  0.00      AP1  H
ATOM   2449 HG23 THR A 155      74.624  75.154  49.040  1.00  0.00      AP1  H
ATOM   2450  C   THR A 155      72.664  76.564  52.158  1.00  0.00      AP1  C
ATOM   2451  O   THR A 155      72.086  77.640  51.944  1.00  0.00      AP1  O
ATOM   2452  N   CYS A 156      73.667  76.313  53.083  1.00  0.00      AP1  N
ATOM   2453  HN  CYS A 156      74.252  75.511  53.181  1.00  0.00      AP1  H
ATOM   2454  CA  CYS A 156      74.093  77.370  53.991  1.00  0.00      AP1  C
ATOM   2455  HA  CYS A 156      73.738  78.326  53.635  1.00  0.00      AP1  H
ATOM   2456  CB  CYS A 156      73.374  77.087  55.357  1.00  0.00      AP1  C
ATOM   2457  HB1 CYS A 156      73.581  76.035  55.650  1.00  0.00      AP1  H
ATOM   2458  HB2 CYS A 156      72.284  77.101  55.141  1.00  0.00      AP1  H
ATOM   2459  SG  CYS A 156      73.614  78.267  56.689  1.00  0.00      AP1  S
ATOM   2460  HG1 CYS A 156      74.936  78.234  56.778  1.00  0.00      AP1  H
ATOM   2461  C   CYS A 156      75.582  77.366  54.197  1.00  0.00      AP1  C
ATOM   2462  O   CYS A 156      76.226  76.314  54.208  1.00  0.00      AP1  O
ATOM   2463  N   THR A 157      76.242  78.511  54.373  1.00  0.00      AP1  N
ATOM   2464  HN  THR A 157      75.829  79.398  54.184  1.00  0.00      AP1  H
ATOM   2465  CA  THR A 157      77.695  78.460  54.363  1.00  0.00      AP1  C
ATOM   2466  HA  THR A 157      78.073  77.611  54.914  1.00  0.00      AP1  H
ATOM   2467  CB  THR A 157      78.252  78.504  52.931  1.00  0.00      AP1  C
ATOM   2468  HB  THR A 157      77.798  77.582  52.509  1.00  0.00      AP1  H
ATOM   2469  OG1 THR A 157      79.665  78.430  52.866  1.00  0.00      AP1  O
ATOM   2470  HG1 THR A 157      79.938  78.439  51.946  1.00  0.00      AP1  H
ATOM   2471  CG2 THR A 157      77.755  79.696  52.111  1.00  0.00      AP1  C
ATOM   2472 HG21 THR A 157      78.319  80.592  52.449  1.00  0.00      AP1  H
ATOM   2473 HG22 THR A 157      78.027  79.385  51.079  1.00  0.00      AP1  H
ATOM   2474 HG23 THR A 157      76.653  79.840  52.117  1.00  0.00      AP1  H
ATOM   2475  C   THR A 157      78.267  79.583  55.251  1.00  0.00      AP1  C
ATOM   2476  O   THR A 157      77.527  80.482  55.665  1.00  0.00      AP1  O
ATOM   2477  N   TRP A 158      79.539  79.453  55.627  1.00  0.00      AP1  N
ATOM   2478  HN  TRP A 158      80.130  78.757  55.227  1.00  0.00      AP1  H
ATOM   2479  CA  TRP A 158      80.280  80.376  56.442  1.00  0.00      AP1  C
ATOM   2480  HA  TRP A 158      79.989  81.396  56.241  1.00  0.00      AP1  H
ATOM   2481  CB  TRP A 158      79.834  80.127  57.950  1.00  0.00      AP1  C
ATOM   2482  HB1 TRP A 158      79.585  79.066  58.163  1.00  0.00      AP1  H
ATOM   2483  HB2 TRP A 158      78.890  80.703  58.058  1.00  0.00      AP1  H
ATOM   2484  CG  TRP A 158      80.647  80.714  59.102  1.00  0.00      AP1  C
ATOM   2485  CD1 TRP A 158      80.813  82.019  59.418  1.00  0.00      AP1  C
ATOM   2486  HD1 TRP A 158      80.343  82.836  58.889  1.00  0.00      AP1  H
ATOM   2487  NE1 TRP A 158      81.849  82.256  60.277  1.00  0.00      AP1  N
ATOM   2488  HE1 TRP A 158      82.170  83.098  60.652  1.00  0.00      AP1  H
ATOM   2489  CE2 TRP A 158      82.341  81.001  60.621  1.00  0.00      AP1  C
ATOM   2490  CD2 TRP A 158      81.617  80.016  59.914  1.00  0.00      AP1  C
ATOM   2491  CE3 TRP A 158      82.011  78.640  60.078  1.00  0.00      AP1  C
ATOM   2492  HE3 TRP A 158      81.393  77.948  59.525  1.00  0.00      AP1  H
ATOM   2493  CZ3 TRP A 158      83.058  78.304  60.936  1.00  0.00      AP1  C
ATOM   2494  HZ3 TRP A 158      83.354  77.284  61.129  1.00  0.00      AP1  H
ATOM   2495  CZ2 TRP A 158      83.329  80.710  61.488  1.00  0.00      AP1  C
ATOM   2496  HZ2 TRP A 158      83.929  81.398  62.065  1.00  0.00      AP1  H
ATOM   2497  CH2 TRP A 158      83.711  79.351  61.586  1.00  0.00      AP1  C
ATOM   2498  HH2 TRP A 158      84.449  79.106  62.335  1.00  0.00      AP1  H
ATOM   2499  C   TRP A 158      81.772  80.227  56.237  1.00  0.00      AP1  C
ATOM   2500  O   TRP A 158      82.274  79.080  56.184  1.00  0.00      AP1  O
ATOM   2501  N   LYS A 159      82.401  81.361  55.945  1.00  0.00      AP1  N
ATOM   2502  HN  LYS A 159      81.875  82.203  56.035  1.00  0.00      AP1  H
ATOM   2503  CA  LYS A 159      83.759  81.594  55.578  1.00  0.00      AP1  C
ATOM   2504  HA  LYS A 159      83.681  82.605  55.207  1.00  0.00      AP1  H
ATOM   2505  CB  LYS A 159      84.710  81.679  56.831  1.00  0.00      AP1  C
ATOM   2506  HB1 LYS A 159      84.307  82.527  57.426  1.00  0.00      AP1  H
ATOM   2507  HB2 LYS A 159      85.732  82.007  56.543  1.00  0.00      AP1  H
ATOM   2508  CG  LYS A 159      84.915  80.355  57.596  1.00  0.00      AP1  C
ATOM   2509  HG1 LYS A 159      85.272  79.652  56.813  1.00  0.00      AP1  H
ATOM   2510  HG2 LYS A 159      83.957  79.885  57.904  1.00  0.00      AP1  H
ATOM   2511  CD  LYS A 159      85.845  80.460  58.796  1.00  0.00      AP1  C
ATOM   2512  HD1 LYS A 159      85.274  80.857  59.662  1.00  0.00      AP1  H
ATOM   2513  HD2 LYS A 159      86.721  81.132  58.671  1.00  0.00      AP1  H
ATOM   2514  CE  LYS A 159      86.303  79.074  59.415  1.00  0.00      AP1  C
ATOM   2515  HE1 LYS A 159      85.457  78.356  59.453  1.00  0.00      AP1  H
ATOM   2516  HE2 LYS A 159      86.521  79.230  60.494  1.00  0.00      AP1  H
ATOM   2517  NZ  LYS A 159      87.555  78.480  58.910  1.00  0.00      AP1  N
ATOM   2518  HZ1 LYS A 159      87.846  77.814  59.653  1.00  0.00      AP1  H
ATOM   2519  HZ2 LYS A 159      87.406  77.914  58.050  1.00  0.00      AP1  H
ATOM   2520  HZ3 LYS A 159      88.281  79.213  58.779  1.00  0.00      AP1  H
ATOM   2521  C   LYS A 159      84.326  80.738  54.435  1.00  0.00      AP1  C
ATOM   2522  O   LYS A 159      85.509  80.367  54.407  1.00  0.00      AP1  O
ATOM   2523  N   GLY A 160      83.576  80.466  53.352  1.00  0.00      AP1  N
ATOM   2524  HN  GLY A 160      82.681  80.904  53.309  1.00  0.00      AP1  H
ATOM   2525  CA  GLY A 160      83.904  79.556  52.213  1.00  0.00      AP1  C
ATOM   2526  HA1 GLY A 160      84.934  79.639  51.897  1.00  0.00      AP1  H
ATOM   2527  HA2 GLY A 160      83.216  79.667  51.388  1.00  0.00      AP1  H
ATOM   2528  C   GLY A 160      83.727  78.113  52.511  1.00  0.00      AP1  C
ATOM   2529  O   GLY A 160      84.155  77.267  51.773  1.00  0.00      AP1  O
ATOM   2530  N   GLU A 161      83.137  77.693  53.634  1.00  0.00      AP1  N
ATOM   2531  HN  GLU A 161      82.828  78.313  54.351  1.00  0.00      AP1  H
ATOM   2532  CA  GLU A 161      83.106  76.374  54.086  1.00  0.00      AP1  C
ATOM   2533  HA  GLU A 161      83.460  75.669  53.349  1.00  0.00      AP1  H
ATOM   2534  CB  GLU A 161      83.942  76.337  55.396  1.00  0.00      AP1  C
ATOM   2535  HB1 GLU A 161      83.802  75.347  55.881  1.00  0.00      AP1  H
ATOM   2536  HB2 GLU A 161      83.564  77.062  56.149  1.00  0.00      AP1  H
ATOM   2537  CG  GLU A 161      85.362  76.750  55.114  1.00  0.00      AP1  C
ATOM   2538  HG1 GLU A 161      85.538  77.820  54.876  1.00  0.00      AP1  H
ATOM   2539  HG2 GLU A 161      85.703  76.183  54.221  1.00  0.00      AP1  H
ATOM   2540  CD  GLU A 161      86.335  76.370  56.204  1.00  0.00      AP1  C
ATOM   2541  OE1 GLU A 161      87.319  77.045  56.607  1.00  0.00      AP1  O
ATOM   2542  OE2 GLU A 161      86.073  75.277  56.895  1.00  0.00      AP1  O
ATOM   2543  C   GLU A 161      81.669  75.978  54.352  1.00  0.00      AP1  C
ATOM   2544  O   GLU A 161      81.135  76.463  55.400  1.00  0.00      AP1  O
ATOM   2545  N   PRO A 162      80.927  75.224  53.508  1.00  0.00      AP1  N
ATOM   2546  CD  PRO A 162      81.332  75.146  52.100  1.00  0.00      AP1  C
ATOM   2547  HD1 PRO A 162      81.740  76.058  51.615  1.00  0.00      AP1  H
ATOM   2548  HD2 PRO A 162      82.100  74.349  52.001  1.00  0.00      AP1  H
ATOM   2549  CA  PRO A 162      79.496  74.994  53.674  1.00  0.00      AP1  C
ATOM   2550  HA  PRO A 162      78.850  75.843  53.506  1.00  0.00      AP1  H
ATOM   2551  CB  PRO A 162      79.292  73.967  52.547  1.00  0.00      AP1  C
ATOM   2552  HB1 PRO A 162      78.217  73.836  52.302  1.00  0.00      AP1  H
ATOM   2553  HB2 PRO A 162      79.738  72.985  52.814  1.00  0.00      AP1  H
ATOM   2554  CG  PRO A 162      80.116  74.583  51.375  1.00  0.00      AP1  C
ATOM   2555  HG1 PRO A 162      79.548  75.462  51.000  1.00  0.00      AP1  H
ATOM   2556  HG2 PRO A 162      80.364  73.820  50.607  1.00  0.00      AP1  H
ATOM   2557  C   PRO A 162      79.111  74.359  55.036  1.00  0.00      AP1  C
ATOM   2558  O   PRO A 162      79.967  73.724  55.717  1.00  0.00      AP1  O
ATOM   2559  N   VAL A 163      77.856  74.442  55.404  1.00  0.00      AP1  N
ATOM   2560  HN  VAL A 163      77.280  74.859  54.704  1.00  0.00      AP1  H
ATOM   2561  CA  VAL A 163      77.285  73.795  56.548  1.00  0.00      AP1  C
ATOM   2562  HA  VAL A 163      77.964  73.141  57.074  1.00  0.00      AP1  H
ATOM   2563  CB  VAL A 163      76.871  74.840  57.607  1.00  0.00      AP1  C
ATOM   2564  HB  VAL A 163      76.203  75.600  57.146  1.00  0.00      AP1  H
ATOM   2565  CG1 VAL A 163      76.077  74.028  58.634  1.00  0.00      AP1  C
ATOM   2566 HG11 VAL A 163      76.014  74.575  59.599  1.00  0.00      AP1  H
ATOM   2567 HG12 VAL A 163      75.019  73.852  58.341  1.00  0.00      AP1  H
ATOM   2568 HG13 VAL A 163      76.543  73.038  58.826  1.00  0.00      AP1  H
ATOM   2569  CG2 VAL A 163      78.086  75.612  58.234  1.00  0.00      AP1  C
ATOM   2570 HG21 VAL A 163      78.796  74.842  58.604  1.00  0.00      AP1  H
ATOM   2571 HG22 VAL A 163      78.620  76.136  57.413  1.00  0.00      AP1  H
ATOM   2572 HG23 VAL A 163      77.708  76.191  59.105  1.00  0.00      AP1  H
ATOM   2573  C   VAL A 163      76.068  72.915  56.131  1.00  0.00      AP1  C
ATOM   2574  O   VAL A 163      75.142  73.400  55.570  1.00  0.00      AP1  O
ATOM   2575  N   THR A 164      76.262  71.558  56.299  1.00  0.00      AP1  N
ATOM   2576  HN  THR A 164      77.141  71.302  56.696  1.00  0.00      AP1  H
ATOM   2577  CA  THR A 164      75.283  70.617  55.794  1.00  0.00      AP1  C
ATOM   2578  HA  THR A 164      74.770  71.006  54.927  1.00  0.00      AP1  H
ATOM   2579  CB  THR A 164      75.887  69.264  55.465  1.00  0.00      AP1  C
ATOM   2580  HB  THR A 164      76.811  69.382  54.860  1.00  0.00      AP1  H
ATOM   2581  OG1 THR A 164      75.035  68.561  54.526  1.00  0.00      AP1  O
ATOM   2582  HG1 THR A 164      75.402  67.676  54.460  1.00  0.00      AP1  H
ATOM   2583  CG2 THR A 164      76.198  68.322  56.558  1.00  0.00      AP1  C
ATOM   2584 HG21 THR A 164      76.859  67.492  56.228  1.00  0.00      AP1  H
ATOM   2585 HG22 THR A 164      76.828  68.843  57.311  1.00  0.00      AP1  H
ATOM   2586 HG23 THR A 164      75.315  67.791  56.973  1.00  0.00      AP1  H
ATOM   2587  C   THR A 164      74.133  70.441  56.664  1.00  0.00      AP1  C
ATOM   2588  O   THR A 164      74.247  70.131  57.862  1.00  0.00      AP1  O
ATOM   2589  N   LEU A 165      72.972  70.675  56.091  1.00  0.00      AP1  N
ATOM   2590  HN  LEU A 165      72.956  70.939  55.130  1.00  0.00      AP1  H
ATOM   2591  CA  LEU A 165      71.689  70.705  56.870  1.00  0.00      AP1  C
ATOM   2592  HA  LEU A 165      71.821  70.381  57.892  1.00  0.00      AP1  H
ATOM   2593  CB  LEU A 165      70.953  72.107  56.856  1.00  0.00      AP1  C
ATOM   2594  HB1 LEU A 165      70.110  72.120  57.579  1.00  0.00      AP1  H
ATOM   2595  HB2 LEU A 165      70.457  72.237  55.870  1.00  0.00      AP1  H
ATOM   2596  CG  LEU A 165      71.870  73.294  57.248  1.00  0.00      AP1  C
ATOM   2597  HG  LEU A 165      72.653  73.292  56.461  1.00  0.00      AP1  H
ATOM   2598  CD1 LEU A 165      71.138  74.615  57.148  1.00  0.00      AP1  C
ATOM   2599 HD11 LEU A 165      71.855  75.447  57.314  1.00  0.00      AP1  H
ATOM   2600 HD12 LEU A 165      70.634  74.739  56.166  1.00  0.00      AP1  H
ATOM   2601 HD13 LEU A 165      70.304  74.690  57.878  1.00  0.00      AP1  H
ATOM   2602  CD2 LEU A 165      72.562  73.287  58.689  1.00  0.00      AP1  C
ATOM   2603 HD21 LEU A 165      71.781  73.105  59.458  1.00  0.00      AP1  H
ATOM   2604 HD22 LEU A 165      73.256  72.421  58.626  1.00  0.00      AP1  H
ATOM   2605 HD23 LEU A 165      73.111  74.242  58.827  1.00  0.00      AP1  H
ATOM   2606  C   LEU A 165      70.730  69.726  56.222  1.00  0.00      AP1  C
ATOM   2607  O   LEU A 165      70.833  69.440  55.043  1.00  0.00      AP1  O
ATOM   2608  N   THR A 166      69.741  69.306  57.061  1.00  0.00      AP1  N
ATOM   2609  HN  THR A 166      69.802  69.475  58.041  1.00  0.00      AP1  H
ATOM   2610  CA  THR A 166      68.544  68.681  56.581  1.00  0.00      AP1  C
ATOM   2611  HA  THR A 166      68.723  68.099  55.689  1.00  0.00      AP1  H
ATOM   2612  CB  THR A 166      67.809  67.713  57.426  1.00  0.00      AP1  C
ATOM   2613  HB  THR A 166      67.076  67.211  56.758  1.00  0.00      AP1  H
ATOM   2614  OG1 THR A 166      67.228  68.225  58.620  1.00  0.00      AP1  O
ATOM   2615  HG1 THR A 166      67.225  67.450  59.186  1.00  0.00      AP1  H
ATOM   2616  CG2 THR A 166      68.876  66.684  57.922  1.00  0.00      AP1  C
ATOM   2617 HG21 THR A 166      69.421  66.161  57.107  1.00  0.00      AP1  H
ATOM   2618 HG22 THR A 166      69.685  67.193  58.488  1.00  0.00      AP1  H
ATOM   2619 HG23 THR A 166      68.470  65.939  58.640  1.00  0.00      AP1  H
ATOM   2620  C   THR A 166      67.560  69.691  56.040  1.00  0.00      AP1  C
ATOM   2621  O   THR A 166      67.620  70.873  56.207  1.00  0.00      AP1  O
ATOM   2622  N   VAL A 167      66.550  69.153  55.360  1.00  0.00      AP1  N
ATOM   2623  HN  VAL A 167      66.546  68.185  55.120  1.00  0.00      AP1  H
ATOM   2624  CA  VAL A 167      65.401  69.896  54.842  1.00  0.00      AP1  C
ATOM   2625  HA  VAL A 167      65.744  70.527  54.036  1.00  0.00      AP1  H
ATOM   2626  CB  VAL A 167      64.577  68.905  54.082  1.00  0.00      AP1  C
ATOM   2627  HB  VAL A 167      63.775  69.485  53.576  1.00  0.00      AP1  H
ATOM   2628  CG1 VAL A 167      65.402  68.535  52.814  1.00  0.00      AP1  C
ATOM   2629 HG11 VAL A 167      66.213  67.814  53.051  1.00  0.00      AP1  H
ATOM   2630 HG12 VAL A 167      64.768  68.038  52.049  1.00  0.00      AP1  H
ATOM   2631 HG13 VAL A 167      65.843  69.459  52.382  1.00  0.00      AP1  H
ATOM   2632  CG2 VAL A 167      64.083  67.747  54.928  1.00  0.00      AP1  C
ATOM   2633 HG21 VAL A 167      64.883  67.116  55.372  1.00  0.00      AP1  H
ATOM   2634 HG22 VAL A 167      63.441  68.149  55.740  1.00  0.00      AP1  H
ATOM   2635 HG23 VAL A 167      63.571  67.046  54.234  1.00  0.00      AP1  H
ATOM   2636  C   VAL A 167      64.739  70.866  55.868  1.00  0.00      AP1  C
ATOM   2637  O   VAL A 167      64.776  72.081  55.816  1.00  0.00      AP1  O
ATOM   2638  N   THR A 168      64.308  70.211  57.015  1.00  0.00      AP1  N
ATOM   2639  HN  THR A 168      64.423  69.225  57.114  1.00  0.00      AP1  H
ATOM   2640  CA  THR A 168      63.695  70.850  58.198  1.00  0.00      AP1  C
ATOM   2641  HA  THR A 168      62.990  71.595  57.860  1.00  0.00      AP1  H
ATOM   2642  CB  THR A 168      63.005  69.880  59.123  1.00  0.00      AP1  C
ATOM   2643  HB  THR A 168      63.448  69.952  60.139  1.00  0.00      AP1  H
ATOM   2644  OG1 THR A 168      63.213  68.576  58.699  1.00  0.00      AP1  O
ATOM   2645  HG1 THR A 168      62.383  68.427  58.239  1.00  0.00      AP1  H
ATOM   2646  CG2 THR A 168      61.477  70.081  59.199  1.00  0.00      AP1  C
ATOM   2647 HG21 THR A 168      61.210  70.142  58.122  1.00  0.00      AP1  H
ATOM   2648 HG22 THR A 168      60.961  69.288  59.780  1.00  0.00      AP1  H
ATOM   2649 HG23 THR A 168      61.109  71.023  59.659  1.00  0.00      AP1  H
ATOM   2650  C   THR A 168      64.567  71.755  58.955  1.00  0.00      AP1  C
ATOM   2651  O   THR A 168      64.285  72.852  59.288  1.00  0.00      AP1  O
ATOM   2652  N   GLU A 169      65.741  71.322  59.219  1.00  0.00      AP1  N
ATOM   2653  HN  GLU A 169      66.069  70.418  58.959  1.00  0.00      AP1  H
ATOM   2654  CA  GLU A 169      66.768  72.250  59.537  1.00  0.00      AP1  C
ATOM   2655  HA  GLU A 169      66.574  72.610  60.537  1.00  0.00      AP1  H
ATOM   2656  CB  GLU A 169      68.182  71.589  59.688  1.00  0.00      AP1  C
ATOM   2657  HB1 GLU A 169      68.988  72.346  59.796  1.00  0.00      AP1  H
ATOM   2658  HB2 GLU A 169      68.385  71.035  58.746  1.00  0.00      AP1  H
ATOM   2659  CG  GLU A 169      68.211  70.614  60.817  1.00  0.00      AP1  C
ATOM   2660  HG1 GLU A 169      67.368  69.894  60.749  1.00  0.00      AP1  H
ATOM   2661  HG2 GLU A 169      68.181  71.087  61.822  1.00  0.00      AP1  H
ATOM   2662  CD  GLU A 169      69.390  69.663  60.671  1.00  0.00      AP1  C
ATOM   2663  OE1 GLU A 169      70.305  69.887  59.845  1.00  0.00      AP1  O
ATOM   2664  OE2 GLU A 169      69.408  68.631  61.474  1.00  0.00      AP1  O
ATOM   2665  C   GLU A 169      66.996  73.549  58.736  1.00  0.00      AP1  C
ATOM   2666  O   GLU A 169      67.008  74.651  59.340  1.00  0.00      AP1  O
ATOM   2667  N   PHE A 170      67.164  73.473  57.430  1.00  0.00      AP1  N
ATOM   2668  HN  PHE A 170      67.166  72.670  56.839  1.00  0.00      AP1  H
ATOM   2669  CA  PHE A 170      67.262  74.675  56.599  1.00  0.00      AP1  C
ATOM   2670  HA  PHE A 170      68.170  75.233  56.769  1.00  0.00      AP1  H
ATOM   2671  CB  PHE A 170      67.365  74.197  55.128  1.00  0.00      AP1  C
ATOM   2672  HB1 PHE A 170      66.472  73.587  54.873  1.00  0.00      AP1  H
ATOM   2673  HB2 PHE A 170      68.336  73.658  55.089  1.00  0.00      AP1  H
ATOM   2674  CG  PHE A 170      67.535  75.268  54.036  1.00  0.00      AP1  C
ATOM   2675  CD1 PHE A 170      68.806  75.794  53.748  1.00  0.00      AP1  C
ATOM   2676  HD1 PHE A 170      69.654  75.436  54.313  1.00  0.00      AP1  H
ATOM   2677  CE1 PHE A 170      68.928  76.831  52.777  1.00  0.00      AP1  C
ATOM   2678  HE1 PHE A 170      69.867  77.331  52.589  1.00  0.00      AP1  H
ATOM   2679  CZ  PHE A 170      67.731  77.334  52.207  1.00  0.00      AP1  C
ATOM   2680  HZ  PHE A 170      67.762  78.150  51.501  1.00  0.00      AP1  H
ATOM   2681  CD2 PHE A 170      66.421  75.725  53.341  1.00  0.00      AP1  C
ATOM   2682  HD2 PHE A 170      65.485  75.215  53.515  1.00  0.00      AP1  H
ATOM   2683  CE2 PHE A 170      66.468  76.743  52.409  1.00  0.00      AP1  C
ATOM   2684  HE2 PHE A 170      65.580  77.070  51.889  1.00  0.00      AP1  H
ATOM   2685  C   PHE A 170      66.069  75.633  56.638  1.00  0.00      AP1  C
ATOM   2686  O   PHE A 170      66.192  76.778  57.017  1.00  0.00      AP1  O
ATOM   2687  N   LEU A 171      64.857  75.098  56.467  1.00  0.00      AP1  N
ATOM   2688  HN  LEU A 171      64.732  74.118  56.334  1.00  0.00      AP1  H
ATOM   2689  CA  LEU A 171      63.624  75.845  56.526  1.00  0.00      AP1  C
ATOM   2690  HA  LEU A 171      63.683  76.530  55.693  1.00  0.00      AP1  H
ATOM   2691  CB  LEU A 171      62.387  74.893  56.249  1.00  0.00      AP1  C
ATOM   2692  HB1 LEU A 171      61.509  75.531  56.490  1.00  0.00      AP1  H
ATOM   2693  HB2 LEU A 171      62.467  74.006  56.914  1.00  0.00      AP1  H
ATOM   2694  CG  LEU A 171      62.263  74.371  54.795  1.00  0.00      AP1  C
ATOM   2695  HG  LEU A 171      63.241  74.373  54.269  1.00  0.00      AP1  H
ATOM   2696  CD1 LEU A 171      61.672  72.986  54.793  1.00  0.00      AP1  C
ATOM   2697 HD11 LEU A 171      60.901  72.836  54.007  1.00  0.00      AP1  H
ATOM   2698 HD12 LEU A 171      62.568  72.367  54.571  1.00  0.00      AP1  H
ATOM   2699 HD13 LEU A 171      61.298  72.735  55.809  1.00  0.00      AP1  H
ATOM   2700  CD2 LEU A 171      61.395  75.358  54.012  1.00  0.00      AP1  C
ATOM   2701 HD21 LEU A 171      61.747  76.411  53.988  1.00  0.00      AP1  H
ATOM   2702 HD22 LEU A 171      61.525  75.071  52.946  1.00  0.00      AP1  H
ATOM   2703 HD23 LEU A 171      60.387  75.451  54.470  1.00  0.00      AP1  H
ATOM   2704  C   LEU A 171      63.280  76.546  57.848  1.00  0.00      AP1  C
ATOM   2705  O   LEU A 171      62.856  77.658  57.881  1.00  0.00      AP1  O
ATOM   2706  N   ILE A 172      63.565  75.877  58.976  1.00  0.00      AP1  N
ATOM   2707  HN  ILE A 172      63.796  74.912  59.080  1.00  0.00      AP1  H
ATOM   2708  CA  ILE A 172      63.459  76.471  60.277  1.00  0.00      AP1  C
ATOM   2709  HA  ILE A 172      62.489  76.920  60.432  1.00  0.00      AP1  H
ATOM   2710  CB  ILE A 172      63.673  75.428  61.279  1.00  0.00      AP1  C
ATOM   2711  HB  ILE A 172      64.651  74.951  61.053  1.00  0.00      AP1  H
ATOM   2712  CG2 ILE A 172      63.567  75.965  62.721  1.00  0.00      AP1  C
ATOM   2713 HG21 ILE A 172      62.593  76.492  62.802  1.00  0.00      AP1  H
ATOM   2714 HG22 ILE A 172      63.760  75.206  63.508  1.00  0.00      AP1  H
ATOM   2715 HG23 ILE A 172      64.385  76.714  62.796  1.00  0.00      AP1  H
ATOM   2716  CG1 ILE A 172      62.527  74.297  61.225  1.00  0.00      AP1  C
ATOM   2717 HG11 ILE A 172      62.254  74.053  60.176  1.00  0.00      AP1  H
ATOM   2718 HG12 ILE A 172      61.667  74.816  61.701  1.00  0.00      AP1  H
ATOM   2719  CD  ILE A 172      62.706  73.016  62.042  1.00  0.00      AP1  C
ATOM   2720  HD1 ILE A 172      63.716  72.557  61.984  1.00  0.00      AP1  H
ATOM   2721  HD2 ILE A 172      62.601  73.358  63.094  1.00  0.00      AP1  H
ATOM   2722  HD3 ILE A 172      61.993  72.192  61.826  1.00  0.00      AP1  H
ATOM   2723  C   ILE A 172      64.448  77.620  60.498  1.00  0.00      AP1  C
ATOM   2724  O   ILE A 172      64.270  78.667  61.045  1.00  0.00      AP1  O
ATOM   2725  N   LEU A 173      65.709  77.344  60.056  1.00  0.00      AP1  N
ATOM   2726  HN  LEU A 173      65.975  76.548  59.518  1.00  0.00      AP1  H
ATOM   2727  CA  LEU A 173      66.810  78.300  60.170  1.00  0.00      AP1  C
ATOM   2728  HA  LEU A 173      66.953  78.446  61.230  1.00  0.00      AP1  H
ATOM   2729  CB  LEU A 173      68.102  77.553  59.680  1.00  0.00      AP1  C
ATOM   2730  HB1 LEU A 173      68.062  77.394  58.581  1.00  0.00      AP1  H
ATOM   2731  HB2 LEU A 173      68.358  76.607  60.202  1.00  0.00      AP1  H
ATOM   2732  CG  LEU A 173      69.429  78.324  59.810  1.00  0.00      AP1  C
ATOM   2733  HG  LEU A 173      69.305  79.241  59.196  1.00  0.00      AP1  H
ATOM   2734  CD1 LEU A 173      69.802  78.801  61.187  1.00  0.00      AP1  C
ATOM   2735 HD11 LEU A 173      70.775  79.338  61.167  1.00  0.00      AP1  H
ATOM   2736 HD12 LEU A 173      69.031  79.465  61.632  1.00  0.00      AP1  H
ATOM   2737 HD13 LEU A 173      69.958  77.914  61.836  1.00  0.00      AP1  H
ATOM   2738  CD2 LEU A 173      70.577  77.548  59.119  1.00  0.00      AP1  C
ATOM   2739 HD21 LEU A 173      71.460  78.219  59.184  1.00  0.00      AP1  H
ATOM   2740 HD22 LEU A 173      70.772  76.561  59.591  1.00  0.00      AP1  H
ATOM   2741 HD23 LEU A 173      70.375  77.419  58.034  1.00  0.00      AP1  H
ATOM   2742  C   LEU A 173      66.686  79.616  59.445  1.00  0.00      AP1  C
ATOM   2743  O   LEU A 173      66.970  80.683  59.955  1.00  0.00      AP1  O
HETATM 2744  N   HSD A 174      66.130  79.468  58.227  1.00  0.00      AP1  N
HETATM 2745  HN  HSD A 174      65.838  78.547  57.981  1.00  0.00      AP1  H
HETATM 2746  CA  HSD A 174      65.768  80.512  57.246  1.00  0.00      AP1  C
HETATM 2747  HA  HSD A 174      66.598  81.197  57.154  1.00  0.00      AP1  H
HETATM 2748  CB  HSD A 174      65.225  79.806  55.925  1.00  0.00      AP1  C
HETATM 2749  HB1 HSD A 174      64.500  79.025  56.240  1.00  0.00      AP1  H
HETATM 2750  HB2 HSD A 174      66.186  79.421  55.523  1.00  0.00      AP1  H
HETATM 2751  ND1 HSD A 174      65.378  81.331  53.937  1.00  0.00      AP1  N
HETATM 2752  HD1 HSD A 174      66.156  80.892  53.488  1.00  0.00      AP1  H
HETATM 2753  CG  HSD A 174      64.720  80.856  55.008  1.00  0.00      AP1  C
HETATM 2754  CE1 HSD A 174      64.637  82.291  53.375  1.00  0.00      AP1  C
HETATM 2755  HE1 HSD A 174      65.032  82.926  52.582  1.00  0.00      AP1  H
HETATM 2756  NE2 HSD A 174      63.474  82.378  53.957  1.00  0.00      AP1  N
HETATM 2757  CD2 HSD A 174      63.506  81.511  54.999  1.00  0.00      AP1  C
HETATM 2758  HD2 HSD A 174      62.583  81.414  55.558  1.00  0.00      AP1  H
HETATM 2759  C   HSD A 174      64.614  81.423  57.913  1.00  0.00      AP1  C
HETATM 2760  O   HSD A 174      64.734  82.634  57.847  1.00  0.00      AP1  O
ATOM   2761  N   SER A 175      63.563  80.771  58.471  1.00  0.00      AP1  N
ATOM   2762  HN  SER A 175      63.420  79.821  58.204  1.00  0.00      AP1  H
ATOM   2763  CA  SER A 175      62.429  81.387  59.134  1.00  0.00      AP1  C
ATOM   2764  HA  SER A 175      62.066  82.152  58.464  1.00  0.00      AP1  H
ATOM   2765  CB  SER A 175      61.346  80.419  59.671  1.00  0.00      AP1  C
ATOM   2766  HB1 SER A 175      61.725  79.722  60.448  1.00  0.00      AP1  H
ATOM   2767  HB2 SER A 175      60.986  79.840  58.794  1.00  0.00      AP1  H
ATOM   2768  OG  SER A 175      60.212  81.020  60.286  1.00  0.00      AP1  O
ATOM   2769  HG1 SER A 175      59.491  80.798  59.693  1.00  0.00      AP1  H
ATOM   2770  C   SER A 175      62.918  82.208  60.294  1.00  0.00      AP1  C
ATOM   2771  O   SER A 175      62.490  83.326  60.588  1.00  0.00      AP1  O
ATOM   2772  N   LEU A 176      63.978  81.684  61.010  1.00  0.00      AP1  N
ATOM   2773  HN  LEU A 176      64.365  80.776  60.867  1.00  0.00      AP1  H
ATOM   2774  CA  LEU A 176      64.459  82.286  62.256  1.00  0.00      AP1  C
ATOM   2775  HA  LEU A 176      63.546  82.720  62.635  1.00  0.00      AP1  H
ATOM   2776  CB  LEU A 176      65.110  81.169  63.157  1.00  0.00      AP1  C
ATOM   2777  HB1 LEU A 176      66.079  80.816  62.743  1.00  0.00      AP1  H
ATOM   2778  HB2 LEU A 176      64.438  80.285  63.149  1.00  0.00      AP1  H
ATOM   2779  CG  LEU A 176      65.309  81.485  64.682  1.00  0.00      AP1  C
ATOM   2780  HG  LEU A 176      66.222  82.103  64.820  1.00  0.00      AP1  H
ATOM   2781  CD1 LEU A 176      64.110  82.241  65.344  1.00  0.00      AP1  C
ATOM   2782 HD11 LEU A 176      63.924  83.236  64.887  1.00  0.00      AP1  H
ATOM   2783 HD12 LEU A 176      63.214  81.623  65.125  1.00  0.00      AP1  H
ATOM   2784 HD13 LEU A 176      64.373  82.318  66.421  1.00  0.00      AP1  H
ATOM   2785  CD2 LEU A 176      65.592  80.176  65.466  1.00  0.00      AP1  C
ATOM   2786 HD21 LEU A 176      66.453  79.678  64.971  1.00  0.00      AP1  H
ATOM   2787 HD22 LEU A 176      65.759  80.405  66.540  1.00  0.00      AP1  H
ATOM   2788 HD23 LEU A 176      64.728  79.506  65.270  1.00  0.00      AP1  H
ATOM   2789  C   LEU A 176      65.401  83.439  62.072  1.00  0.00      AP1  C
ATOM   2790  O   LEU A 176      65.178  84.569  62.562  1.00  0.00      AP1  O
ATOM   2791  N   ALA A 177      66.490  83.183  61.291  1.00  0.00      AP1  N
ATOM   2792  HN  ALA A 177      66.460  82.463  60.602  1.00  0.00      AP1  H
ATOM   2793  CA  ALA A 177      67.686  84.028  61.208  1.00  0.00      AP1  C
ATOM   2794  HA  ALA A 177      67.819  84.389  62.217  1.00  0.00      AP1  H
ATOM   2795  CB  ALA A 177      68.880  83.095  60.825  1.00  0.00      AP1  C
ATOM   2796  HB1 ALA A 177      68.731  82.699  59.798  1.00  0.00      AP1  H
ATOM   2797  HB2 ALA A 177      69.787  83.736  60.812  1.00  0.00      AP1  H
ATOM   2798  HB3 ALA A 177      68.984  82.251  61.541  1.00  0.00      AP1  H
ATOM   2799  C   ALA A 177      67.468  85.150  60.140  1.00  0.00      AP1  C
ATOM   2800  O   ALA A 177      68.389  85.915  59.747  1.00  0.00      AP1  O
ATOM   2801  N   GLN A 178      66.221  85.311  59.688  1.00  0.00      AP1  N
ATOM   2802  HN  GLN A 178      65.507  84.705  60.030  1.00  0.00      AP1  H
ATOM   2803  CA  GLN A 178      65.936  86.406  58.744  1.00  0.00      AP1  C
ATOM   2804  HA  GLN A 178      66.629  86.282  57.925  1.00  0.00      AP1  H
ATOM   2805  CB  GLN A 178      64.518  86.273  58.090  1.00  0.00      AP1  C
ATOM   2806  HB1 GLN A 178      64.543  85.344  57.480  1.00  0.00      AP1  H
ATOM   2807  HB2 GLN A 178      64.290  87.221  57.558  1.00  0.00      AP1  H
ATOM   2808  CG  GLN A 178      63.411  86.138  59.146  1.00  0.00      AP1  C
ATOM   2809  HG1 GLN A 178      63.290  87.012  59.821  1.00  0.00      AP1  H
ATOM   2810  HG2 GLN A 178      63.464  85.314  59.889  1.00  0.00      AP1  H
ATOM   2811  CD  GLN A 178      61.992  85.980  58.485  1.00  0.00      AP1  C
ATOM   2812  OE1 GLN A 178      60.961  86.345  59.081  1.00  0.00      AP1  O
ATOM   2813  NE2 GLN A 178      61.944  85.498  57.246  1.00  0.00      AP1  N
ATOM   2814 HE21 GLN A 178      61.065  85.138  56.933  1.00  0.00      AP1  H
ATOM   2815 HE22 GLN A 178      62.743  85.424  56.649  1.00  0.00      AP1  H
ATOM   2816  C   GLN A 178      66.239  87.826  59.146  1.00  0.00      AP1  C
ATOM   2817  O   GLN A 178      66.703  88.633  58.356  1.00  0.00      AP1  O
ATOM   2818  N   ARG A 179      65.944  88.111  60.449  1.00  0.00      AP1  N
ATOM   2819  HN  ARG A 179      65.676  87.402  61.096  1.00  0.00      AP1  H
ATOM   2820  CA  ARG A 179      66.369  89.325  61.159  1.00  0.00      AP1  C
ATOM   2821  HA  ARG A 179      67.298  89.698  60.754  1.00  0.00      AP1  H
ATOM   2822  CB  ARG A 179      65.451  90.591  60.942  1.00  0.00      AP1  C
ATOM   2823  HB1 ARG A 179      65.603  90.851  59.873  1.00  0.00      AP1  H
ATOM   2824  HB2 ARG A 179      65.947  91.414  61.500  1.00  0.00      AP1  H
ATOM   2825  CG  ARG A 179      64.013  90.402  61.329  1.00  0.00      AP1  C
ATOM   2826  HG1 ARG A 179      64.054  90.461  62.437  1.00  0.00      AP1  H
ATOM   2827  HG2 ARG A 179      63.627  89.423  60.972  1.00  0.00      AP1  H
ATOM   2828  CD  ARG A 179      63.127  91.562  60.792  1.00  0.00      AP1  C
ATOM   2829  HD1 ARG A 179      63.166  91.697  59.690  1.00  0.00      AP1  H
ATOM   2830  HD2 ARG A 179      63.462  92.544  61.190  1.00  0.00      AP1  H
ATOM   2831  NE  ARG A 179      61.698  91.387  61.331  1.00  0.00      AP1  N
ATOM   2832  HE  ARG A 179      61.455  91.843  62.187  1.00  0.00      AP1  H
ATOM   2833  CZ  ARG A 179      60.648  90.711  60.797  1.00  0.00      AP1  C
ATOM   2834  NH1 ARG A 179      60.812  90.024  59.674  1.00  0.00      AP1  N
ATOM   2835 HH11 ARG A 179      61.659  89.921  59.153  1.00  0.00      AP1  H
ATOM   2836 HH12 ARG A 179      60.021  89.447  59.471  1.00  0.00      AP1  H
ATOM   2837  NH2 ARG A 179      59.455  90.780  61.363  1.00  0.00      AP1  N
ATOM   2838 HH21 ARG A 179      59.201  91.609  61.861  1.00  0.00      AP1  H
ATOM   2839 HH22 ARG A 179      58.618  90.518  60.882  1.00  0.00      AP1  H
ATOM   2840  C   ARG A 179      66.564  88.970  62.625  1.00  0.00      AP1  C
ATOM   2841  O   ARG A 179      65.685  88.249  63.140  1.00  0.00      AP1  O
ATOM   2842  N   PRO A 180      67.582  89.409  63.302  1.00  0.00      AP1  N
ATOM   2843  CD  PRO A 180      68.968  89.581  62.774  1.00  0.00      AP1  C
ATOM   2844  HD1 PRO A 180      69.173  88.650  62.203  1.00  0.00      AP1  H
ATOM   2845  HD2 PRO A 180      69.056  90.460  62.099  1.00  0.00      AP1  H
ATOM   2846  CA  PRO A 180      67.530  89.834  64.767  1.00  0.00      AP1  C
ATOM   2847  HA  PRO A 180      67.443  88.966  65.403  1.00  0.00      AP1  H
ATOM   2848  CB  PRO A 180      68.845  90.542  64.986  1.00  0.00      AP1  C
ATOM   2849  HB1 PRO A 180      69.222  90.258  65.992  1.00  0.00      AP1  H
ATOM   2850  HB2 PRO A 180      68.774  91.627  64.759  1.00  0.00      AP1  H
ATOM   2851  CG  PRO A 180      69.799  89.898  63.962  1.00  0.00      AP1  C
ATOM   2852  HG1 PRO A 180      70.071  88.941  64.457  1.00  0.00      AP1  H
ATOM   2853  HG2 PRO A 180      70.742  90.465  63.815  1.00  0.00      AP1  H
ATOM   2854  C   PRO A 180      66.365  90.670  65.208  1.00  0.00      AP1  C
ATOM   2855  O   PRO A 180      65.919  91.531  64.414  1.00  0.00      AP1  O
ATOM   2856  N   GLY A 181      65.752  90.424  66.371  1.00  0.00      AP1  N
ATOM   2857  HN  GLY A 181      66.010  89.670  66.971  1.00  0.00      AP1  H
ATOM   2858  CA  GLY A 181      64.699  91.304  66.890  1.00  0.00      AP1  C
ATOM   2859  HA1 GLY A 181      64.774  92.314  66.515  1.00  0.00      AP1  H
ATOM   2860  HA2 GLY A 181      64.774  91.265  67.967  1.00  0.00      AP1  H
ATOM   2861  C   GLY A 181      63.253  90.948  66.461  1.00  0.00      AP1  C
ATOM   2862  O   GLY A 181      62.244  91.494  66.897  1.00  0.00      AP1  O
ATOM   2863  N   VAL A 182      63.006  89.934  65.642  1.00  0.00      AP1  N
ATOM   2864  HN  VAL A 182      63.730  89.473  65.135  1.00  0.00      AP1  H
ATOM   2865  CA  VAL A 182      61.684  89.381  65.496  1.00  0.00      AP1  C
ATOM   2866  HA  VAL A 182      61.014  90.097  65.948  1.00  0.00      AP1  H
ATOM   2867  CB  VAL A 182      61.315  89.015  64.013  1.00  0.00      AP1  C
ATOM   2868  HB  VAL A 182      61.462  90.011  63.541  1.00  0.00      AP1  H
ATOM   2869  CG1 VAL A 182      62.272  88.007  63.388  1.00  0.00      AP1  C
ATOM   2870 HG11 VAL A 182      63.290  88.121  63.818  1.00  0.00      AP1  H
ATOM   2871 HG12 VAL A 182      61.824  87.039  63.696  1.00  0.00      AP1  H
ATOM   2872 HG13 VAL A 182      62.232  87.982  62.278  1.00  0.00      AP1  H
ATOM   2873  CG2 VAL A 182      59.895  88.570  63.871  1.00  0.00      AP1  C
ATOM   2874 HG21 VAL A 182      59.585  88.655  62.808  1.00  0.00      AP1  H
ATOM   2875 HG22 VAL A 182      59.673  87.525  64.176  1.00  0.00      AP1  H
ATOM   2876 HG23 VAL A 182      59.162  89.219  64.396  1.00  0.00      AP1  H
ATOM   2877  C   VAL A 182      61.562  88.189  66.441  1.00  0.00      AP1  C
ATOM   2878  O   VAL A 182      62.485  87.358  66.555  1.00  0.00      AP1  O
ATOM   2879  N   VAL A 183      60.503  88.118  67.260  1.00  0.00      AP1  N
ATOM   2880  HN  VAL A 183      59.848  88.847  67.448  1.00  0.00      AP1  H
ATOM   2881  CA  VAL A 183      60.283  86.865  67.973  1.00  0.00      AP1  C
ATOM   2882  HA  VAL A 183      61.191  86.283  68.023  1.00  0.00      AP1  H
ATOM   2883  CB  VAL A 183      59.769  86.953  69.405  1.00  0.00      AP1  C
ATOM   2884  HB  VAL A 183      58.894  87.631  69.496  1.00  0.00      AP1  H
ATOM   2885  CG1 VAL A 183      59.600  85.527  69.973  1.00  0.00      AP1  C
ATOM   2886 HG11 VAL A 183      59.677  85.708  71.066  1.00  0.00      AP1  H
ATOM   2887 HG12 VAL A 183      58.623  85.079  69.693  1.00  0.00      AP1  H
ATOM   2888 HG13 VAL A 183      60.494  84.903  69.760  1.00  0.00      AP1  H
ATOM   2889  CG2 VAL A 183      60.848  87.555  70.254  1.00  0.00      AP1  C
ATOM   2890 HG21 VAL A 183      61.738  86.890  70.264  1.00  0.00      AP1  H
ATOM   2891 HG22 VAL A 183      61.127  88.536  69.813  1.00  0.00      AP1  H
ATOM   2892 HG23 VAL A 183      60.451  87.765  71.270  1.00  0.00      AP1  H
ATOM   2893  C   VAL A 183      59.329  86.094  67.005  1.00  0.00      AP1  C
ATOM   2894  O   VAL A 183      58.301  86.565  66.486  1.00  0.00      AP1  O
ATOM   2895  N   LYS A 184      59.712  84.780  66.726  1.00  0.00      AP1  N
ATOM   2896  HN  LYS A 184      60.630  84.573  67.055  1.00  0.00      AP1  H
ATOM   2897  CA  LYS A 184      58.938  83.677  66.130  1.00  0.00      AP1  C
ATOM   2898  HA  LYS A 184      58.108  84.041  65.542  1.00  0.00      AP1  H
ATOM   2899  CB  LYS A 184      59.834  82.934  65.107  1.00  0.00      AP1  C
ATOM   2900  HB1 LYS A 184      59.337  81.997  64.778  1.00  0.00      AP1  H
ATOM   2901  HB2 LYS A 184      60.734  82.537  65.623  1.00  0.00      AP1  H
ATOM   2902  CG  LYS A 184      60.304  83.632  63.826  1.00  0.00      AP1  C
ATOM   2903  HG1 LYS A 184      60.556  82.853  63.076  1.00  0.00      AP1  H
ATOM   2904  HG2 LYS A 184      61.212  84.245  64.014  1.00  0.00      AP1  H
ATOM   2905  CD  LYS A 184      59.251  84.473  63.062  1.00  0.00      AP1  C
ATOM   2906  HD1 LYS A 184      59.019  85.294  63.774  1.00  0.00      AP1  H
ATOM   2907  HD2 LYS A 184      58.338  83.903  62.789  1.00  0.00      AP1  H
ATOM   2908  CE  LYS A 184      59.830  85.246  61.834  1.00  0.00      AP1  C
ATOM   2909  HE1 LYS A 184      60.826  85.664  62.095  1.00  0.00      AP1  H
ATOM   2910  HE2 LYS A 184      59.257  86.146  61.522  1.00  0.00      AP1  H
ATOM   2911  NZ  LYS A 184      59.941  84.409  60.628  1.00  0.00      AP1  N
ATOM   2912  HZ1 LYS A 184      60.338  84.905  59.805  1.00  0.00      AP1  H
ATOM   2913  HZ2 LYS A 184      60.576  83.598  60.772  1.00  0.00      AP1  H
ATOM   2914  HZ3 LYS A 184      58.950  84.235  60.364  1.00  0.00      AP1  H
ATOM   2915  C   LYS A 184      58.294  82.678  67.119  1.00  0.00      AP1  C
ATOM   2916  O   LYS A 184      58.888  81.721  67.638  1.00  0.00      AP1  O
ATOM   2917  N   SER A 185      56.962  82.762  67.368  1.00  0.00      AP1  N
ATOM   2918  HN  SER A 185      56.471  83.585  67.095  1.00  0.00      AP1  H
ATOM   2919  CA  SER A 185      56.101  81.624  67.790  1.00  0.00      AP1  C
ATOM   2920  HA  SER A 185      56.258  81.483  68.849  1.00  0.00      AP1  H
ATOM   2921  CB  SER A 185      54.626  82.056  67.599  1.00  0.00      AP1  C
ATOM   2922  HB1 SER A 185      54.538  82.310  66.521  1.00  0.00      AP1  H
ATOM   2923  HB2 SER A 185      54.440  82.974  68.197  1.00  0.00      AP1  H
ATOM   2924  OG  SER A 185      53.618  81.107  67.946  1.00  0.00      AP1  O
ATOM   2925  HG1 SER A 185      52.815  81.478  67.572  1.00  0.00      AP1  H
ATOM   2926  C   SER A 185      56.391  80.306  67.069  1.00  0.00      AP1  C
ATOM   2927  O   SER A 185      56.470  80.271  65.839  1.00  0.00      AP1  O
ATOM   2928  N   ARG A 186      56.419  79.113  67.787  1.00  0.00      AP1  N
ATOM   2929  HN  ARG A 186      56.394  79.119  68.783  1.00  0.00      AP1  H
ATOM   2930  CA  ARG A 186      56.552  77.805  67.300  1.00  0.00      AP1  C
ATOM   2931  HA  ARG A 186      57.545  77.720  66.884  1.00  0.00      AP1  H
ATOM   2932  CB  ARG A 186      56.314  76.729  68.389  1.00  0.00      AP1  C
ATOM   2933  HB1 ARG A 186      57.069  76.901  69.186  1.00  0.00      AP1  H
ATOM   2934  HB2 ARG A 186      56.456  75.703  67.986  1.00  0.00      AP1  H
ATOM   2935  CG  ARG A 186      54.931  76.853  69.056  1.00  0.00      AP1  C
ATOM   2936  HG1 ARG A 186      54.142  77.158  68.336  1.00  0.00      AP1  H
ATOM   2937  HG2 ARG A 186      54.901  77.733  69.734  1.00  0.00      AP1  H
ATOM   2938  CD  ARG A 186      54.371  75.522  69.789  1.00  0.00      AP1  C
ATOM   2939  HD1 ARG A 186      53.537  75.736  70.491  1.00  0.00      AP1  H
ATOM   2940  HD2 ARG A 186      55.234  74.958  70.204  1.00  0.00      AP1  H
ATOM   2941  NE  ARG A 186      53.687  74.755  68.635  1.00  0.00      AP1  N
ATOM   2942  HE  ARG A 186      53.082  75.268  68.027  1.00  0.00      AP1  H
ATOM   2943  CZ  ARG A 186      53.831  73.545  68.256  1.00  0.00      AP1  C
ATOM   2944  NH1 ARG A 186      53.367  73.142  67.082  1.00  0.00      AP1  N
ATOM   2945 HH11 ARG A 186      52.934  73.793  66.459  1.00  0.00      AP1  H
ATOM   2946 HH12 ARG A 186      53.509  72.181  66.844  1.00  0.00      AP1  H
ATOM   2947  NH2 ARG A 186      54.372  72.582  69.063  1.00  0.00      AP1  N
ATOM   2948 HH21 ARG A 186      54.699  72.878  69.960  1.00  0.00      AP1  H
ATOM   2949 HH22 ARG A 186      54.397  71.629  68.761  1.00  0.00      AP1  H
ATOM   2950  C   ARG A 186      55.655  77.435  66.080  1.00  0.00      AP1  C
ATOM   2951  O   ARG A 186      56.036  76.631  65.279  1.00  0.00      AP1  O
ATOM   2952  N   ASP A 187      54.449  78.012  65.879  1.00  0.00      AP1  N
ATOM   2953  HN  ASP A 187      54.036  78.682  66.492  1.00  0.00      AP1  H
ATOM   2954  CA  ASP A 187      53.592  77.684  64.798  1.00  0.00      AP1  C
ATOM   2955  HA  ASP A 187      53.722  76.673  64.439  1.00  0.00      AP1  H
ATOM   2956  CB  ASP A 187      52.112  77.774  65.245  1.00  0.00      AP1  C
ATOM   2957  HB1 ASP A 187      51.379  77.667  64.417  1.00  0.00      AP1  H
ATOM   2958  HB2 ASP A 187      51.896  78.765  65.700  1.00  0.00      AP1  H
ATOM   2959  CG  ASP A 187      51.730  76.754  66.278  1.00  0.00      AP1  C
ATOM   2960  OD1 ASP A 187      50.762  76.963  67.047  1.00  0.00      AP1  O
ATOM   2961  OD2 ASP A 187      52.280  75.587  66.342  1.00  0.00      AP1  O
ATOM   2962  C   ASP A 187      53.741  78.659  63.618  1.00  0.00      AP1  C
ATOM   2963  O   ASP A 187      53.494  78.348  62.470  1.00  0.00      AP1  O
ATOM   2964  N   ALA A 188      54.520  79.741  63.824  1.00  0.00      AP1  N
ATOM   2965  HN  ALA A 188      54.705  80.048  64.755  1.00  0.00      AP1  H
ATOM   2966  CA  ALA A 188      55.159  80.597  62.842  1.00  0.00      AP1  C
ATOM   2967  HA  ALA A 188      54.688  80.513  61.873  1.00  0.00      AP1  H
ATOM   2968  CB  ALA A 188      55.168  82.088  63.308  1.00  0.00      AP1  C
ATOM   2969  HB1 ALA A 188      55.553  82.227  64.340  1.00  0.00      AP1  H
ATOM   2970  HB2 ALA A 188      55.658  82.843  62.656  1.00  0.00      AP1  H
ATOM   2971  HB3 ALA A 188      54.114  82.439  63.292  1.00  0.00      AP1  H
ATOM   2972  C   ALA A 188      56.583  80.262  62.462  1.00  0.00      AP1  C
ATOM   2973  O   ALA A 188      56.965  80.559  61.376  1.00  0.00      AP1  O
ATOM   2974  N   LEU A 189      57.350  79.522  63.277  1.00  0.00      AP1  N
ATOM   2975  HN  LEU A 189      57.044  79.552  64.225  1.00  0.00      AP1  H
ATOM   2976  CA  LEU A 189      58.730  79.001  63.114  1.00  0.00      AP1  C
ATOM   2977  HA  LEU A 189      59.281  79.781  62.609  1.00  0.00      AP1  H
ATOM   2978  CB  LEU A 189      59.253  78.477  64.464  1.00  0.00      AP1  C
ATOM   2979  HB1 LEU A 189      58.602  77.645  64.809  1.00  0.00      AP1  H
ATOM   2980  HB2 LEU A 189      59.136  79.275  65.228  1.00  0.00      AP1  H
ATOM   2981  CG  LEU A 189      60.767  77.964  64.449  1.00  0.00      AP1  C
ATOM   2982  HG  LEU A 189      60.976  77.138  63.736  1.00  0.00      AP1  H
ATOM   2983  CD1 LEU A 189      61.729  79.104  64.153  1.00  0.00      AP1  C
ATOM   2984 HD11 LEU A 189      62.765  78.737  64.316  1.00  0.00      AP1  H
ATOM   2985 HD12 LEU A 189      61.739  79.403  63.083  1.00  0.00      AP1  H
ATOM   2986 HD13 LEU A 189      61.525  80.000  64.778  1.00  0.00      AP1  H
ATOM   2987  CD2 LEU A 189      61.075  77.540  65.905  1.00  0.00      AP1  C
ATOM   2988 HD21 LEU A 189      60.258  76.866  66.239  1.00  0.00      AP1  H
ATOM   2989 HD22 LEU A 189      62.111  77.152  66.012  1.00  0.00      AP1  H
ATOM   2990 HD23 LEU A 189      61.072  78.438  66.559  1.00  0.00      AP1  H
ATOM   2991  C   LEU A 189      58.746  77.871  61.963  1.00  0.00      AP1  C
ATOM   2992  O   LEU A 189      59.683  77.646  61.190  1.00  0.00      AP1  O
ATOM   2993  N   MET A 190      57.588  77.211  61.898  1.00  0.00      AP1  N
ATOM   2994  HN  MET A 190      56.896  77.364  62.599  1.00  0.00      AP1  H
ATOM   2995  CA  MET A 190      57.322  76.148  60.943  1.00  0.00      AP1  C
ATOM   2996  HA  MET A 190      58.222  75.662  60.597  1.00  0.00      AP1  H
ATOM   2997  CB  MET A 190      56.521  74.972  61.766  1.00  0.00      AP1  C
ATOM   2998  HB1 MET A 190      56.525  74.103  61.074  1.00  0.00      AP1  H
ATOM   2999  HB2 MET A 190      55.493  75.302  62.026  1.00  0.00      AP1  H
ATOM   3000  CG  MET A 190      57.273  74.533  63.056  1.00  0.00      AP1  C
ATOM   3001  HG1 MET A 190      56.680  73.899  63.749  1.00  0.00      AP1  H
ATOM   3002  HG2 MET A 190      57.456  75.490  63.590  1.00  0.00      AP1  H
ATOM   3003  SD  MET A 190      58.902  73.897  62.699  1.00  0.00      AP1  S
ATOM   3004  CE  MET A 190      58.351  72.360  61.853  1.00  0.00      AP1  C
ATOM   3005  HE1 MET A 190      58.192  72.410  60.755  1.00  0.00      AP1  H
ATOM   3006  HE2 MET A 190      59.114  71.575  62.039  1.00  0.00      AP1  H
ATOM   3007  HE3 MET A 190      57.406  71.963  62.282  1.00  0.00      AP1  H
ATOM   3008  C   MET A 190      56.493  76.624  59.709  1.00  0.00      AP1  C
ATOM   3009  O   MET A 190      55.892  75.826  59.023  1.00  0.00      AP1  O
ATOM   3010  N   ASP A 191      56.453  77.953  59.383  1.00  0.00      AP1  N
ATOM   3011  HN  ASP A 191      57.038  78.635  59.815  1.00  0.00      AP1  H
ATOM   3012  CA  ASP A 191      55.637  78.547  58.337  1.00  0.00      AP1  C
ATOM   3013  HA  ASP A 191      54.619  78.375  58.655  1.00  0.00      AP1  H
ATOM   3014  CB  ASP A 191      55.793  80.089  58.296  1.00  0.00      AP1  C
ATOM   3015  HB1 ASP A 191      55.492  80.512  59.278  1.00  0.00      AP1  H
ATOM   3016  HB2 ASP A 191      55.075  80.658  57.668  1.00  0.00      AP1  H
ATOM   3017  CG  ASP A 191      57.262  80.561  58.081  1.00  0.00      AP1  C
ATOM   3018  OD1 ASP A 191      58.239  79.869  58.369  1.00  0.00      AP1  O
ATOM   3019  OD2 ASP A 191      57.456  81.745  57.701  1.00  0.00      AP1  O
ATOM   3020  C   ASP A 191      55.859  78.045  56.860  1.00  0.00      AP1  C
ATOM   3021  O   ASP A 191      54.899  77.777  56.192  1.00  0.00      AP1  O
ATOM   3022  N   ALA A 192      57.122  77.810  56.398  1.00  0.00      AP1  N
ATOM   3023  HN  ALA A 192      57.894  77.980  57.007  1.00  0.00      AP1  H
ATOM   3024  CA  ALA A 192      57.327  76.992  55.210  1.00  0.00      AP1  C
ATOM   3025  HA  ALA A 192      56.398  76.766  54.709  1.00  0.00      AP1  H
ATOM   3026  CB  ALA A 192      58.237  77.713  54.182  1.00  0.00      AP1  C
ATOM   3027  HB1 ALA A 192      58.147  77.280  53.162  1.00  0.00      AP1  H
ATOM   3028  HB2 ALA A 192      57.835  78.747  54.122  1.00  0.00      AP1  H
ATOM   3029  HB3 ALA A 192      59.296  77.617  54.504  1.00  0.00      AP1  H
ATOM   3030  C   ALA A 192      57.925  75.555  55.413  1.00  0.00      AP1  C
ATOM   3031  O   ALA A 192      57.946  74.739  54.491  1.00  0.00      AP1  O
ATOM   3032  N   ALA A 193      58.341  75.232  56.646  1.00  0.00      AP1  N
ATOM   3033  HN  ALA A 193      58.422  75.868  57.409  1.00  0.00      AP1  H
ATOM   3034  CA  ALA A 193      58.574  73.924  56.992  1.00  0.00      AP1  C
ATOM   3035  HA  ALA A 193      59.183  73.461  56.229  1.00  0.00      AP1  H
ATOM   3036  CB  ALA A 193      59.385  73.843  58.283  1.00  0.00      AP1  C
ATOM   3037  HB1 ALA A 193      59.640  72.807  58.590  1.00  0.00      AP1  H
ATOM   3038  HB2 ALA A 193      60.366  74.364  58.269  1.00  0.00      AP1  H
ATOM   3039  HB3 ALA A 193      58.825  74.338  59.105  1.00  0.00      AP1  H
ATOM   3040  C   ALA A 193      57.346  73.006  57.007  1.00  0.00      AP1  C
ATOM   3041  O   ALA A 193      57.365  71.819  56.743  1.00  0.00      AP1  O
ATOM   3042  N   TYR A 194      56.176  73.525  57.442  1.00  0.00      AP1  N
ATOM   3043  HN  TYR A 194      56.172  74.475  57.743  1.00  0.00      AP1  H
ATOM   3044  CA  TYR A 194      55.070  72.679  57.570  1.00  0.00      AP1  C
ATOM   3045  HA  TYR A 194      55.153  71.828  56.910  1.00  0.00      AP1  H
ATOM   3046  CB  TYR A 194      55.037  72.157  58.953  1.00  0.00      AP1  C
ATOM   3047  HB1 TYR A 194      54.961  72.944  59.733  1.00  0.00      AP1  H
ATOM   3048  HB2 TYR A 194      56.046  71.725  59.125  1.00  0.00      AP1  H
ATOM   3049  CG  TYR A 194      54.050  71.051  59.191  1.00  0.00      AP1  C
ATOM   3050  CD1 TYR A 194      54.503  69.731  59.146  1.00  0.00      AP1  C
ATOM   3051  HD1 TYR A 194      55.493  69.454  58.815  1.00  0.00      AP1  H
ATOM   3052  CE1 TYR A 194      53.664  68.731  59.634  1.00  0.00      AP1  C
ATOM   3053  HE1 TYR A 194      53.999  67.715  59.480  1.00  0.00      AP1  H
ATOM   3054  CZ  TYR A 194      52.476  69.016  60.193  1.00  0.00      AP1  C
ATOM   3055  OH  TYR A 194      51.814  67.950  60.738  1.00  0.00      AP1  O
ATOM   3056  HH  TYR A 194      52.394  67.185  60.736  1.00  0.00      AP1  H
ATOM   3057  CD2 TYR A 194      52.834  71.395  59.834  1.00  0.00      AP1  C
ATOM   3058  HD2 TYR A 194      52.496  72.415  59.940  1.00  0.00      AP1  H
ATOM   3059  CE2 TYR A 194      52.032  70.374  60.324  1.00  0.00      AP1  C
ATOM   3060  HE2 TYR A 194      51.216  70.679  60.962  1.00  0.00      AP1  H
ATOM   3061  C   TYR A 194      53.781  73.358  57.208  1.00  0.00      AP1  C
ATOM   3062  O   TYR A 194      52.880  72.791  56.636  1.00  0.00      AP1  O
ATOM   3063  N   ASP A 195      53.681  74.670  57.382  1.00  0.00      AP1  N
ATOM   3064  HN  ASP A 195      54.299  75.125  58.019  1.00  0.00      AP1  H
ATOM   3065  CA  ASP A 195      52.561  75.545  56.909  1.00  0.00      AP1  C
ATOM   3066  HA  ASP A 195      52.871  76.510  57.281  1.00  0.00      AP1  H
ATOM   3067  CB  ASP A 195      52.504  75.849  55.364  1.00  0.00      AP1  C
ATOM   3068  HB1 ASP A 195      51.876  75.029  54.956  1.00  0.00      AP1  H
ATOM   3069  HB2 ASP A 195      53.514  75.764  54.909  1.00  0.00      AP1  H
ATOM   3070  CG  ASP A 195      51.916  77.195  54.947  1.00  0.00      AP1  C
ATOM   3071  OD1 ASP A 195      52.037  77.638  53.821  1.00  0.00      AP1  O
ATOM   3072  OD2 ASP A 195      51.138  77.788  55.767  1.00  0.00      AP1  O
ATOM   3073  C   ASP A 195      51.209  75.204  57.631  1.00  0.00      AP1  C
ATOM   3074  O   ASP A 195      51.142  74.464  58.595  1.00  0.00      AP1  O
ATOM   3075  N   GLU A 196      50.136  75.974  57.349  1.00  0.00      AP1  N
ATOM   3076  HN  GLU A 196      50.273  76.661  56.639  1.00  0.00      AP1  H
ATOM   3077  CA  GLU A 196      48.768  75.896  57.936  1.00  0.00      AP1  C
ATOM   3078  HA  GLU A 196      48.337  76.856  57.691  1.00  0.00      AP1  H
ATOM   3079  CB  GLU A 196      47.953  74.780  57.279  1.00  0.00      AP1  C
ATOM   3080  HB1 GLU A 196      46.897  74.791  57.626  1.00  0.00      AP1  H
ATOM   3081  HB2 GLU A 196      48.328  73.758  57.503  1.00  0.00      AP1  H
ATOM   3082  CG  GLU A 196      47.729  74.901  55.742  1.00  0.00      AP1  C
ATOM   3083  HG1 GLU A 196      48.725  74.874  55.251  1.00  0.00      AP1  H
ATOM   3084  HG2 GLU A 196      47.175  75.819  55.450  1.00  0.00      AP1  H
ATOM   3085  CD  GLU A 196      46.914  73.781  55.149  1.00  0.00      AP1  C
ATOM   3086  OE1 GLU A 196      46.378  72.817  55.800  1.00  0.00      AP1  O
ATOM   3087  OE2 GLU A 196      46.775  73.790  53.896  1.00  0.00      AP1  O
ATOM   3088  C   GLU A 196      48.757  75.862  59.448  1.00  0.00      AP1  C
ATOM   3089  O   GLU A 196      49.426  76.630  60.122  1.00  0.00      AP1  O
ATOM   3090  N   GLN A 197      47.849  75.034  60.067  1.00  0.00      AP1  N
ATOM   3091  HN  GLN A 197      47.171  74.472  59.599  1.00  0.00      AP1  H
ATOM   3092  CA  GLN A 197      47.777  74.757  61.480  1.00  0.00      AP1  C
ATOM   3093  HA  GLN A 197      47.962  75.723  61.927  1.00  0.00      AP1  H
ATOM   3094  CB  GLN A 197      46.422  74.162  62.037  1.00  0.00      AP1  C
ATOM   3095  HB1 GLN A 197      46.435  73.690  63.042  1.00  0.00      AP1  H
ATOM   3096  HB2 GLN A 197      46.125  73.277  61.434  1.00  0.00      AP1  H
ATOM   3097  CG  GLN A 197      45.129  75.087  61.887  1.00  0.00      AP1  C
ATOM   3098  HG1 GLN A 197      45.136  75.819  62.723  1.00  0.00      AP1  H
ATOM   3099  HG2 GLN A 197      44.220  74.483  62.096  1.00  0.00      AP1  H
ATOM   3100  CD  GLN A 197      45.011  75.777  60.548  1.00  0.00      AP1  C
ATOM   3101  OE1 GLN A 197      45.268  76.957  60.286  1.00  0.00      AP1  O
ATOM   3102  NE2 GLN A 197      44.637  75.053  59.445  1.00  0.00      AP1  N
ATOM   3103 HE21 GLN A 197      44.145  74.210  59.664  1.00  0.00      AP1  H
ATOM   3104 HE22 GLN A 197      44.461  75.469  58.553  1.00  0.00      AP1  H
ATOM   3105  C   GLN A 197      48.935  73.817  61.862  1.00  0.00      AP1  C
ATOM   3106  O   GLN A 197      49.116  72.789  61.259  1.00  0.00      AP1  O
ATOM   3107  N   VAL A 198      49.780  74.143  62.849  1.00  0.00      AP1  N
ATOM   3108  HN  VAL A 198      49.606  74.857  63.523  1.00  0.00      AP1  H
ATOM   3109  CA  VAL A 198      50.947  73.288  63.038  1.00  0.00      AP1  C
ATOM   3110  HA  VAL A 198      51.163  72.813  62.092  1.00  0.00      AP1  H
ATOM   3111  CB  VAL A 198      52.207  74.072  63.262  1.00  0.00      AP1  C
ATOM   3112  HB  VAL A 198      52.144  74.487  64.291  1.00  0.00      AP1  H
ATOM   3113  CG1 VAL A 198      53.472  73.153  63.170  1.00  0.00      AP1  C
ATOM   3114 HG11 VAL A 198      53.378  72.151  63.641  1.00  0.00      AP1  H
ATOM   3115 HG12 VAL A 198      53.829  72.959  62.136  1.00  0.00      AP1  H
ATOM   3116 HG13 VAL A 198      54.345  73.664  63.629  1.00  0.00      AP1  H
ATOM   3117  CG2 VAL A 198      52.285  75.226  62.211  1.00  0.00      AP1  C
ATOM   3118 HG21 VAL A 198      53.204  75.846  62.283  1.00  0.00      AP1  H
ATOM   3119 HG22 VAL A 198      52.129  74.726  61.231  1.00  0.00      AP1  H
ATOM   3120 HG23 VAL A 198      51.369  75.853  62.276  1.00  0.00      AP1  H
ATOM   3121  C   VAL A 198      50.732  72.188  64.124  1.00  0.00      AP1  C
ATOM   3122  O   VAL A 198      50.664  72.481  65.260  1.00  0.00      AP1  O
ATOM   3123  N   TYR A 199      50.668  70.965  63.682  1.00  0.00      AP1  N
ATOM   3124  HN  TYR A 199      50.724  70.964  62.687  1.00  0.00      AP1  H
ATOM   3125  CA  TYR A 199      50.508  69.773  64.477  1.00  0.00      AP1  C
ATOM   3126  HA  TYR A 199      49.849  70.010  65.299  1.00  0.00      AP1  H
ATOM   3127  CB  TYR A 199      49.845  68.601  63.629  1.00  0.00      AP1  C
ATOM   3128  HB1 TYR A 199      49.592  67.824  64.383  1.00  0.00      AP1  H
ATOM   3129  HB2 TYR A 199      50.648  68.191  62.980  1.00  0.00      AP1  H
ATOM   3130  CG  TYR A 199      48.554  69.079  62.983  1.00  0.00      AP1  C
ATOM   3131  CD1 TYR A 199      48.588  69.263  61.568  1.00  0.00      AP1  C
ATOM   3132  HD1 TYR A 199      49.410  68.910  60.962  1.00  0.00      AP1  H
ATOM   3133  CE1 TYR A 199      47.537  69.849  60.895  1.00  0.00      AP1  C
ATOM   3134  HE1 TYR A 199      47.589  69.925  59.819  1.00  0.00      AP1  H
ATOM   3135  CZ  TYR A 199      46.404  70.317  61.537  1.00  0.00      AP1  C
ATOM   3136  OH  TYR A 199      45.330  70.770  60.659  1.00  0.00      AP1  O
ATOM   3137  HH  TYR A 199      45.752  71.073  59.852  1.00  0.00      AP1  H
ATOM   3138  CD2 TYR A 199      47.491  69.624  63.642  1.00  0.00      AP1  C
ATOM   3139  HD2 TYR A 199      47.482  69.508  64.716  1.00  0.00      AP1  H
ATOM   3140  CE2 TYR A 199      46.374  70.165  62.986  1.00  0.00      AP1  C
ATOM   3141  HE2 TYR A 199      45.508  70.478  63.550  1.00  0.00      AP1  H
ATOM   3142  C   TYR A 199      51.772  69.277  65.194  1.00  0.00      AP1  C
ATOM   3143  O   TYR A 199      51.708  68.631  66.234  1.00  0.00      AP1  O
ATOM   3144  N   VAL A 200      52.928  69.647  64.680  1.00  0.00      AP1  N
ATOM   3145  HN  VAL A 200      52.805  70.143  63.824  1.00  0.00      AP1  H
ATOM   3146  CA  VAL A 200      54.304  69.363  65.060  1.00  0.00      AP1  C
ATOM   3147  HA  VAL A 200      54.442  68.308  64.873  1.00  0.00      AP1  H
ATOM   3148  CB  VAL A 200      55.339  70.106  64.180  1.00  0.00      AP1  C
ATOM   3149  HB  VAL A 200      55.312  71.216  64.233  1.00  0.00      AP1  H
ATOM   3150  CG1 VAL A 200      56.766  69.760  64.766  1.00  0.00      AP1  C
ATOM   3151 HG11 VAL A 200      56.898  70.178  65.787  1.00  0.00      AP1  H
ATOM   3152 HG12 VAL A 200      56.825  68.678  65.010  1.00  0.00      AP1  H
ATOM   3153 HG13 VAL A 200      57.559  70.159  64.098  1.00  0.00      AP1  H
ATOM   3154  CG2 VAL A 200      55.082  69.770  62.703  1.00  0.00      AP1  C
ATOM   3155 HG21 VAL A 200      55.181  68.679  62.516  1.00  0.00      AP1  H
ATOM   3156 HG22 VAL A 200      54.099  70.147  62.349  1.00  0.00      AP1  H
ATOM   3157 HG23 VAL A 200      55.907  70.123  62.049  1.00  0.00      AP1  H
ATOM   3158  C   VAL A 200      54.473  69.585  66.574  1.00  0.00      AP1  C
ATOM   3159  O   VAL A 200      54.197  70.684  67.103  1.00  0.00      AP1  O
ATOM   3160  N   ASP A 201      54.949  68.614  67.357  1.00  0.00      AP1  N
ATOM   3161  HN  ASP A 201      55.308  67.832  66.853  1.00  0.00      AP1  H
ATOM   3162  CA  ASP A 201      54.939  68.675  68.821  1.00  0.00      AP1  C
ATOM   3163  HA  ASP A 201      54.165  69.303  69.238  1.00  0.00      AP1  H
ATOM   3164  CB  ASP A 201      54.723  67.262  69.354  1.00  0.00      AP1  C
ATOM   3165  HB1 ASP A 201      55.589  66.617  69.091  1.00  0.00      AP1  H
ATOM   3166  HB2 ASP A 201      53.863  66.866  68.773  1.00  0.00      AP1  H
ATOM   3167  CG  ASP A 201      54.275  67.175  70.813  1.00  0.00      AP1  C
ATOM   3168  OD1 ASP A 201      53.679  66.109  71.199  1.00  0.00      AP1  O
ATOM   3169  OD2 ASP A 201      54.538  68.077  71.637  1.00  0.00      AP1  O
ATOM   3170  C   ASP A 201      56.273  69.279  69.215  1.00  0.00      AP1  C
ATOM   3171  O   ASP A 201      57.210  69.345  68.457  1.00  0.00      AP1  O
ATOM   3172  N   ASP A 202      56.351  69.735  70.442  1.00  0.00      AP1  N
ATOM   3173  HN  ASP A 202      55.583  69.489  71.028  1.00  0.00      AP1  H
ATOM   3174  CA  ASP A 202      57.346  70.534  71.118  1.00  0.00      AP1  C
ATOM   3175  HA  ASP A 202      57.623  71.388  70.517  1.00  0.00      AP1  H
ATOM   3176  CB  ASP A 202      56.886  70.766  72.554  1.00  0.00      AP1  C
ATOM   3177  HB1 ASP A 202      57.631  71.275  73.203  1.00  0.00      AP1  H
ATOM   3178  HB2 ASP A 202      56.615  69.851  73.123  1.00  0.00      AP1  H
ATOM   3179  CG  ASP A 202      55.748  71.730  72.521  1.00  0.00      AP1  C
ATOM   3180  OD1 ASP A 202      55.527  72.545  71.596  1.00  0.00      AP1  O
ATOM   3181  OD2 ASP A 202      55.065  71.798  73.562  1.00  0.00      AP1  O
ATOM   3182  C   ASP A 202      58.761  69.849  71.146  1.00  0.00      AP1  C
ATOM   3183  O   ASP A 202      59.754  70.519  70.824  1.00  0.00      AP1  O
ATOM   3184  N   ARG A 203      58.921  68.556  71.514  1.00  0.00      AP1  N
ATOM   3185  HN  ARG A 203      58.190  68.100  72.015  1.00  0.00      AP1  H
ATOM   3186  CA  ARG A 203      60.164  67.802  71.426  1.00  0.00      AP1  C
ATOM   3187  HA  ARG A 203      60.873  68.378  72.003  1.00  0.00      AP1  H
ATOM   3188  CB  ARG A 203      60.125  66.488  72.135  1.00  0.00      AP1  C
ATOM   3189  HB1 ARG A 203      59.842  66.776  73.170  1.00  0.00      AP1  H
ATOM   3190  HB2 ARG A 203      61.097  65.954  72.198  1.00  0.00      AP1  H
ATOM   3191  CG  ARG A 203      59.051  65.428  71.599  1.00  0.00      AP1  C
ATOM   3192  HG1 ARG A 203      59.494  65.064  70.648  1.00  0.00      AP1  H
ATOM   3193  HG2 ARG A 203      58.071  65.878  71.330  1.00  0.00      AP1  H
ATOM   3194  CD  ARG A 203      58.699  64.331  72.714  1.00  0.00      AP1  C
ATOM   3195  HD1 ARG A 203      58.296  64.826  73.624  1.00  0.00      AP1  H
ATOM   3196  HD2 ARG A 203      59.647  63.887  73.086  1.00  0.00      AP1  H
ATOM   3197  NE  ARG A 203      57.788  63.246  72.238  1.00  0.00      AP1  N
ATOM   3198  HE  ARG A 203      58.085  62.310  72.046  1.00  0.00      AP1  H
ATOM   3199  CZ  ARG A 203      56.472  63.363  71.999  1.00  0.00      AP1  C
ATOM   3200  NH1 ARG A 203      55.816  64.513  72.142  1.00  0.00      AP1  N
ATOM   3201 HH11 ARG A 203      56.296  65.339  72.437  1.00  0.00      AP1  H
ATOM   3202 HH12 ARG A 203      54.839  64.607  71.951  1.00  0.00      AP1  H
ATOM   3203  NH2 ARG A 203      55.727  62.277  71.740  1.00  0.00      AP1  N
ATOM   3204 HH21 ARG A 203      56.136  61.402  71.481  1.00  0.00      AP1  H
ATOM   3205 HH22 ARG A 203      54.736  62.162  71.671  1.00  0.00      AP1  H
ATOM   3206  C   ARG A 203      60.815  67.734  70.064  1.00  0.00      AP1  C
ATOM   3207  O   ARG A 203      62.089  67.725  69.925  1.00  0.00      AP1  O
ATOM   3208  N   THR A 204      60.010  67.623  68.943  1.00  0.00      AP1  N
ATOM   3209  HN  THR A 204      59.016  67.575  68.994  1.00  0.00      AP1  H
ATOM   3210  CA  THR A 204      60.411  67.485  67.566  1.00  0.00      AP1  C
ATOM   3211  HA  THR A 204      60.955  66.552  67.562  1.00  0.00      AP1  H
ATOM   3212  CB  THR A 204      59.293  67.306  66.526  1.00  0.00      AP1  C
ATOM   3213  HB  THR A 204      58.905  68.265  66.122  1.00  0.00      AP1  H
ATOM   3214  OG1 THR A 204      58.171  66.654  67.083  1.00  0.00      AP1  O
ATOM   3215  HG1 THR A 204      57.521  66.619  66.378  1.00  0.00      AP1  H
ATOM   3216  CG2 THR A 204      59.750  66.416  65.390  1.00  0.00      AP1  C
ATOM   3217 HG21 THR A 204      59.984  65.368  65.672  1.00  0.00      AP1  H
ATOM   3218 HG22 THR A 204      58.956  66.394  64.613  1.00  0.00      AP1  H
ATOM   3219 HG23 THR A 204      60.677  66.864  64.973  1.00  0.00      AP1  H
ATOM   3220  C   THR A 204      61.129  68.737  67.004  1.00  0.00      AP1  C
ATOM   3221  O   THR A 204      62.165  68.643  66.284  1.00  0.00      AP1  O
ATOM   3222  N   ILE A 205      60.597  69.915  67.326  1.00  0.00      AP1  N
ATOM   3223  HN  ILE A 205      59.868  69.781  67.993  1.00  0.00      AP1  H
ATOM   3224  CA  ILE A 205      61.152  71.251  67.051  1.00  0.00      AP1  C
ATOM   3225  HA  ILE A 205      61.353  71.249  65.990  1.00  0.00      AP1  H
ATOM   3226  CB  ILE A 205      60.295  72.437  67.346  1.00  0.00      AP1  C
ATOM   3227  HB  ILE A 205      59.994  72.516  68.413  1.00  0.00      AP1  H
ATOM   3228  CG2 ILE A 205      61.135  73.697  67.001  1.00  0.00      AP1  C
ATOM   3229 HG21 ILE A 205      61.461  73.714  65.939  1.00  0.00      AP1  H
ATOM   3230 HG22 ILE A 205      60.420  74.541  67.105  1.00  0.00      AP1  H
ATOM   3231 HG23 ILE A 205      62.016  73.783  67.673  1.00  0.00      AP1  H
ATOM   3232  CG1 ILE A 205      58.919  72.335  66.614  1.00  0.00      AP1  C
ATOM   3233 HG11 ILE A 205      58.599  71.319  66.929  1.00  0.00      AP1  H
ATOM   3234 HG12 ILE A 205      59.012  72.302  65.508  1.00  0.00      AP1  H
ATOM   3235  CD  ILE A 205      57.890  73.357  67.042  1.00  0.00      AP1  C
ATOM   3236  HD1 ILE A 205      56.867  72.924  67.018  1.00  0.00      AP1  H
ATOM   3237  HD2 ILE A 205      58.168  73.696  68.062  1.00  0.00      AP1  H
ATOM   3238  HD3 ILE A 205      57.858  74.233  66.360  1.00  0.00      AP1  H
ATOM   3239  C   ILE A 205      62.387  71.388  67.836  1.00  0.00      AP1  C
ATOM   3240  O   ILE A 205      63.415  71.718  67.234  1.00  0.00      AP1  O
ATOM   3241  N   ASP A 206      62.363  71.113  69.118  1.00  0.00      AP1  N
ATOM   3242  HN  ASP A 206      61.476  70.992  69.557  1.00  0.00      AP1  H
ATOM   3243  CA  ASP A 206      63.560  71.426  69.928  1.00  0.00      AP1  C
ATOM   3244  HA  ASP A 206      63.825  72.447  69.695  1.00  0.00      AP1  H
ATOM   3245  CB  ASP A 206      63.139  71.192  71.407  1.00  0.00      AP1  C
ATOM   3246  HB1 ASP A 206      64.048  70.843  71.942  1.00  0.00      AP1  H
ATOM   3247  HB2 ASP A 206      62.345  70.417  71.451  1.00  0.00      AP1  H
ATOM   3248  CG  ASP A 206      62.679  72.398  72.176  1.00  0.00      AP1  C
ATOM   3249  OD1 ASP A 206      63.054  73.499  71.740  1.00  0.00      AP1  O
ATOM   3250  OD2 ASP A 206      62.065  72.290  73.260  1.00  0.00      AP1  O
ATOM   3251  C   ASP A 206      64.838  70.650  69.642  1.00  0.00      AP1  C
ATOM   3252  O   ASP A 206      65.955  71.062  69.806  1.00  0.00      AP1  O
ATOM   3253  N   SER A 207      64.691  69.508  69.014  1.00  0.00      AP1  N
ATOM   3254  HN  SER A 207      63.747  69.271  68.795  1.00  0.00      AP1  H
ATOM   3255  CA  SER A 207      65.805  68.718  68.446  1.00  0.00      AP1  C
ATOM   3256  HA  SER A 207      66.491  68.524  69.257  1.00  0.00      AP1  H
ATOM   3257  CB  SER A 207      65.500  67.256  67.938  1.00  0.00      AP1  C
ATOM   3258  HB1 SER A 207      64.656  67.151  67.223  1.00  0.00      AP1  H
ATOM   3259  HB2 SER A 207      65.092  66.746  68.837  1.00  0.00      AP1  H
ATOM   3260  OG  SER A 207      66.615  66.521  67.607  1.00  0.00      AP1  O
ATOM   3261  HG1 SER A 207      66.288  65.681  67.277  1.00  0.00      AP1  H
ATOM   3262  C   SER A 207      66.510  69.387  67.295  1.00  0.00      AP1  C
ATOM   3263  O   SER A 207      67.764  69.315  67.265  1.00  0.00      AP1  O
HETATM 3264  N   HSD A 208      65.903  70.113  66.398  1.00  0.00      AP1  N
HETATM 3265  HN  HSD A 208      64.926  70.149  66.590  1.00  0.00      AP1  H
HETATM 3266  CA  HSD A 208      66.532  70.733  65.212  1.00  0.00      AP1  C
HETATM 3267  HA  HSD A 208      67.307  70.060  64.876  1.00  0.00      AP1  H
HETATM 3268  CB  HSD A 208      65.625  71.124  64.060  1.00  0.00      AP1  C
HETATM 3269  HB1 HSD A 208      66.207  71.471  63.179  1.00  0.00      AP1  H
HETATM 3270  HB2 HSD A 208      64.891  71.919  64.312  1.00  0.00      AP1  H
HETATM 3271  ND1 HSD A 208      63.693  69.983  62.780  1.00  0.00      AP1  N
HETATM 3272  HD1 HSD A 208      62.980  70.685  62.793  1.00  0.00      AP1  H
HETATM 3273  CG  HSD A 208      64.905  69.922  63.470  1.00  0.00      AP1  C
HETATM 3274  CE1 HSD A 208      63.588  68.798  62.145  1.00  0.00      AP1  C
HETATM 3275  HE1 HSD A 208      62.698  68.580  61.554  1.00  0.00      AP1  H
HETATM 3276  NE2 HSD A 208      64.547  67.937  62.434  1.00  0.00      AP1  N
HETATM 3277  CD2 HSD A 208      65.407  68.651  63.220  1.00  0.00      AP1  C
HETATM 3278  HD2 HSD A 208      66.453  68.385  63.317  1.00  0.00      AP1  H
HETATM 3279  C   HSD A 208      67.330  71.961  65.613  1.00  0.00      AP1  C
HETATM 3280  O   HSD A 208      68.445  72.139  65.097  1.00  0.00      AP1  O
ATOM   3281  N   ILE A 209      66.835  72.769  66.658  1.00  0.00      AP1  N
ATOM   3282  HN  ILE A 209      65.948  72.614  67.087  1.00  0.00      AP1  H
ATOM   3283  CA  ILE A 209      67.506  73.930  67.227  1.00  0.00      AP1  C
ATOM   3284  HA  ILE A 209      67.524  74.734  66.507  1.00  0.00      AP1  H
ATOM   3285  CB  ILE A 209      66.710  74.480  68.414  1.00  0.00      AP1  C
ATOM   3286  HB  ILE A 209      66.732  73.719  69.223  1.00  0.00      AP1  H
ATOM   3287  CG2 ILE A 209      67.315  75.673  69.044  1.00  0.00      AP1  C
ATOM   3288 HG21 ILE A 209      68.297  75.437  69.508  1.00  0.00      AP1  H
ATOM   3289 HG22 ILE A 209      67.370  76.566  68.385  1.00  0.00      AP1  H
ATOM   3290 HG23 ILE A 209      66.583  76.026  69.801  1.00  0.00      AP1  H
ATOM   3291  CG1 ILE A 209      65.235  74.772  68.077  1.00  0.00      AP1  C
ATOM   3292 HG11 ILE A 209      64.788  75.257  68.971  1.00  0.00      AP1  H
ATOM   3293 HG12 ILE A 209      64.616  73.862  67.927  1.00  0.00      AP1  H
ATOM   3294  CD  ILE A 209      65.014  75.836  66.975  1.00  0.00      AP1  C
ATOM   3295  HD1 ILE A 209      64.001  76.261  67.136  1.00  0.00      AP1  H
ATOM   3296  HD2 ILE A 209      65.755  76.662  67.035  1.00  0.00      AP1  H
ATOM   3297  HD3 ILE A 209      65.087  75.524  65.911  1.00  0.00      AP1  H
ATOM   3298  C   ILE A 209      68.845  73.572  67.785  1.00  0.00      AP1  C
ATOM   3299  O   ILE A 209      69.840  74.292  67.618  1.00  0.00      AP1  O
ATOM   3300  N   LYS A 210      68.870  72.412  68.495  1.00  0.00      AP1  N
ATOM   3301  HN  LYS A 210      68.031  71.937  68.750  1.00  0.00      AP1  H
ATOM   3302  CA  LYS A 210      70.125  71.906  68.986  1.00  0.00      AP1  C
ATOM   3303  HA  LYS A 210      70.544  72.699  69.589  1.00  0.00      AP1  H
ATOM   3304  CB  LYS A 210      69.883  70.761  69.934  1.00  0.00      AP1  C
ATOM   3305  HB1 LYS A 210      70.828  70.214  70.136  1.00  0.00      AP1  H
ATOM   3306  HB2 LYS A 210      69.251  70.016  69.405  1.00  0.00      AP1  H
ATOM   3307  CG  LYS A 210      69.239  71.129  71.312  1.00  0.00      AP1  C
ATOM   3308  HG1 LYS A 210      68.615  72.048  71.324  1.00  0.00      AP1  H
ATOM   3309  HG2 LYS A 210      70.013  71.226  72.103  1.00  0.00      AP1  H
ATOM   3310  CD  LYS A 210      68.460  69.977  71.837  1.00  0.00      AP1  C
ATOM   3311  HD1 LYS A 210      69.104  69.081  71.967  1.00  0.00      AP1  H
ATOM   3312  HD2 LYS A 210      67.652  69.671  71.139  1.00  0.00      AP1  H
ATOM   3313  CE  LYS A 210      67.682  70.129  73.210  1.00  0.00      AP1  C
ATOM   3314  HE1 LYS A 210      67.104  69.196  73.388  1.00  0.00      AP1  H
ATOM   3315  HE2 LYS A 210      66.942  70.944  73.057  1.00  0.00      AP1  H
ATOM   3316  NZ  LYS A 210      68.590  70.475  74.313  1.00  0.00      AP1  N
ATOM   3317  HZ1 LYS A 210      69.416  69.844  74.294  1.00  0.00      AP1  H
ATOM   3318  HZ2 LYS A 210      68.954  71.429  74.116  1.00  0.00      AP1  H
ATOM   3319  HZ3 LYS A 210      68.092  70.553  75.223  1.00  0.00      AP1  H
ATOM   3320  C   LYS A 210      71.179  71.452  67.972  1.00  0.00      AP1  C
ATOM   3321  O   LYS A 210      72.398  71.693  68.136  1.00  0.00      AP1  O
ATOM   3322  N   ARG A 211      70.890  70.656  66.949  1.00  0.00      AP1  N
ATOM   3323  HN  ARG A 211      69.936  70.392  66.833  1.00  0.00      AP1  H
ATOM   3324  CA  ARG A 211      71.837  70.368  65.858  1.00  0.00      AP1  C
ATOM   3325  HA  ARG A 211      72.767  69.979  66.245  1.00  0.00      AP1  H
ATOM   3326  CB  ARG A 211      71.219  69.215  64.991  1.00  0.00      AP1  C
ATOM   3327  HB1 ARG A 211      71.933  68.973  64.175  1.00  0.00      AP1  H
ATOM   3328  HB2 ARG A 211      70.290  69.570  64.495  1.00  0.00      AP1  H
ATOM   3329  CG  ARG A 211      70.954  67.860  65.628  1.00  0.00      AP1  C
ATOM   3330  HG1 ARG A 211      70.704  67.901  66.709  1.00  0.00      AP1  H
ATOM   3331  HG2 ARG A 211      71.863  67.236  65.491  1.00  0.00      AP1  H
ATOM   3332  CD  ARG A 211      69.767  67.168  64.913  1.00  0.00      AP1  C
ATOM   3333  HD1 ARG A 211      68.871  67.810  65.048  1.00  0.00      AP1  H
ATOM   3334  HD2 ARG A 211      69.707  66.126  65.294  1.00  0.00      AP1  H
ATOM   3335  NE  ARG A 211      70.148  67.084  63.470  1.00  0.00      AP1  N
ATOM   3336  HE  ARG A 211      69.829  67.868  62.938  1.00  0.00      AP1  H
ATOM   3337  CZ  ARG A 211      71.100  66.342  62.891  1.00  0.00      AP1  C
ATOM   3338  NH1 ARG A 211      71.797  65.348  63.450  1.00  0.00      AP1  N
ATOM   3339 HH11 ARG A 211      71.772  65.204  64.439  1.00  0.00      AP1  H
ATOM   3340 HH12 ARG A 211      72.644  65.039  63.018  1.00  0.00      AP1  H
ATOM   3341  NH2 ARG A 211      71.187  66.490  61.594  1.00  0.00      AP1  N
ATOM   3342 HH21 ARG A 211      70.449  67.071  61.251  1.00  0.00      AP1  H
ATOM   3343 HH22 ARG A 211      71.495  65.634  61.178  1.00  0.00      AP1  H
ATOM   3344  C   ARG A 211      72.279  71.589  64.963  1.00  0.00      AP1  C
ATOM   3345  O   ARG A 211      73.404  71.641  64.451  1.00  0.00      AP1  O
ATOM   3346  N   LEU A 212      71.334  72.591  64.772  1.00  0.00      AP1  N
ATOM   3347  HN  LEU A 212      70.374  72.644  65.036  1.00  0.00      AP1  H
ATOM   3348  CA  LEU A 212      71.545  73.892  64.148  1.00  0.00      AP1  C
ATOM   3349  HA  LEU A 212      71.856  73.622  63.150  1.00  0.00      AP1  H
ATOM   3350  CB  LEU A 212      70.304  74.689  63.916  1.00  0.00      AP1  C
ATOM   3351  HB1 LEU A 212      70.509  75.775  63.798  1.00  0.00      AP1  H
ATOM   3352  HB2 LEU A 212      69.696  74.562  64.838  1.00  0.00      AP1  H
ATOM   3353  CG  LEU A 212      69.412  74.301  62.725  1.00  0.00      AP1  C
ATOM   3354  HG  LEU A 212      68.932  73.318  62.921  1.00  0.00      AP1  H
ATOM   3355  CD1 LEU A 212      68.305  75.406  62.719  1.00  0.00      AP1  C
ATOM   3356 HD11 LEU A 212      67.593  75.160  61.903  1.00  0.00      AP1  H
ATOM   3357 HD12 LEU A 212      67.710  75.471  63.655  1.00  0.00      AP1  H
ATOM   3358 HD13 LEU A 212      68.804  76.390  62.586  1.00  0.00      AP1  H
ATOM   3359  CD2 LEU A 212      70.010  74.237  61.334  1.00  0.00      AP1  C
ATOM   3360 HD21 LEU A 212      69.246  74.098  60.540  1.00  0.00      AP1  H
ATOM   3361 HD22 LEU A 212      70.715  75.091  61.236  1.00  0.00      AP1  H
ATOM   3362 HD23 LEU A 212      70.499  73.243  61.250  1.00  0.00      AP1  H
ATOM   3363  C   LEU A 212      72.641  74.656  64.820  1.00  0.00      AP1  C
ATOM   3364  O   LEU A 212      73.596  75.145  64.222  1.00  0.00      AP1  O
ATOM   3365  N   ARG A 213      72.587  74.758  66.203  1.00  0.00      AP1  N
ATOM   3366  HN  ARG A 213      71.864  74.289  66.703  1.00  0.00      AP1  H
ATOM   3367  CA  ARG A 213      73.619  75.444  66.926  1.00  0.00      AP1  C
ATOM   3368  HA  ARG A 213      73.685  76.420  66.467  1.00  0.00      AP1  H
ATOM   3369  CB  ARG A 213      73.183  75.564  68.436  1.00  0.00      AP1  C
ATOM   3370  HB1 ARG A 213      73.040  74.546  68.856  1.00  0.00      AP1  H
ATOM   3371  HB2 ARG A 213      72.219  76.109  68.347  1.00  0.00      AP1  H
ATOM   3372  CG  ARG A 213      74.173  76.368  69.249  1.00  0.00      AP1  C
ATOM   3373  HG1 ARG A 213      74.191  77.366  68.763  1.00  0.00      AP1  H
ATOM   3374  HG2 ARG A 213      75.186  75.915  69.200  1.00  0.00      AP1  H
ATOM   3375  CD  ARG A 213      73.814  76.550  70.743  1.00  0.00      AP1  C
ATOM   3376  HD1 ARG A 213      74.579  77.158  71.271  1.00  0.00      AP1  H
ATOM   3377  HD2 ARG A 213      73.691  75.588  71.284  1.00  0.00      AP1  H
ATOM   3378  NE  ARG A 213      72.508  77.329  70.845  1.00  0.00      AP1  N
ATOM   3379  HE  ARG A 213      72.470  78.256  70.473  1.00  0.00      AP1  H
ATOM   3380  CZ  ARG A 213      71.289  76.938  71.180  1.00  0.00      AP1  C
ATOM   3381  NH1 ARG A 213      71.051  75.654  71.567  1.00  0.00      AP1  N
ATOM   3382 HH11 ARG A 213      71.778  74.969  71.533  1.00  0.00      AP1  H
ATOM   3383 HH12 ARG A 213      70.128  75.330  71.777  1.00  0.00      AP1  H
ATOM   3384  NH2 ARG A 213      70.212  77.734  71.124  1.00  0.00      AP1  N
ATOM   3385 HH21 ARG A 213      70.398  78.696  71.324  1.00  0.00      AP1  H
ATOM   3386 HH22 ARG A 213      69.298  77.511  71.464  1.00  0.00      AP1  H
ATOM   3387  C   ARG A 213      75.033  74.790  66.819  1.00  0.00      AP1  C
ATOM   3388  O   ARG A 213      76.013  75.560  66.647  1.00  0.00      AP1  O
ATOM   3389  N   LYS A 214      75.157  73.443  66.926  1.00  0.00      AP1  N
ATOM   3390  HN  LYS A 214      74.301  72.989  67.162  1.00  0.00      AP1  H
ATOM   3391  CA  LYS A 214      76.380  72.649  66.843  1.00  0.00      AP1  C
ATOM   3392  HA  LYS A 214      77.125  72.953  67.563  1.00  0.00      AP1  H
ATOM   3393  CB  LYS A 214      76.101  71.144  67.106  1.00  0.00      AP1  C
ATOM   3394  HB1 LYS A 214      75.447  70.748  66.299  1.00  0.00      AP1  H
ATOM   3395  HB2 LYS A 214      75.533  71.251  68.055  1.00  0.00      AP1  H
ATOM   3396  CG  LYS A 214      77.326  70.242  67.268  1.00  0.00      AP1  C
ATOM   3397  HG1 LYS A 214      77.855  70.726  68.116  1.00  0.00      AP1  H
ATOM   3398  HG2 LYS A 214      78.043  70.466  66.449  1.00  0.00      AP1  H
ATOM   3399  CD  LYS A 214      77.029  68.750  67.301  1.00  0.00      AP1  C
ATOM   3400  HD1 LYS A 214      76.870  68.442  66.245  1.00  0.00      AP1  H
ATOM   3401  HD2 LYS A 214      76.008  68.609  67.715  1.00  0.00      AP1  H
ATOM   3402  CE  LYS A 214      78.102  67.881  67.987  1.00  0.00      AP1  C
ATOM   3403  HE1 LYS A 214      79.110  68.113  67.584  1.00  0.00      AP1  H
ATOM   3404  HE2 LYS A 214      77.864  66.809  67.820  1.00  0.00      AP1  H
ATOM   3405  NZ  LYS A 214      78.125  68.147  69.454  1.00  0.00      AP1  N
ATOM   3406  HZ1 LYS A 214      78.428  69.118  69.670  1.00  0.00      AP1  H
ATOM   3407  HZ2 LYS A 214      77.144  68.103  69.795  1.00  0.00      AP1  H
ATOM   3408  HZ3 LYS A 214      78.722  67.532  70.044  1.00  0.00      AP1  H
ATOM   3409  C   LYS A 214      77.038  72.717  65.496  1.00  0.00      AP1  C
ATOM   3410  O   LYS A 214      78.212  73.070  65.423  1.00  0.00      AP1  O
ATOM   3411  N   LYS A 215      76.330  72.529  64.305  1.00  0.00      AP1  N
ATOM   3412  HN  LYS A 215      75.354  72.331  64.251  1.00  0.00      AP1  H
ATOM   3413  CA  LYS A 215      76.953  72.538  62.962  1.00  0.00      AP1  C
ATOM   3414  HA  LYS A 215      77.825  71.901  62.984  1.00  0.00      AP1  H
ATOM   3415  CB  LYS A 215      76.000  71.913  61.891  1.00  0.00      AP1  C
ATOM   3416  HB1 LYS A 215      76.444  71.955  60.873  1.00  0.00      AP1  H
ATOM   3417  HB2 LYS A 215      75.072  72.508  61.752  1.00  0.00      AP1  H
ATOM   3418  CG  LYS A 215      75.741  70.381  62.309  1.00  0.00      AP1  C
ATOM   3419  HG1 LYS A 215      75.321  70.406  63.337  1.00  0.00      AP1  H
ATOM   3420  HG2 LYS A 215      76.719  69.880  62.468  1.00  0.00      AP1  H
ATOM   3421  CD  LYS A 215      74.895  69.572  61.333  1.00  0.00      AP1  C
ATOM   3422  HD1 LYS A 215      75.127  68.500  61.509  1.00  0.00      AP1  H
ATOM   3423  HD2 LYS A 215      75.400  69.766  60.362  1.00  0.00      AP1  H
ATOM   3424  CE  LYS A 215      73.419  69.835  61.143  1.00  0.00      AP1  C
ATOM   3425  HE1 LYS A 215      73.381  70.887  60.790  1.00  0.00      AP1  H
ATOM   3426  HE2 LYS A 215      72.871  69.502  62.050  1.00  0.00      AP1  H
ATOM   3427  NZ  LYS A 215      72.967  68.948  60.032  1.00  0.00      AP1  N
ATOM   3428  HZ1 LYS A 215      73.188  67.932  60.014  1.00  0.00      AP1  H
ATOM   3429  HZ2 LYS A 215      71.950  69.119  59.894  1.00  0.00      AP1  H
ATOM   3430  HZ3 LYS A 215      73.450  69.368  59.213  1.00  0.00      AP1  H
ATOM   3431  C   LYS A 215      77.317  73.916  62.661  1.00  0.00      AP1  C
ATOM   3432  O   LYS A 215      78.418  74.215  62.261  1.00  0.00      AP1  O
ATOM   3433  N   PHE A 216      76.396  74.881  62.801  1.00  0.00      AP1  N
ATOM   3434  HN  PHE A 216      75.483  74.663  63.138  1.00  0.00      AP1  H
ATOM   3435  CA  PHE A 216      76.751  76.200  62.387  1.00  0.00      AP1  C
ATOM   3436  HA  PHE A 216      77.330  76.158  61.476  1.00  0.00      AP1  H
ATOM   3437  CB  PHE A 216      75.498  77.079  62.147  1.00  0.00      AP1  C
ATOM   3438  HB1 PHE A 216      74.904  77.333  63.051  1.00  0.00      AP1  H
ATOM   3439  HB2 PHE A 216      74.837  76.458  61.504  1.00  0.00      AP1  H
ATOM   3440  CG  PHE A 216      75.848  78.366  61.393  1.00  0.00      AP1  C
ATOM   3441  CD1 PHE A 216      75.865  78.349  59.995  1.00  0.00      AP1  C
ATOM   3442  HD1 PHE A 216      75.604  77.402  59.547  1.00  0.00      AP1  H
ATOM   3443  CE1 PHE A 216      76.434  79.393  59.296  1.00  0.00      AP1  C
ATOM   3444  HE1 PHE A 216      76.305  79.303  58.227  1.00  0.00      AP1  H
ATOM   3445  CZ  PHE A 216      76.869  80.564  59.942  1.00  0.00      AP1  C
ATOM   3446  HZ  PHE A 216      77.248  81.382  59.346  1.00  0.00      AP1  H
ATOM   3447  CD2 PHE A 216      76.199  79.573  62.117  1.00  0.00      AP1  C
ATOM   3448  HD2 PHE A 216      76.221  79.668  63.193  1.00  0.00      AP1  H
ATOM   3449  CE2 PHE A 216      76.779  80.677  61.375  1.00  0.00      AP1  C
ATOM   3450  HE2 PHE A 216      77.014  81.607  61.872  1.00  0.00      AP1  H
ATOM   3451  C   PHE A 216      77.737  76.979  63.335  1.00  0.00      AP1  C
ATOM   3452  O   PHE A 216      78.695  77.639  62.910  1.00  0.00      AP1  O
ATOM   3453  N   LYS A 217      77.530  76.963  64.615  1.00  0.00      AP1  N
ATOM   3454  HN  LYS A 217      76.865  76.310  64.968  1.00  0.00      AP1  H
ATOM   3455  CA  LYS A 217      78.092  77.958  65.433  1.00  0.00      AP1  C
ATOM   3456  HA  LYS A 217      78.517  78.717  64.792  1.00  0.00      AP1  H
ATOM   3457  CB  LYS A 217      76.940  78.486  66.408  1.00  0.00      AP1  C
ATOM   3458  HB1 LYS A 217      76.716  77.854  67.293  1.00  0.00      AP1  H
ATOM   3459  HB2 LYS A 217      75.984  78.445  65.844  1.00  0.00      AP1  H
ATOM   3460  CG  LYS A 217      77.109  79.929  66.875  1.00  0.00      AP1  C
ATOM   3461  HG1 LYS A 217      78.036  80.138  67.451  1.00  0.00      AP1  H
ATOM   3462  HG2 LYS A 217      76.354  80.096  67.674  1.00  0.00      AP1  H
ATOM   3463  CD  LYS A 217      77.019  81.016  65.746  1.00  0.00      AP1  C
ATOM   3464  HD1 LYS A 217      75.969  81.067  65.385  1.00  0.00      AP1  H
ATOM   3465  HD2 LYS A 217      77.624  80.899  64.822  1.00  0.00      AP1  H
ATOM   3466  CE  LYS A 217      77.164  82.463  66.184  1.00  0.00      AP1  C
ATOM   3467  HE1 LYS A 217      76.310  82.664  66.865  1.00  0.00      AP1  H
ATOM   3468  HE2 LYS A 217      77.136  83.053  65.242  1.00  0.00      AP1  H
ATOM   3469  NZ  LYS A 217      78.410  82.760  66.905  1.00  0.00      AP1  N
ATOM   3470  HZ1 LYS A 217      78.518  83.793  66.962  1.00  0.00      AP1  H
ATOM   3471  HZ2 LYS A 217      78.327  82.386  67.872  1.00  0.00      AP1  H
ATOM   3472  HZ3 LYS A 217      79.255  82.362  66.447  1.00  0.00      AP1  H
ATOM   3473  C   LYS A 217      79.133  77.371  66.272  1.00  0.00      AP1  C
ATOM   3474  O   LYS A 217      79.852  78.101  66.959  1.00  0.00      AP1  O
ATOM   3475  N   ALA A 218      79.419  76.015  66.247  1.00  0.00      AP1  N
ATOM   3476  HN  ALA A 218      78.831  75.399  65.729  1.00  0.00      AP1  H
ATOM   3477  CA  ALA A 218      80.545  75.374  66.869  1.00  0.00      AP1  C
ATOM   3478  HA  ALA A 218      80.645  74.367  66.489  1.00  0.00      AP1  H
ATOM   3479  CB  ALA A 218      81.817  76.014  66.261  1.00  0.00      AP1  C
ATOM   3480  HB1 ALA A 218      82.118  76.876  66.894  1.00  0.00      AP1  H
ATOM   3481  HB2 ALA A 218      82.716  75.380  66.417  1.00  0.00      AP1  H
ATOM   3482  HB3 ALA A 218      81.694  76.144  65.165  1.00  0.00      AP1  H
ATOM   3483  C   ALA A 218      80.433  75.202  68.351  1.00  0.00      AP1  C
ATOM   3484  O   ALA A 218      81.538  75.020  68.909  1.00  0.00      AP1  O
ATOM   3485  N   VAL A 219      79.292  75.323  68.972  1.00  0.00      AP1  N
ATOM   3486  HN  VAL A 219      78.557  75.528  68.329  1.00  0.00      AP1  H
ATOM   3487  CA  VAL A 219      79.263  75.469  70.404  1.00  0.00      AP1  C
ATOM   3488  HA  VAL A 219      80.257  75.420  70.823  1.00  0.00      AP1  H
ATOM   3489  CB  VAL A 219      78.832  76.816  70.976  1.00  0.00      AP1  C
ATOM   3490  HB  VAL A 219      78.412  76.708  72.000  1.00  0.00      AP1  H
ATOM   3491  CG1 VAL A 219      79.982  77.854  70.843  1.00  0.00      AP1  C
ATOM   3492 HG11 VAL A 219      80.300  77.927  69.781  1.00  0.00      AP1  H
ATOM   3493 HG12 VAL A 219      79.658  78.894  71.060  1.00  0.00      AP1  H
ATOM   3494 HG13 VAL A 219      80.949  77.587  71.320  1.00  0.00      AP1  H
ATOM   3495  CG2 VAL A 219      77.597  77.268  70.129  1.00  0.00      AP1  C
ATOM   3496 HG21 VAL A 219      76.767  76.554  70.315  1.00  0.00      AP1  H
ATOM   3497 HG22 VAL A 219      77.359  78.341  70.293  1.00  0.00      AP1  H
ATOM   3498 HG23 VAL A 219      77.763  77.172  69.035  1.00  0.00      AP1  H
ATOM   3499  C   VAL A 219      78.412  74.362  70.996  1.00  0.00      AP1  C
ATOM   3500  O   VAL A 219      77.214  74.229  70.730  1.00  0.00      AP1  O
ATOM   3501  N   ASP A 220      79.018  73.620  71.915  1.00  0.00      AP1  N
ATOM   3502  HN  ASP A 220      80.003  73.736  72.021  1.00  0.00      AP1  H
ATOM   3503  CA  ASP A 220      78.378  72.501  72.648  1.00  0.00      AP1  C
ATOM   3504  HA  ASP A 220      77.389  72.204  72.332  1.00  0.00      AP1  H
ATOM   3505  CB  ASP A 220      79.367  71.295  72.648  1.00  0.00      AP1  C
ATOM   3506  HB1 ASP A 220      78.935  70.482  73.270  1.00  0.00      AP1  H
ATOM   3507  HB2 ASP A 220      80.300  71.673  73.119  1.00  0.00      AP1  H
ATOM   3508  CG  ASP A 220      79.484  70.752  71.237  1.00  0.00      AP1  C
ATOM   3509  OD1 ASP A 220      80.619  70.615  70.687  1.00  0.00      AP1  O
ATOM   3510  OD2 ASP A 220      78.463  70.365  70.594  1.00  0.00      AP1  O
ATOM   3511  C   ASP A 220      78.060  72.905  74.046  1.00  0.00      AP1  C
ATOM   3512  O   ASP A 220      77.146  72.393  74.774  1.00  0.00      AP1  O
ATOM   3513  N   ASP A 221      78.736  73.872  74.629  1.00  0.00      AP1  N
ATOM   3514  HN  ASP A 221      79.559  74.215  74.183  1.00  0.00      AP1  H
ATOM   3515  CA  ASP A 221      78.609  74.224  75.981  1.00  0.00      AP1  C
ATOM   3516  HA  ASP A 221      78.138  73.437  76.551  1.00  0.00      AP1  H
ATOM   3517  CB  ASP A 221      79.996  74.428  76.601  1.00  0.00      AP1  C
ATOM   3518  HB1 ASP A 221      79.899  74.612  77.693  1.00  0.00      AP1  H
ATOM   3519  HB2 ASP A 221      80.586  75.233  76.115  1.00  0.00      AP1  H
ATOM   3520  CG  ASP A 221      80.813  73.141  76.497  1.00  0.00      AP1  C
ATOM   3521  OD1 ASP A 221      80.230  72.031  76.380  1.00  0.00      AP1  O
ATOM   3522  OD2 ASP A 221      82.009  73.154  76.821  1.00  0.00      AP1  O
ATOM   3523  C   ASP A 221      77.825  75.463  76.211  1.00  0.00      AP1  C
ATOM   3524  O   ASP A 221      77.563  75.861  77.347  1.00  0.00      AP1  O
ATOM   3525  N   SER A 222      77.266  76.136  75.160  1.00  0.00      AP1  N
ATOM   3526  HN  SER A 222      77.404  75.900  74.201  1.00  0.00      AP1  H
ATOM   3527  CA  SER A 222      76.666  77.475  75.177  1.00  0.00      AP1  C
ATOM   3528  HA  SER A 222      76.317  77.604  76.191  1.00  0.00      AP1  H
ATOM   3529  CB  SER A 222      77.640  78.546  74.833  1.00  0.00      AP1  C
ATOM   3530  HB1 SER A 222      77.225  79.577  74.813  1.00  0.00      AP1  H
ATOM   3531  HB2 SER A 222      78.056  78.534  73.803  1.00  0.00      AP1  H
ATOM   3532  OG  SER A 222      78.680  78.634  75.769  1.00  0.00      AP1  O
ATOM   3533  HG1 SER A 222      79.446  78.322  75.280  1.00  0.00      AP1  H
ATOM   3534  C   SER A 222      75.486  77.541  74.261  1.00  0.00      AP1  C
ATOM   3535  O   SER A 222      75.335  76.633  73.459  1.00  0.00      AP1  O
ATOM   3536  N   PHE A 223      74.592  78.425  74.521  1.00  0.00      AP1  N
ATOM   3537  HN  PHE A 223      74.662  79.153  75.199  1.00  0.00      AP1  H
ATOM   3538  CA  PHE A 223      73.261  78.367  73.882  1.00  0.00      AP1  C
ATOM   3539  HA  PHE A 223      73.182  77.555  73.174  1.00  0.00      AP1  H
ATOM   3540  CB  PHE A 223      72.079  78.312  74.956  1.00  0.00      AP1  C
ATOM   3541  HB1 PHE A 223      71.077  78.473  74.503  1.00  0.00      AP1  H
ATOM   3542  HB2 PHE A 223      72.312  79.081  75.723  1.00  0.00      AP1  H
ATOM   3543  CG  PHE A 223      72.025  76.937  75.549  1.00  0.00      AP1  C
ATOM   3544  CD1 PHE A 223      72.818  76.587  76.632  1.00  0.00      AP1  C
ATOM   3545  HD1 PHE A 223      73.617  77.194  77.030  1.00  0.00      AP1  H
ATOM   3546  CE1 PHE A 223      72.730  75.351  77.241  1.00  0.00      AP1  C
ATOM   3547  HE1 PHE A 223      73.366  75.073  78.069  1.00  0.00      AP1  H
ATOM   3548  CZ  PHE A 223      71.856  74.366  76.743  1.00  0.00      AP1  C
ATOM   3549  HZ  PHE A 223      71.708  73.375  77.144  1.00  0.00      AP1  H
ATOM   3550  CD2 PHE A 223      71.023  76.070  75.176  1.00  0.00      AP1  C
ATOM   3551  HD2 PHE A 223      70.281  76.227  74.408  1.00  0.00      AP1  H
ATOM   3552  CE2 PHE A 223      71.001  74.747  75.673  1.00  0.00      AP1  C
ATOM   3553  HE2 PHE A 223      70.246  74.069  75.301  1.00  0.00      AP1  H
ATOM   3554  C   PHE A 223      73.063  79.649  72.990  1.00  0.00      AP1  C
ATOM   3555  O   PHE A 223      72.019  80.166  72.646  1.00  0.00      AP1  O
ATOM   3556  N   GLU A 224      74.220  80.349  72.645  1.00  0.00      AP1  N
ATOM   3557  HN  GLU A 224      75.107  80.156  73.057  1.00  0.00      AP1  H
ATOM   3558  CA  GLU A 224      74.270  81.389  71.630  1.00  0.00      AP1  C
ATOM   3559  HA  GLU A 224      73.749  82.239  72.045  1.00  0.00      AP1  H
ATOM   3560  CB  GLU A 224      75.781  81.815  71.418  1.00  0.00      AP1  C
ATOM   3561  HB1 GLU A 224      76.126  81.953  72.466  1.00  0.00      AP1  H
ATOM   3562  HB2 GLU A 224      75.928  82.848  71.035  1.00  0.00      AP1  H
ATOM   3563  CG  GLU A 224      76.746  80.974  70.605  1.00  0.00      AP1  C
ATOM   3564  HG1 GLU A 224      76.327  80.783  69.594  1.00  0.00      AP1  H
ATOM   3565  HG2 GLU A 224      77.015  79.966  70.988  1.00  0.00      AP1  H
ATOM   3566  CD  GLU A 224      78.048  81.795  70.332  1.00  0.00      AP1  C
ATOM   3567  OE1 GLU A 224      78.707  81.600  69.233  1.00  0.00      AP1  O
ATOM   3568  OE2 GLU A 224      78.491  82.488  71.220  1.00  0.00      AP1  O
ATOM   3569  C   GLU A 224      73.573  81.019  70.299  1.00  0.00      AP1  C
ATOM   3570  O   GLU A 224      73.136  79.917  70.090  1.00  0.00      AP1  O
ATOM   3571  N   MET A 225      73.397  82.026  69.411  1.00  0.00      AP1  N
ATOM   3572  HN  MET A 225      73.545  82.937  69.787  1.00  0.00      AP1  H
ATOM   3573  CA  MET A 225      72.835  82.053  68.032  1.00  0.00      AP1  C
ATOM   3574  HA  MET A 225      73.054  82.993  67.547  1.00  0.00      AP1  H
ATOM   3575  CB  MET A 225      73.464  80.914  67.023  1.00  0.00      AP1  C
ATOM   3576  HB1 MET A 225      73.140  79.947  67.463  1.00  0.00      AP1  H
ATOM   3577  HB2 MET A 225      74.558  81.095  67.089  1.00  0.00      AP1  H
ATOM   3578  CG  MET A 225      72.860  81.146  65.614  1.00  0.00      AP1  C
ATOM   3579  HG1 MET A 225      73.144  82.199  65.404  1.00  0.00      AP1  H
ATOM   3580  HG2 MET A 225      71.749  81.162  65.621  1.00  0.00      AP1  H
ATOM   3581  SD  MET A 225      73.594  80.087  64.355  1.00  0.00      AP1  S
ATOM   3582  CE  MET A 225      72.643  78.557  64.785  1.00  0.00      AP1  C
ATOM   3583  HE1 MET A 225      72.604  78.344  65.874  1.00  0.00      AP1  H
ATOM   3584  HE2 MET A 225      71.626  78.570  64.338  1.00  0.00      AP1  H
ATOM   3585  HE3 MET A 225      73.185  77.654  64.431  1.00  0.00      AP1  H
ATOM   3586  C   MET A 225      71.273  82.071  68.056  1.00  0.00      AP1  C
ATOM   3587  O   MET A 225      70.604  82.933  67.458  1.00  0.00      AP1  O
ATOM   3588  N   ILE A 226      70.623  81.173  68.804  1.00  0.00      AP1  N
ATOM   3589  HN  ILE A 226      71.174  80.726  69.505  1.00  0.00      AP1  H
ATOM   3590  CA  ILE A 226      69.194  80.971  68.859  1.00  0.00      AP1  C
ATOM   3591  HA  ILE A 226      68.698  81.805  68.383  1.00  0.00      AP1  H
ATOM   3592  CB  ILE A 226      68.744  79.676  68.274  1.00  0.00      AP1  C
ATOM   3593  HB  ILE A 226      69.422  79.008  68.847  1.00  0.00      AP1  H
ATOM   3594  CG2 ILE A 226      67.263  79.425  68.553  1.00  0.00      AP1  C
ATOM   3595 HG21 ILE A 226      66.857  78.692  67.824  1.00  0.00      AP1  H
ATOM   3596 HG22 ILE A 226      67.158  79.129  69.619  1.00  0.00      AP1  H
ATOM   3597 HG23 ILE A 226      66.673  80.364  68.487  1.00  0.00      AP1  H
ATOM   3598  CG1 ILE A 226      69.103  79.532  66.780  1.00  0.00      AP1  C
ATOM   3599 HG11 ILE A 226      70.182  79.796  66.755  1.00  0.00      AP1  H
ATOM   3600 HG12 ILE A 226      68.561  80.218  66.094  1.00  0.00      AP1  H
ATOM   3601  CD  ILE A 226      69.049  78.079  66.162  1.00  0.00      AP1  C
ATOM   3602  HD1 ILE A 226      69.591  77.417  66.871  1.00  0.00      AP1  H
ATOM   3603  HD2 ILE A 226      68.003  77.705  66.199  1.00  0.00      AP1  H
ATOM   3604  HD3 ILE A 226      69.458  78.034  65.131  1.00  0.00      AP1  H
ATOM   3605  C   ILE A 226      68.893  81.068  70.291  1.00  0.00      AP1  C
ATOM   3606  O   ILE A 226      69.503  80.322  71.101  1.00  0.00      AP1  O
ATOM   3607  N   GLU A 227      67.898  81.900  70.690  1.00  0.00      AP1  N
ATOM   3608  HN  GLU A 227      67.490  82.561  70.065  1.00  0.00      AP1  H
ATOM   3609  CA  GLU A 227      67.396  82.074  71.993  1.00  0.00      AP1  C
ATOM   3610  HA  GLU A 227      68.004  81.472  72.652  1.00  0.00      AP1  H
ATOM   3611  CB  GLU A 227      67.516  83.569  72.284  1.00  0.00      AP1  C
ATOM   3612  HB1 GLU A 227      67.257  84.155  71.376  1.00  0.00      AP1  H
ATOM   3613  HB2 GLU A 227      68.608  83.758  72.359  1.00  0.00      AP1  H
ATOM   3614  CG  GLU A 227      66.696  84.152  73.510  1.00  0.00      AP1  C
ATOM   3615  HG1 GLU A 227      66.886  83.344  74.249  1.00  0.00      AP1  H
ATOM   3616  HG2 GLU A 227      65.606  84.301  73.353  1.00  0.00      AP1  H
ATOM   3617  CD  GLU A 227      67.341  85.367  74.063  1.00  0.00      AP1  C
ATOM   3618  OE1 GLU A 227      68.573  85.418  74.363  1.00  0.00      AP1  O
ATOM   3619  OE2 GLU A 227      66.532  86.378  74.231  1.00  0.00      AP1  O
ATOM   3620  C   GLU A 227      65.968  81.613  72.105  1.00  0.00      AP1  C
ATOM   3621  O   GLU A 227      65.166  81.800  71.200  1.00  0.00      AP1  O
ATOM   3622  N   THR A 228      65.613  80.958  73.208  1.00  0.00      AP1  N
ATOM   3623  HN  THR A 228      66.260  80.731  73.932  1.00  0.00      AP1  H
ATOM   3624  CA  THR A 228      64.266  80.540  73.529  1.00  0.00      AP1  C
ATOM   3625  HA  THR A 228      63.739  80.779  72.617  1.00  0.00      AP1  H
ATOM   3626  CB  THR A 228      63.962  79.017  73.848  1.00  0.00      AP1  C
ATOM   3627  HB  THR A 228      64.085  78.393  72.937  1.00  0.00      AP1  H
ATOM   3628  OG1 THR A 228      62.559  78.898  74.213  1.00  0.00      AP1  O
ATOM   3629  HG1 THR A 228      62.316  77.983  74.377  1.00  0.00      AP1  H
ATOM   3630  CG2 THR A 228      64.794  78.494  75.057  1.00  0.00      AP1  C
ATOM   3631 HG21 THR A 228      65.882  78.342  74.887  1.00  0.00      AP1  H
ATOM   3632 HG22 THR A 228      64.807  79.235  75.885  1.00  0.00      AP1  H
ATOM   3633 HG23 THR A 228      64.438  77.530  75.479  1.00  0.00      AP1  H
ATOM   3634  C   THR A 228      63.695  81.510  74.654  1.00  0.00      AP1  C
ATOM   3635  O   THR A 228      64.382  81.902  75.618  1.00  0.00      AP1  O
ATOM   3636  N   LEU A 229      62.360  81.847  74.504  1.00  0.00      AP1  N
ATOM   3637  HN  LEU A 229      61.830  81.552  73.713  1.00  0.00      AP1  H
ATOM   3638  CA  LEU A 229      61.632  82.668  75.445  1.00  0.00      AP1  C
ATOM   3639  HA  LEU A 229      62.283  83.129  76.172  1.00  0.00      AP1  H
ATOM   3640  CB  LEU A 229      60.898  83.827  74.776  1.00  0.00      AP1  C
ATOM   3641  HB1 LEU A 229      60.221  84.294  75.523  1.00  0.00      AP1  H
ATOM   3642  HB2 LEU A 229      60.306  83.343  73.971  1.00  0.00      AP1  H
ATOM   3643  CG  LEU A 229      61.716  84.978  74.151  1.00  0.00      AP1  C
ATOM   3644  HG  LEU A 229      62.638  85.164  74.743  1.00  0.00      AP1  H
ATOM   3645  CD1 LEU A 229      62.093  84.713  72.713  1.00  0.00      AP1  C
ATOM   3646 HD11 LEU A 229      62.425  85.618  72.161  1.00  0.00      AP1  H
ATOM   3647 HD12 LEU A 229      62.799  83.858  72.636  1.00  0.00      AP1  H
ATOM   3648 HD13 LEU A 229      61.147  84.427  72.205  1.00  0.00      AP1  H
ATOM   3649  CD2 LEU A 229      60.798  86.177  74.090  1.00  0.00      AP1  C
ATOM   3650 HD21 LEU A 229      60.371  86.489  75.067  1.00  0.00      AP1  H
ATOM   3651 HD22 LEU A 229      61.294  87.097  73.711  1.00  0.00      AP1  H
ATOM   3652 HD23 LEU A 229      59.987  86.089  73.335  1.00  0.00      AP1  H
ATOM   3653  C   LEU A 229      60.715  81.863  76.245  1.00  0.00      AP1  C
ATOM   3654  O   LEU A 229      59.761  82.348  76.814  1.00  0.00      AP1  O
ATOM   3655  N   TYR A 230      61.003  80.595  76.336  1.00  0.00      AP1  N
ATOM   3656  HN  TYR A 230      61.725  80.220  75.761  1.00  0.00      AP1  H
ATOM   3657  CA  TYR A 230      60.364  79.701  77.258  1.00  0.00      AP1  C
ATOM   3658  HA  TYR A 230      60.743  78.784  76.832  1.00  0.00      AP1  H
ATOM   3659  CB  TYR A 230      61.044  79.823  78.657  1.00  0.00      AP1  C
ATOM   3660  HB1 TYR A 230      60.519  79.002  79.191  1.00  0.00      AP1  H
ATOM   3661  HB2 TYR A 230      60.686  80.760  79.135  1.00  0.00      AP1  H
ATOM   3662  CG  TYR A 230      62.559  79.612  78.647  1.00  0.00      AP1  C
ATOM   3663  CD1 TYR A 230      63.065  78.327  78.348  1.00  0.00      AP1  C
ATOM   3664  HD1 TYR A 230      62.448  77.553  77.915  1.00  0.00      AP1  H
ATOM   3665  CE1 TYR A 230      64.392  78.040  78.647  1.00  0.00      AP1  C
ATOM   3666  HE1 TYR A 230      64.711  77.015  78.522  1.00  0.00      AP1  H
ATOM   3667  CZ  TYR A 230      65.237  79.065  79.028  1.00  0.00      AP1  C
ATOM   3668  OH  TYR A 230      66.575  78.779  79.219  1.00  0.00      AP1  O
ATOM   3669  HH  TYR A 230      67.133  79.512  79.487  1.00  0.00      AP1  H
ATOM   3670  CD2 TYR A 230      63.375  80.627  79.095  1.00  0.00      AP1  C
ATOM   3671  HD2 TYR A 230      63.000  81.601  79.373  1.00  0.00      AP1  H
ATOM   3672  CE2 TYR A 230      64.708  80.377  79.253  1.00  0.00      AP1  C
ATOM   3673  HE2 TYR A 230      65.332  81.172  79.632  1.00  0.00      AP1  H
ATOM   3674  C   TYR A 230      58.943  79.561  77.225  1.00  0.00      AP1  C
ATOM   3675  O   TYR A 230      58.246  79.417  78.250  1.00  0.00      AP1  O
ATOM   3676  N   GLY A 231      58.457  79.417  75.969  1.00  0.00      AP1  N
ATOM   3677  HN  GLY A 231      59.090  79.359  75.201  1.00  0.00      AP1  H
ATOM   3678  CA  GLY A 231      57.099  79.025  75.722  1.00  0.00      AP1  C
ATOM   3679  HA1 GLY A 231      56.489  78.984  76.612  1.00  0.00      AP1  H
ATOM   3680  HA2 GLY A 231      57.128  78.042  75.277  1.00  0.00      AP1  H
ATOM   3681  C   GLY A 231      56.407  80.037  74.870  1.00  0.00      AP1  C
ATOM   3682  O   GLY A 231      55.216  79.876  74.520  1.00  0.00      AP1  O
ATOM   3683  N   VAL A 232      57.069  81.129  74.490  1.00  0.00      AP1  N
ATOM   3684  HN  VAL A 232      57.996  81.165  74.856  1.00  0.00      AP1  H
ATOM   3685  CA  VAL A 232      56.630  82.405  73.898  1.00  0.00      AP1  C
ATOM   3686  HA  VAL A 232      55.556  82.514  73.905  1.00  0.00      AP1  H
ATOM   3687  CB  VAL A 232      57.244  83.624  74.748  1.00  0.00      AP1  C
ATOM   3688  HB  VAL A 232      58.344  83.534  74.873  1.00  0.00      AP1  H
ATOM   3689  CG1 VAL A 232      56.756  84.963  74.038  1.00  0.00      AP1  C
ATOM   3690 HG11 VAL A 232      56.828  85.798  74.767  1.00  0.00      AP1  H
ATOM   3691 HG12 VAL A 232      57.268  85.255  73.096  1.00  0.00      AP1  H
ATOM   3692 HG13 VAL A 232      55.704  84.673  73.825  1.00  0.00      AP1  H
ATOM   3693  CG2 VAL A 232      56.711  83.527  76.179  1.00  0.00      AP1  C
ATOM   3694 HG21 VAL A 232      55.622  83.308  76.172  1.00  0.00      AP1  H
ATOM   3695 HG22 VAL A 232      57.271  82.765  76.762  1.00  0.00      AP1  H
ATOM   3696 HG23 VAL A 232      56.819  84.506  76.693  1.00  0.00      AP1  H
ATOM   3697  C   VAL A 232      57.081  82.526  72.494  1.00  0.00      AP1  C
ATOM   3698  O   VAL A 232      56.373  83.085  71.634  1.00  0.00      AP1  O
ATOM   3699  N   GLY A 233      58.253  81.840  72.198  1.00  0.00      AP1  N
ATOM   3700  HN  GLY A 233      58.784  81.359  72.891  1.00  0.00      AP1  H
ATOM   3701  CA  GLY A 233      58.777  81.830  70.860  1.00  0.00      AP1  C
ATOM   3702  HA1 GLY A 233      58.573  82.812  70.459  1.00  0.00      AP1  H
ATOM   3703  HA2 GLY A 233      58.311  81.088  70.230  1.00  0.00      AP1  H
ATOM   3704  C   GLY A 233      60.308  81.668  70.794  1.00  0.00      AP1  C
ATOM   3705  O   GLY A 233      61.062  81.665  71.810  1.00  0.00      AP1  O
ATOM   3706  N   TYR A 234      60.831  81.545  69.574  1.00  0.00      AP1  N
ATOM   3707  HN  TYR A 234      60.314  81.519  68.722  1.00  0.00      AP1  H
ATOM   3708  CA  TYR A 234      62.278  81.504  69.382  1.00  0.00      AP1  C
ATOM   3709  HA  TYR A 234      62.764  81.320  70.329  1.00  0.00      AP1  H
ATOM   3710  CB  TYR A 234      62.720  80.323  68.509  1.00  0.00      AP1  C
ATOM   3711  HB1 TYR A 234      63.826  80.425  68.471  1.00  0.00      AP1  H
ATOM   3712  HB2 TYR A 234      62.292  80.448  67.491  1.00  0.00      AP1  H
ATOM   3713  CG  TYR A 234      62.332  78.945  69.152  1.00  0.00      AP1  C
ATOM   3714  CD1 TYR A 234      63.363  78.155  69.697  1.00  0.00      AP1  C
ATOM   3715  HD1 TYR A 234      64.340  78.615  69.716  1.00  0.00      AP1  H
ATOM   3716  CE1 TYR A 234      63.075  77.040  70.471  1.00  0.00      AP1  C
ATOM   3717  HE1 TYR A 234      63.843  76.578  71.073  1.00  0.00      AP1  H
ATOM   3718  CZ  TYR A 234      61.741  76.530  70.433  1.00  0.00      AP1  C
ATOM   3719  OH  TYR A 234      61.299  75.399  71.067  1.00  0.00      AP1  O
ATOM   3720  HH  TYR A 234      62.113  74.958  71.321  1.00  0.00      AP1  H
ATOM   3721  CD2 TYR A 234      60.982  78.529  69.224  1.00  0.00      AP1  C
ATOM   3722  HD2 TYR A 234      60.202  79.092  68.734  1.00  0.00      AP1  H
ATOM   3723  CE2 TYR A 234      60.741  77.291  69.788  1.00  0.00      AP1  C
ATOM   3724  HE2 TYR A 234      59.712  76.966  69.770  1.00  0.00      AP1  H
ATOM   3725  C   TYR A 234      62.799  82.840  68.832  1.00  0.00      AP1  C
ATOM   3726  O   TYR A 234      62.046  83.558  68.246  1.00  0.00      AP1  O
ATOM   3727  N   ARG A 235      64.062  83.293  69.209  1.00  0.00      AP1  N
ATOM   3728  HN  ARG A 235      64.566  82.731  69.860  1.00  0.00      AP1  H
ATOM   3729  CA  ARG A 235      64.631  84.513  68.795  1.00  0.00      AP1  C
ATOM   3730  HA  ARG A 235      64.118  84.714  67.866  1.00  0.00      AP1  H
ATOM   3731  CB  ARG A 235      64.486  85.547  69.923  1.00  0.00      AP1  C
ATOM   3732  HB1 ARG A 235      64.787  84.967  70.822  1.00  0.00      AP1  H
ATOM   3733  HB2 ARG A 235      63.397  85.728  70.049  1.00  0.00      AP1  H
ATOM   3734  CG  ARG A 235      65.284  86.895  69.858  1.00  0.00      AP1  C
ATOM   3735  HG1 ARG A 235      64.820  87.658  69.197  1.00  0.00      AP1  H
ATOM   3736  HG2 ARG A 235      66.301  86.589  69.531  1.00  0.00      AP1  H
ATOM   3737  CD  ARG A 235      65.533  87.564  71.250  1.00  0.00      AP1  C
ATOM   3738  HD1 ARG A 235      66.077  86.750  71.775  1.00  0.00      AP1  H
ATOM   3739  HD2 ARG A 235      64.601  87.786  71.812  1.00  0.00      AP1  H
ATOM   3740  NE  ARG A 235      66.279  88.826  71.110  1.00  0.00      AP1  N
ATOM   3741  HE  ARG A 235      66.745  89.074  70.260  1.00  0.00      AP1  H
ATOM   3742  CZ  ARG A 235      66.890  89.369  72.162  1.00  0.00      AP1  C
ATOM   3743  NH1 ARG A 235      66.601  89.052  73.439  1.00  0.00      AP1  N
ATOM   3744 HH11 ARG A 235      66.155  88.168  73.578  1.00  0.00      AP1  H
ATOM   3745 HH12 ARG A 235      67.195  89.430  74.150  1.00  0.00      AP1  H
ATOM   3746  NH2 ARG A 235      67.755  90.298  71.977  1.00  0.00      AP1  N
ATOM   3747 HH21 ARG A 235      67.695  90.730  71.077  1.00  0.00      AP1  H
ATOM   3748 HH22 ARG A 235      67.956  90.783  72.828  1.00  0.00      AP1  H
ATOM   3749  C   ARG A 235      66.060  84.301  68.301  1.00  0.00      AP1  C
ATOM   3750  O   ARG A 235      66.727  83.447  68.862  1.00  0.00      AP1  O
ATOM   3751  N   PHE A 236      66.520  85.061  67.288  1.00  0.00      AP1  N
ATOM   3752  HN  PHE A 236      65.938  85.817  66.999  1.00  0.00      AP1  H
ATOM   3753  CA  PHE A 236      67.797  84.942  66.755  1.00  0.00      AP1  C
ATOM   3754  HA  PHE A 236      68.255  84.042  67.139  1.00  0.00      AP1  H
ATOM   3755  CB  PHE A 236      67.763  84.834  65.222  1.00  0.00      AP1  C
ATOM   3756  HB1 PHE A 236      67.085  85.565  64.731  1.00  0.00      AP1  H
ATOM   3757  HB2 PHE A 236      67.262  83.885  64.935  1.00  0.00      AP1  H
ATOM   3758  CG  PHE A 236      69.069  84.783  64.593  1.00  0.00      AP1  C
ATOM   3759  CD1 PHE A 236      69.683  85.927  64.033  1.00  0.00      AP1  C
ATOM   3760  HD1 PHE A 236      69.141  86.861  64.039  1.00  0.00      AP1  H
ATOM   3761  CE1 PHE A 236      70.879  85.788  63.351  1.00  0.00      AP1  C
ATOM   3762  HE1 PHE A 236      71.366  86.539  62.747  1.00  0.00      AP1  H
ATOM   3763  CZ  PHE A 236      71.528  84.532  63.408  1.00  0.00      AP1  C
ATOM   3764  HZ  PHE A 236      72.514  84.331  63.016  1.00  0.00      AP1  H
ATOM   3765  CD2 PHE A 236      69.630  83.526  64.359  1.00  0.00      AP1  C
ATOM   3766  HD2 PHE A 236      69.102  82.627  64.642  1.00  0.00      AP1  H
ATOM   3767  CE2 PHE A 236      70.974  83.472  64.009  1.00  0.00      AP1  C
ATOM   3768  HE2 PHE A 236      71.491  82.524  64.002  1.00  0.00      AP1  H
ATOM   3769  C   PHE A 236      68.606  86.187  67.228  1.00  0.00      AP1  C
ATOM   3770  O   PHE A 236      68.175  87.321  67.275  1.00  0.00      AP1  O
ATOM   3771  N   ARG A 237      69.921  85.985  67.538  1.00  0.00      AP1  N
ATOM   3772  HN  ARG A 237      70.273  85.052  67.512  1.00  0.00      AP1  H
ATOM   3773  CA  ARG A 237      70.769  87.028  68.030  1.00  0.00      AP1  C
ATOM   3774  HA  ARG A 237      70.484  87.915  67.484  1.00  0.00      AP1  H
ATOM   3775  CB  ARG A 237      70.393  87.348  69.483  1.00  0.00      AP1  C
ATOM   3776  HB1 ARG A 237      69.367  87.772  69.497  1.00  0.00      AP1  H
ATOM   3777  HB2 ARG A 237      70.946  88.215  69.903  1.00  0.00      AP1  H
ATOM   3778  CG  ARG A 237      70.464  86.198  70.557  1.00  0.00      AP1  C
ATOM   3779  HG1 ARG A 237      71.490  85.777  70.624  1.00  0.00      AP1  H
ATOM   3780  HG2 ARG A 237      69.794  85.403  70.164  1.00  0.00      AP1  H
ATOM   3781  CD  ARG A 237      69.906  86.565  71.932  1.00  0.00      AP1  C
ATOM   3782  HD1 ARG A 237      69.804  85.580  72.436  1.00  0.00      AP1  H
ATOM   3783  HD2 ARG A 237      68.839  86.871  71.894  1.00  0.00      AP1  H
ATOM   3784  NE  ARG A 237      70.802  87.526  72.659  1.00  0.00      AP1  N
ATOM   3785  HE  ARG A 237      71.621  87.775  72.142  1.00  0.00      AP1  H
ATOM   3786  CZ  ARG A 237      70.422  88.278  73.718  1.00  0.00      AP1  C
ATOM   3787  NH1 ARG A 237      69.442  87.882  74.502  1.00  0.00      AP1  N
ATOM   3788 HH11 ARG A 237      69.061  86.962  74.412  1.00  0.00      AP1  H
ATOM   3789 HH12 ARG A 237      69.001  88.600  75.041  1.00  0.00      AP1  H
ATOM   3790  NH2 ARG A 237      71.164  89.312  74.007  1.00  0.00      AP1  N
ATOM   3791 HH21 ARG A 237      71.802  89.515  73.263  1.00  0.00      AP1  H
ATOM   3792 HH22 ARG A 237      70.971  89.934  74.766  1.00  0.00      AP1  H
ATOM   3793  C   ARG A 237      72.172  86.682  67.732  1.00  0.00      AP1  C
ATOM   3794  O   ARG A 237      72.570  85.498  67.563  1.00  0.00      AP1  O
ATOM   3795  N   GLU A 238      73.011  87.763  67.589  1.00  0.00      AP1  N
ATOM   3796  HN  GLU A 238      72.739  88.715  67.705  1.00  0.00      AP1  H
ATOM   3797  CA  GLU A 238      74.364  87.700  66.973  1.00  0.00      AP1  C
ATOM   3798  HA  GLU A 238      74.441  86.835  66.332  1.00  0.00      AP1  H
ATOM   3799  CB  GLU A 238      74.618  89.013  66.098  1.00  0.00      AP1  C
ATOM   3800  HB1 GLU A 238      75.695  88.948  65.833  1.00  0.00      AP1  H
ATOM   3801  HB2 GLU A 238      74.332  89.805  66.823  1.00  0.00      AP1  H
ATOM   3802  CG  GLU A 238      73.585  89.149  64.913  1.00  0.00      AP1  C
ATOM   3803  HG1 GLU A 238      72.545  89.243  65.293  1.00  0.00      AP1  H
ATOM   3804  HG2 GLU A 238      73.838  88.346  64.190  1.00  0.00      AP1  H
ATOM   3805  CD  GLU A 238      73.883  90.392  64.239  1.00  0.00      AP1  C
ATOM   3806  OE1 GLU A 238      73.874  91.503  64.892  1.00  0.00      AP1  O
ATOM   3807  OE2 GLU A 238      74.018  90.369  62.979  1.00  0.00      AP1  O
ATOM   3808  C   GLU A 238      75.391  87.397  67.979  1.00  0.00      AP1  C
ATOM   3809  O   GLU A 238      75.170  87.634  69.175  1.00  0.00      AP1  O
ATOM   3810  N   ALA A 239      76.467  86.676  67.654  1.00  0.00      AP1  N
ATOM   3811  HN  ALA A 239      76.624  86.283  66.751  1.00  0.00      AP1  H
ATOM   3812  CA  ALA A 239      77.405  86.349  68.656  1.00  0.00      AP1  C
ATOM   3813  HA  ALA A 239      77.656  87.259  69.181  1.00  0.00      AP1  H
ATOM   3814  CB  ALA A 239      76.971  85.184  69.624  1.00  0.00      AP1  C
ATOM   3815  HB1 ALA A 239      77.836  84.788  70.198  1.00  0.00      AP1  H
ATOM   3816  HB2 ALA A 239      76.068  85.386  70.237  1.00  0.00      AP1  H
ATOM   3817  HB3 ALA A 239      76.756  84.337  68.937  1.00  0.00      AP1  H
ATOM   3818  C   ALA A 239      78.680  85.838  68.011  1.00  0.00      AP1  C
ATOM   3819  OT1 ALA A 239      78.651  85.424  66.789  1.00  0.00      AP1  O
ATOM   3820  OT2 ALA A 239      79.671  85.714  68.787  1.00  0.00      AP1  O
TER    3821      ALA A 239
ATOM   3822  P   G   B  21      31.424  94.918  30.726  1.00  0.00           P
ATOM   3823  O1P G   B  21      30.113  94.403  31.182  1.00  0.00           O
ATOM   3824  O2P G   B  21      32.109  95.855  31.644  1.00  0.00           O
ATOM   3825  O5' G   B  21      32.393  93.692  30.389  1.00  0.00           O
ATOM   3826  C5' G   B  21      32.339  93.099  29.077  1.00  0.00           C
ATOM   3827  C4' G   B  21      33.742  92.848  28.562  1.00  0.00           C
ATOM   3828  O4' G   B  21      34.288  93.999  27.856  1.00  0.00           O
ATOM   3829  C3' G   B  21      34.795  92.534  29.626  1.00  0.00           C
ATOM   3830  O3' G   B  21      35.699  91.565  29.107  1.00  0.00           O
ATOM   3831  C2' G   B  21      35.552  93.849  29.820  1.00  0.00           C
ATOM   3832  C1' G   B  21      35.597  94.247  28.349  1.00  0.00           C
ATOM   3833  N9  G   B  21      35.902  95.657  28.133  1.00  0.00           N
ATOM   3834  C8  G   B  21      35.375  96.733  28.806  1.00  0.00           C
ATOM   3835  N7  G   B  21      35.843  97.878  28.389  1.00  0.00           N
ATOM   3836  C5  G   B  21      36.734  97.539  27.379  1.00  0.00           C
ATOM   3837  C6  G   B  21      37.545  98.360  26.555  1.00  0.00           C
ATOM   3838  O6  G   B  21      37.643  99.593  26.553  1.00  0.00           O
ATOM   3839  N1  G   B  21      38.298  97.604  25.662  1.00  0.00           N
ATOM   3840  C2  G   B  21      38.273  96.234  25.573  1.00  0.00           C
ATOM   3841  N2  G   B  21      39.073  95.688  24.644  1.00  0.00           N
ATOM   3842  N3  G   B  21      37.521  95.458  26.335  1.00  0.00           N
ATOM   3843  C4  G   B  21      36.781  96.171  27.209  1.00  0.00           C
ATOM   3844  P   C   B  22      36.505  90.296  30.939  1.00  0.00           P
ATOM   3845  O1P C   B  22      35.632  89.106  31.033  1.00  0.00           O
ATOM   3846  O2P C   B  22      36.817  90.976  32.216  1.00  0.00           O
ATOM   3847  O5' C   B  22      37.868  89.906  30.194  1.00  0.00           O
ATOM   3848  C5' C   B  22      37.912  89.946  28.754  1.00  0.00           C
ATOM   3849  C4' C   B  22      39.200  90.598  28.293  1.00  0.00           C
ATOM   3850  O4' C   B  22      39.081  92.045  28.181  1.00  0.00           O
ATOM   3851  C3' C   B  22      40.410  90.396  29.205  1.00  0.00           C
ATOM   3852  O3' C   B  22      41.574  90.253  28.398  1.00  0.00           O
ATOM   3853  C2' C   B  22      40.523  91.701  29.992  1.00  0.00           C
ATOM   3854  C1' C   B  22      40.194  92.635  28.833  1.00  0.00           C
ATOM   3855  N1  C   B  22      39.809  93.989  29.257  1.00  0.00           N
ATOM   3856  C2  C   B  22      40.356  95.075  28.570  1.00  0.00           C
ATOM   3857  O2  C   B  22      41.141  94.859  27.634  1.00  0.00           O
ATOM   3858  N3  C   B  22      40.017  96.331  28.940  1.00  0.00           N
ATOM   3859  C4  C   B  22      39.168  96.520  29.952  1.00  0.00           C
ATOM   3860  N4  C   B  22      38.862  97.778  30.285  1.00  0.00           N
ATOM   3861  C5  C   B  22      38.596  95.432  30.670  1.00  0.00           C
ATOM   3862  C6  C   B  22      38.940  94.194  30.293  1.00  0.00           C
ATOM   3863  P   G   B  23      42.869  88.886  29.838  1.00  0.00           P
ATOM   3864  O1P G   B  23      42.583  87.496  29.417  1.00  0.00           O
ATOM   3865  O2P G   B  23      43.011  89.108  31.294  1.00  0.00           O
ATOM   3866  O5' G   B  23      44.176  89.416  29.083  1.00  0.00           O
ATOM   3867  C5' G   B  23      44.038  90.001  27.773  1.00  0.00           C
ATOM   3868  C4' G   B  23      44.882  91.256  27.673  1.00  0.00           C
ATOM   3869  O4' G   B  23      44.162  92.444  28.116  1.00  0.00           O
ATOM   3870  C3' G   B  23      46.161  91.266  28.512  1.00  0.00           C
ATOM   3871  O3' G   B  23      47.181  91.940  27.783  1.00  0.00           O
ATOM   3872  C2' G   B  23      45.811  92.102  29.743  1.00  0.00           C
ATOM   3873  C1' G   B  23      44.997  93.163  29.010  1.00  0.00           C
ATOM   3874  N9  G   B  23      44.142  93.957  29.888  1.00  0.00           N
ATOM   3875  C8  G   B  23      43.342  93.494  30.906  1.00  0.00           C
ATOM   3876  N7  G   B  23      42.691  94.445  31.517  1.00  0.00           N
ATOM   3877  C5  G   B  23      43.084  95.607  30.867  1.00  0.00           C
ATOM   3878  C6  G   B  23      42.710  96.956  31.088  1.00  0.00           C
ATOM   3879  O6  G   B  23      41.930  97.411  31.933  1.00  0.00           O
ATOM   3880  N1  G   B  23      43.347  97.817  30.199  1.00  0.00           N
ATOM   3881  C2  G   B  23      44.231  97.428  29.223  1.00  0.00           C
ATOM   3882  N2  G   B  23      44.740  98.410  28.463  1.00  0.00           N
ATOM   3883  N3  G   B  23      44.588  96.174  29.007  1.00  0.00           N
ATOM   3884  C4  G   B  23      43.981  95.321  29.858  1.00  0.00           C
ATOM   3885  P   G   B  24      49.151  90.940  28.567  1.00  0.00           P
ATOM   3886  O1P G   B  24      49.439  89.852  27.605  1.00  0.00           O
ATOM   3887  O2P G   B  24      49.361  90.616  29.996  1.00  0.00           O
ATOM   3888  O5' G   B  24      50.002  92.238  28.180  1.00  0.00           O
ATOM   3889  C5' G   B  24      49.468  93.158  27.210  1.00  0.00           C
ATOM   3890  C4' G   B  24      49.674  94.585  27.679  1.00  0.00           C
ATOM   3891  O4' G   B  24      48.575  95.058  28.511  1.00  0.00           O
ATOM   3892  C3' G   B  24      50.916  94.830  28.535  1.00  0.00           C
ATOM   3893  O3' G   B  24      51.454  96.108  28.210  1.00  0.00           O
ATOM   3894  C2' G   B  24      50.395  94.875  29.972  1.00  0.00           C
ATOM   3895  C1' G   B  24      49.123  95.661  29.674  1.00  0.00           C
ATOM   3896  N9  G   B  24      48.125  95.586  30.737  1.00  0.00           N
ATOM   3897  C8  G   B  24      47.730  94.462  31.425  1.00  0.00           C
ATOM   3898  N7  G   B  24      46.815  94.708  32.322  1.00  0.00           N
ATOM   3899  C5  G   B  24      46.589  96.074  32.221  1.00  0.00           C
ATOM   3900  C6  G   B  24      45.703  96.917  32.940  1.00  0.00           C
ATOM   3901  O6  G   B  24      44.913  96.612  33.841  1.00  0.00           O
ATOM   3902  N1  G   B  24      45.796  98.238  32.517  1.00  0.00           N
ATOM   3903  C2  G   B  24      46.635  98.692  31.529  1.00  0.00           C
ATOM   3904  N2  G   B  24      46.577 100.007  31.264  1.00  0.00           N
ATOM   3905  N3  G   B  24      47.466  97.918  30.852  1.00  0.00           N
ATOM   3906  C4  G   B  24      47.392  96.630  31.245  1.00  0.00           C
ATOM   3907  P   C   B  25      53.793  96.007  28.576  1.00  0.00           P
ATOM   3908  O1P C   B  25      54.401  95.667  27.270  1.00  0.00           O
ATOM   3909  O2P C   B  25      54.317  95.272  29.748  1.00  0.00           O
ATOM   3910  O5' C   B  25      53.918  97.582  28.832  1.00  0.00           O
ATOM   3911  C5' C   B  25      52.905  98.458  28.301  1.00  0.00           C
ATOM   3912  C4' C   B  25      52.517  99.491  29.340  1.00  0.00           C
ATOM   3913  O4' C   B  25      51.447  99.026  30.212  1.00  0.00           O
ATOM   3914  C3' C   B  25      53.625  99.911  30.307  1.00  0.00           C
ATOM   3915  O3' C   B  25      53.488 101.300  30.588  1.00  0.00           O
ATOM   3916  C2' C   B  25      53.339  99.126  31.588  1.00  0.00           C
ATOM   3917  C1' C   B  25      51.823  99.285  31.557  1.00  0.00           C
ATOM   3918  N1  C   B  25      51.112  98.331  32.421  1.00  0.00           N
ATOM   3919  C2  C   B  25      50.070  98.815  33.215  1.00  0.00           C
ATOM   3920  O2  C   B  25      49.786 100.020  33.165  1.00  0.00           O
ATOM   3921  N3  C   B  25      49.400  97.957  34.019  1.00  0.00           N
ATOM   3922  C4  C   B  25      49.738  96.665  34.046  1.00  0.00           C
ATOM   3923  N4  C   B  25      49.048  95.856  34.855  1.00  0.00           N
ATOM   3924  C5  C   B  25      50.795  96.147  33.245  1.00  0.00           C
ATOM   3925  C6  C   B  25      51.450  97.008  32.455  1.00  0.00           C
ATOM   3926  P   A   B  26      55.737 101.920  31.015  1.00  0.00           P
ATOM   3927  O1P A   B  26      56.276 102.399  29.724  1.00  0.00           O
ATOM   3928  O2P A   B  26      56.652 101.094  31.834  1.00  0.00           O
ATOM   3929  O5' A   B  26      55.218 103.163  31.877  1.00  0.00           O
ATOM   3930  C5' A   B  26      53.877 103.645  31.670  1.00  0.00           C
ATOM   3931  C4' A   B  26      53.215 103.928  33.003  1.00  0.00           C
ATOM   3932  O4' A   B  26      52.548 102.754  33.550  1.00  0.00           O
ATOM   3933  C3' A   B  26      54.148 104.379  34.128  1.00  0.00           C
ATOM   3934  O3' A   B  26      53.475 105.349  34.923  1.00  0.00           O
ATOM   3935  C2' A   B  26      54.367 103.124  34.974  1.00  0.00           C
ATOM   3936  C1' A   B  26      52.932 102.614  34.910  1.00  0.00           C
ATOM   3937  N9  A   B  26      52.792 101.208  35.278  1.00  0.00           N
ATOM   3938  C8  A   B  26      53.584 100.156  34.883  1.00  0.00           C
ATOM   3939  N7  A   B  26      53.210  99.001  35.378  1.00  0.00           N
ATOM   3940  C5  A   B  26      52.099  99.312  36.150  1.00  0.00           C
ATOM   3941  C6  A   B  26      51.244  98.523  36.937  1.00  0.00           C
ATOM   3942  N6  A   B  26      51.378  97.203  37.084  1.00  0.00           N
ATOM   3943  N1  A   B  26      50.229  99.145  37.578  1.00  0.00           N
ATOM   3944  C2  A   B  26      50.095 100.467  37.431  1.00  0.00           C
ATOM   3945  N3  A   B  26      50.833 101.318  36.721  1.00  0.00           N
ATOM   3946  C4  A   B  26      51.830 100.669  36.097  1.00  0.00           C
ATOM   3947  P   C   B  27      55.183 106.757  35.769  1.00  0.00           P
ATOM   3948  O1P C   B  27      55.287 107.895  34.829  1.00  0.00           O
ATOM   3949  O2P C   B  27      56.463 106.186  36.243  1.00  0.00           O
ATOM   3950  O5' C   B  27      54.287 107.179  37.026  1.00  0.00           O
ATOM   3951  C5' C   B  27      52.855 107.043  36.940  1.00  0.00           C
ATOM   3952  C4' C   B  27      52.313 106.443  38.221  1.00  0.00           C
ATOM   3953  O4' C   B  27      52.302 104.987  38.191  1.00  0.00           O
ATOM   3954  C3' C   B  27      53.089 106.782  39.494  1.00  0.00           C
ATOM   3955  O3' C   B  27      52.165 106.941  40.566  1.00  0.00           O
ATOM   3956  C2' C   B  27      53.941 105.542  39.768  1.00  0.00           C
ATOM   3957  C1' C   B  27      52.879 104.512  39.399  1.00  0.00           C
ATOM   3958  N1  C   B  27      53.422 103.170  39.146  1.00  0.00           N
ATOM   3959  C2  C   B  27      52.753 102.075  39.700  1.00  0.00           C
ATOM   3960  O2  C   B  27      51.735 102.276  40.379  1.00  0.00           O
ATOM   3961  N3  C   B  27      53.232 100.828  39.482  1.00  0.00           N
ATOM   3962  C4  C   B  27      54.332 100.656  38.746  1.00  0.00           C
ATOM   3963  N4  C   B  27      54.769  99.408  38.559  1.00  0.00           N
ATOM   3964  C5  C   B  27      55.032 101.754  38.170  1.00  0.00           C
ATOM   3965  C6  C   B  27      54.547 102.982  38.393  1.00  0.00           C
ATOM   3966  P   G   B  28      53.386 108.479  41.892  1.00  0.00           P
ATOM   3967  O1P G   B  28      52.909 109.817  41.475  1.00  0.00           O
ATOM   3968  O2P G   B  28      54.832 108.366  42.184  1.00  0.00           O
ATOM   3969  O5' G   B  28      52.542 107.981  43.157  1.00  0.00           O
ATOM   3970  C5' G   B  28      51.291 107.302  42.938  1.00  0.00           C
ATOM   3971  C4' G   B  28      51.188 106.097  43.853  1.00  0.00           C
ATOM   3972  O4' G   B  28      51.771 104.900  43.260  1.00  0.00           O
ATOM   3973  C3' G   B  28      51.897 106.223  45.202  1.00  0.00           C
ATOM   3974  O3' G   B  28      51.117 105.565  46.194  1.00  0.00           O
ATOM   3975  C2' G   B  28      53.206 105.452  45.025  1.00  0.00           C
ATOM   3976  C1' G   B  28      52.623 104.295  44.222  1.00  0.00           C
ATOM   3977  N9  G   B  28      53.627 103.512  43.507  1.00  0.00           N
ATOM   3978  C8  G   B  28      54.686 103.993  42.775  1.00  0.00           C
ATOM   3979  N7  G   B  28      55.416 103.048  42.250  1.00  0.00           N
ATOM   3980  C5  G   B  28      54.804 101.871  42.659  1.00  0.00           C
ATOM   3981  C6  G   B  28      55.143 100.519  42.400  1.00  0.00           C
ATOM   3982  O6  G   B  28      56.087 100.076  41.733  1.00  0.00           O
ATOM   3983  N1  G   B  28      54.253  99.640  43.008  1.00  0.00           N
ATOM   3984  C2  G   B  28      53.173 100.016  43.769  1.00  0.00           C
ATOM   3985  N2  G   B  28      52.430  99.018  44.272  1.00  0.00           N
ATOM   3986  N3  G   B  28      52.847 101.272  44.019  1.00  0.00           N
ATOM   3987  C4  G   B  28      53.697 102.142  43.437  1.00  0.00           C
ATOM   3988  P   C   B  29      51.512 106.672  48.254  1.00  0.00           P
ATOM   3989  O1P C   B  29      50.437 107.680  48.394  1.00  0.00           O
ATOM   3990  O2P C   B  29      52.880 107.130  48.584  1.00  0.00           O
ATOM   3991  O5' C   B  29      51.155 105.379  49.127  1.00  0.00           O
ATOM   3992  C5' C   B  29      50.324 104.354  48.550  1.00  0.00           C
ATOM   3993  C4' C   B  29      50.893 102.986  48.869  1.00  0.00           C
ATOM   3994  O4' C   B  29      51.868 102.545  47.880  1.00  0.00           O
ATOM   3995  C3' C   B  29      51.638 102.869  50.199  1.00  0.00           C
ATOM   3996  O3' C   B  29      51.370 101.590  50.765  1.00  0.00           O
ATOM   3997  C2' C   B  29      53.118 102.933  49.821  1.00  0.00           C
ATOM   3998  C1' C   B  29      53.016 102.072  48.567  1.00  0.00           C
ATOM   3999  N1  C   B  29      54.170 102.204  47.667  1.00  0.00           N
ATOM   4000  C2  C   B  29      54.715 101.039  47.121  1.00  0.00           C
ATOM   4001  O2  C   B  29      54.210  99.946  47.416  1.00  0.00           O
ATOM   4002  N3  C   B  29      55.779 101.133  46.289  1.00  0.00           N
ATOM   4003  C4  C   B  29      56.294 102.330  45.998  1.00  0.00           C
ATOM   4004  N4  C   B  29      57.344 102.374  45.174  1.00  0.00           N
ATOM   4005  C5  C   B  29      55.759 103.533  46.541  1.00  0.00           C
ATOM   4006  C6  C   B  29      54.706 103.424  47.363  1.00  0.00           C
ATOM   4007  P   C   B  30      51.522 101.984  53.108  1.00  0.00           P
ATOM   4008  O1P C   B  30      50.145 102.271  53.568  1.00  0.00           O
ATOM   4009  O2P C   B  30      52.590 102.829  53.687  1.00  0.00           O
ATOM   4010  O5' C   B  30      51.862 100.441  53.363  1.00  0.00           O
ATOM   4011  C5' C   B  30      51.487  99.469  52.367  1.00  0.00           C
ATOM   4012  C4' C   B  30      52.621  98.488  52.149  1.00  0.00           C
ATOM   4013  O4' C   B  30      53.562  98.944  51.134  1.00  0.00           O
ATOM   4014  C3' C   B  30      53.500  98.204  53.367  1.00  0.00           C
ATOM   4015  O3' C   B  30      53.878  96.832  53.351  1.00  0.00           O
ATOM   4016  C2' C   B  30      54.751  99.055  53.147  1.00  0.00           C
ATOM   4017  C1' C   B  30      54.877  98.801  51.650  1.00  0.00           C
ATOM   4018  N1  C   B  30      55.744  99.765  50.959  1.00  0.00           N
ATOM   4019  C2  C   B  30      56.665  99.275  50.030  1.00  0.00           C
ATOM   4020  O2  C   B  30      56.717  98.052  49.825  1.00  0.00           O
ATOM   4021  N3  C   B  30      57.475 100.142  49.379  1.00  0.00           N
ATOM   4022  C4  C   B  30      57.388 101.450  49.629  1.00  0.00           C
ATOM   4023  N4  C   B  30      58.209 102.269  48.965  1.00  0.00           N
ATOM   4024  C5  C   B  30      56.459 101.976  50.571  1.00  0.00           C
ATOM   4025  C6  C   B  30      55.664 101.107  51.207  1.00  0.00           C
ATOM   4026  P   G   B  31      54.123  96.482  55.682  1.00  0.00           P
ATOM   4027  O1P G   B  31      52.811  95.966  56.139  1.00  0.00           O
ATOM   4028  O2P G   B  31      54.808  97.419  56.601  1.00  0.00           O
ATOM   4029  O5' G   B  31      55.092  95.255  55.344  1.00  0.00           O
ATOM   4030  C5' G   B  31      55.037  94.664  54.033  1.00  0.00           C
ATOM   4031  C4' G   B  31      56.441  94.411  53.518  1.00  0.00           C
ATOM   4032  O4' G   B  31      56.987  95.563  52.812  1.00  0.00           O
ATOM   4033  C3' G   B  31      57.494  94.097  54.582  1.00  0.00           C
ATOM   4034  O3' G   B  31      58.397  93.129  54.062  1.00  0.00           O
ATOM   4035  C2' G   B  31      58.251  95.413  54.776  1.00  0.00           C
ATOM   4036  C1' G   B  31      58.296  95.811  53.305  1.00  0.00           C
ATOM   4037  N9  G   B  31      58.601  97.221  53.089  1.00  0.00           N
ATOM   4038  C8  G   B  31      58.073  98.297  53.763  1.00  0.00           C
ATOM   4039  N7  G   B  31      58.542  99.441  53.345  1.00  0.00           N
ATOM   4040  C5  G   B  31      59.432  99.103  52.335  1.00  0.00           C
ATOM   4041  C6  G   B  31      60.245  99.923  51.511  1.00  0.00           C
ATOM   4042  O6  G   B  31      60.342 101.157  51.510  1.00  0.00           O
ATOM   4043  N1  G   B  31      60.997  99.168  50.618  1.00  0.00           N
ATOM   4044  C2  G   B  31      60.972  97.799  50.529  1.00  0.00           C
ATOM   4045  N2  G   B  31      61.772  97.252  49.600  1.00  0.00           N
ATOM   4046  N3  G   B  31      60.220  97.022  51.291  1.00  0.00           N
ATOM   4047  C4  G   B  31      59.480  97.734  52.165  1.00  0.00           C
ATOM   4048  P   G   B  32      59.131  91.995  55.978  1.00  0.00           P
ATOM   4049  O1P G   B  32      58.233  90.824  56.098  1.00  0.00           O
ATOM   4050  O2P G   B  32      59.455  92.699  57.239  1.00  0.00           O
ATOM   4051  O5' G   B  32      60.484  91.561  55.242  1.00  0.00           O
ATOM   4052  C5' G   B  32      60.529  91.568  53.802  1.00  0.00           C
ATOM   4053  C4' G   B  32      61.830  92.182  53.326  1.00  0.00           C
ATOM   4054  O4' G   B  32      61.740  93.629  53.181  1.00  0.00           O
ATOM   4055  C3' G   B  32      63.036  91.978  54.243  1.00  0.00           C
ATOM   4056  O3' G   B  32      64.198  91.794  53.441  1.00  0.00           O
ATOM   4057  C2' G   B  32      63.175  93.301  55.000  1.00  0.00           C
ATOM   4058  C1' G   B  32      62.865  94.213  53.820  1.00  0.00           C
ATOM   4059  N9  G   B  32      62.508  95.574  54.209  1.00  0.00           N
ATOM   4060  C8  G   B  32      61.656  95.950  55.221  1.00  0.00           C
ATOM   4061  N7  G   B  32      61.534  97.246  55.331  1.00  0.00           N
ATOM   4062  C5  G   B  32      62.354  97.756  54.332  1.00  0.00           C
ATOM   4063  C6  G   B  32      62.628  99.097  53.965  1.00  0.00           C
ATOM   4064  O6  G   B  32      62.187 100.140  54.466  1.00  0.00           O
ATOM   4065  N1  G   B  32      63.517  99.166  52.897  1.00  0.00           N
ATOM   4066  C2  G   B  32      64.070  98.080  52.264  1.00  0.00           C
ATOM   4067  N2  G   B  32      64.907  98.350  51.250  1.00  0.00           N
ATOM   4068  N3  G   B  32      63.823  96.824  52.597  1.00  0.00           N
ATOM   4069  C4  G   B  32      62.962  96.736  53.632  1.00  0.00           C
ATOM   4070  P   T   B  33      65.615  90.437  54.726  1.00  0.00           P
ATOM   4071  O1P T   B  33      65.338  89.048  54.294  1.00  0.00           O
ATOM   4072  O2P T   B  33      65.757  90.648  56.183  1.00  0.00           O
ATOM   4073  O5' T   B  33      66.919  90.981  53.974  1.00  0.00           O
ATOM   4074  C5' T   B  33      66.776  91.574  52.670  1.00  0.00           C
ATOM   4075  C4' T   B  33      67.611  92.837  52.579  1.00  0.00           C
ATOM   4076  O4' T   B  33      66.886  94.016  53.031  1.00  0.00           O
ATOM   4077  C3' T   B  33      68.890  92.848  53.414  1.00  0.00           C
ATOM   4078  O3' T   B  33      69.906  93.533  52.692  1.00  0.00           O
ATOM   4079  C2' T   B  33      68.536  93.673  54.654  1.00  0.00           C
ATOM   4080  C1' T   B  33      67.715  94.734  53.930  1.00  0.00           C
ATOM   4081  N1  T   B  33      66.850  95.520  54.822  1.00  0.00           N
ATOM   4082  C2  T   B  33      66.810  96.885  54.648  1.00  0.00           C
ATOM   4083  O2  T   B  33      67.457  97.465  53.793  1.00  0.00           O
ATOM   4084  N3  T   B  33      65.979  97.548  55.517  1.00  0.00           N
ATOM   4085  C4  T   B  33      65.204  96.994  56.519  1.00  0.00           C
ATOM   4086  O4  T   B  33      64.505  97.717  57.223  1.00  0.00           O
ATOM   4087  C5  T   B  33      65.295  95.556  56.644  1.00  0.00           C
ATOM   4088  C5M T   B  33      64.493  94.867  57.701  1.00  0.00           C
ATOM   4089  C6  T   B  33      66.103  94.901  55.800  1.00  0.00           C
ATOM   4090  P   A   B  34      71.897  92.535  53.441  1.00  0.00           P
ATOM   4091  O1P A   B  34      72.193  91.462  52.468  1.00  0.00           O
ATOM   4092  O2P A   B  34      72.113  92.198  54.867  1.00  0.00           O
ATOM   4093  O5' A   B  34      72.734  93.846  53.067  1.00  0.00           O
ATOM   4094  C5' A   B  34      72.189  94.772  52.108  1.00  0.00           C
ATOM   4095  C4' A   B  34      72.381  96.195  52.594  1.00  0.00           C
ATOM   4096  O4' A   B  34      71.281  96.649  53.433  1.00  0.00           O
ATOM   4097  C3' A   B  34      73.623  96.445  53.449  1.00  0.00           C
ATOM   4098  O3' A   B  34      74.146  97.731  53.137  1.00  0.00           O
ATOM   4099  C2' A   B  34      73.105  96.467  54.887  1.00  0.00           C
ATOM   4100  C1' A   B  34      71.825  97.243  54.602  1.00  0.00           C
ATOM   4101  N9  A   B  34      70.830  97.146  55.666  1.00  0.00           N
ATOM   4102  C8  A   B  34      70.441  96.018  56.349  1.00  0.00           C
ATOM   4103  N7  A   B  34      69.521  96.243  57.255  1.00  0.00           N
ATOM   4104  C5  A   B  34      69.287  97.609  57.164  1.00  0.00           C
ATOM   4105  C6  A   B  34      68.420  98.468  57.859  1.00  0.00           C
ATOM   4106  N6  A   B  34      67.592  98.063  58.825  1.00  0.00           N
ATOM   4107  N1  A   B  34      68.433  99.777  57.523  1.00  0.00           N
ATOM   4108  C2  A   B  34      69.263 100.181  56.556  1.00  0.00           C
ATOM   4109  N3  A   B  34      70.125  99.472  55.831  1.00  0.00           N
ATOM   4110  C4  A   B  34      70.087  98.178  56.189  1.00  0.00           C
ATOM   4111  P   C   B  35      76.481  97.564  53.512  1.00  0.00           P
ATOM   4112  O1P C   B  35      77.088  97.223  52.206  1.00  0.00           O
ATOM   4113  O2P C   B  35      77.004  96.828  54.684  1.00  0.00           O
ATOM   4114  O5' C   B  35      76.607  99.139  53.769  1.00  0.00           O
ATOM   4115  C5' C   B  35      75.593 100.016  53.238  1.00  0.00           C
ATOM   4116  C4' C   B  35      75.205 101.048  54.277  1.00  0.00           C
ATOM   4117  O4' C   B  35      74.135 100.584  55.150  1.00  0.00           O
ATOM   4118  C3' C   B  35      76.313 101.468  55.244  1.00  0.00           C
ATOM   4119  O3' C   B  35      76.177 102.857  55.524  1.00  0.00           O
ATOM   4120  C2' C   B  35      76.027 100.684  56.524  1.00  0.00           C
ATOM   4121  C1' C   B  35      74.511 100.842  56.494  1.00  0.00           C
ATOM   4122  N1  C   B  35      73.800  99.889  57.357  1.00  0.00           N
ATOM   4123  C2  C   B  35      72.758 100.372  58.153  1.00  0.00           C
ATOM   4124  O2  C   B  35      72.474 101.578  58.101  1.00  0.00           O
ATOM   4125  N3  C   B  35      72.087  99.515  58.956  1.00  0.00           N
ATOM   4126  C4  C   B  35      72.425  98.224  58.983  1.00  0.00           C
ATOM   4127  N4  C   B  35      71.736  97.414  59.791  1.00  0.00           N
ATOM   4128  C5  C   B  35      73.482  97.705  58.182  1.00  0.00           C
ATOM   4129  C6  C   B  35      74.137  98.564  57.391  1.00  0.00           C
ATOM   4130  P   C   B  36      78.414 103.552  55.953  1.00  0.00           P
ATOM   4131  O1P C   B  36      78.945 104.051  54.665  1.00  0.00           O
ATOM   4132  O2P C   B  36      79.341 102.731  56.764  1.00  0.00           O
ATOM   4133  O5' C   B  36      77.883 104.783  56.828  1.00  0.00           O
ATOM   4134  C5' C   B  36      76.536 105.252  56.627  1.00  0.00           C
ATOM   4135  C4' C   B  36      75.873 105.514  57.963  1.00  0.00           C
ATOM   4136  O4' C   B  36      75.220 104.327  58.501  1.00  0.00           O
ATOM   4137  C3' C   B  36      76.803 105.965  59.090  1.00  0.00           C
ATOM   4138  O3' C   B  36      76.120 106.920  59.895  1.00  0.00           O
ATOM   4139  C2' C   B  36      77.038 104.707  59.926  1.00  0.00           C
ATOM   4140  C1' C   B  36      75.609 104.180  59.859  1.00  0.00           C
ATOM   4141  N1  C   B  36      75.486 102.760  60.216  1.00  0.00           N
ATOM   4142  C2  C   B  36      74.443 102.383  61.065  1.00  0.00           C
ATOM   4143  O2  C   B  36      73.666 103.254  61.484  1.00  0.00           O
ATOM   4144  N3  C   B  36      74.308 101.082  61.410  1.00  0.00           N
ATOM   4145  C4  C   B  36      75.167 100.176  60.939  1.00  0.00           C
ATOM   4146  N4  C   B  36      74.996  98.902  61.306  1.00  0.00           N
ATOM   4147  C5  C   B  36      76.238 100.532  60.072  1.00  0.00           C
ATOM   4148  C6  C   B  36      76.360 101.823  59.739  1.00  0.00           C
ATOM   4149  P   C   B  37      77.875 108.302  60.718  1.00  0.00           P
ATOM   4150  O1P C   B  37      77.979 109.441  59.778  1.00  0.00           O
ATOM   4151  O2P C   B  37      79.156 107.731  61.192  1.00  0.00           O
ATOM   4152  O5' C   B  37      76.979 108.724  61.975  1.00  0.00           O
ATOM   4153  C5' C   B  37      75.548 108.589  61.888  1.00  0.00           C
ATOM   4154  C4' C   B  37      75.005 107.990  63.170  1.00  0.00           C
ATOM   4155  O4' C   B  37      74.994 106.533  63.140  1.00  0.00           O
ATOM   4156  C3' C   B  37      75.781 108.327  64.443  1.00  0.00           C
ATOM   4157  O3' C   B  37      74.858 108.487  65.516  1.00  0.00           O
ATOM   4158  C2' C   B  37      76.633 107.088  64.717  1.00  0.00           C
ATOM   4159  C1' C   B  37      75.571 106.059  64.348  1.00  0.00           C
ATOM   4160  N1  C   B  37      76.113 104.716  64.095  1.00  0.00           N
ATOM   4161  C2  C   B  37      75.444 103.622  64.648  1.00  0.00           C
ATOM   4162  O2  C   B  37      74.426 103.822  65.328  1.00  0.00           O
ATOM   4163  N3  C   B  37      75.923 102.374  64.432  1.00  0.00           N
ATOM   4164  C4  C   B  37      77.023 102.202  63.696  1.00  0.00           C
ATOM   4165  N4  C   B  37      77.460 100.953  63.508  1.00  0.00           N
ATOM   4166  C5  C   B  37      77.724 103.300  63.119  1.00  0.00           C
ATOM   4167  C6  C   B  37      77.239 104.527  63.342  1.00  0.00           C
ATOM   4168  P   A   B  38      75.995 110.045  66.894  1.00  0.00           P
ATOM   4169  O1P A   B  38      75.503 111.379  66.487  1.00  0.00           O
ATOM   4170  O2P A   B  38      77.444 109.946  67.183  1.00  0.00           O
ATOM   4171  O5' A   B  38      75.160 109.525  68.155  1.00  0.00           O
ATOM   4172  C5' A   B  38      73.918 108.831  67.930  1.00  0.00           C
ATOM   4173  C4' A   B  38      73.831 107.617  68.834  1.00  0.00           C
ATOM   4174  O4' A   B  38      74.427 106.433  68.232  1.00  0.00           O
ATOM   4175  C3' A   B  38      74.537 107.741  70.183  1.00  0.00           C
ATOM   4176  O3' A   B  38      73.766 107.064  71.171  1.00  0.00           O
ATOM   4177  C2' A   B  38      75.856 106.988  69.999  1.00  0.00           C
ATOM   4178  C1' A   B  38      75.288 105.830  69.187  1.00  0.00           C
ATOM   4179  N9  A   B  38      76.301 105.067  68.466  1.00  0.00           N
ATOM   4180  C8  A   B  38      77.358 105.556  67.735  1.00  0.00           C
ATOM   4181  N7  A   B  38      78.104 104.623  67.198  1.00  0.00           N
ATOM   4182  C5  A   B  38      77.500 103.438  67.601  1.00  0.00           C
ATOM   4183  C6  A   B  38      77.812 102.089  67.362  1.00  0.00           C
ATOM   4184  N6  A   B  38      78.851 101.687  66.628  1.00  0.00           N
ATOM   4185  N1  A   B  38      77.006 101.154  67.911  1.00  0.00           N
ATOM   4186  C2  A   B  38      75.964 101.558  68.646  1.00  0.00           C
ATOM   4187  N3  A   B  38      75.568 102.793  68.942  1.00  0.00           N
ATOM   4188  C4  A   B  38      76.388 103.698  68.383  1.00  0.00           C
ATOM   4189  P   T   B  39      74.273 108.254  73.140  1.00  0.00           P
ATOM   4190  O1P T   B  39      73.214 109.281  73.269  1.00  0.00           O
ATOM   4191  O2P T   B  39      75.648 108.695  73.462  1.00  0.00           O
ATOM   4192  O5' T   B  39      73.895 106.980  74.030  1.00  0.00           O
ATOM   4193  C5' T   B  39      73.049 105.960  73.466  1.00  0.00           C
ATOM   4194  C4' T   B  39      73.594 104.587  73.802  1.00  0.00           C
ATOM   4195  O4' T   B  39      74.560 104.118  72.818  1.00  0.00           O
ATOM   4196  C3' T   B  39      74.338 104.475  75.132  1.00  0.00           C
ATOM   4197  O3' T   B  39      74.053 103.208  75.714  1.00  0.00           O
ATOM   4198  C2' T   B  39      75.820 104.510  74.750  1.00  0.00           C
ATOM   4199  C1' T   B  39      75.703 103.635  73.508  1.00  0.00           C
ATOM   4200  N1  T   B  39      76.859 103.738  72.604  1.00  0.00           N
ATOM   4201  C2  T   B  39      77.375 102.574  72.081  1.00  0.00           C
ATOM   4202  O2  T   B  39      76.920 101.471  72.333  1.00  0.00           O
ATOM   4203  N3  T   B  39      78.452 102.752  71.246  1.00  0.00           N
ATOM   4204  C4  T   B  39      79.046 103.948  70.894  1.00  0.00           C
ATOM   4205  O4  T   B  39      80.010 103.951  70.132  1.00  0.00           O
ATOM   4206  C5  T   B  39      78.452 105.128  71.479  1.00  0.00           C
ATOM   4207  C5M T   B  39      79.029 106.470  71.156  1.00  0.00           C
ATOM   4208  C6  T   B  39      77.401 104.965  72.294  1.00  0.00           C
ATOM   4209  P   T   B  40      74.248 103.609  78.021  1.00  0.00           P
ATOM   4210  O1P T   B  40      72.876 103.923  78.479  1.00  0.00           O
ATOM   4211  O2P T   B  40      75.329 104.446  78.584  1.00  0.00           O
ATOM   4212  O5' T   B  40      74.564 102.066  78.296  1.00  0.00           O
ATOM   4213  C5' T   B  40      74.174 101.087  77.314  1.00  0.00           C
ATOM   4214  C4' T   B  40      75.293 100.084  77.108  1.00  0.00           C
ATOM   4215  O4' T   B  40      76.239 100.513  76.085  1.00  0.00           O
ATOM   4216  C3' T   B  40      76.169  99.805  78.328  1.00  0.00           C
ATOM   4217  O3' T   B  40      76.527  98.427  78.331  1.00  0.00           O
ATOM   4218  C2' T   B  40      77.434 100.633  78.094  1.00  0.00           C
ATOM   4219  C1' T   B  40      77.552 100.357  76.600  1.00  0.00           C
ATOM   4220  N1  T   B  40      78.433 101.299  75.893  1.00  0.00           N
ATOM   4221  C2  T   B  40      79.330 100.789  74.983  1.00  0.00           C
ATOM   4222  O2  T   B  40      79.426  99.597  74.740  1.00  0.00           O
ATOM   4223  N3  T   B  40      80.116 101.730  74.366  1.00  0.00           N
ATOM   4224  C4  T   B  40      80.094 103.098  74.564  1.00  0.00           C
ATOM   4225  O4  T   B  40      80.861 103.820  73.935  1.00  0.00           O
ATOM   4226  C5  T   B  40      79.127 103.564  75.532  1.00  0.00           C
ATOM   4227  C5M T   B  40      79.029 105.029  75.815  1.00  0.00           C
ATOM   4228  C6  T   B  40      78.356 102.652  76.140  1.00  0.00           C
TER    4229      T   B  40
ATOM   4230  P   A   B   1      89.337  99.394  67.363  1.00  0.00           P
ATOM   4231  O1P A   B   1      90.717  99.133  66.897  1.00  0.00           O
ATOM   4232  O2P A   B   1      88.498 100.229  66.474  1.00  0.00           O
ATOM   4233  O5' A   B   1      88.597  98.007  67.654  1.00  0.00           O
ATOM   4234  C5' A   B   1      88.755  97.389  68.946  1.00  0.00           C
ATOM   4235  C4' A   B   1      87.417  96.879  69.445  1.00  0.00           C
ATOM   4236  O4' A   B   1      86.679  97.892  70.186  1.00  0.00           O
ATOM   4237  C3' A   B   1      86.435  96.423  68.367  1.00  0.00           C
ATOM   4238  O3' A   B   1      85.715  95.294  68.847  1.00  0.00           O
ATOM   4239  C2' A   B   1      85.461  97.591  68.212  1.00  0.00           C
ATOM   4240  C1' A   B   1      85.348  97.925  69.695  1.00  0.00           C
ATOM   4241  N9  A   B   1      84.800  99.252  69.958  1.00  0.00           N
ATOM   4242  C8  A   B   1      85.123 100.432  69.330  1.00  0.00           C
ATOM   4243  N7  A   B   1      84.462 101.468  69.784  1.00  0.00           N
ATOM   4244  C5  A   B   1      83.648 100.938  70.776  1.00  0.00           C
ATOM   4245  C6  A   B   1      82.704 101.522  71.637  1.00  0.00           C
ATOM   4246  N6  A   B   1      82.408 102.823  71.640  1.00  0.00           N
ATOM   4247  N1  A   B   1      82.067 100.711  72.511  1.00  0.00           N
ATOM   4248  C2  A   B   1      82.364  99.408  72.508  1.00  0.00           C
ATOM   4249  N3  A   B   1      83.231  98.740  71.748  1.00  0.00           N
ATOM   4250  C4  A   B   1      83.846  99.573  70.893  1.00  0.00           C
ATOM   4251  P   A   B   2      85.204  94.098  66.883  1.00  0.00           P
ATOM   4252  O1P A   B   2      86.292  93.108  66.727  1.00  0.00           O
ATOM   4253  O2P A   B   2      84.759  94.776  65.644  1.00  0.00           O
ATOM   4254  O5' A   B   2      83.949  93.410  67.597  1.00  0.00           O
ATOM   4255  C5' A   B   2      83.907  93.360  69.036  1.00  0.00           C
ATOM   4256  C4' A   B   2      82.518  93.721  69.527  1.00  0.00           C
ATOM   4257  O4' A   B   2      82.353  95.155  69.721  1.00  0.00           O
ATOM   4258  C3' A   B   2      81.365  93.340  68.600  1.00  0.00           C
ATOM   4259  O3' A   B   2      80.255  92.928  69.390  1.00  0.00           O
ATOM   4260  C2' A   B   2      80.996  94.640  67.886  1.00  0.00           C
ATOM   4261  C1' A   B   2      81.142  95.555  69.096  1.00  0.00           C
ATOM   4262  N9  A   B   2      81.255  96.969  68.754  1.00  0.00           N
ATOM   4263  C8  A   B   2      82.020  97.533  67.763  1.00  0.00           C
ATOM   4264  N7  A   B   2      81.916  98.838  67.693  1.00  0.00           N
ATOM   4265  C5  A   B   2      81.021  99.156  68.707  1.00  0.00           C
ATOM   4266  C6  A   B   2      80.491 100.379  69.152  1.00  0.00           C
ATOM   4267  N6  A   B   2      80.800 101.560  68.611  1.00  0.00           N
ATOM   4268  N1  A   B   2      79.623 100.346  70.186  1.00  0.00           N
ATOM   4269  C2  A   B   2      79.315  99.162  70.726  1.00  0.00           C
ATOM   4270  N3  A   B   2      79.745  97.947  70.397  1.00  0.00           N
ATOM   4271  C4  A   B   2      80.605  98.014  69.368  1.00  0.00           C
ATOM   4272  P   T   B   3      79.150  91.392  67.988  1.00  0.00           P
ATOM   4273  O1P T   B   3      79.681  90.061  68.357  1.00  0.00           O
ATOM   4274  O2P T   B   3      78.965  91.639  66.540  1.00  0.00           O
ATOM   4275  O5' T   B   3      77.772  91.652  68.757  1.00  0.00           O
ATOM   4276  C5' T   B   3      77.808  92.202  70.087  1.00  0.00           C
ATOM   4277  C4' T   B   3      76.754  93.283  70.231  1.00  0.00           C
ATOM   4278  O4' T   B   3      77.247  94.595  69.835  1.00  0.00           O
ATOM   4279  C3' T   B   3      75.491  93.095  69.392  1.00  0.00           C
ATOM   4280  O3' T   B   3      74.369  93.548  70.140  1.00  0.00           O
ATOM   4281  C2' T   B   3      75.682  94.026  68.194  1.00  0.00           C
ATOM   4282  C1' T   B   3      76.294  95.187  68.967  1.00  0.00           C
ATOM   4283  N1  T   B   3      76.997  96.158  68.116  1.00  0.00           N
ATOM   4284  C2  T   B   3      76.784  97.499  68.350  1.00  0.00           C
ATOM   4285  O2  T   B   3      76.043  97.911  69.228  1.00  0.00           O
ATOM   4286  N3  T   B   3      77.474  98.341  67.515  1.00  0.00           N
ATOM   4287  C4  T   B   3      78.333  97.986  66.494  1.00  0.00           C
ATOM   4288  O4  T   B   3      78.884  98.857  65.824  1.00  0.00           O
ATOM   4289  C5  T   B   3      78.510  96.564  66.303  1.00  0.00           C
ATOM   4290  C5M T   B   3      79.422  96.083  65.219  1.00  0.00           C
ATOM   4291  C6  T   B   3      77.841  95.734  67.113  1.00  0.00           C
ATOM   4292  P   G   B   4      72.652  92.209  69.265  1.00  0.00           P
ATOM   4293  O1P G   B   4      72.575  91.045  70.176  1.00  0.00           O
ATOM   4294  O2P G   B   4      72.499  91.917  67.823  1.00  0.00           O
ATOM   4295  O5' G   B   4      71.577  93.309  69.708  1.00  0.00           O
ATOM   4296  C5' G   B   4      71.936  94.268  70.720  1.00  0.00           C
ATOM   4297  C4' G   B   4      71.468  95.652  70.314  1.00  0.00           C
ATOM   4298  O4' G   B   4      72.457  96.357  69.508  1.00  0.00           O
ATOM   4299  C3' G   B   4      70.197  95.702  69.465  1.00  0.00           C
ATOM   4300  O3' G   B   4      69.435  96.842  69.844  1.00  0.00           O
ATOM   4301  C2' G   B   4      70.696  95.906  68.033  1.00  0.00           C
ATOM   4302  C1' G   B   4      71.802  96.899  68.371  1.00  0.00           C
ATOM   4303  N9  G   B   4      72.793  97.057  67.311  1.00  0.00           N
ATOM   4304  C8  G   B   4      73.385  96.058  66.574  1.00  0.00           C
ATOM   4305  N7  G   B   4      74.235  96.509  65.694  1.00  0.00           N
ATOM   4306  C5  G   B   4      74.205  97.889  65.856  1.00  0.00           C
ATOM   4307  C6  G   B   4      74.917  98.910  65.180  1.00  0.00           C
ATOM   4308  O6  G   B   4      75.746  98.798  64.269  1.00  0.00           O
ATOM   4309  N1  G   B   4      74.583 100.173  65.661  1.00  0.00           N
ATOM   4310  C2  G   B   4      73.679 100.418  66.665  1.00  0.00           C
ATOM   4311  N2  G   B   4      73.493 101.707  66.990  1.00  0.00           N
ATOM   4312  N3  G   B   4      73.008  99.475  67.303  1.00  0.00           N
ATOM   4313  C4  G   B   4      73.317  98.241  66.852  1.00  0.00           C
ATOM   4314  P   G   B   5      67.232  96.196  69.376  1.00  0.00           P
ATOM   4315  O1P G   B   5      66.711  95.652  70.651  1.00  0.00           O
ATOM   4316  O2P G   B   5      66.869  95.445  68.153  1.00  0.00           O
ATOM   4317  O5' G   B   5      66.784  97.723  69.222  1.00  0.00           O
ATOM   4318  C5' G   B   5      67.595  98.753  69.818  1.00  0.00           C
ATOM   4319  C4' G   B   5      67.758  99.910  68.852  1.00  0.00           C
ATOM   4320  O4' G   B   5      68.899  99.734  67.964  1.00  0.00           O
ATOM   4321  C3' G   B   5      66.585 100.155  67.903  1.00  0.00           C
ATOM   4322  O3' G   B   5      66.431 101.556  67.713  1.00  0.00           O
ATOM   4323  C2' G   B   5      67.024  99.531  66.576  1.00  0.00           C
ATOM   4324  C1' G   B   5      68.474  99.997  66.634  1.00  0.00           C
ATOM   4325  N9  G   B   5      69.359  99.275  65.725  1.00  0.00           N
ATOM   4326  C8  G   B   5      69.400  97.918  65.512  1.00  0.00           C
ATOM   4327  N7  G   B   5      70.300  97.563  64.636  1.00  0.00           N
ATOM   4328  C5  G   B   5      70.891  98.758  64.245  1.00  0.00           C
ATOM   4329  C6  G   B   5      71.932  99.010  63.317  1.00  0.00           C
ATOM   4330  O6  G   B   5      72.564  98.197  62.630  1.00  0.00           O
ATOM   4331  N1  G   B   5      72.222 100.367  63.225  1.00  0.00           N
ATOM   4332  C2  G   B   5      71.588 101.357  63.937  1.00  0.00           C
ATOM   4333  N2  G   B   5      72.012 102.610  63.710  1.00  0.00           N
ATOM   4334  N3  G   B   5      70.616 101.137  64.804  1.00  0.00           N
ATOM   4335  C4  G   B   5      70.319  99.825  64.909  1.00  0.00           C
ATOM   4336  P   G   B   6      64.141 101.791  67.267  1.00  0.00           P
ATOM   4337  O1P G   B   6      63.523 102.086  68.580  1.00  0.00           O
ATOM   4338  O2P G   B   6      63.404 100.848  66.399  1.00  0.00           O
ATOM   4339  O5' G   B   6      64.402 103.158  66.479  1.00  0.00           O
ATOM   4340  C5' G   B   6      65.623 103.883  66.722  1.00  0.00           C
ATOM   4341  C4' G   B   6      66.214 104.361  65.410  1.00  0.00           C
ATOM   4342  O4' G   B   6      67.096 103.372  64.805  1.00  0.00           O
ATOM   4343  C3' G   B   6      65.205 104.680  64.305  1.00  0.00           C
ATOM   4344  O3' G   B   6      65.671 105.805  63.569  1.00  0.00           O
ATOM   4345  C2' G   B   6      65.235 103.455  63.390  1.00  0.00           C
ATOM   4346  C1' G   B   6      66.742 103.234  63.438  1.00  0.00           C
ATOM   4347  N9  G   B   6      67.154 101.905  62.995  1.00  0.00           N
ATOM   4348  C8  G   B   6      66.578 100.703  63.334  1.00  0.00           C
ATOM   4349  N7  G   B   6      67.169  99.680  62.781  1.00  0.00           N
ATOM   4350  C5  G   B   6      68.197 100.237  62.033  1.00  0.00           C
ATOM   4351  C6  G   B   6      69.177  99.621  61.214  1.00  0.00           C
ATOM   4352  O6  G   B   6      69.338  98.417  60.979  1.00  0.00           O
ATOM   4353  N1  G   B   6      70.028 100.558  60.638  1.00  0.00           N
ATOM   4354  C2  G   B   6      69.946 101.917  60.826  1.00  0.00           C
ATOM   4355  N2  G   B   6      70.861 102.659  60.183  1.00  0.00           N
ATOM   4356  N3  G   B   6      69.036 102.504  61.585  1.00  0.00           N
ATOM   4357  C4  G   B   6      68.200 101.611  62.156  1.00  0.00           C
ATOM   4358  P   T   B   7      63.732 106.862  62.777  1.00  0.00           P
ATOM   4359  O1P T   B   7      63.405 107.901  63.779  1.00  0.00           O
ATOM   4360  O2P T   B   7      62.590 106.072  62.265  1.00  0.00           O
ATOM   4361  O5' T   B   7      64.519 107.526  61.553  1.00  0.00           O
ATOM   4362  C5' T   B   7      65.949 107.675  61.641  1.00  0.00           C
ATOM   4363  C4' T   B   7      66.595 107.270  60.330  1.00  0.00           C
ATOM   4364  O4' T   B   7      66.897 105.846  60.279  1.00  0.00           O
ATOM   4365  C3' T   B   7      65.761 107.516  59.073  1.00  0.00           C
ATOM   4366  O3' T   B   7      66.627 107.918  58.019  1.00  0.00           O
ATOM   4367  C2' T   B   7      65.174 106.147  58.725  1.00  0.00           C
ATOM   4368  C1' T   B   7      66.423 105.333  59.044  1.00  0.00           C
ATOM   4369  N1  T   B   7      66.163 103.896  59.217  1.00  0.00           N
ATOM   4370  C2  T   B   7      67.023 103.005  58.616  1.00  0.00           C
ATOM   4371  O2  T   B   7      67.984 103.354  57.951  1.00  0.00           O
ATOM   4372  N3  T   B   7      66.713 101.684  58.823  1.00  0.00           N
ATOM   4373  C4  T   B   7      65.656 101.178  59.555  1.00  0.00           C
ATOM   4374  O4  T   B   7      65.504  99.964  59.654  1.00  0.00           O
ATOM   4375  C5  T   B   7      64.794 102.170  60.158  1.00  0.00           C
ATOM   4376  C5M T   B   7      63.621 101.717  60.969  1.00  0.00           C
ATOM   4377  C6  T   B   7      65.088 103.462  59.961  1.00  0.00           C
ATOM   4378  P   A   B   8      65.270 109.282  56.671  1.00  0.00           P
ATOM   4379  O1P A   B   8      65.509 110.665  57.139  1.00  0.00           O
ATOM   4380  O2P A   B   8      63.863 108.931  56.370  1.00  0.00           O
ATOM   4381  O5' A   B   8      66.181 108.983  55.392  1.00  0.00           O
ATOM   4382  C5' A   B   8      67.531 108.522  55.590  1.00  0.00           C
ATOM   4383  C4' A   B   8      67.838 107.386  54.632  1.00  0.00           C
ATOM   4384  O4' A   B   8      67.473 106.086  55.178  1.00  0.00           O
ATOM   4385  C3' A   B   8      67.115 107.438  53.286  1.00  0.00           C
ATOM   4386  O3' A   B   8      67.993 106.962  52.273  1.00  0.00           O
ATOM   4387  C2' A   B   8      65.959 106.447  53.431  1.00  0.00           C
ATOM   4388  C1' A   B   8      66.735 105.379  54.192  1.00  0.00           C
ATOM   4389  N9  A   B   8      65.884 104.409  54.875  1.00  0.00           N
ATOM   4390  C8  A   B   8      64.758 104.662  55.622  1.00  0.00           C
ATOM   4391  N7  A   B   8      64.199 103.582  56.114  1.00  0.00           N
ATOM   4392  C5  A   B   8      65.010 102.550  55.661  1.00  0.00           C
ATOM   4393  C6  A   B   8      64.955 101.157  55.837  1.00  0.00           C
ATOM   4394  N6  A   B   8      64.010 100.538  56.548  1.00  0.00           N
ATOM   4395  N1  A   B   8      65.917 100.413  55.251  1.00  0.00           N
ATOM   4396  C2  A   B   8      66.864 101.035  54.538  1.00  0.00           C
ATOM   4397  N3  A   B   8      67.022 102.334  54.300  1.00  0.00           N
ATOM   4398  C4  A   B   8      66.051 103.046  54.895  1.00  0.00           C
ATOM   4399  P   C   B   9      67.350 108.105  50.299  1.00  0.00           P
ATOM   4400  O1P C   B   9      68.220 109.300  50.209  1.00  0.00           O
ATOM   4401  O2P C   B   9      65.920 108.317  49.985  1.00  0.00           O
ATOM   4402  O5' C   B   9      67.937 106.943  49.369  1.00  0.00           O
ATOM   4403  C5' C   B   9      68.946 106.063  49.905  1.00  0.00           C
ATOM   4404  C4' C   B   9      68.639 104.630  49.521  1.00  0.00           C
ATOM   4405  O4' C   B   9      67.767 103.972  50.485  1.00  0.00           O
ATOM   4406  C3' C   B   9      67.924 104.437  48.185  1.00  0.00           C
ATOM   4407  O3' C   B   9      68.420 103.255  47.563  1.00  0.00           O
ATOM   4408  C2' C   B   9      66.459 104.208  48.558  1.00  0.00           C
ATOM   4409  C1' C   B   9      66.723 103.326  49.773  1.00  0.00           C
ATOM   4410  N1  C   B   9      65.568 103.201  50.674  1.00  0.00           N
ATOM   4411  C2  C   B   9      65.250 101.932  51.164  1.00  0.00           C
ATOM   4412  O2  C   B   9      65.948 100.965  50.823  1.00  0.00           O
ATOM   4413  N3  C   B   9      64.192 101.789  51.995  1.00  0.00           N
ATOM   4414  C4  C   B   9      63.464 102.856  52.336  1.00  0.00           C
ATOM   4415  N4  C   B   9      62.428 102.669  53.158  1.00  0.00           N
ATOM   4416  C5  C   B   9      63.767 104.160  51.851  1.00  0.00           C
ATOM   4417  C6  C   B   9      64.817 104.286  51.031  1.00  0.00           C
ATOM   4418  P   C   B  10      68.188 103.720  45.238  1.00  0.00           P
ATOM   4419  O1P C   B  10      69.487 104.278  44.798  1.00  0.00           O
ATOM   4420  O2P C   B  10      66.980 104.378  44.694  1.00  0.00           O
ATOM   4421  O5' C   B  10      68.139 102.154  44.913  1.00  0.00           O
ATOM   4422  C5' C   B  10      68.691 101.225  45.866  1.00  0.00           C
ATOM   4423  C4' C   B  10      67.761 100.042  46.035  1.00  0.00           C
ATOM   4424  O4' C   B  10      66.755 100.270  47.065  1.00  0.00           O
ATOM   4425  C3' C   B  10      66.943  99.656  44.802  1.00  0.00           C
ATOM   4426  O3' C   B  10      66.826  98.237  44.754  1.00  0.00           O
ATOM   4427  C2' C   B  10      65.558 100.249  45.054  1.00  0.00           C
ATOM   4428  C1' C   B  10      65.488  99.909  46.538  1.00  0.00           C
ATOM   4429  N1  C   B  10      64.459 100.664  47.269  1.00  0.00           N
ATOM   4430  C2  C   B  10      63.649  99.969  48.171  1.00  0.00           C
ATOM   4431  O2  C   B  10      63.826  98.751  48.321  1.00  0.00           O
ATOM   4432  N3  C   B  10      62.695 100.641  48.856  1.00  0.00           N
ATOM   4433  C4  C   B  10      62.537 101.953  48.665  1.00  0.00           C
ATOM   4434  N4  C   B  10      61.582 102.575  49.363  1.00  0.00           N
ATOM   4435  C5  C   B  10      63.349 102.685  47.751  1.00  0.00           C
ATOM   4436  C6  C   B  10      64.289 102.007  47.081  1.00  0.00           C
ATOM   4437  P   G   B  11      66.641  97.952  42.409  1.00  0.00           P
ATOM   4438  O1P G   B  11      68.023  97.710  41.935  1.00  0.00           O
ATOM   4439  O2P G   B  11      65.790  98.786  41.531  1.00  0.00           O
ATOM   4440  O5' G   B  11      65.917  96.554  42.688  1.00  0.00           O
ATOM   4441  C5' G   B  11      66.085  95.923  43.973  1.00  0.00           C
ATOM   4442  C4' G   B  11      64.755  95.394  44.469  1.00  0.00           C
ATOM   4443  O4' G   B  11      64.008  96.391  45.224  1.00  0.00           O
ATOM   4444  C3' G   B  11      63.774  94.938  43.388  1.00  0.00           C
ATOM   4445  O3' G   B  11      63.067  93.796  43.859  1.00  0.00           O
ATOM   4446  C2' G   B  11      62.786  96.098  43.249  1.00  0.00           C
ATOM   4447  C1' G   B  11      62.674  96.414  44.736  1.00  0.00           C
ATOM   4448  N9  G   B  11      62.113  97.732  45.014  1.00  0.00           N
ATOM   4449  C8  G   B  11      62.431  98.916  44.392  1.00  0.00           C
ATOM   4450  N7  G   B  11      61.760  99.935  44.858  1.00  0.00           N
ATOM   4451  C5  G   B  11      60.952  99.392  45.849  1.00  0.00           C
ATOM   4452  C6  G   B  11      60.006 100.010  46.704  1.00  0.00           C
ATOM   4453  O6  G   B  11      59.682 101.203  46.761  1.00  0.00           O
ATOM   4454  N1  G   B  11      59.409  99.090  47.560  1.00  0.00           N
ATOM   4455  C2  G   B  11      59.688  97.745  47.588  1.00  0.00           C
ATOM   4456  N2  G   B  11      59.007  97.019  48.488  1.00  0.00           N
ATOM   4457  N3  G   B  11      60.567  97.156  46.795  1.00  0.00           N
ATOM   4458  C4  G   B  11      61.159  98.032  45.956  1.00  0.00           C
ATOM   4459  P   G   B  12      62.548  92.633  41.892  1.00  0.00           P
ATOM   4460  O1P G   B  12      63.646  91.655  41.722  1.00  0.00           O
ATOM   4461  O2P G   B  12      62.094  93.321  40.662  1.00  0.00           O
ATOM   4462  O5' G   B  12      61.303  91.925  42.602  1.00  0.00           O
ATOM   4463  C5' G   B  12      61.263  91.858  44.040  1.00  0.00           C
ATOM   4464  C4' G   B  12      59.872  92.199  44.537  1.00  0.00           C
ATOM   4465  O4' G   B  12      59.694  93.630  44.747  1.00  0.00           O
ATOM   4466  C3' G   B  12      58.720  91.816  43.608  1.00  0.00           C
ATOM   4467  O3' G   B  12      57.617  91.385  44.395  1.00  0.00           O
ATOM   4468  C2' G   B  12      58.337  93.123  42.910  1.00  0.00           C
ATOM   4469  C1' G   B  12      58.477  94.023  44.131  1.00  0.00           C
ATOM   4470  N9  G   B  12      58.575  95.443  43.804  1.00  0.00           N
ATOM   4471  C8  G   B  12      59.338  96.016  42.815  1.00  0.00           C
ATOM   4472  N7  G   B  12      59.218  97.314  42.763  1.00  0.00           N
ATOM   4473  C5  G   B  12      58.322  97.619  43.780  1.00  0.00           C
ATOM   4474  C6  G   B  12      57.805  98.869  44.206  1.00  0.00           C
ATOM   4475  O6  G   B  12      58.045  99.996  43.755  1.00  0.00           O
ATOM   4476  N1  G   B  12      56.924  98.722  45.273  1.00  0.00           N
ATOM   4477  C2  G   B  12      56.583  97.526  45.854  1.00  0.00           C
ATOM   4478  N2  G   B  12      55.715  97.591  46.875  1.00  0.00           N
ATOM   4479  N3  G   B  12      57.057  96.354  45.465  1.00  0.00           N
ATOM   4480  C4  G   B  12      57.916  96.473  44.432  1.00  0.00           C
ATOM   4481  P   C   B  13      56.403  89.805  43.110  1.00  0.00           P
ATOM   4482  O1P C   B  13      56.918  88.473  43.500  1.00  0.00           O
ATOM   4483  O2P C   B  13      56.222  90.032  41.658  1.00  0.00           O
ATOM   4484  O5' C   B  13      55.028  90.095  43.874  1.00  0.00           O
ATOM   4485  C5' C   B  13      55.071  90.665  45.196  1.00  0.00           C
ATOM   4486  C4' C   B  13      54.031  91.760  45.323  1.00  0.00           C
ATOM   4487  O4' C   B  13      54.542  93.060  44.907  1.00  0.00           O
ATOM   4488  C3' C   B  13      52.766  91.576  44.485  1.00  0.00           C
ATOM   4489  O3' C   B  13      51.649  92.056  45.227  1.00  0.00           O
ATOM   4490  C2' C   B  13      52.969  92.486  43.272  1.00  0.00           C
ATOM   4491  C1' C   B  13      53.596  93.650  44.028  1.00  0.00           C
ATOM   4492  N1  C   B  13      54.310  94.600  43.162  1.00  0.00           N
ATOM   4493  C2  C   B  13      54.113  95.965  43.380  1.00  0.00           C
ATOM   4494  O2  C   B  13      53.348  96.324  44.287  1.00  0.00           O
ATOM   4495  N3  C   B  13      54.759  96.860  42.596  1.00  0.00           N
ATOM   4496  C4  C   B  13      55.573  96.432  41.629  1.00  0.00           C
ATOM   4497  N4  C   B  13      56.189  97.350  40.879  1.00  0.00           N
ATOM   4498  C5  C   B  13      55.793  95.046  41.386  1.00  0.00           C
ATOM   4499  C6  C   B  13      55.147  94.172  42.169  1.00  0.00           C
ATOM   4500  P   G   B  14      49.963  90.662  44.317  1.00  0.00           P
ATOM   4501  O1P G   B  14      49.884  89.498  45.227  1.00  0.00           O
ATOM   4502  O2P G   B  14      49.810  90.371  42.874  1.00  0.00           O
ATOM   4503  O5' G   B  14      48.888  91.762  44.758  1.00  0.00           O
ATOM   4504  C5' G   B  14      49.246  92.721  45.771  1.00  0.00           C
ATOM   4505  C4' G   B  14      48.778  94.105  45.365  1.00  0.00           C
ATOM   4506  O4' G   B  14      49.766  94.809  44.559  1.00  0.00           O
ATOM   4507  C3' G   B  14      47.507  94.154  44.516  1.00  0.00           C
ATOM   4508  O3' G   B  14      46.745  95.294  44.895  1.00  0.00           O
ATOM   4509  C2' G   B  14      48.006  94.359  43.084  1.00  0.00           C
ATOM   4510  C1' G   B  14      49.111  95.352  43.423  1.00  0.00           C
ATOM   4511  N9  G   B  14      50.102  95.510  42.362  1.00  0.00           N
ATOM   4512  C8  G   B  14      50.695  94.512  41.626  1.00  0.00           C
ATOM   4513  N7  G   B  14      51.545  94.962  40.745  1.00  0.00           N
ATOM   4514  C5  G   B  14      51.515  96.342  40.907  1.00  0.00           C
ATOM   4515  C6  G   B  14      52.226  97.364  40.231  1.00  0.00           C
ATOM   4516  O6  G   B  14      53.056  97.252  39.320  1.00  0.00           O
ATOM   4517  N1  G   B  14      51.892  98.625  40.712  1.00  0.00           N
ATOM   4518  C2  G   B  14      50.988  98.872  41.716  1.00  0.00           C
ATOM   4519  N2  G   B  14      50.803 100.160  42.041  1.00  0.00           N
ATOM   4520  N3  G   B  14      50.317  97.928  42.355  1.00  0.00           N
ATOM   4521  C4  G   B  14      50.627  96.694  41.904  1.00  0.00           C
ATOM   4522  P   T   B  15      44.515  94.704  44.470  1.00  0.00           P
ATOM   4523  O1P T   B  15      43.991  94.173  45.750  1.00  0.00           O
ATOM   4524  O2P T   B  15      44.146  93.948  43.254  1.00  0.00           O
ATOM   4525  O5' T   B  15      44.077  96.234  44.306  1.00  0.00           O
ATOM   4526  C5' T   B  15      44.896  97.262  44.894  1.00  0.00           C
ATOM   4527  C4' T   B  15      45.067  98.411  43.920  1.00  0.00           C
ATOM   4528  O4' T   B  15      46.206  98.219  43.031  1.00  0.00           O
ATOM   4529  C3' T   B  15      43.896  98.657  42.971  1.00  0.00           C
ATOM   4530  O3' T   B  15      43.751 100.058  42.772  1.00  0.00           O
ATOM   4531  C2' T   B  15      44.329  98.022  41.648  1.00  0.00           C
ATOM   4532  C1' T   B  15      45.783  98.477  41.702  1.00  0.00           C
ATOM   4533  N1  T   B  15      46.667  97.736  40.791  1.00  0.00           N
ATOM   4534  C2  T   B  15      47.576  98.453  40.045  1.00  0.00           C
ATOM   4535  O2  T   B  15      47.677  99.667  40.107  1.00  0.00           O
ATOM   4536  N3  T   B  15      48.365  97.691  39.219  1.00  0.00           N
ATOM   4537  C4  T   B  15      48.336  96.317  39.069  1.00  0.00           C
ATOM   4538  O4  T   B  15      49.108  95.770  38.286  1.00  0.00           O
ATOM   4539  C5  T   B  15      47.358  95.630  39.882  1.00  0.00           C
ATOM   4540  C5M T   B  15      47.252  94.140  39.787  1.00  0.00           C
ATOM   4541  C6  T   B  15      46.584  96.365  40.691  1.00  0.00           C
ATOM   4542  P   G   B  16      41.452 100.231  42.331  1.00  0.00           P
ATOM   4543  O1P G   B  16      40.834 100.526  43.644  1.00  0.00           O
ATOM   4544  O2P G   B  16      40.715  99.289  41.461  1.00  0.00           O
ATOM   4545  O5' G   B  16      41.714 101.599  41.542  1.00  0.00           O
ATOM   4546  C5' G   B  16      42.935 102.324  41.785  1.00  0.00           C
ATOM   4547  C4' G   B  16      43.524 102.802  40.473  1.00  0.00           C
ATOM   4548  O4' G   B  16      44.407 101.814  39.868  1.00  0.00           O
ATOM   4549  C3' G   B  16      42.517 103.121  39.367  1.00  0.00           C
ATOM   4550  O3' G   B  16      42.983 104.247  38.632  1.00  0.00           O
ATOM   4551  C2' G   B  16      42.546 101.897  38.452  1.00  0.00           C
ATOM   4552  C1' G   B  16      44.053 101.675  38.501  1.00  0.00           C
ATOM   4553  N9  G   B  16      44.465 100.347  38.060  1.00  0.00           N
ATOM   4554  C8  G   B  16      43.890  99.145  38.397  1.00  0.00           C
ATOM   4555  N7  G   B  16      44.480  98.121  37.844  1.00  0.00           N
ATOM   4556  C5  G   B  16      45.509  98.678  37.095  1.00  0.00           C
ATOM   4557  C6  G   B  16      46.489  98.063  36.277  1.00  0.00           C
ATOM   4558  O6  G   B  16      46.651  96.859  36.041  1.00  0.00           O
ATOM   4559  N1  G   B  16      47.340  99.001  35.701  1.00  0.00           N
ATOM   4560  C2  G   B  16      47.257 100.359  35.889  1.00  0.00           C
ATOM   4561  N2  G   B  16      48.172 101.101  35.246  1.00  0.00           N
ATOM   4562  N3  G   B  16      46.348 100.946  36.649  1.00  0.00           N
ATOM   4563  C4  G   B  16      45.512 100.053  37.219  1.00  0.00           C
ATOM   4564  P   C   B  17      41.079 105.392  37.805  1.00  0.00           P
ATOM   4565  O1P C   B  17      40.770 106.447  38.794  1.00  0.00           O
ATOM   4566  O2P C   B  17      39.924 104.615  37.300  1.00  0.00           O
ATOM   4567  O5' C   B  17      41.876 106.027  36.571  1.00  0.00           O
ATOM   4568  C5' C   B  17      43.309 106.155  36.658  1.00  0.00           C
ATOM   4569  C4' C   B  17      43.947 105.724  35.353  1.00  0.00           C
ATOM   4570  O4' C   B  17      44.227 104.295  35.317  1.00  0.00           O
ATOM   4571  C3' C   B  17      43.117 105.969  34.093  1.00  0.00           C
ATOM   4572  O3' C   B  17      43.990 106.344  33.033  1.00  0.00           O
ATOM   4573  C2' C   B  17      42.507 104.607  33.760  1.00  0.00           C
ATOM   4574  C1' C   B  17      43.743 103.776  34.088  1.00  0.00           C
ATOM   4575  N1  C   B  17      43.459 102.346  34.278  1.00  0.00           N
ATOM   4576  C2  C   B  17      44.316 101.420  33.679  1.00  0.00           C
ATOM   4577  O2  C   B  17      45.277 101.836  33.013  1.00  0.00           O
ATOM   4578  N3  C   B  17      44.077 100.097  33.838  1.00  0.00           N
ATOM   4579  C4  C   B  17      43.031  99.692  34.562  1.00  0.00           C
ATOM   4580  N4  C   B  17      42.833  98.378  34.691  1.00  0.00           N
ATOM   4581  C5  C   B  17      42.142 100.615  35.183  1.00  0.00           C
ATOM   4582  C6  C   B  17      42.391 101.920  35.017  1.00  0.00           C
ATOM   4583  P   C   B  18      42.631 107.751  31.674  1.00  0.00           P
ATOM   4584  O1P C   B  18      42.886 109.136  32.131  1.00  0.00           O
ATOM   4585  O2P C   B  18      41.221 107.415  31.375  1.00  0.00           O
ATOM   4586  O5' C   B  18      43.542 107.429  30.398  1.00  0.00           O
ATOM   4587  C5' C   B  18      44.886 106.954  30.603  1.00  0.00           C
ATOM   4588  C4' C   B  18      45.180 105.807  29.657  1.00  0.00           C
ATOM   4589  O4' C   B  18      44.799 104.517  30.213  1.00  0.00           O
ATOM   4590  C3' C   B  18      44.459 105.856  28.309  1.00  0.00           C
ATOM   4591  O3' C   B  18      45.334 105.360  27.301  1.00  0.00           O
ATOM   4592  C2' C   B  18      43.291 104.881  28.460  1.00  0.00           C
ATOM   4593  C1' C   B  18      44.053 103.810  29.233  1.00  0.00           C
ATOM   4594  N1  C   B  18      43.182 102.851  29.927  1.00  0.00           N
ATOM   4595  C2  C   B  18      43.501 101.493  29.844  1.00  0.00           C
ATOM   4596  O2  C   B  18      44.499 101.151  29.192  1.00  0.00           O
ATOM   4597  N3  C   B  18      42.716 100.589  30.474  1.00  0.00           N
ATOM   4598  C4  C   B  18      41.649 101.000  31.165  1.00  0.00           C
ATOM   4599  N4  C   B  18      40.903 100.073  31.770  1.00  0.00           N
ATOM   4600  C5  C   B  18      41.302 102.377  31.266  1.00  0.00           C
ATOM   4601  C6  C   B  18      42.089 103.260  30.637  1.00  0.00           C
ATOM   4602  P   G   B  19      44.505 106.580  25.447  1.00  0.00           P
ATOM   4603  O1P G   B  19      45.346 107.797  25.374  1.00  0.00           O
ATOM   4604  O2P G   B  19      43.070 106.763  25.142  1.00  0.00           O
ATOM   4605  O5' G   B  19      45.116 105.449  24.494  1.00  0.00           O
ATOM   4606  C5' G   B  19      46.148 104.585  25.009  1.00  0.00           C
ATOM   4607  C4' G   B  19      45.875 103.151  24.602  1.00  0.00           C
ATOM   4608  O4' G   B  19      45.022 102.455  25.557  1.00  0.00           O
ATOM   4609  C3' G   B  19      45.157 102.964  23.263  1.00  0.00           C
ATOM   4610  O3' G   B  19      45.679 101.808  22.620  1.00  0.00           O
ATOM   4611  C2' G   B  19      43.700 102.694  23.641  1.00  0.00           C
ATOM   4612  C1' G   B  19      43.990 101.797  24.838  1.00  0.00           C
ATOM   4613  N9  G   B  19      42.851 101.628  25.734  1.00  0.00           N
ATOM   4614  C8  G   B  19      42.000 102.609  26.187  1.00  0.00           C
ATOM   4615  N7  G   B  19      41.070 102.154  26.982  1.00  0.00           N
ATOM   4616  C5  G   B  19      41.320 100.790  27.060  1.00  0.00           C
ATOM   4617  C6  G   B  19      40.643  99.769  27.774  1.00  0.00           C
ATOM   4618  O6  G   B  19      39.651  99.871  28.506  1.00  0.00           O
ATOM   4619  N1  G   B  19      41.231  98.525  27.572  1.00  0.00           N
ATOM   4620  C2  G   B  19      42.332  98.292  26.784  1.00  0.00           C
ATOM   4621  N2  G   B  19      42.752  97.019  26.717  1.00  0.00           N
ATOM   4622  N3  G   B  19      42.971  99.234  26.113  1.00  0.00           N
ATOM   4623  C4  G   B  19      42.418 100.451  26.295  1.00  0.00           C
ATOM   4624  P   C   B  20      45.490 102.155  20.282  1.00  0.00           P
ATOM   4625  O1P C   B  20      46.788 102.714  19.842  1.00  0.00           O
ATOM   4626  O2P C   B  20      44.281 102.814  19.738  1.00  0.00           O
ATOM   4627  O5' C   B  20      45.441 100.589  19.957  1.00  0.00           O
ATOM   4628  C5' C   B  20      45.992  99.660  20.910  1.00  0.00           C
ATOM   4629  C4' C   B  20      45.062  98.478  21.079  1.00  0.00           C
ATOM   4630  O4' C   B  20      44.057  98.706  22.109  1.00  0.00           O
ATOM   4631  C3' C   B  20      44.245  98.090  19.846  1.00  0.00           C
ATOM   4632  O3' C   B  20      44.128  96.673  19.798  1.00  0.00           O
ATOM   4633  C2' C   B  20      42.859  98.684  20.098  1.00  0.00           C
ATOM   4634  C1' C   B  20      42.789  98.344  21.582  1.00  0.00           C
ATOM   4635  N1  C   B  20      41.760  99.099  22.313  1.00  0.00           N
ATOM   4636  C2  C   B  20      40.950  98.405  23.214  1.00  0.00           C
ATOM   4637  O2  C   B  20      41.127  97.186  23.365  1.00  0.00           O
ATOM   4638  N3  C   B  20      39.996  99.076  23.900  1.00  0.00           N
ATOM   4639  C4  C   B  20      39.838 100.389  23.709  1.00  0.00           C
ATOM   4640  N4  C   B  20      38.883 101.011  24.405  1.00  0.00           N
ATOM   4641  C5  C   B  20      40.650 101.121  22.795  1.00  0.00           C
ATOM   4642  C6  C   B  20      41.590 100.442  22.125  1.00  0.00           C
CONECT  150  135  151  152
CONECT  135  133  136  137  150
CONECT  137  135  138  139  143
CONECT  146  143  147  148  149
CONECT  143  137  144  145  146
CONECT  139  137  140  141  142
CONECT  136  135
CONECT  138  137
CONECT  147  146
CONECT  148  146
CONECT  149  146
CONECT  144  143
CONECT  145  143
CONECT  140  139
CONECT  141  139
CONECT  142  139
CONECT  134  133
CONECT  133  131  134  135
CONECT  151  150
CONECT  288  273  289  290
CONECT  273  271  274  275  288
CONECT  275  273  276  277  281
CONECT  284  281  285  286  287
CONECT  281  275  282  283  284
CONECT  277  275  278  279  280
CONECT  274  273
CONECT  276  275
CONECT  285  284
CONECT  286  284
CONECT  287  284
CONECT  282  281
CONECT  283  281
CONECT  278  277
CONECT  279  277
CONECT  280  277
CONECT  272  271
CONECT  271  269  272  273
CONECT  289  288
CONECT  378  363  379  380
CONECT  363  361  364  365  378
CONECT  365  363  366  367  371
CONECT  374  371  375  376  377
CONECT  371  365  372  373  374
CONECT  367  365  368  369  370
CONECT  364  363
CONECT  366  365
CONECT  375  374
CONECT  376  374
CONECT  377  374
CONECT  372  371
CONECT  373  371
CONECT  368  367
CONECT  369  367
CONECT  370  367
CONECT  362  361
CONECT  361  359  362  363
CONECT  379  378
CONECT  828  813  829  830
CONECT  813  811  814  815  828
CONECT  815  813  816  817  821
CONECT  824  821  825  826  827
CONECT  821  815  822  823  824
CONECT  817  815  818  819  820
CONECT  814  813
CONECT  816  815
CONECT  825  824
CONECT  826  824
CONECT  827  824
CONECT  822  821
CONECT  823  821
CONECT  818  817
CONECT  819  817
CONECT  820  817
CONECT  812  811
CONECT  811  809  812  813
CONECT  829  828
CONECT  879  864  880  881
CONECT  864  862  865  866  879
CONECT  866  864  867  868  872
CONECT  875  872  876  877  878
CONECT  872  866  873  874  875
CONECT  868  866  869  870  871
CONECT  865  864
CONECT  867  866
CONECT  876  875
CONECT  877  875
CONECT  878  875
CONECT  873  872
CONECT  874  872
CONECT  869  868
CONECT  870  868
CONECT  871  868
CONECT  863  862
CONECT  862  860  863  864
CONECT  880  879
CONECT 1283 1268 1284 1285
CONECT 1268 1266 1269 1270 1283
CONECT 1270 1268 1271 1272 1276
CONECT 1279 1276 1280 1281 1282
CONECT 1276 1270 1277 1278 1279
CONECT 1272 1270 1273 1274 1275
CONECT 1269 1268
CONECT 1271 1270
CONECT 1280 1279
CONECT 1281 1279
CONECT 1282 1279
CONECT 1277 1276
CONECT 1278 1276
CONECT 1273 1272
CONECT 1274 1272
CONECT 1275 1272
CONECT 1267 1266
CONECT 1266 1264 1267 1268
CONECT 1284 1283
CONECT 1427 1412 1428 1429
CONECT 1412 1410 1413 1414 1427
CONECT 1414 1412 1415 1416 1420
CONECT 1423 1420 1424 1425 1426
CONECT 1420 1414 1421 1422 1423
CONECT 1416 1414 1417 1418 1419
CONECT 1413 1412
CONECT 1415 1414
CONECT 1424 1423
CONECT 1425 1423
CONECT 1426 1423
CONECT 1421 1420
CONECT 1422 1420
CONECT 1417 1416
CONECT 1418 1416
CONECT 1419 1416
CONECT 1411 1410
CONECT 1410 1408 1411 1412
CONECT 1428 1427
CONECT 1638 1623 1639 1640
CONECT 1623 1621 1624 1625 1638
CONECT 1625 1623 1626 1627 1631
CONECT 1634 1631 1635 1636 1637
CONECT 1631 1625 1632 1633 1634
CONECT 1627 1625 1628 1629 1630
CONECT 1624 1623
CONECT 1626 1625
CONECT 1635 1634
CONECT 1636 1634
CONECT 1637 1634
CONECT 1632 1631
CONECT 1633 1631
CONECT 1628 1627
CONECT 1629 1627
CONECT 1630 1627
CONECT 1622 1621
CONECT 1621 1619 1622 1623
CONECT 1639 1638
CONECT 2419 2399 2420 2421
CONECT 2436 2423 2437 2438
CONECT 2423 2421 2424 2425 2436
CONECT 2425 2423 2426 2427 2430
CONECT 2434 2430 2433 2435
CONECT 2431 2428 2432 2433
CONECT 2430 2425 2428 2434
CONECT 2424 2423
CONECT 2426 2425
CONECT 2427 2425
CONECT 2429 2428
CONECT 2435 2434
CONECT 2432 2431
CONECT 2422 2421
CONECT 2421 2419 2422 2423
CONECT 2428 2429 2430 2431
CONECT 2433 2431 2434
CONECT 2437 2436
CONECT 2438 2436 2439 2440
CONECT 2723 2708 2724 2725
CONECT 2708 2706 2709 2710 2723
CONECT 2710 2708 2711 2712 2716
CONECT 2719 2716 2720 2721 2722
CONECT 2716 2710 2717 2718 2719
CONECT 2712 2710 2713 2714 2715
CONECT 2709 2708
CONECT 2711 2710
CONECT 2720 2719
CONECT 2721 2719
CONECT 2722 2719
CONECT 2717 2716
CONECT 2718 2716
CONECT 2713 2712
CONECT 2714 2712
CONECT 2715 2712
CONECT 2707 2706
CONECT 2706 2704 2707 2708
CONECT 2724 2723
CONECT 2742 2727 2743 2744
CONECT 2759 2746 2760 2761
CONECT 2746 2744 2747 2748 2759
CONECT 2748 2746 2749 2750 2753
CONECT 2757 2753 2756 2758
CONECT 2754 2751 2755 2756
CONECT 2753 2748 2751 2757
CONECT 2747 2746
CONECT 2749 2748
CONECT 2750 2748
CONECT 2752 2751
CONECT 2758 2757
CONECT 2755 2754
CONECT 2745 2744
CONECT 2744 2742 2745 2746
CONECT 2751 2752 2753 2754
CONECT 2756 2754 2757
CONECT 2760 2759
CONECT 2761 2759 2762 2763
CONECT 3239 3224 3240 3241
CONECT 3224 3222 3225 3226 3239
CONECT 3226 3224 3227 3228 3232
CONECT 3235 3232 3236 3237 3238
CONECT 3232 3226 3233 3234 3235
CONECT 3228 3226 3229 3230 3231
CONECT 3225 3224
CONECT 3227 3226
CONECT 3236 3235
CONECT 3237 3235
CONECT 3238 3235
CONECT 3233 3232
CONECT 3234 3232
CONECT 3229 3228
CONECT 3230 3228
CONECT 3231 3228
CONECT 3223 3222
CONECT 3222 3220 3223 3224
CONECT 3240 3239
CONECT 3262 3255 3263 3264
CONECT 3279 3266 3280 3281
CONECT 3266 3264 3267 3268 3279
CONECT 3268 3266 3269 3270 3273
CONECT 3277 3273 3276 3278
CONECT 3274 3271 3275 3276
CONECT 3273 3268 3271 3277
CONECT 3267 3266
CONECT 3269 3268
CONECT 3270 3268
CONECT 3272 3271
CONECT 3278 3277
CONECT 3275 3274
CONECT 3265 3264
CONECT 3264 3262 3265 3266
CONECT 3271 3272 3273 3274
CONECT 3276 3274 3277
CONECT 3280 3279
CONECT 3298 3283 3299 3300
CONECT 3283 3281 3284 3285 3298
CONECT 3285 3283 3286 3287 3291
CONECT 3294 3291 3295 3296 3297
CONECT 3291 3285 3292 3293 3294
CONECT 3287 3285 3288 3289 3290
CONECT 3284 3283
CONECT 3286 3285
CONECT 3295 3294
CONECT 3296 3294
CONECT 3297 3294
CONECT 3292 3291
CONECT 3293 3291
CONECT 3288 3287
CONECT 3289 3287
CONECT 3290 3287
CONECT 3282 3281
CONECT 3281 3279 3282 3283
CONECT 3299 3298
CONECT 3605 3590 3606 3607
CONECT 3590 3588 3591 3592 3605
CONECT 3592 3590 3593 3594 3598
CONECT 3601 3598 3602 3603 3604
CONECT 3598 3592 3599 3600 3601
CONECT 3594 3592 3595 3596 3597
CONECT 3591 3590
CONECT 3593 3592
CONECT 3602 3601
CONECT 3603 3601
CONECT 3604 3601
CONECT 3599 3598
CONECT 3600 3598
CONECT 3595 3594
CONECT 3596 3594
CONECT 3597 3594
CONECT 3589 3588
CONECT 3588 3586 3589 3590
CONECT 3606 3605
CONECT 3818 3812 3819 3820
CONECT 3812 3810 3813 3814 3818
CONECT 3814 3812 3815 3816 3817
CONECT 3813 3812
CONECT 3815 3814
CONECT 3816 3814
CONECT 3817 3814
CONECT 3811 3810
CONECT 3810 3808 3811 3812
CONECT 3819 3818
CONECT 3820 3818
CONECT 3832 3828 3831 3833
CONECT 3840 3839 3841 3842
CONECT 3831 3829 3832
CONECT 3829 3827 3830 3831
CONECT 3843 3833 3836 3842
CONECT 3827 3826 3828 3829
CONECT 3836 3835 3837 3843
CONECT 3826 3825 3827
CONECT 3837 3836 3838 3839
CONECT 3834 3833 3835
CONECT 3839 3837 3840
CONECT 3841 3840
CONECT 3842 3840 3843
CONECT 3835 3834 3836
CONECT 3833 3832 3834 3843
CONECT 3823 3822
CONECT 3824 3822
CONECT 3830 3829 3844
CONECT 3828 3827 3832
CONECT 3825 3822 3826
CONECT 3838 3837
CONECT 3822 3823 3824 3825
CONECT 3854 3850 3853 3855
CONECT 3856 3855 3857 3858
CONECT 3853 3851 3854
CONECT 3851 3849 3852 3853
CONECT 3859 3858 3860 3861
CONECT 3849 3848 3850 3851
CONECT 3861 3859 3862
CONECT 3848 3847 3849
CONECT 3862 3855 3861
CONECT 3855 3854 3856 3862
CONECT 3858 3856 3859
CONECT 3860 3859
CONECT 3845 3844
CONECT 3857 3856
CONECT 3846 3844
CONECT 3852 3851 3863
CONECT 3850 3849 3854
CONECT 3847 3844 3848
CONECT 3844 3830 3845 3846 3847
CONECT 3873 3869 3872 3874
CONECT 3881 3880 3882 3883
CONECT 3872 3870 3873
CONECT 3870 3868 3871 3872
CONECT 3884 3874 3877 3883
CONECT 3868 3867 3869 3870
CONECT 3877 3876 3878 3884
CONECT 3867 3866 3868
CONECT 3878 3877 3879 3880
CONECT 3875 3874 3876
CONECT 3880 3878 3881
CONECT 3882 3881
CONECT 3883 3881 3884
CONECT 3876 3875 3877
CONECT 3874 3873 3875 3884
CONECT 3864 3863
CONECT 3865 3863
CONECT 3871 3870 3885
CONECT 3869 3868 3873
CONECT 3866 3863 3867
CONECT 3879 3878
CONECT 3863 3852 3864 3865 3866
CONECT 3895 3891 3894 3896
CONECT 3903 3902 3904 3905
CONECT 3894 3892 3895
CONECT 3892 3890 3893 3894
CONECT 3906 3896 3899 3905
CONECT 3890 3889 3891 3892
CONECT 3899 3898 3900 3906
CONECT 3889 3888 3890
CONECT 3900 3899 3901 3902
CONECT 3897 3896 3898
CONECT 3902 3900 3903
CONECT 3904 3903
CONECT 3905 3903 3906
CONECT 3898 3897 3899
CONECT 3896 3895 3897 3906
CONECT 3886 3885
CONECT 3887 3885
CONECT 3893 3892 3907
CONECT 3891 3890 3895
CONECT 3888 3885 3889
CONECT 3901 3900
CONECT 3885 3871 3886 3887 3888
CONECT 3917 3913 3916 3918
CONECT 3919 3918 3920 3921
CONECT 3916 3914 3917
CONECT 3914 3912 3915 3916
CONECT 3922 3921 3923 3924
CONECT 3912 3911 3913 3914
CONECT 3924 3922 3925
CONECT 3911 3910 3912
CONECT 3925 3918 3924
CONECT 3918 3917 3919 3925
CONECT 3921 3919 3922
CONECT 3923 3922
CONECT 3908 3907
CONECT 3920 3919
CONECT 3909 3907
CONECT 3915 3914 3926
CONECT 3913 3912 3917
CONECT 3910 3907 3911
CONECT 3907 3893 3908 3909 3910
CONECT 3936 3932 3935 3937
CONECT 3944 3943 3945
CONECT 3935 3933 3936
CONECT 3933 3931 3934 3935
CONECT 3946 3937 3940 3945
CONECT 3931 3930 3932 3933
CONECT 3940 3939 3941 3946
CONECT 3930 3929 3931
CONECT 3941 3940 3942 3943
CONECT 3938 3937 3939
CONECT 3943 3941 3944
CONECT 3945 3944 3946
CONECT 3942 3941
CONECT 3939 3938 3940
CONECT 3937 3936 3938 3946
CONECT 3927 3926
CONECT 3928 3926
CONECT 3934 3933 3947
CONECT 3932 3931 3936
CONECT 3929 3926 3930
CONECT 3926 3915 3927 3928 3929
CONECT 3957 3953 3956 3958
CONECT 3959 3958 3960 3961
CONECT 3956 3954 3957
CONECT 3954 3952 3955 3956
CONECT 3962 3961 3963 3964
CONECT 3952 3951 3953 3954
CONECT 3964 3962 3965
CONECT 3951 3950 3952
CONECT 3965 3958 3964
CONECT 3958 3957 3959 3965
CONECT 3961 3959 3962
CONECT 3963 3962
CONECT 3948 3947
CONECT 3960 3959
CONECT 3949 3947
CONECT 3955 3954 3966
CONECT 3953 3952 3957
CONECT 3950 3947 3951
CONECT 3947 3934 3948 3949 3950
CONECT 3976 3972 3975 3977
CONECT 3984 3983 3985 3986
CONECT 3975 3973 3976
CONECT 3973 3971 3974 3975
CONECT 3987 3977 3980 3986
CONECT 3971 3970 3972 3973
CONECT 3980 3979 3981 3987
CONECT 3970 3969 3971
CONECT 3981 3980 3982 3983
CONECT 3978 3977 3979
CONECT 3983 3981 3984
CONECT 3985 3984
CONECT 3986 3984 3987
CONECT 3979 3978 3980
CONECT 3977 3976 3978 3987
CONECT 3967 3966
CONECT 3968 3966
CONECT 3974 3973 3988
CONECT 3972 3971 3976
CONECT 3969 3966 3970
CONECT 3982 3981
CONECT 3966 3955 3967 3968 3969
CONECT 3998 3994 3997 3999
CONECT 4000 3999 4001 4002
CONECT 3997 3995 3998
CONECT 3995 3993 3996 3997
CONECT 4003 4002 4004 4005
CONECT 3993 3992 3994 3995
CONECT 4005 4003 4006
CONECT 3992 3991 3993
CONECT 4006 3999 4005
CONECT 3999 3998 4000 4006
CONECT 4002 4000 4003
CONECT 4004 4003
CONECT 3989 3988
CONECT 4001 4000
CONECT 3990 3988
CONECT 3996 3995 4007
CONECT 3994 3993 3998
CONECT 3991 3988 3992
CONECT 3988 3974 3989 3990 3991
CONECT 4017 4013 4016 4018
CONECT 4019 4018 4020 4021
CONECT 4016 4014 4017
CONECT 4014 4012 4015 4016
CONECT 4022 4021 4023 4024
CONECT 4012 4011 4013 4014
CONECT 4024 4022 4025
CONECT 4011 4010 4012
CONECT 4025 4018 4024
CONECT 4018 4017 4019 4025
CONECT 4021 4019 4022
CONECT 4023 4022
CONECT 4008 4007
CONECT 4020 4019
CONECT 4009 4007
CONECT 4015 4014 4026
CONECT 4013 4012 4017
CONECT 4010 4007 4011
CONECT 4007 3996 4008 4009 4010
CONECT 4036 4032 4035 4037
CONECT 4044 4043 4045 4046
CONECT 4035 4033 4036
CONECT 4033 4031 4034 4035
CONECT 4047 4037 4040 4046
CONECT 4031 4030 4032 4033
CONECT 4040 4039 4041 4047
CONECT 4030 4029 4031
CONECT 4041 4040 4042 4043
CONECT 4038 4037 4039
CONECT 4043 4041 4044
CONECT 4045 4044
CONECT 4046 4044 4047
CONECT 4039 4038 4040
CONECT 4037 4036 4038 4047
CONECT 4027 4026
CONECT 4028 4026
CONECT 4034 4033 4048
CONECT 4032 4031 4036
CONECT 4029 4026 4030
CONECT 4042 4041
CONECT 4026 4015 4027 4028 4029
CONECT 4058 4054 4057 4059
CONECT 4066 4065 4067 4068
CONECT 4057 4055 4058
CONECT 4055 4053 4056 4057
CONECT 4069 4059 4062 4068
CONECT 4053 4052 4054 4055
CONECT 4062 4061 4063 4069
CONECT 4052 4051 4053
CONECT 4063 4062 4064 4065
CONECT 4060 4059 4061
CONECT 4065 4063 4066
CONECT 4067 4066
CONECT 4068 4066 4069
CONECT 4061 4060 4062
CONECT 4059 4058 4060 4069
CONECT 4049 4048
CONECT 4050 4048
CONECT 4056 4055 4070
CONECT 4054 4053 4058
CONECT 4051 4048 4052
CONECT 4064 4063
CONECT 4048 4034 4049 4050 4051
CONECT 4080 4076 4079 4081
CONECT 4082 4081 4083 4084
CONECT 4079 4077 4080
CONECT 4077 4075 4078 4079
CONECT 4085 4084 4086 4087
CONECT 4075 4074 4076 4077
CONECT 4087 4085 4088 4089
CONECT 4074 4073 4075
CONECT 4088 4087
CONECT 4089 4081 4087
CONECT 4081 4080 4082 4089
CONECT 4084 4082 4085
CONECT 4071 4070
CONECT 4083 4082
CONECT 4072 4070
CONECT 4078 4077 4090
CONECT 4086 4085
CONECT 4076 4075 4080
CONECT 4073 4070 4074
CONECT 4070 4056 4071 4072 4073
CONECT 4100 4096 4099 4101
CONECT 4108 4107 4109
CONECT 4099 4097 4100
CONECT 4097 4095 4098 4099
CONECT 4110 4101 4104 4109
CONECT 4095 4094 4096 4097
CONECT 4104 4103 4105 4110
CONECT 4094 4093 4095
CONECT 4105 4104 4106 4107
CONECT 4102 4101 4103
CONECT 4107 4105 4108
CONECT 4109 4108 4110
CONECT 4106 4105
CONECT 4103 4102 4104
CONECT 4101 4100 4102 4110
CONECT 4091 4090
CONECT 4092 4090
CONECT 4098 4097 4111
CONECT 4096 4095 4100
CONECT 4093 4090 4094
CONECT 4090 4078 4091 4092 4093
CONECT 4121 4117 4120 4122
CONECT 4123 4122 4124 4125
CONECT 4120 4118 4121
CONECT 4118 4116 4119 4120
CONECT 4126 4125 4127 4128
CONECT 4116 4115 4117 4118
CONECT 4128 4126 4129
CONECT 4115 4114 4116
CONECT 4129 4122 4128
CONECT 4122 4121 4123 4129
CONECT 4125 4123 4126
CONECT 4127 4126
CONECT 4112 4111
CONECT 4124 4123
CONECT 4113 4111
CONECT 4119 4118 4130
CONECT 4117 4116 4121
CONECT 4114 4111 4115
CONECT 4111 4098 4112 4113 4114
CONECT 4140 4136 4139 4141
CONECT 4142 4141 4143 4144
CONECT 4139 4137 4140
CONECT 4137 4135 4138 4139
CONECT 4145 4144 4146 4147
CONECT 4135 4134 4136 4137
CONECT 4147 4145 4148
CONECT 4134 4133 4135
CONECT 4148 4141 4147
CONECT 4141 4140 4142 4148
CONECT 4144 4142 4145
CONECT 4146 4145
CONECT 4131 4130
CONECT 4143 4142
CONECT 4132 4130
CONECT 4138 4137 4149
CONECT 4136 4135 4140
CONECT 4133 4130 4134
CONECT 4130 4119 4131 4132 4133
CONECT 4159 4155 4158 4160
CONECT 4161 4160 4162 4163
CONECT 4158 4156 4159
CONECT 4156 4154 4157 4158
CONECT 4164 4163 4165 4166
CONECT 4154 4153 4155 4156
CONECT 4166 4164 4167
CONECT 4153 4152 4154
CONECT 4167 4160 4166
CONECT 4160 4159 4161 4167
CONECT 4163 4161 4164
CONECT 4165 4164
CONECT 4150 4149
CONECT 4162 4161
CONECT 4151 4149
CONECT 4157 4156 4168
CONECT 4155 4154 4159
CONECT 4152 4149 4153
CONECT 4149 4138 4150 4151 4152
CONECT 4178 4174 4177 4179
CONECT 4186 4185 4187
CONECT 4177 4175 4178
CONECT 4175 4173 4176 4177
CONECT 4188 4179 4182 4187
CONECT 4173 4172 4174 4175
CONECT 4182 4181 4183 4188
CONECT 4172 4171 4173
CONECT 4183 4182 4184 4185
CONECT 4180 4179 4181
CONECT 4185 4183 4186
CONECT 4187 4186 4188
CONECT 4184 4183
CONECT 4181 4180 4182
CONECT 4179 4178 4180 4188
CONECT 4169 4168
CONECT 4170 4168
CONECT 4176 4175 4189
CONECT 4174 4173 4178
CONECT 4171 4168 4172
CONECT 4168 4157 4169 4170 4171
CONECT 4199 4195 4198 4200
CONECT 4201 4200 4202 4203
CONECT 4198 4196 4199
CONECT 4196 4194 4197 4198
CONECT 4204 4203 4205 4206
CONECT 4194 4193 4195 4196
CONECT 4206 4204 4207 4208
CONECT 4193 4192 4194
CONECT 4207 4206
CONECT 4208 4200 4206
CONECT 4200 4199 4201 4208
CONECT 4203 4201 4204
CONECT 4190 4189
CONECT 4202 4201
CONECT 4191 4189
CONECT 4197 4196 4209
CONECT 4205 4204
CONECT 4195 4194 4199
CONECT 4192 4189 4193
CONECT 4189 4176 4190 4191 4192
CONECT 4219 4215 4218 4220
CONECT 4221 4220 4222 4223
CONECT 4218 4216 4219
CONECT 4216 4214 4217 4218
CONECT 4224 4223 4225 4226
CONECT 4214 4213 4215 4216
CONECT 4226 4224 4227 4228
CONECT 4213 4212 4214
CONECT 4227 4226
CONECT 4228 4220 4226
CONECT 4220 4219 4221 4228
CONECT 4223 4221 4224
CONECT 4210 4209
CONECT 4222 4221
CONECT 4211 4209
CONECT 4217 4216
CONECT 4225 4224
CONECT 4215 4214 4219
CONECT 4212 4209 4213
CONECT 4209 4197 4210 4211 4212
CONECT 4240 4236 4239 4241
CONECT 4248 4247 4249
CONECT 4239 4237 4240
CONECT 4237 4235 4238 4239
CONECT 4250 4241 4244 4249
CONECT 4235 4234 4236 4237
CONECT 4244 4243 4245 4250
CONECT 4234 4233 4235
CONECT 4245 4244 4246 4247
CONECT 4242 4241 4243
CONECT 4247 4245 4248
CONECT 4249 4248 4250
CONECT 4246 4245
CONECT 4243 4242 4244
CONECT 4241 4240 4242 4250
CONECT 4231 4230
CONECT 4232 4230
CONECT 4238 4237 4251
CONECT 4236 4235 4240
CONECT 4233 4230 4234
CONECT 4230 4231 4232 4233
CONECT 4261 4257 4260 4262
CONECT 4269 4268 4270
CONECT 4260 4258 4261
CONECT 4258 4256 4259 4260
CONECT 4271 4262 4265 4270
CONECT 4256 4255 4257 4258
CONECT 4265 4264 4266 4271
CONECT 4255 4254 4256
CONECT 4266 4265 4267 4268
CONECT 4263 4262 4264
CONECT 4268 4266 4269
CONECT 4270 4269 4271
CONECT 4267 4266
CONECT 4264 4263 4265
CONECT 4262 4261 4263 4271
CONECT 4252 4251
CONECT 4253 4251
CONECT 4259 4258 4272
CONECT 4257 4256 4261
CONECT 4254 4251 4255
CONECT 4251 4238 4252 4253 4254
CONECT 4282 4278 4281 4283
CONECT 4284 4283 4285 4286
CONECT 4281 4279 4282
CONECT 4279 4277 4280 4281
CONECT 4287 4286 4288 4289
CONECT 4277 4276 4278 4279
CONECT 4289 4287 4290 4291
CONECT 4276 4275 4277
CONECT 4290 4289
CONECT 4291 4283 4289
CONECT 4283 4282 4284 4291
CONECT 4286 4284 4287
CONECT 4273 4272
CONECT 4285 4284
CONECT 4274 4272
CONECT 4280 4279 4292
CONECT 4288 4287
CONECT 4278 4277 4282
CONECT 4275 4272 4276
CONECT 4272 4259 4273 4274 4275
CONECT 4302 4298 4301 4303
CONECT 4310 4309 4311 4312
CONECT 4301 4299 4302
CONECT 4299 4297 4300 4301
CONECT 4313 4303 4306 4312
CONECT 4297 4296 4298 4299
CONECT 4306 4305 4307 4313
CONECT 4296 4295 4297
CONECT 4307 4306 4308 4309
CONECT 4304 4303 4305
CONECT 4309 4307 4310
CONECT 4311 4310
CONECT 4312 4310 4313
CONECT 4305 4304 4306
CONECT 4303 4302 4304 4313
CONECT 4293 4292
CONECT 4294 4292
CONECT 4300 4299 4314
CONECT 4298 4297 4302
CONECT 4295 4292 4296
CONECT 4308 4307
CONECT 4292 4280 4293 4294 4295
CONECT 4324 4320 4323 4325
CONECT 4332 4331 4333 4334
CONECT 4323 4321 4324
CONECT 4321 4319 4322 4323
CONECT 4335 4325 4328 4334
CONECT 4319 4318 4320 4321
CONECT 4328 4327 4329 4335
CONECT 4318 4317 4319
CONECT 4329 4328 4330 4331
CONECT 4326 4325 4327
CONECT 4331 4329 4332
CONECT 4333 4332
CONECT 4334 4332 4335
CONECT 4327 4326 4328
CONECT 4325 4324 4326 4335
CONECT 4315 4314
CONECT 4316 4314
CONECT 4322 4321 4336
CONECT 4320 4319 4324
CONECT 4317 4314 4318
CONECT 4330 4329
CONECT 4314 4300 4315 4316 4317
CONECT 4346 4342 4345 4347
CONECT 4354 4353 4355 4356
CONECT 4345 4343 4346
CONECT 4343 4341 4344 4345
CONECT 4357 4347 4350 4356
CONECT 4341 4340 4342 4343
CONECT 4350 4349 4351 4357
CONECT 4340 4339 4341
CONECT 4351 4350 4352 4353
CONECT 4348 4347 4349
CONECT 4353 4351 4354
CONECT 4355 4354
CONECT 4356 4354 4357
CONECT 4349 4348 4350
CONECT 4347 4346 4348 4357
CONECT 4337 4336
CONECT 4338 4336
CONECT 4344 4343 4358
CONECT 4342 4341 4346
CONECT 4339 4336 4340
CONECT 4352 4351
CONECT 4336 4322 4337 4338 4339
CONECT 4368 4364 4367 4369
CONECT 4370 4369 4371 4372
CONECT 4367 4365 4368
CONECT 4365 4363 4366 4367
CONECT 4373 4372 4374 4375
CONECT 4363 4362 4364 4365
CONECT 4375 4373 4376 4377
CONECT 4362 4361 4363
CONECT 4376 4375
CONECT 4377 4369 4375
CONECT 4369 4368 4370 4377
CONECT 4372 4370 4373
CONECT 4359 4358
CONECT 4371 4370
CONECT 4360 4358
CONECT 4366 4365 4378
CONECT 4374 4373
CONECT 4364 4363 4368
CONECT 4361 4358 4362
CONECT 4358 4344 4359 4360 4361
CONECT 4388 4384 4387 4389
CONECT 4396 4395 4397
CONECT 4387 4385 4388
CONECT 4385 4383 4386 4387
CONECT 4398 4389 4392 4397
CONECT 4383 4382 4384 4385
CONECT 4392 4391 4393 4398
CONECT 4382 4381 4383
CONECT 4393 4392 4394 4395
CONECT 4390 4389 4391
CONECT 4395 4393 4396
CONECT 4397 4396 4398
CONECT 4394 4393
CONECT 4391 4390 4392
CONECT 4389 4388 4390 4398
CONECT 4379 4378
CONECT 4380 4378
CONECT 4386 4385 4399
CONECT 4384 4383 4388
CONECT 4381 4378 4382
CONECT 4378 4366 4379 4380 4381
CONECT 4409 4405 4408 4410
CONECT 4411 4410 4412 4413
CONECT 4408 4406 4409
CONECT 4406 4404 4407 4408
CONECT 4414 4413 4415 4416
CONECT 4404 4403 4405 4406
CONECT 4416 4414 4417
CONECT 4403 4402 4404
CONECT 4417 4410 4416
CONECT 4410 4409 4411 4417
CONECT 4413 4411 4414
CONECT 4415 4414
CONECT 4400 4399
CONECT 4412 4411
CONECT 4401 4399
CONECT 4407 4406 4418
CONECT 4405 4404 4409
CONECT 4402 4399 4403
CONECT 4399 4386 4400 4401 4402
CONECT 4428 4424 4427 4429
CONECT 4430 4429 4431 4432
CONECT 4427 4425 4428
CONECT 4425 4423 4426 4427
CONECT 4433 4432 4434 4435
CONECT 4423 4422 4424 4425
CONECT 4435 4433 4436
CONECT 4422 4421 4423
CONECT 4436 4429 4435
CONECT 4429 4428 4430 4436
CONECT 4432 4430 4433
CONECT 4434 4433
CONECT 4419 4418
CONECT 4431 4430
CONECT 4420 4418
CONECT 4426 4425 4437
CONECT 4424 4423 4428
CONECT 4421 4418 4422
CONECT 4418 4407 4419 4420 4421
CONECT 4447 4443 4446 4448
CONECT 4455 4454 4456 4457
CONECT 4446 4444 4447
CONECT 4444 4442 4445 4446
CONECT 4458 4448 4451 4457
CONECT 4442 4441 4443 4444
CONECT 4451 4450 4452 4458
CONECT 4441 4440 4442
CONECT 4452 4451 4453 4454
CONECT 4449 4448 4450
CONECT 4454 4452 4455
CONECT 4456 4455
CONECT 4457 4455 4458
CONECT 4450 4449 4451
CONECT 4448 4447 4449 4458
CONECT 4438 4437
CONECT 4439 4437
CONECT 4445 4444 4459
CONECT 4443 4442 4447
CONECT 4440 4437 4441
CONECT 4453 4452
CONECT 4437 4426 4438 4439 4440
CONECT 4469 4465 4468 4470
CONECT 4477 4476 4478 4479
CONECT 4468 4466 4469
CONECT 4466 4464 4467 4468
CONECT 4480 4470 4473 4479
CONECT 4464 4463 4465 4466
CONECT 4473 4472 4474 4480
CONECT 4463 4462 4464
CONECT 4474 4473 4475 4476
CONECT 4471 4470 4472
CONECT 4476 4474 4477
CONECT 4478 4477
CONECT 4479 4477 4480
CONECT 4472 4471 4473
CONECT 4470 4469 4471 4480
CONECT 4460 4459
CONECT 4461 4459
CONECT 4467 4466 4481
CONECT 4465 4464 4469
CONECT 4462 4459 4463
CONECT 4475 4474
CONECT 4459 4445 4460 4461 4462
CONECT 4491 4487 4490 4492
CONECT 4493 4492 4494 4495
CONECT 4490 4488 4491
CONECT 4488 4486 4489 4490
CONECT 4496 4495 4497 4498
CONECT 4486 4485 4487 4488
CONECT 4498 4496 4499
CONECT 4485 4484 4486
CONECT 4499 4492 4498
CONECT 4492 4491 4493 4499
CONECT 4495 4493 4496
CONECT 4497 4496
CONECT 4482 4481
CONECT 4494 4493
CONECT 4483 4481
CONECT 4489 4488 4500
CONECT 4487 4486 4491
CONECT 4484 4481 4485
CONECT 4481 4467 4482 4483 4484
CONECT 4510 4506 4509 4511
CONECT 4518 4517 4519 4520
CONECT 4509 4507 4510
CONECT 4507 4505 4508 4509
CONECT 4521 4511 4514 4520
CONECT 4505 4504 4506 4507
CONECT 4514 4513 4515 4521
CONECT 4504 4503 4505
CONECT 4515 4514 4516 4517
CONECT 4512 4511 4513
CONECT 4517 4515 4518
CONECT 4519 4518
CONECT 4520 4518 4521
CONECT 4513 4512 4514
CONECT 4511 4510 4512 4521
CONECT 4501 4500
CONECT 4502 4500
CONECT 4508 4507 4522
CONECT 4506 4505 4510
CONECT 4503 4500 4504
CONECT 4516 4515
CONECT 4500 4489 4501 4502 4503
CONECT 4532 4528 4531 4533
CONECT 4534 4533 4535 4536
CONECT 4531 4529 4532
CONECT 4529 4527 4530 4531
CONECT 4537 4536 4538 4539
CONECT 4527 4526 4528 4529
CONECT 4539 4537 4540 4541
CONECT 4526 4525 4527
CONECT 4540 4539
CONECT 4541 4533 4539
CONECT 4533 4532 4534 4541
CONECT 4536 4534 4537
CONECT 4523 4522
CONECT 4535 4534
CONECT 4524 4522
CONECT 4530 4529 4542
CONECT 4538 4537
CONECT 4528 4527 4532
CONECT 4525 4522 4526
CONECT 4522 4508 4523 4524 4525
CONECT 4552 4548 4551 4553
CONECT 4560 4559 4561 4562
CONECT 4551 4549 4552
CONECT 4549 4547 4550 4551
CONECT 4563 4553 4556 4562
CONECT 4547 4546 4548 4549
CONECT 4556 4555 4557 4563
CONECT 4546 4545 4547
CONECT 4557 4556 4558 4559
CONECT 4554 4553 4555
CONECT 4559 4557 4560
CONECT 4561 4560
CONECT 4562 4560 4563
CONECT 4555 4554 4556
CONECT 4553 4552 4554 4563
CONECT 4543 4542
CONECT 4544 4542
CONECT 4550 4549 4564
CONECT 4548 4547 4552
CONECT 4545 4542 4546
CONECT 4558 4557
CONECT 4542 4530 4543 4544 4545
CONECT 4574 4570 4573 4575
CONECT 4576 4575 4577 4578
CONECT 4573 4571 4574
CONECT 4571 4569 4572 4573
CONECT 4579 4578 4580 4581
CONECT 4569 4568 4570 4571
CONECT 4581 4579 4582
CONECT 4568 4567 4569
CONECT 4582 4575 4581
CONECT 4575 4574 4576 4582
CONECT 4578 4576 4579
CONECT 4580 4579
CONECT 4565 4564
CONECT 4577 4576
CONECT 4566 4564
CONECT 4572 4571 4583
CONECT 4570 4569 4574
CONECT 4567 4564 4568
CONECT 4564 4550 4565 4566 4567
CONECT 4593 4589 4592 4594
CONECT 4595 4594 4596 4597
CONECT 4592 4590 4593
CONECT 4590 4588 4591 4592
CONECT 4598 4597 4599 4600
CONECT 4588 4587 4589 4590
CONECT 4600 4598 4601
CONECT 4587 4586 4588
CONECT 4601 4594 4600
CONECT 4594 4593 4595 4601
CONECT 4597 4595 4598
CONECT 4599 4598
CONECT 4584 4583
CONECT 4596 4595
CONECT 4585 4583
CONECT 4591 4590 4602
CONECT 4589 4588 4593
CONECT 4586 4583 4587
CONECT 4583 4572 4584 4585 4586
CONECT 4612 4608 4611 4613
CONECT 4620 4619 4621 4622
CONECT 4611 4609 4612
CONECT 4609 4607 4610 4611
CONECT 4623 4613 4616 4622
CONECT 4607 4606 4608 4609
CONECT 4616 4615 4617 4623
CONECT 4606 4605 4607
CONECT 4617 4616 4618 4619
CONECT 4614 4613 4615
CONECT 4619 4617 4620
CONECT 4621 4620
CONECT 4622 4620 4623
CONECT 4615 4614 4616
CONECT 4613 4612 4614 4623
CONECT 4603 4602
CONECT 4604 4602
CONECT 4610 4609 4624
CONECT 4608 4607 4612
CONECT 4605 4602 4606
CONECT 4618 4617
CONECT 4602 4591 4603 4604 4605
CONECT 4634 4630 4633 4635
CONECT 4636 4635 4637 4638
CONECT 4633 4631 4634
CONECT 4631 4629 4632 4633
CONECT 4639 4638 4640 4641
CONECT 4629 4628 4630 4631
CONECT 4641 4639 4642
CONECT 4628 4627 4629
CONECT 4642 4635 4641
CONECT 4635 4634 4636 4642
CONECT 4638 4636 4639
CONECT 4640 4639
CONECT 4625 4624
CONECT 4637 4636
CONECT 4626 4624
CONECT 4632 4631
CONECT 4630 4629 4634
CONECT 4627 4624 4628
CONECT 4624 4610 4625 4626 4627
END
