# Supplementary material for: Prediction of Structure and Molecular Interaction with DNA of BvrR, a Virulence-Associated Regulatory Protein of Brucella
Source: Molecules. 2019 Aug 29;24(17):3137. doi: 10.3390/molecules24173137 (PMC6749498; doi:10.3390/molecules24173137)
Supplement: Supplementary file 1 [file molecules-24-03137-s001.zip › molecules-545148-revised-1-SM - final/Supplemental Information S1/model1.pdb]

HEADER protein
METHOD
METHOD    The models are generated by I-TASSER which combines the
METHOD    methods of threading, ab initio modeling and structural
METHOD    refinement. The procedure is fully automated.
METHOD
METHOD    Please cite following articles when you use the I-TASSER server:
METHOD 1. Ambrish Roy, Alper Kucukural, Yang Zhang. I-TASSER: a unified
METHOD    platform for automated protein structure and function prediction.
METHOD    Nature Protocols, vol 5, 725-738 (2010). 
METHOD 2. Yang Zhang. I-TASSER server for protein 3D structure prediction. 
METHOD    BMC Bioinformatics, 9:40 (2008).
METHOD
MODEL  1
REMARK PARENT 4kfc_A 4kny 2gwr_A 2oqr_A 5u8k_A 3r0j_A 
ATOM      1  N   MET A   1      61.844  66.605  38.624  1.00  1.00              
ATOM      2  CA  MET A   1      61.106  65.990  39.730  1.00  1.00              
ATOM      3  HA  MET A   1      60.887  64.964  39.451  1.00  1.00              
ATOM      4  CB  MET A   1      62.048  65.946  40.952  1.00  1.00              
ATOM      5  HB1 MET A   1      62.201  66.965  41.311  1.00  1.00              
ATOM      6  HB2 MET A   1      63.016  65.565  40.622  1.00  1.00              
ATOM      7  CG  MET A   1      61.602  65.072  42.137  1.00  1.00              
ATOM      8  HG1 MET A   1      60.705  65.499  42.582  1.00  1.00              
ATOM      9  HG2 MET A   1      62.384  65.130  42.895  1.00  1.00              
ATOM     10  SD  MET A   1      61.293  63.313  41.800  1.00  1.00              
ATOM     11  CE  MET A   1      60.856  62.798  43.480  1.00  1.00              
ATOM     12  HE1 MET A   1      61.699  62.983  44.147  1.00  1.00              
ATOM     13  HE2 MET A   1      59.992  63.370  43.823  1.00  1.00              
ATOM     14  HE3 MET A   1      60.618  61.736  43.484  1.00  1.00              
ATOM     15  C   MET A   1      59.767  66.691  39.999  1.00  1.00              
ATOM     16  O   MET A   1      59.188  66.563  41.078  1.00  1.00              
ATOM     17  N   LYS A   2      59.292  67.479  39.022  1.00  1.00              
ATOM     18  H   LYS A   2      59.801  67.478  38.150  1.00  1.00              
ATOM     19  CA  LYS A   2      58.043  68.243  39.114  1.00  1.00              
ATOM     20  HA  LYS A   2      58.042  68.777  40.065  1.00  1.00              
ATOM     21  CB  LYS A   2      57.969  69.275  37.972  1.00  1.00              
ATOM     22  HB1 LYS A   2      56.992  69.741  37.977  1.00  1.00              
ATOM     23  HB2 LYS A   2      58.093  68.784  37.008  1.00  1.00              
ATOM     24  CG  LYS A   2      59.028  70.377  38.119  1.00  1.00              
ATOM     25  HG1 LYS A   2      59.999  69.955  37.853  1.00  1.00              
ATOM     26  HG2 LYS A   2      59.078  70.713  39.156  1.00  1.00              
ATOM     27  CD  LYS A   2      58.748  71.584  37.207  1.00  1.00              
ATOM     28  HD1 LYS A   2      58.233  71.262  36.299  1.00  1.00              
ATOM     29  HD2 LYS A   2      59.712  71.996  36.906  1.00  1.00              
ATOM     30  CE  LYS A   2      57.964  72.716  37.894  1.00  1.00              
ATOM     31  HE1 LYS A   2      58.001  73.590  37.239  1.00  1.00              
ATOM     32  HE2 LYS A   2      58.469  72.978  38.827  1.00  1.00              
ATOM     33  NZ  LYS A   2      56.544  72.386  38.167  1.00  1.00              
ATOM     34  HZ1 LYS A   2      56.039  72.015  37.356  1.00  1.00              
ATOM     35  HZ2 LYS A   2      56.400  71.618  38.824  1.00  1.00              
ATOM     36  HZ3 LYS A   2      56.005  73.157  38.521  1.00  1.00              
ATOM     37  C   LYS A   2      56.824  67.327  39.178  1.00  1.00              
ATOM     38  O   LYS A   2      56.949  66.113  39.144  1.00  1.00              
ATOM     39  N   GLU A   3      55.626  67.893  39.195  1.00  1.00              
ATOM     40  H   GLU A   3      55.571  68.902  39.296  1.00  1.00              
ATOM     41  CA  GLU A   3      54.357  67.175  39.021  1.00  1.00              
ATOM     42  HA  GLU A   3      54.216  66.544  39.899  1.00  1.00              
ATOM     43  CB  GLU A   3      53.188  68.181  39.003  1.00  1.00              
ATOM     44  HB1 GLU A   3      53.154  68.699  39.963  1.00  1.00              
ATOM     45  HB2 GLU A   3      52.259  67.615  38.920  1.00  1.00              
ATOM     46  CG  GLU A   3      53.203  69.230  37.870  1.00  1.00              
ATOM     47  HG1 GLU A   3      52.243  69.751  37.880  1.00  1.00              
ATOM     48  HG2 GLU A   3      53.284  68.711  36.913  1.00  1.00              
ATOM     49  CD  GLU A   3      54.319  70.284  37.981  1.00  1.00              
ATOM     50  OE1 GLU A   3      54.768  70.824  36.944  1.00  1.00              
ATOM     51  OE2 GLU A   3      54.841  70.554  39.089  1.00  1.00              
ATOM     52  C   GLU A   3      54.307  66.204  37.816  1.00  1.00              
ATOM     53  O   GLU A   3      53.460  65.318  37.781  1.00  1.00              
ATOM     54  N   ALA A   4      55.284  66.284  36.906  1.00  1.00              
ATOM     55  H   ALA A   4      55.903  67.077  36.982  1.00  1.00              
ATOM     56  CA  ALA A   4      55.894  65.105  36.298  1.00  1.00              
ATOM     57  HA  ALA A   4      55.656  64.231  36.908  1.00  1.00              
ATOM     58  CB  ALA A   4      55.283  64.906  34.904  1.00  1.00              
ATOM     59  HB1 ALA A   4      55.689  64.008  34.439  1.00  1.00              
ATOM     60  HB2 ALA A   4      54.201  64.795  34.993  1.00  1.00              
ATOM     61  HB3 ALA A   4      55.502  65.770  34.275  1.00  1.00              
ATOM     62  C   ALA A   4      57.429  65.243  36.247  1.00  1.00              
ATOM     63  O   ALA A   4      57.995  66.312  36.484  1.00  1.00              
ATOM     64  N   SER A   5      58.105  64.122  35.990  1.00  1.00              
ATOM     65  H   SER A   5      57.552  63.327  35.710  1.00  1.00              
ATOM     66  CA  SER A   5      59.461  63.806  36.491  1.00  1.00              
ATOM     67  HA  SER A   5      59.793  62.925  35.942  1.00  1.00              
ATOM     68  CB  SER A   5      60.511  64.884  36.199  1.00  1.00              
ATOM     69  HB1 SER A   5      61.507  64.486  36.400  1.00  1.00              
ATOM     70  HB2 SER A   5      60.341  65.745  36.840  1.00  1.00              
ATOM     71  OG  SER A   5      60.425  65.297  34.850  1.00  1.00              
ATOM     72  HG  SER A   5      59.678  65.903  34.796  1.00  1.00              
ATOM     73  C   SER A   5      59.443  63.386  37.957  1.00  1.00              
ATOM     74  O   SER A   5      60.311  62.623  38.370  1.00  1.00              
ATOM     75  N   ALA A   6      58.393  63.743  38.705  1.00  1.00              
ATOM     76  H   ALA A   6      57.810  64.521  38.417  1.00  1.00              
ATOM     77  CA  ALA A   6      57.954  63.000  39.873  1.00  1.00              
ATOM     78  HA  ALA A   6      58.696  63.157  40.656  1.00  1.00              
ATOM     79  CB  ALA A   6      56.621  63.523  40.425  1.00  1.00              
ATOM     80  HB1 ALA A   6      56.224  62.825  41.161  1.00  1.00              
ATOM     81  HB2 ALA A   6      56.777  64.477  40.929  1.00  1.00              
ATOM     82  HB3 ALA A   6      55.893  63.636  39.620  1.00  1.00              
ATOM     83  C   ALA A   6      57.870  61.499  39.597  1.00  1.00              
ATOM     84  O   ALA A   6      56.934  60.989  38.986  1.00  1.00              
ATOM     85  N   THR A   7      58.861  60.770  40.096  1.00  1.00              
ATOM     86  H   THR A   7      59.681  61.266  40.427  1.00  1.00              
ATOM     87  CA  THR A   7      58.863  59.309  40.068  1.00  1.00              
ATOM     88  HA  THR A   7      57.836  58.971  39.932  1.00  1.00              
ATOM     89  CB  THR A   7      59.644  58.787  38.843  1.00  1.00              
ATOM     90  HB  THR A   7      59.209  59.245  37.954  1.00  1.00              
ATOM     91  CG2 THR A   7      61.145  59.085  38.834  1.00  1.00              
ATOM     92 1HG2 THR A   7      61.574  58.742  37.892  1.00  1.00              
ATOM     93 2HG2 THR A   7      61.310  60.160  38.911  1.00  1.00              
ATOM     94 3HG2 THR A   7      61.657  58.589  39.656  1.00  1.00              
ATOM     95  OG1 THR A   7      59.479  57.388  38.725  1.00  1.00              
ATOM     96  HG1 THR A   7      60.015  57.032  39.446  1.00  1.00              
ATOM     97  C   THR A   7      59.285  58.739  41.416  1.00  1.00              
ATOM     98  O   THR A   7      60.126  57.839  41.504  1.00  1.00              
ATOM     99  N   GLN A   8      58.695  59.320  42.470  1.00  1.00              
ATOM    100  H   GLN A   8      58.017  60.041  42.269  1.00  1.00              
ATOM    101  CA  GLN A   8      58.946  59.021  43.879  1.00  1.00              
ATOM    102  HA  GLN A   8      59.881  59.512  44.151  1.00  1.00              
ATOM    103  CB  GLN A   8      57.851  59.616  44.778  1.00  1.00              
ATOM    104  HB1 GLN A   8      57.863  59.105  45.743  1.00  1.00              
ATOM    105  HB2 GLN A   8      56.878  59.471  44.315  1.00  1.00              
ATOM    106  CG  GLN A   8      58.054  61.116  45.029  1.00  1.00              
ATOM    107  HG1 GLN A   8      57.942  61.666  44.094  1.00  1.00              
ATOM    108  HG2 GLN A   8      59.061  61.284  45.410  1.00  1.00              
ATOM    109  CD  GLN A   8      57.045  61.660  46.034  1.00  1.00              
ATOM    110  OE1 GLN A   8      55.841  61.607  45.841  1.00  1.00              
ATOM    111  NE2 GLN A   8      57.485  62.180  47.157  1.00  1.00              
ATOM    112 1HE2 GLN A   8      58.472  62.103  47.402  1.00  1.00              
ATOM    113 2HE2 GLN A   8      56.799  62.548  47.789  1.00  1.00              
ATOM    114  C   GLN A   8      59.138  57.543  44.107  1.00  1.00              
ATOM    115  O   GLN A   8      58.241  56.745  43.868  1.00  1.00              
ATOM    116  N   THR A   9      60.372  57.213  44.463  1.00  1.00              
ATOM    117  H   THR A   9      61.026  57.952  44.665  1.00  1.00              
ATOM    118  CA  THR A   9      60.840  55.845  44.564  1.00  1.00              
ATOM    119  HA  THR A   9      60.286  55.211  43.876  1.00  1.00              
ATOM    120  CB  THR A   9      62.316  55.811  44.169  1.00  1.00              
ATOM    121  HB  THR A   9      62.863  56.563  44.738  1.00  1.00              
ATOM    122  CG2 THR A   9      62.930  54.444  44.426  1.00  1.00              
ATOM    123 1HG2 THR A   9      63.956  54.406  44.069  1.00  1.00              
ATOM    124 2HG2 THR A   9      62.949  54.217  45.489  1.00  1.00              
ATOM    125 3HG2 THR A   9      62.324  53.691  43.929  1.00  1.00              
ATOM    126  OG1 THR A   9      62.419  56.114  42.785  1.00  1.00              
ATOM    127  HG1 THR A   9      61.717  56.745  42.554  1.00  1.00              
ATOM    128  C   THR A   9      60.606  55.351  46.002  1.00  1.00              
ATOM    129  O   THR A   9      60.770  56.059  47.002  1.00  1.00              
ATOM    130  N   ILE A  10      60.263  54.085  46.111  1.00  1.00              
ATOM    131  H   ILE A  10      60.072  53.563  45.259  1.00  1.00              
ATOM    132  CA  ILE A  10      60.001  53.403  47.354  1.00  1.00              
ATOM    133  HA  ILE A  10      60.328  54.014  48.196  1.00  1.00              
ATOM    134  CB  ILE A  10      58.498  53.081  47.527  1.00  1.00              
ATOM    135  HB  ILE A  10      58.251  52.239  46.877  1.00  1.00              
ATOM    136  CG2 ILE A  10      58.260  52.636  48.975  1.00  1.00              
ATOM    137 1HG2 ILE A  10      57.194  52.597  49.172  1.00  1.00              
ATOM    138 2HG2 ILE A  10      58.686  51.644  49.128  1.00  1.00              
ATOM    139 3HG2 ILE A  10      58.717  53.331  49.675  1.00  1.00              
ATOM    140  CG1 ILE A  10      57.526  54.208  47.122  1.00  1.00              
ATOM    141 1HG1 ILE A  10      56.512  53.807  47.118  1.00  1.00              
ATOM    142 2HG1 ILE A  10      57.751  54.498  46.099  1.00  1.00              
ATOM    143  CD1 ILE A  10      57.528  55.470  47.984  1.00  1.00              
ATOM    144  HD1 ILE A  10      56.927  56.228  47.484  1.00  1.00              
ATOM    145  HD2 ILE A  10      57.096  55.258  48.959  1.00  1.00              
ATOM    146  HD3 ILE A  10      58.536  55.853  48.111  1.00  1.00              
ATOM    147  C   ILE A  10      60.824  52.125  47.321  1.00  1.00              
ATOM    148  O   ILE A  10      60.577  51.224  46.523  1.00  1.00              
ATOM    149  N   ALA A  11      61.810  52.053  48.196  1.00  1.00              
ATOM    150  H   ALA A  11      61.965  52.839  48.817  1.00  1.00              
ATOM    151  CA  ALA A  11      62.302  50.780  48.635  1.00  1.00              
ATOM    152  HA  ALA A  11      62.498  50.168  47.751  1.00  1.00              
ATOM    153  CB  ALA A  11      63.641  50.948  49.357  1.00  1.00              
ATOM    154  HB1 ALA A  11      63.587  51.750  50.089  1.00  1.00              
ATOM    155  HB2 ALA A  11      63.911  50.016  49.855  1.00  1.00              
ATOM    156  HB3 ALA A  11      64.411  51.172  48.622  1.00  1.00              
ATOM    157  C   ALA A  11      61.270  50.058  49.487  1.00  1.00              
ATOM    158  O   ALA A  11      60.776  50.565  50.494  1.00  1.00              
ATOM    159  N   LEU A  12      61.002  48.834  49.071  1.00  1.00              
ATOM    160  H   LEU A  12      61.386  48.552  48.171  1.00  1.00              
ATOM    161  CA  LEU A  12      60.445  47.778  49.874  1.00  1.00              
ATOM    162  HA  LEU A  12      59.950  48.206  50.742  1.00  1.00              
ATOM    163  CB  LEU A  12      59.456  46.962  49.022  1.00  1.00              
ATOM    164  HB1 LEU A  12      59.938  46.043  48.688  1.00  1.00              
ATOM    165  HB2 LEU A  12      59.183  47.516  48.121  1.00  1.00              
ATOM    166  CG  LEU A  12      58.170  46.580  49.759  1.00  1.00              
ATOM    167  HG  LEU A  12      57.676  45.827  49.151  1.00  1.00              
ATOM    168  CD1 LEU A  12      58.361  45.987  51.158  1.00  1.00              
ATOM    169 1HD1 LEU A  12      57.430  45.544  51.510  1.00  1.00              
ATOM    170 2HD1 LEU A  12      59.116  45.203  51.139  1.00  1.00              
ATOM    171 3HD1 LEU A  12      58.655  46.752  51.874  1.00  1.00              
ATOM    172  CD2 LEU A  12      57.280  47.821  49.851  1.00  1.00              
ATOM    173 1HD2 LEU A  12      56.856  48.030  48.869  1.00  1.00              
ATOM    174 2HD2 LEU A  12      56.489  47.668  50.578  1.00  1.00              
ATOM    175 3HD2 LEU A  12      57.867  48.682  50.155  1.00  1.00              
ATOM    176  C   LEU A  12      61.555  46.879  50.340  1.00  1.00              
ATOM    177  O   LEU A  12      62.396  46.470  49.526  1.00  1.00              
ATOM    178  N   VAL A  13      61.505  46.508  51.616  1.00  1.00              
ATOM    179  H   VAL A  13      60.785  46.840  52.251  1.00  1.00              
ATOM    180  CA  VAL A  13      62.388  45.438  52.050  1.00  1.00              
ATOM    181  HA  VAL A  13      62.771  44.896  51.195  1.00  1.00              
ATOM    182  CB  VAL A  13      63.601  45.997  52.807  1.00  1.00              
ATOM    183  HB  VAL A  13      63.279  46.405  53.761  1.00  1.00              
ATOM    184  CG1 VAL A  13      64.626  44.888  53.072  1.00  1.00              
ATOM    185 1HG1 VAL A  13      65.503  45.297  53.566  1.00  1.00              
ATOM    186 2HG1 VAL A  13      64.183  44.137  53.727  1.00  1.00              
ATOM    187 3HG1 VAL A  13      64.927  44.416  52.137  1.00  1.00              
ATOM    188  CG2 VAL A  13      64.280  47.132  52.021  1.00  1.00              
ATOM    189 1HG2 VAL A  13      65.151  47.472  52.561  1.00  1.00              
ATOM    190 2HG2 VAL A  13      64.579  46.782  51.035  1.00  1.00              
ATOM    191 3HG2 VAL A  13      63.611  47.986  51.920  1.00  1.00              
ATOM    192  C   VAL A  13      61.579  44.471  52.871  1.00  1.00              
ATOM    193  O   VAL A  13      61.145  44.805  53.971  1.00  1.00              
ATOM    194  N   ASP A  14      61.314  43.305  52.289  1.00  1.00              
ATOM    195  H   ASP A  14      61.760  43.060  51.411  1.00  1.00              
ATOM    196  CA  ASP A  14      60.564  42.270  53.000  1.00  1.00              
ATOM    197  HA  ASP A  14      60.795  42.361  54.063  1.00  1.00              
ATOM    198  CB  ASP A  14      59.034  42.465  52.864  1.00  1.00              
ATOM    199  HB1 ASP A  14      58.706  42.079  51.899  1.00  1.00              
ATOM    200  HB2 ASP A  14      58.820  43.533  52.882  1.00  1.00              
ATOM    201  CG  ASP A  14      58.209  41.814  53.987  1.00  1.00              
ATOM    202  OD1 ASP A  14      58.738  41.035  54.817  1.00  1.00              
ATOM    203  OD2 ASP A  14      57.001  42.120  54.094  1.00  1.00              
ATOM    204  C   ASP A  14      61.003  40.882  52.565  1.00  1.00              
ATOM    205  O   ASP A  14      61.180  40.614  51.376  1.00  1.00              
ATOM    206  N   ASP A  15      61.174  40.004  53.548  1.00  1.00              
ATOM    207  H   ASP A  15      60.888  40.274  54.482  1.00  1.00              
ATOM    208  CA  ASP A  15      61.520  38.612  53.311  1.00  1.00              
ATOM    209  HA  ASP A  15      62.292  38.558  52.541  1.00  1.00              
ATOM    210  CB  ASP A  15      62.078  38.001  54.601  1.00  1.00              
ATOM    211  HB1 ASP A  15      61.267  37.825  55.311  1.00  1.00              
ATOM    212  HB2 ASP A  15      62.779  38.702  55.058  1.00  1.00              
ATOM    213  CG  ASP A  15      62.826  36.703  54.308  1.00  1.00              
ATOM    214  OD1 ASP A  15      63.884  36.803  53.646  1.00  1.00              
ATOM    215  OD2 ASP A  15      62.390  35.638  54.796  1.00  1.00              
ATOM    216  C   ASP A  15      60.303  37.824  52.816  1.00  1.00              
ATOM    217  O   ASP A  15      60.432  36.967  51.938  1.00  1.00              
ATOM    218  N   ASP A  16      59.094  38.169  53.290  1.00  1.00              
ATOM    219  H   ASP A  16      59.025  38.949  53.936  1.00  1.00              
ATOM    220  CA  ASP A  16      57.882  37.584  52.732  1.00  1.00              
ATOM    221  HA  ASP A  16      58.065  36.511  52.653  1.00  1.00              
ATOM    222  CB  ASP A  16      56.621  37.715  53.606  1.00  1.00              
ATOM    223  HB1 ASP A  16      56.422  38.770  53.809  1.00  1.00              
ATOM    224  HB2 ASP A  16      56.782  37.201  54.555  1.00  1.00              
ATOM    225  CG  ASP A  16      55.413  37.083  52.877  1.00  1.00              
ATOM    226  OD1 ASP A  16      55.602  36.118  52.094  1.00  1.00              
ATOM    227  OD2 ASP A  16      54.282  37.597  52.994  1.00  1.00              
ATOM    228  C   ASP A  16      57.599  38.087  51.319  1.00  1.00              
ATOM    229  O   ASP A  16      56.904  39.077  51.120  1.00  1.00              
ATOM    230  N   ARG A  17      58.047  37.319  50.325  1.00  1.00              
ATOM    231  H   ARG A  17      58.738  36.633  50.611  1.00  1.00              
ATOM    232  CA  ARG A  17      57.691  37.416  48.900  1.00  1.00              
ATOM    233  HA  ARG A  17      58.344  38.156  48.436  1.00  1.00              
ATOM    234  CB  ARG A  17      57.967  36.024  48.287  1.00  1.00              
ATOM    235  HB1 ARG A  17      57.255  35.320  48.722  1.00  1.00              
ATOM    236  HB2 ARG A  17      58.967  35.696  48.579  1.00  1.00              
ATOM    237  CG  ARG A  17      57.877  35.950  46.749  1.00  1.00              
ATOM    238  HG1 ARG A  17      58.823  36.305  46.337  1.00  1.00              
ATOM    239  HG2 ARG A  17      57.089  36.593  46.362  1.00  1.00              
ATOM    240  CD  ARG A  17      57.610  34.523  46.238  1.00  1.00              
ATOM    241  HD1 ARG A  17      58.255  33.823  46.774  1.00  1.00              
ATOM    242  HD2 ARG A  17      57.884  34.500  45.182  1.00  1.00              
ATOM    243  NE  ARG A  17      56.188  34.126  46.395  1.00  1.00              
ATOM    244  HE  ARG A  17      55.693  34.479  47.205  1.00  1.00              
ATOM    245  CZ  ARG A  17      55.445  33.418  45.560  1.00  1.00              
ATOM    246  NH1 ARG A  17      55.914  32.891  44.461  1.00  1.00              
ATOM    247 1HH1 ARG A  17      56.893  32.979  44.255  1.00  1.00              
ATOM    248 2HH1 ARG A  17      55.313  32.363  43.856  1.00  1.00              
ATOM    249  NH2 ARG A  17      54.186  33.224  45.823  1.00  1.00              
ATOM    250 1HH2 ARG A  17      53.810  33.625  46.684  1.00  1.00              
ATOM    251 2HH2 ARG A  17      53.583  32.718  45.207  1.00  1.00              
ATOM    252  C   ARG A  17      56.245  37.807  48.590  1.00  1.00              
ATOM    253  O   ARG A  17      56.003  38.458  47.577  1.00  1.00              
ATOM    254  N   ASN A  18      55.274  37.356  49.377  1.00  1.00              
ATOM    255  H   ASN A  18      55.536  36.916  50.258  1.00  1.00              
ATOM    256  CA  ASN A  18      53.853  37.459  49.040  1.00  1.00              
ATOM    257  HA  ASN A  18      53.732  37.356  47.961  1.00  1.00              
ATOM    258  CB  ASN A  18      53.137  36.278  49.714  1.00  1.00              
ATOM    259  HB1 ASN A  18      52.100  36.241  49.385  1.00  1.00              
ATOM    260  HB2 ASN A  18      53.148  36.406  50.798  1.00  1.00              
ATOM    261  CG  ASN A  18      53.810  34.960  49.362  1.00  1.00              
ATOM    262  OD1 ASN A  18      53.728  34.463  48.245  1.00  1.00              
ATOM    263  ND2 ASN A  18      54.584  34.392  50.252  1.00  1.00              
ATOM    264 1HD2 ASN A  18      54.816  34.913  51.110  1.00  1.00              
ATOM    265 2HD2 ASN A  18      54.997  33.502  50.070  1.00  1.00              
ATOM    266  C   ASN A  18      53.305  38.841  49.428  1.00  1.00              
ATOM    267  O   ASN A  18      52.767  39.569  48.573  1.00  1.00              
ATOM    268  N   ILE A  19      53.561  39.251  50.678  1.00  1.00              
ATOM    269  H   ILE A  19      53.954  38.594  51.356  1.00  1.00              
ATOM    270  CA  ILE A  19      53.431  40.651  51.082  1.00  1.00              
ATOM    271  HA  ILE A  19      52.389  40.929  50.947  1.00  1.00              
ATOM    272  CB  ILE A  19      53.786  40.873  52.573  1.00  1.00              
ATOM    273  HB  ILE A  19      54.726  40.359  52.780  1.00  1.00              
ATOM    274  CG2 ILE A  19      53.998  42.366  52.894  1.00  1.00              
ATOM    275 1HG2 ILE A  19      54.105  42.502  53.968  1.00  1.00              
ATOM    276 2HG2 ILE A  19      54.926  42.716  52.437  1.00  1.00              
ATOM    277 3HG2 ILE A  19      53.164  42.962  52.525  1.00  1.00              
ATOM    278  CG1 ILE A  19      52.702  40.289  53.514  1.00  1.00              
ATOM    279 1HG1 ILE A  19      53.103  40.274  54.529  1.00  1.00              
ATOM    280 2HG1 ILE A  19      52.500  39.258  53.232  1.00  1.00              
ATOM    281  CD1 ILE A  19      51.348  41.016  53.547  1.00  1.00              
ATOM    282  HD1 ILE A  19      50.674  40.480  54.216  1.00  1.00              
ATOM    283  HD2 ILE A  19      51.465  42.031  53.920  1.00  1.00              
ATOM    284  HD3 ILE A  19      50.902  41.040  52.553  1.00  1.00              
ATOM    285  C   ILE A  19      54.216  41.559  50.146  1.00  1.00              
ATOM    286  O   ILE A  19      53.605  42.467  49.595  1.00  1.00              
ATOM    287  N   LEU A  20      55.497  41.273  49.899  1.00  1.00              
ATOM    288  H   LEU A  20      55.907  40.512  50.442  1.00  1.00              
ATOM    289  CA  LEU A  20      56.406  42.022  49.028  1.00  1.00              
ATOM    290  HA  LEU A  20      56.607  42.985  49.497  1.00  1.00              
ATOM    291  CB  LEU A  20      57.741  41.262  48.904  1.00  1.00              
ATOM    292  HB1 LEU A  20      57.545  40.329  48.385  1.00  1.00              
ATOM    293  HB2 LEU A  20      58.114  41.007  49.896  1.00  1.00              
ATOM    294  CG  LEU A  20      58.849  42.018  48.141  1.00  1.00              
ATOM    295  HG  LEU A  20      58.422  42.598  47.325  1.00  1.00              
ATOM    296  CD1 LEU A  20      59.619  42.956  49.065  1.00  1.00              
ATOM    297 1HD1 LEU A  20      60.366  43.507  48.496  1.00  1.00              
ATOM    298 2HD1 LEU A  20      58.924  43.649  49.529  1.00  1.00              
ATOM    299 3HD1 LEU A  20      60.126  42.380  49.840  1.00  1.00              
ATOM    300  CD2 LEU A  20      59.828  41.013  47.542  1.00  1.00              
ATOM    301 1HD2 LEU A  20      60.690  41.531  47.122  1.00  1.00              
ATOM    302 2HD2 LEU A  20      60.165  40.331  48.324  1.00  1.00              
ATOM    303 3HD2 LEU A  20      59.334  40.445  46.756  1.00  1.00              
ATOM    304  C   LEU A  20      55.807  42.297  47.648  1.00  1.00              
ATOM    305  O   LEU A  20      55.731  43.452  47.238  1.00  1.00              
ATOM    306  N   THR A  21      55.354  41.270  46.928  1.00  1.00              
ATOM    307  H   THR A  21      55.486  40.326  47.279  1.00  1.00              
ATOM    308  CA  THR A  21      54.754  41.482  45.608  1.00  1.00              
ATOM    309  HA  THR A  21      55.447  42.117  45.053  1.00  1.00              
ATOM    310  CB  THR A  21      54.636  40.185  44.797  1.00  1.00              
ATOM    311  HB  THR A  21      55.560  39.619  44.923  1.00  1.00              
ATOM    312  CG2 THR A  21      53.469  39.269  45.161  1.00  1.00              
ATOM    313 1HG2 THR A  21      53.508  38.377  44.538  1.00  1.00              
ATOM    314 2HG2 THR A  21      53.555  38.970  46.203  1.00  1.00              
ATOM    315 3HG2 THR A  21      52.514  39.770  45.000  1.00  1.00              
ATOM    316  OG1 THR A  21      54.514  40.496  43.429  1.00  1.00              
ATOM    317  HG1 THR A  21      53.894  41.227  43.328  1.00  1.00              
ATOM    318  C   THR A  21      53.434  42.253  45.662  1.00  1.00              
ATOM    319  O   THR A  21      53.158  43.051  44.760  1.00  1.00              
ATOM    320  N   SER A  22      52.638  42.063  46.721  1.00  1.00              
ATOM    321  H   SER A  22      52.919  41.412  47.445  1.00  1.00              
ATOM    322  CA  SER A  22      51.360  42.782  46.859  1.00  1.00              
ATOM    323  HA  SER A  22      50.799  42.679  45.929  1.00  1.00              
ATOM    324  CB  SER A  22      50.537  42.132  47.974  1.00  1.00              
ATOM    325  HB1 SER A  22      49.549  42.593  48.003  1.00  1.00              
ATOM    326  HB2 SER A  22      51.025  42.286  48.938  1.00  1.00              
ATOM    327  OG  SER A  22      50.395  40.742  47.738  1.00  1.00              
ATOM    328  HG  SER A  22      51.211  40.294  48.024  1.00  1.00              
ATOM    329  C   SER A  22      51.524  44.282  47.127  1.00  1.00              
ATOM    330  O   SER A  22      50.827  45.115  46.543  1.00  1.00              
ATOM    331  N   VAL A  23      52.490  44.638  47.975  1.00  1.00              
ATOM    332  H   VAL A  23      53.036  43.904  48.423  1.00  1.00              
ATOM    333  CA  VAL A  23      52.862  46.030  48.219  1.00  1.00              
ATOM    334  HA  VAL A  23      51.927  46.581  48.317  1.00  1.00              
ATOM    335  CB  VAL A  23      53.585  46.217  49.554  1.00  1.00              
ATOM    336  HB  VAL A  23      52.960  45.801  50.346  1.00  1.00              
ATOM    337  CG1 VAL A  23      54.935  45.521  49.592  1.00  1.00              
ATOM    338 1HG1 VAL A  23      55.386  45.659  50.570  1.00  1.00              
ATOM    339 2HG1 VAL A  23      54.818  44.462  49.435  1.00  1.00              
ATOM    340 3HG1 VAL A  23      55.568  45.912  48.802  1.00  1.00              
ATOM    341  CG2 VAL A  23      53.797  47.700  49.849  1.00  1.00              
ATOM    342 1HG2 VAL A  23      54.233  47.808  50.837  1.00  1.00              
ATOM    343 2HG2 VAL A  23      54.474  48.136  49.118  1.00  1.00              
ATOM    344 3HG2 VAL A  23      52.847  48.232  49.797  1.00  1.00              
ATOM    345  C   VAL A  23      53.566  46.676  47.033  1.00  1.00              
ATOM    346  O   VAL A  23      53.275  47.837  46.748  1.00  1.00              
ATOM    347  N   SER A  24      54.394  45.916  46.304  1.00  1.00              
ATOM    348  H   SER A  24      54.641  44.995  46.653  1.00  1.00              
ATOM    349  CA  SER A  24      54.963  46.343  45.024  1.00  1.00              
ATOM    350  HA  SER A  24      55.611  47.195  45.213  1.00  1.00              
ATOM    351  CB  SER A  24      55.810  45.246  44.370  1.00  1.00              
ATOM    352  HB1 SER A  24      55.176  44.458  43.966  1.00  1.00              
ATOM    353  HB2 SER A  24      56.469  44.814  45.122  1.00  1.00              
ATOM    354  OG  SER A  24      56.615  45.781  43.342  1.00  1.00              
ATOM    355  HG  SER A  24      56.062  46.158  42.610  1.00  1.00              
ATOM    356  C   SER A  24      53.853  46.829  44.096  1.00  1.00              
ATOM    357  O   SER A  24      53.738  48.037  43.862  1.00  1.00              
ATOM    358  N   ILE A  25      52.945  45.913  43.726  1.00  1.00              
ATOM    359  H   ILE A  25      53.082  44.948  44.003  1.00  1.00              
ATOM    360  CA  ILE A  25      51.889  46.225  42.764  1.00  1.00              
ATOM    361  HA  ILE A  25      52.397  46.609  41.883  1.00  1.00              
ATOM    362  CB  ILE A  25      51.168  44.929  42.311  1.00  1.00              
ATOM    363  HB  ILE A  25      51.856  44.101  42.492  1.00  1.00              
ATOM    364  CG2 ILE A  25      49.894  44.597  43.107  1.00  1.00              
ATOM    365 1HG2 ILE A  25      49.505  43.629  42.790  1.00  1.00              
ATOM    366 2HG2 ILE A  25      50.131  44.539  44.167  1.00  1.00              
ATOM    367 3HG2 ILE A  25      49.126  45.355  42.950  1.00  1.00              
ATOM    368  CG1 ILE A  25      50.905  44.885  40.788  1.00  1.00              
ATOM    369 1HG1 ILE A  25      50.429  43.932  40.551  1.00  1.00              
ATOM    370 2HG1 ILE A  25      51.867  44.898  40.275  1.00  1.00              
ATOM    371  CD1 ILE A  25      50.043  46.008  40.197  1.00  1.00              
ATOM    372  HD1 ILE A  25      49.819  45.776  39.156  1.00  1.00              
ATOM    373  HD2 ILE A  25      49.106  46.106  40.745  1.00  1.00              
ATOM    374  HD3 ILE A  25      50.589  46.950  40.223  1.00  1.00              
ATOM    375  C   ILE A  25      50.947  47.340  43.249  1.00  1.00              
ATOM    376  O   ILE A  25      50.497  48.165  42.458  1.00  1.00              
ATOM    377  N   ALA A  26      50.678  47.425  44.559  1.00  1.00              
ATOM    378  H   ALA A  26      51.026  46.700  45.173  1.00  1.00              
ATOM    379  CA  ALA A  26      49.854  48.506  45.106  1.00  1.00              
ATOM    380  HA  ALA A  26      48.917  48.535  44.548  1.00  1.00              
ATOM    381  CB  ALA A  26      49.528  48.184  46.570  1.00  1.00              
ATOM    382  HB1 ALA A  26      48.875  48.960  46.973  1.00  1.00              
ATOM    383  HB2 ALA A  26      49.019  47.222  46.632  1.00  1.00              
ATOM    384  HB3 ALA A  26      50.446  48.149  47.159  1.00  1.00              
ATOM    385  C   ALA A  26      50.502  49.901  44.971  1.00  1.00              
ATOM    386  O   ALA A  26      49.851  50.859  44.545  1.00  1.00              
ATOM    387  N   LEU A  27      51.787  50.016  45.315  1.00  1.00              
ATOM    388  H   LEU A  27      52.302  49.183  45.583  1.00  1.00              
ATOM    389  CA  LEU A  27      52.497  51.290  45.283  1.00  1.00              
ATOM    390  HA  LEU A  27      51.859  52.052  45.727  1.00  1.00              
ATOM    391  CB  LEU A  27      53.790  51.191  46.095  1.00  1.00              
ATOM    392  HB1 LEU A  27      54.404  52.071  45.900  1.00  1.00              
ATOM    393  HB2 LEU A  27      54.338  50.309  45.764  1.00  1.00              
ATOM    394  CG  LEU A  27      53.540  51.087  47.607  1.00  1.00              
ATOM    395  HG  LEU A  27      52.895  50.236  47.824  1.00  1.00              
ATOM    396  CD1 LEU A  27      54.878  50.864  48.300  1.00  1.00              
ATOM    397 1HD1 LEU A  27      54.723  50.728  49.369  1.00  1.00              
ATOM    398 2HD1 LEU A  27      55.363  49.978  47.889  1.00  1.00              
ATOM    399 3HD1 LEU A  27      55.518  51.723  48.118  1.00  1.00              
ATOM    400  CD2 LEU A  27      52.901  52.343  48.208  1.00  1.00              
ATOM    401 1HD2 LEU A  27      52.840  52.243  49.291  1.00  1.00              
ATOM    402 2HD2 LEU A  27      53.488  53.225  47.955  1.00  1.00              
ATOM    403 3HD2 LEU A  27      51.890  52.462  47.827  1.00  1.00              
ATOM    404  C   LEU A  27      52.755  51.781  43.847  1.00  1.00              
ATOM    405  O   LEU A  27      52.557  52.967  43.526  1.00  1.00              
ATOM    406  N   GLU A  28      53.113  50.858  42.952  1.00  1.00              
ATOM    407  H   GLU A  28      53.237  49.889  43.243  1.00  1.00              
ATOM    408  CA  GLU A  28      53.211  51.204  41.539  1.00  1.00              
ATOM    409  HA  GLU A  28      53.731  52.155  41.502  1.00  1.00              
ATOM    410  CB  GLU A  28      54.137  50.243  40.767  1.00  1.00              
ATOM    411  HB1 GLU A  28      55.109  50.284  41.262  1.00  1.00              
ATOM    412  HB2 GLU A  28      54.278  50.628  39.757  1.00  1.00              
ATOM    413  CG  GLU A  28      53.709  48.772  40.679  1.00  1.00              
ATOM    414  HG1 GLU A  28      53.054  48.644  39.814  1.00  1.00              
ATOM    415  HG2 GLU A  28      53.125  48.531  41.558  1.00  1.00              
ATOM    416  CD  GLU A  28      54.935  47.840  40.559  1.00  1.00              
ATOM    417  OE1 GLU A  28      55.710  48.068  39.602  1.00  1.00              
ATOM    418  OE2 GLU A  28      55.105  46.925  41.410  1.00  1.00              
ATOM    419  C   GLU A  28      51.863  51.542  40.882  1.00  1.00              
ATOM    420  O   GLU A  28      51.811  52.472  40.075  1.00  1.00              
ATOM    421  N   SER A  29      50.756  50.947  41.339  1.00  1.00              
ATOM    422  H   SER A  29      50.861  50.172  41.986  1.00  1.00              
ATOM    423  CA  SER A  29      49.386  51.380  41.010  1.00  1.00              
ATOM    424  HA  SER A  29      49.321  51.516  39.931  1.00  1.00              
ATOM    425  CB  SER A  29      48.412  50.262  41.408  1.00  1.00              
ATOM    426  HB1 SER A  29      48.419  50.140  42.491  1.00  1.00              
ATOM    427  HB2 SER A  29      48.725  49.325  40.944  1.00  1.00              
ATOM    428  OG  SER A  29      47.100  50.564  40.980  1.00  1.00              
ATOM    429  HG  SER A  29      46.976  51.515  41.130  1.00  1.00              
ATOM    430  C   SER A  29      48.933  52.696  41.666  1.00  1.00              
ATOM    431  O   SER A  29      47.898  53.237  41.275  1.00  1.00              
ATOM    432  N   GLU A  30      49.687  53.230  42.628  1.00  1.00              
ATOM    433  H   GLU A  30      50.466  52.688  42.979  1.00  1.00              
ATOM    434  CA  GLU A  30      49.557  54.618  43.113  1.00  1.00              
ATOM    435  HA  GLU A  30      48.549  54.983  42.911  1.00  1.00              
ATOM    436  CB  GLU A  30      49.790  54.636  44.635  1.00  1.00              
ATOM    437  HB1 GLU A  30      50.456  55.456  44.902  1.00  1.00              
ATOM    438  HB2 GLU A  30      50.301  53.721  44.937  1.00  1.00              
ATOM    439  CG  GLU A  30      48.477  54.741  45.430  1.00  1.00              
ATOM    440  HG1 GLU A  30      48.567  54.100  46.305  1.00  1.00              
ATOM    441  HG2 GLU A  30      47.644  54.352  44.840  1.00  1.00              
ATOM    442  CD  GLU A  30      48.178  56.166  45.914  1.00  1.00              
ATOM    443  OE1 GLU A  30      49.073  56.812  46.503  1.00  1.00              
ATOM    444  OE2 GLU A  30      47.022  56.647  45.840  1.00  1.00              
ATOM    445  C   GLU A  30      50.491  55.592  42.395  1.00  1.00              
ATOM    446  O   GLU A  30      50.376  56.805  42.571  1.00  1.00              
ATOM    447  N   GLY A  31      51.393  55.078  41.556  1.00  1.00              
ATOM    448  H   GLY A  31      51.441  54.070  41.462  1.00  1.00              
ATOM    449  CA  GLY A  31      52.235  55.893  40.680  1.00  1.00              
ATOM    450  HA1 GLY A  31      51.920  56.937  40.708  1.00  1.00              
ATOM    451  HA2 GLY A  31      52.135  55.526  39.659  1.00  1.00              
ATOM    452  C   GLY A  31      53.694  55.823  41.077  1.00  1.00              
ATOM    453  O   GLY A  31      54.561  56.144  40.259  1.00  1.00              
ATOM    454  N   TYR A  32      53.981  55.388  42.302  1.00  1.00              
ATOM    455  H   TYR A  32      53.228  55.002  42.862  1.00  1.00              
ATOM    456  CA  TYR A  32      55.322  55.384  42.858  1.00  1.00              
ATOM    457  HA  TYR A  32      55.769  56.363  42.699  1.00  1.00              
ATOM    458  CB  TYR A  32      55.210  55.130  44.366  1.00  1.00              
ATOM    459  HB1 TYR A  32      56.213  55.140  44.778  1.00  1.00              
ATOM    460  HB2 TYR A  32      54.782  54.143  44.539  1.00  1.00              
ATOM    461  CG  TYR A  32      54.392  56.188  45.093  1.00  1.00              
ATOM    462  CD1 TYR A  32      53.268  55.845  45.872  1.00  1.00              
ATOM    463  HD1 TYR A  32      52.961  54.812  45.970  1.00  1.00              
ATOM    464  CE1 TYR A  32      52.508  56.858  46.498  1.00  1.00              
ATOM    465  HE1 TYR A  32      51.629  56.602  47.072  1.00  1.00              
ATOM    466  CZ  TYR A  32      52.858  58.216  46.333  1.00  1.00              
ATOM    467  OH  TYR A  32      52.161  59.214  46.942  1.00  1.00              
ATOM    468  HH  TYR A  32      52.535  60.051  46.664  1.00  1.00              
ATOM    469  CE2 TYR A  32      53.971  58.556  45.534  1.00  1.00              
ATOM    470  HE2 TYR A  32      54.241  59.591  45.385  1.00  1.00              
ATOM    471  CD2 TYR A  32      54.736  57.542  44.932  1.00  1.00              
ATOM    472  HD2 TYR A  32      55.576  57.801  44.314  1.00  1.00              
ATOM    473  C   TYR A  32      56.194  54.358  42.134  1.00  1.00              
ATOM    474  O   TYR A  32      55.730  53.284  41.762  1.00  1.00              
ATOM    475  N   ARG A  33      57.467  54.672  41.881  1.00  1.00              
ATOM    476  H   ARG A  33      57.852  55.480  42.364  1.00  1.00              
ATOM    477  CA  ARG A  33      58.381  53.632  41.391  1.00  1.00              
ATOM    478  HA  ARG A  33      57.858  52.986  40.690  1.00  1.00              
ATOM    479  CB  ARG A  33      59.639  54.239  40.744  1.00  1.00              
ATOM    480  HB1 ARG A  33      60.456  54.255  41.469  1.00  1.00              
ATOM    481  HB2 ARG A  33      59.443  55.275  40.468  1.00  1.00              
ATOM    482  CG  ARG A  33      60.099  53.467  39.490  1.00  1.00              
ATOM    483  HG1 ARG A  33      60.421  52.466  39.782  1.00  1.00              
ATOM    484  HG2 ARG A  33      60.966  53.985  39.077  1.00  1.00              
ATOM    485  CD  ARG A  33      59.032  53.341  38.380  1.00  1.00              
ATOM    486  HD1 ARG A  33      58.329  52.550  38.644  1.00  1.00              
ATOM    487  HD2 ARG A  33      59.525  53.034  37.455  1.00  1.00              
ATOM    488  NE  ARG A  33      58.325  54.620  38.159  1.00  1.00              
ATOM    489  HE  ARG A  33      58.894  55.406  37.884  1.00  1.00              
ATOM    490  CZ  ARG A  33      57.100  54.931  38.547  1.00  1.00              
ATOM    491  NH1 ARG A  33      56.208  54.059  38.928  1.00  1.00              
ATOM    492 1HH1 ARG A  33      56.413  53.076  38.954  1.00  1.00              
ATOM    493 2HH1 ARG A  33      55.359  54.384  39.369  1.00  1.00              
ATOM    494  NH2 ARG A  33      56.748  56.180  38.591  1.00  1.00              
ATOM    495 1HH2 ARG A  33      57.411  56.903  38.357  1.00  1.00              
ATOM    496 2HH2 ARG A  33      55.848  56.396  39.013  1.00  1.00              
ATOM    497  C   ARG A  33      58.739  52.761  42.579  1.00  1.00              
ATOM    498  O   ARG A  33      58.900  53.295  43.672  1.00  1.00              
ATOM    499  N   VAL A  34      58.898  51.465  42.386  1.00  1.00              
ATOM    500  H   VAL A  34      58.797  51.057  41.470  1.00  1.00              
ATOM    501  CA  VAL A  34      59.224  50.570  43.491  1.00  1.00              
ATOM    502  HA  VAL A  34      59.464  51.145  44.381  1.00  1.00              
ATOM    503  CB  VAL A  34      58.043  49.642  43.849  1.00  1.00              
ATOM    504  HB  VAL A  34      57.864  48.951  43.025  1.00  1.00              
ATOM    505  CG1 VAL A  34      58.340  48.834  45.122  1.00  1.00              
ATOM    506 1HG1 VAL A  34      57.478  48.227  45.385  1.00  1.00              
ATOM    507 2HG1 VAL A  34      59.178  48.164  44.945  1.00  1.00              
ATOM    508 3HG1 VAL A  34      58.578  49.500  45.951  1.00  1.00              
ATOM    509  CG2 VAL A  34      56.751  50.430  44.105  1.00  1.00              
ATOM    510 1HG2 VAL A  34      55.954  49.725  44.340  1.00  1.00              
ATOM    511 2HG2 VAL A  34      56.882  51.132  44.928  1.00  1.00              
ATOM    512 3HG2 VAL A  34      56.445  50.969  43.211  1.00  1.00              
ATOM    513  C   VAL A  34      60.455  49.766  43.121  1.00  1.00              
ATOM    514  O   VAL A  34      60.589  49.297  41.992  1.00  1.00              
ATOM    515  N   GLU A  35      61.316  49.562  44.110  1.00  1.00              
ATOM    516  H   GLU A  35      61.130  50.015  44.997  1.00  1.00              
ATOM    517  CA  GLU A  35      62.347  48.539  44.073  1.00  1.00              
ATOM    518  HA  GLU A  35      62.200  47.913  43.191  1.00  1.00              
ATOM    519  CB  GLU A  35      63.759  49.149  43.987  1.00  1.00              
ATOM    520  HB1 GLU A  35      64.462  48.377  44.302  1.00  1.00              
ATOM    521  HB2 GLU A  35      63.865  49.980  44.686  1.00  1.00              
ATOM    522  CG  GLU A  35      64.185  49.561  42.565  1.00  1.00              
ATOM    523  HG1 GLU A  35      63.854  48.798  41.857  1.00  1.00              
ATOM    524  HG2 GLU A  35      65.278  49.562  42.543  1.00  1.00              
ATOM    525  CD  GLU A  35      63.717  50.947  42.094  1.00  1.00              
ATOM    526  OE1 GLU A  35      64.064  51.342  40.955  1.00  1.00              
ATOM    527  OE2 GLU A  35      63.148  51.736  42.873  1.00  1.00              
ATOM    528  C   GLU A  35      62.205  47.633  45.282  1.00  1.00              
ATOM    529  O   GLU A  35      61.732  48.045  46.335  1.00  1.00              
ATOM    530  N   THR A  36      62.579  46.373  45.131  1.00  1.00              
ATOM    531  H   THR A  36      63.014  46.080  44.266  1.00  1.00              
ATOM    532  CA  THR A  36      62.153  45.308  46.037  1.00  1.00              
ATOM    533  HA  THR A  36      61.753  45.721  46.963  1.00  1.00              
ATOM    534  CB  THR A  36      61.065  44.431  45.386  1.00  1.00              
ATOM    535  HB  THR A  36      61.132  43.419  45.786  1.00  1.00              
ATOM    536  CG2 THR A  36      59.659  44.960  45.657  1.00  1.00              
ATOM    537 1HG2 THR A  36      58.926  44.332  45.150  1.00  1.00              
ATOM    538 2HG2 THR A  36      59.454  44.942  46.724  1.00  1.00              
ATOM    539 3HG2 THR A  36      59.565  45.981  45.293  1.00  1.00              
ATOM    540  OG1 THR A  36      61.185  44.383  43.980  1.00  1.00              
ATOM    541  HG1 THR A  36      60.693  45.127  43.617  1.00  1.00              
ATOM    542  C   THR A  36      63.367  44.468  46.380  1.00  1.00              
ATOM    543  O   THR A  36      63.992  43.854  45.516  1.00  1.00              
ATOM    544  N   TYR A  37      63.703  44.458  47.666  1.00  1.00              
ATOM    545  H   TYR A  37      63.165  45.013  48.325  1.00  1.00              
ATOM    546  CA  TYR A  37      64.847  43.719  48.182  1.00  1.00              
ATOM    547  HA  TYR A  37      65.314  43.139  47.385  1.00  1.00              
ATOM    548  CB  TYR A  37      65.891  44.709  48.724  1.00  1.00              
ATOM    549  HB1 TYR A  37      66.706  44.146  49.181  1.00  1.00              
ATOM    550  HB2 TYR A  37      65.435  45.308  49.512  1.00  1.00              
ATOM    551  CG  TYR A  37      66.479  45.636  47.674  1.00  1.00              
ATOM    552  CD1 TYR A  37      65.894  46.893  47.417  1.00  1.00              
ATOM    553  HD1 TYR A  37      65.016  47.199  47.971  1.00  1.00              
ATOM    554  CE1 TYR A  37      66.440  47.743  46.433  1.00  1.00              
ATOM    555  HE1 TYR A  37      65.998  48.708  46.232  1.00  1.00              
ATOM    556  CZ  TYR A  37      67.567  47.326  45.691  1.00  1.00              
ATOM    557  OH  TYR A  37      68.103  48.130  44.732  1.00  1.00              
ATOM    558  HH  TYR A  37      68.852  47.704  44.311  1.00  1.00              
ATOM    559  CE2 TYR A  37      68.155  46.070  45.954  1.00  1.00              
ATOM    560  HE2 TYR A  37      69.027  45.751  45.405  1.00  1.00              
ATOM    561  CD2 TYR A  37      67.610  45.228  46.943  1.00  1.00              
ATOM    562  HD2 TYR A  37      68.061  44.265  47.145  1.00  1.00              
ATOM    563  C   TYR A  37      64.387  42.748  49.280  1.00  1.00              
ATOM    564  O   TYR A  37      63.483  43.029  50.077  1.00  1.00              
ATOM    565  N   THR A  38      65.062  41.602  49.337  1.00  1.00              
ATOM    566  H   THR A  38      65.766  41.421  48.636  1.00  1.00              
ATOM    567  CA  THR A  38      64.691  40.459  50.185  1.00  1.00              
ATOM    568  HA  THR A  38      63.852  40.738  50.825  1.00  1.00              
ATOM    569  CB  THR A  38      64.209  39.267  49.340  1.00  1.00              
ATOM    570  HB  THR A  38      63.925  38.446  50.000  1.00  1.00              
ATOM    571  CG2 THR A  38      63.008  39.612  48.461  1.00  1.00              
ATOM    572 1HG2 THR A  38      62.618  38.702  48.007  1.00  1.00              
ATOM    573 2HG2 THR A  38      62.237  40.055  49.088  1.00  1.00              
ATOM    574 3HG2 THR A  38      63.294  40.316  47.680  1.00  1.00              
ATOM    575  OG1 THR A  38      65.252  38.849  48.492  1.00  1.00              
ATOM    576  HG1 THR A  38      65.846  38.349  49.063  1.00  1.00              
ATOM    577  C   THR A  38      65.817  40.058  51.132  1.00  1.00              
ATOM    578  O   THR A  38      66.070  38.885  51.374  1.00  1.00              
ATOM    579  N   ASP A  39      66.583  41.049  51.586  1.00  1.00              
ATOM    580  H   ASP A  39      66.364  41.984  51.277  1.00  1.00              
ATOM    581  CA  ASP A  39      67.715  40.901  52.494  1.00  1.00              
ATOM    582  HA  ASP A  39      67.391  40.365  53.388  1.00  1.00              
ATOM    583  CB  ASP A  39      68.823  40.072  51.799  1.00  1.00              
ATOM    584  HB1 ASP A  39      68.603  39.978  50.733  1.00  1.00              
ATOM    585  HB2 ASP A  39      68.810  39.063  52.215  1.00  1.00              
ATOM    586  CG  ASP A  39      70.242  40.628  51.920  1.00  1.00              
ATOM    587  OD1 ASP A  39      70.870  40.511  52.992  1.00  1.00              
ATOM    588  OD2 ASP A  39      70.806  41.073  50.897  1.00  1.00              
ATOM    589  C   ASP A  39      68.229  42.288  52.905  1.00  1.00              
ATOM    590  O   ASP A  39      68.331  43.213  52.088  1.00  1.00              
ATOM    591  N   GLY A  40      68.600  42.419  54.179  1.00  1.00              
ATOM    592  H   GLY A  40      68.495  41.634  54.810  1.00  1.00              
ATOM    593  CA  GLY A  40      69.146  43.667  54.704  1.00  1.00              
ATOM    594  HA1 GLY A  40      69.447  43.512  55.740  1.00  1.00              
ATOM    595  HA2 GLY A  40      68.367  44.428  54.681  1.00  1.00              
ATOM    596  C   GLY A  40      70.364  44.200  53.919  1.00  1.00              
ATOM    597  O   GLY A  40      70.433  45.380  53.547  1.00  1.00              
ATOM    598  N   ALA A  41      71.327  43.325  53.615  1.00  1.00              
ATOM    599  H   ALA A  41      71.174  42.332  53.776  1.00  1.00              
ATOM    600  CA  ALA A  41      72.574  43.740  52.978  1.00  1.00              
ATOM    601  HA  ALA A  41      73.056  44.472  53.628  1.00  1.00              
ATOM    602  CB  ALA A  41      73.511  42.531  52.861  1.00  1.00              
ATOM    603  HB1 ALA A  41      74.470  42.853  52.453  1.00  1.00              
ATOM    604  HB2 ALA A  41      73.675  42.091  53.846  1.00  1.00              
ATOM    605  HB3 ALA A  41      73.082  41.779  52.201  1.00  1.00              
ATOM    606  C   ALA A  41      72.347  44.447  51.616  1.00  1.00              
ATOM    607  O   ALA A  41      72.773  45.593  51.364  1.00  1.00              
ATOM    608  N   SER A  42      71.590  43.769  50.753  1.00  1.00              
ATOM    609  H   SER A  42      71.262  42.843  51.011  1.00  1.00              
ATOM    610  CA  SER A  42      71.176  44.312  49.464  1.00  1.00              
ATOM    611  HA  SER A  42      72.077  44.707  48.994  1.00  1.00              
ATOM    612  CB  SER A  42      70.658  43.239  48.503  1.00  1.00              
ATOM    613  HB1 SER A  42      71.475  42.557  48.265  1.00  1.00              
ATOM    614  HB2 SER A  42      70.332  43.716  47.578  1.00  1.00              
ATOM    615  OG  SER A  42      69.595  42.495  49.047  1.00  1.00              
ATOM    616  HG  SER A  42      69.973  41.925  49.751  1.00  1.00              
ATOM    617  C   SER A  42      70.231  45.504  49.548  1.00  1.00              
ATOM    618  O   SER A  42      70.248  46.316  48.626  1.00  1.00              
ATOM    619  N   ALA A  43      69.501  45.716  50.646  1.00  1.00              
ATOM    620  H   ALA A  43      69.442  45.003  51.366  1.00  1.00              
ATOM    621  CA  ALA A  43      68.845  47.014  50.837  1.00  1.00              
ATOM    622  HA  ALA A  43      68.325  47.267  49.909  1.00  1.00              
ATOM    623  CB  ALA A  43      67.775  46.846  51.907  1.00  1.00              
ATOM    624  HB1 ALA A  43      67.257  47.794  52.031  1.00  1.00              
ATOM    625  HB2 ALA A  43      67.063  46.081  51.595  1.00  1.00              
ATOM    626  HB3 ALA A  43      68.225  46.549  52.851  1.00  1.00              
ATOM    627  C   ALA A  43      69.774  48.191  51.153  1.00  1.00              
ATOM    628  O   ALA A  43      69.464  49.309  50.736  1.00  1.00              
ATOM    629  N   LEU A  44      70.903  47.974  51.843  1.00  1.00              
ATOM    630  H   LEU A  44      71.117  47.031  52.155  1.00  1.00              
ATOM    631  CA  LEU A  44      71.889  49.062  52.049  1.00  1.00              
ATOM    632  HA  LEU A  44      71.364  49.895  52.516  1.00  1.00              
ATOM    633  CB  LEU A  44      72.977  48.543  53.012  1.00  1.00              
ATOM    634  HB1 LEU A  44      73.582  47.806  52.483  1.00  1.00              
ATOM    635  HB2 LEU A  44      72.501  48.034  53.850  1.00  1.00              
ATOM    636  CG  LEU A  44      73.915  49.628  53.569  1.00  1.00              
ATOM    637  HG  LEU A  44      74.302  50.226  52.750  1.00  1.00              
ATOM    638  CD1 LEU A  44      73.206  50.551  54.565  1.00  1.00              
ATOM    639 1HD1 LEU A  44      73.908  51.291  54.949  1.00  1.00              
ATOM    640 2HD1 LEU A  44      72.382  51.067  54.080  1.00  1.00              
ATOM    641 3HD1 LEU A  44      72.806  49.961  55.390  1.00  1.00              
ATOM    642  CD2 LEU A  44      75.096  48.988  54.297  1.00  1.00              
ATOM    643 1HD2 LEU A  44      75.753  49.758  54.701  1.00  1.00              
ATOM    644 2HD2 LEU A  44      74.741  48.346  55.104  1.00  1.00              
ATOM    645 3HD2 LEU A  44      75.668  48.387  53.587  1.00  1.00              
ATOM    646  C   LEU A  44      72.484  49.577  50.738  1.00  1.00              
ATOM    647  O   LEU A  44      72.540  50.801  50.506  1.00  1.00              
ATOM    648  N   ASP A  45      72.872  48.632  49.870  1.00  1.00              
ATOM    649  H   ASP A  45      72.860  47.656  50.140  1.00  1.00              
ATOM    650  CA  ASP A  45      73.509  49.058  48.613  1.00  1.00              
ATOM    651  HA  ASP A  45      73.795  50.099  48.748  1.00  1.00              
ATOM    652  CB  ASP A  45      74.892  48.431  48.431  1.00  1.00              
ATOM    653  HB1 ASP A  45      75.191  48.535  47.387  1.00  1.00              
ATOM    654  HB2 ASP A  45      74.859  47.370  48.682  1.00  1.00              
ATOM    655  CG  ASP A  45      75.931  49.166  49.323  1.00  1.00              
ATOM    656  OD1 ASP A  45      75.552  49.893  50.287  1.00  1.00              
ATOM    657  OD2 ASP A  45      77.129  49.071  48.996  1.00  1.00              
ATOM    658  C   ASP A  45      72.534  49.311  47.448  1.00  1.00              
ATOM    659  O   ASP A  45      72.843  50.090  46.548  1.00  1.00              
ATOM    660  N   GLY A  46      71.267  48.909  47.600  1.00  1.00              
ATOM    661  H   GLY A  46      71.075  48.199  48.299  1.00  1.00              
ATOM    662  CA  GLY A  46      70.119  49.480  46.885  1.00  1.00              
ATOM    663  HA1 GLY A  46      69.233  48.905  47.154  1.00  1.00              
ATOM    664  HA2 GLY A  46      70.284  49.385  45.812  1.00  1.00              
ATOM    665  C   GLY A  46      69.830  50.948  47.198  1.00  1.00              
ATOM    666  O   GLY A  46      69.788  51.790  46.298  1.00  1.00              
ATOM    667  N   LEU A  47      69.710  51.278  48.488  1.00  1.00              
ATOM    668  H   LEU A  47      69.739  50.530  49.176  1.00  1.00              
ATOM    669  CA  LEU A  47      69.632  52.656  48.987  1.00  1.00              
ATOM    670  HA  LEU A  47      68.676  53.087  48.701  1.00  1.00              
ATOM    671  CB  LEU A  47      69.719  52.597  50.529  1.00  1.00              
ATOM    672  HB1 LEU A  47      70.308  51.729  50.804  1.00  1.00              
ATOM    673  HB2 LEU A  47      68.719  52.422  50.927  1.00  1.00              
ATOM    674  CG  LEU A  47      70.354  53.808  51.245  1.00  1.00              
ATOM    675  HG  LEU A  47      71.302  54.088  50.789  1.00  1.00              
ATOM    676  CD1 LEU A  47      69.420  55.012  51.220  1.00  1.00              
ATOM    677 1HD1 LEU A  47      69.865  55.834  51.782  1.00  1.00              
ATOM    678 2HD1 LEU A  47      69.259  55.347  50.195  1.00  1.00              
ATOM    679 3HD1 LEU A  47      68.462  54.738  51.654  1.00  1.00              
ATOM    680  CD2 LEU A  47      70.679  53.414  52.682  1.00  1.00              
ATOM    681 1HD2 LEU A  47      71.033  54.282  53.239  1.00  1.00              
ATOM    682 2HD2 LEU A  47      69.789  53.005  53.156  1.00  1.00              
ATOM    683 3HD2 LEU A  47      71.453  52.649  52.672  1.00  1.00              
ATOM    684  C   LEU A  47      70.729  53.526  48.387  1.00  1.00              
ATOM    685  O   LEU A  47      70.445  54.624  47.921  1.00  1.00              
ATOM    686  N   MET A  48      71.975  53.048  48.400  1.00  1.00              
ATOM    687  H   MET A  48      72.159  52.139  48.810  1.00  1.00              
ATOM    688  CA  MET A  48      73.068  53.853  47.848  1.00  1.00              
ATOM    689  HA  MET A  48      72.990  54.867  48.245  1.00  1.00              
ATOM    690  CB  MET A  48      74.386  53.240  48.322  1.00  1.00              
ATOM    691  HB1 MET A  48      74.581  52.311  47.784  1.00  1.00              
ATOM    692  HB2 MET A  48      74.274  53.006  49.374  1.00  1.00              
ATOM    693  CG  MET A  48      75.575  54.193  48.170  1.00  1.00              
ATOM    694  HG1 MET A  48      75.273  55.185  48.508  1.00  1.00              
ATOM    695  HG2 MET A  48      75.850  54.266  47.117  1.00  1.00              
ATOM    696  SD  MET A  48      77.031  53.704  49.137  1.00  1.00              
ATOM    697  CE  MET A  48      77.540  52.218  48.227  1.00  1.00              
ATOM    698  HE1 MET A  48      78.388  51.748  48.727  1.00  1.00              
ATOM    699  HE2 MET A  48      76.722  51.501  48.189  1.00  1.00              
ATOM    700  HE3 MET A  48      77.825  52.485  47.209  1.00  1.00              
ATOM    701  C   MET A  48      73.064  53.957  46.315  1.00  1.00              
ATOM    702  O   MET A  48      73.472  54.984  45.779  1.00  1.00              
ATOM    703  N   ALA A  49      72.609  52.922  45.606  1.00  1.00              
ATOM    704  H   ALA A  49      72.338  52.074  46.090  1.00  1.00              
ATOM    705  CA  ALA A  49      72.594  52.890  44.146  1.00  1.00              
ATOM    706  HA  ALA A  49      73.512  53.353  43.780  1.00  1.00              
ATOM    707  CB  ALA A  49      72.600  51.424  43.696  1.00  1.00              
ATOM    708  HB1 ALA A  49      72.620  51.374  42.606  1.00  1.00              
ATOM    709  HB2 ALA A  49      73.485  50.920  44.086  1.00  1.00              
ATOM    710  HB3 ALA A  49      71.705  50.917  44.060  1.00  1.00              
ATOM    711  C   ALA A  49      71.432  53.641  43.488  1.00  1.00              
ATOM    712  O   ALA A  49      71.507  53.958  42.300  1.00  1.00              
ATOM    713  N   ARG A  50      70.359  53.920  44.234  1.00  1.00              
ATOM    714  H   ARG A  50      70.354  53.559  45.183  1.00  1.00              
ATOM    715  CA  ARG A  50      69.108  54.461  43.684  1.00  1.00              
ATOM    716  HA  ARG A  50      69.306  54.876  42.695  1.00  1.00              
ATOM    717  CB  ARG A  50      68.114  53.270  43.545  1.00  1.00              
ATOM    718  HB1 ARG A  50      67.085  53.580  43.731  1.00  1.00              
ATOM    719  HB2 ARG A  50      68.332  52.524  44.309  1.00  1.00              
ATOM    720  CG  ARG A  50      68.154  52.577  42.175  1.00  1.00              
ATOM    721  HG1 ARG A  50      67.670  51.602  42.257  1.00  1.00              
ATOM    722  HG2 ARG A  50      69.194  52.409  41.893  1.00  1.00              
ATOM    723  CD  ARG A  50      67.453  53.382  41.069  1.00  1.00              
ATOM    724  HD1 ARG A  50      67.741  52.952  40.108  1.00  1.00              
ATOM    725  HD2 ARG A  50      67.802  54.416  41.082  1.00  1.00              
ATOM    726  NE  ARG A  50      65.978  53.321  41.165  1.00  1.00              
ATOM    727  HE  ARG A  50      65.517  52.451  40.890  1.00  1.00              
ATOM    728  CZ  ARG A  50      65.131  54.269  41.507  1.00  1.00              
ATOM    729  NH1 ARG A  50      65.489  55.415  42.007  1.00  1.00              
ATOM    730 1HH1 ARG A  50      66.416  55.511  42.403  1.00  1.00              
ATOM    731 2HH1 ARG A  50      64.774  56.058  42.292  1.00  1.00              
ATOM    732  NH2 ARG A  50      63.860  54.057  41.389  1.00  1.00              
ATOM    733 1HH2 ARG A  50      63.599  53.060  41.356  1.00  1.00              
ATOM    734 2HH2 ARG A  50      63.220  54.696  41.828  1.00  1.00              
ATOM    735  C   ARG A  50      68.450  55.610  44.450  1.00  1.00              
ATOM    736  O   ARG A  50      67.360  55.976  44.010  1.00  1.00              
ATOM    737  N   PRO A  51      69.047  56.172  45.522  1.00  1.00              
ATOM    738  CD  PRO A  51      70.415  56.676  45.459  1.00  1.00              
ATOM    739  HD1 PRO A  51      70.617  57.081  44.466  1.00  1.00              
ATOM    740  HD2 PRO A  51      71.134  55.895  45.694  1.00  1.00              
ATOM    741  CG  PRO A  51      70.523  57.794  46.501  1.00  1.00              
ATOM    742  HG1 PRO A  51      71.118  58.631  46.132  1.00  1.00              
ATOM    743  HG2 PRO A  51      70.954  57.397  47.421  1.00  1.00              
ATOM    744  CB  PRO A  51      69.070  58.199  46.746  1.00  1.00              
ATOM    745  HB1 PRO A  51      68.730  58.868  45.954  1.00  1.00              
ATOM    746  HB2 PRO A  51      68.933  58.649  47.730  1.00  1.00              
ATOM    747  CA  PRO A  51      68.378  56.841  46.640  1.00  1.00              
ATOM    748  HA  PRO A  51      68.642  56.303  47.549  1.00  1.00              
ATOM    749  C   PRO A  51      66.848  56.912  46.582  1.00  1.00              
ATOM    750  O   PRO A  51      66.277  57.878  46.066  1.00  1.00              
ATOM    751  N   PRO A  52      66.165  55.864  47.073  1.00  1.00              
ATOM    752  CD  PRO A  52      66.726  54.610  47.545  1.00  1.00              
ATOM    753  HD1 PRO A  52      67.208  54.776  48.510  1.00  1.00              
ATOM    754  HD2 PRO A  52      67.435  54.188  46.831  1.00  1.00              
ATOM    755  CG  PRO A  52      65.540  53.674  47.723  1.00  1.00              
ATOM    756  HG1 PRO A  52      65.734  52.954  48.517  1.00  1.00              
ATOM    757  HG2 PRO A  52      65.318  53.173  46.779  1.00  1.00              
ATOM    758  CB  PRO A  52      64.405  54.629  48.084  1.00  1.00              
ATOM    759  HB1 PRO A  52      64.445  54.834  49.156  1.00  1.00              
ATOM    760  HB2 PRO A  52      63.430  54.227  47.815  1.00  1.00              
ATOM    761  CA  PRO A  52      64.729  55.902  47.292  1.00  1.00              
ATOM    762  HA  PRO A  52      64.242  55.873  46.323  1.00  1.00              
ATOM    763  C   PRO A  52      64.278  57.138  48.057  1.00  1.00              
ATOM    764  O   PRO A  52      64.992  57.665  48.904  1.00  1.00              
ATOM    765  N   ASN A  53      63.040  57.552  47.822  1.00  1.00              
ATOM    766  H   ASN A  53      62.460  57.012  47.196  1.00  1.00              
ATOM    767  CA  ASN A  53      62.357  58.483  48.694  1.00  1.00              
ATOM    768  HA  ASN A  53      63.071  59.282  48.911  1.00  1.00              
ATOM    769  CB  ASN A  53      61.158  59.129  47.977  1.00  1.00              
ATOM    770  HB1 ASN A  53      60.305  58.453  48.002  1.00  1.00              
ATOM    771  HB2 ASN A  53      61.424  59.324  46.939  1.00  1.00              
ATOM    772  CG  ASN A  53      60.739  60.463  48.583  1.00  1.00              
ATOM    773  OD1 ASN A  53      60.083  61.259  47.927  1.00  1.00              
ATOM    774  ND2 ASN A  53      61.063  60.758  49.822  1.00  1.00              
ATOM    775 1HD2 ASN A  53      61.579  60.101  50.403  1.00  1.00              
ATOM    776 2HD2 ASN A  53      60.770  61.652  50.173  1.00  1.00              
ATOM    777  C   ASN A  53      61.986  57.875  50.041  1.00  1.00              
ATOM    778  O   ASN A  53      62.144  58.542  51.057  1.00  1.00              
ATOM    779  N   LEU A  54      61.523  56.628  50.060  1.00  1.00              
ATOM    780  H   LEU A  54      61.433  56.113  49.193  1.00  1.00              
ATOM    781  CA  LEU A  54      61.096  55.976  51.320  1.00  1.00              
ATOM    782  HA  LEU A  54      61.385  56.569  52.181  1.00  1.00              
ATOM    783  CB  LEU A  54      59.568  55.912  51.214  1.00  1.00              
ATOM    784  HB1 LEU A  54      59.316  55.370  50.305  1.00  1.00              
ATOM    785  HB2 LEU A  54      59.184  56.928  51.106  1.00  1.00              
ATOM    786  CG  LEU A  54      58.853  55.243  52.385  1.00  1.00              
ATOM    787  HG  LEU A  54      59.204  54.221  52.523  1.00  1.00              
ATOM    788  CD1 LEU A  54      59.052  56.032  53.665  1.00  1.00              
ATOM    789 1HD1 LEU A  54      58.320  55.744  54.413  1.00  1.00              
ATOM    790 2HD1 LEU A  54      60.028  55.809  54.067  1.00  1.00              
ATOM    791 3HD1 LEU A  54      58.984  57.099  53.467  1.00  1.00              
ATOM    792  CD2 LEU A  54      57.367  55.198  52.090  1.00  1.00              
ATOM    793 1HD2 LEU A  54      56.861  54.718  52.923  1.00  1.00              
ATOM    794 2HD2 LEU A  54      56.977  56.208  51.961  1.00  1.00              
ATOM    795 3HD2 LEU A  54      57.186  54.614  51.189  1.00  1.00              
ATOM    796  C   LEU A  54      61.737  54.588  51.388  1.00  1.00              
ATOM    797  O   LEU A  54      62.038  54.028  50.342  1.00  1.00              
ATOM    798  N   ALA A  55      61.909  53.988  52.564  1.00  1.00              
ATOM    799  H   ALA A  55      61.805  54.539  53.407  1.00  1.00              
ATOM    800  CA  ALA A  55      62.323  52.583  52.656  1.00  1.00              
ATOM    801  HA  ALA A  55      62.091  52.078  51.725  1.00  1.00              
ATOM    802  CB  ALA A  55      63.846  52.541  52.820  1.00  1.00              
ATOM    803  HB1 ALA A  55      64.179  51.507  52.747  1.00  1.00              
ATOM    804  HB2 ALA A  55      64.325  53.114  52.024  1.00  1.00              
ATOM    805  HB3 ALA A  55      64.133  52.961  53.784  1.00  1.00              
ATOM    806  C   ALA A  55      61.549  51.846  53.765  1.00  1.00              
ATOM    807  O   ALA A  55      61.917  51.991  54.925  1.00  1.00              
ATOM    808  N   ILE A  56      60.464  51.163  53.368  1.00  1.00              
ATOM    809  H   ILE A  56      60.344  51.218  52.363  1.00  1.00              
ATOM    810  CA  ILE A  56      59.487  50.227  53.971  1.00  1.00              
ATOM    811  HA  ILE A  56      58.952  50.702  54.770  1.00  1.00              
ATOM    812  CB  ILE A  56      58.334  49.962  52.959  1.00  1.00              
ATOM    813  HB  ILE A  56      58.737  49.405  52.118  1.00  1.00              
ATOM    814  CG2 ILE A  56      57.172  49.146  53.573  1.00  1.00              
ATOM    815 1HG2 ILE A  56      56.581  49.762  54.248  1.00  1.00              
ATOM    816 2HG2 ILE A  56      56.532  48.753  52.784  1.00  1.00              
ATOM    817 3HG2 ILE A  56      57.537  48.288  54.132  1.00  1.00              
ATOM    818  CG1 ILE A  56      57.758  51.303  52.424  1.00  1.00              
ATOM    819 1HG1 ILE A  56      58.518  51.800  51.821  1.00  1.00              
ATOM    820 2HG1 ILE A  56      57.527  51.949  53.269  1.00  1.00              
ATOM    821  CD1 ILE A  56      56.497  51.192  51.560  1.00  1.00              
ATOM    822  HD1 ILE A  56      56.236  52.177  51.183  1.00  1.00              
ATOM    823  HD2 ILE A  56      56.683  50.532  50.716  1.00  1.00              
ATOM    824  HD3 ILE A  56      55.653  50.823  52.140  1.00  1.00              
ATOM    825  C   ILE A  56      60.126  48.919  54.489  1.00  1.00              
ATOM    826  O   ILE A  56      59.871  47.837  53.971  1.00  1.00              
ATOM    827  N   PHE A  57      61.001  49.004  55.485  1.00  1.00              
ATOM    828  H   PHE A  57      61.150  49.917  55.904  1.00  1.00              
ATOM    829  CA  PHE A  57      61.641  47.828  56.081  1.00  1.00              
ATOM    830  HA  PHE A  57      62.000  47.170  55.294  1.00  1.00              
ATOM    831  CB  PHE A  57      62.837  48.280  56.943  1.00  1.00              
ATOM    832  HB1 PHE A  57      63.100  47.479  57.638  1.00  1.00              
ATOM    833  HB2 PHE A  57      62.553  49.145  57.546  1.00  1.00              
ATOM    834  CG  PHE A  57      64.066  48.598  56.144  1.00  1.00              
ATOM    835  CD1 PHE A  57      64.313  49.912  55.723  1.00  1.00              
ATOM    836  HD1 PHE A  57      63.656  50.710  56.030  1.00  1.00              
ATOM    837  CE1 PHE A  57      65.399  50.177  54.880  1.00  1.00              
ATOM    838  HE1 PHE A  57      65.560  51.174  54.518  1.00  1.00              
ATOM    839  CZ  PHE A  57      66.255  49.142  54.483  1.00  1.00              
ATOM    840  HZ  PHE A  57      67.078  49.356  53.816  1.00  1.00              
ATOM    841  CE2 PHE A  57      66.033  47.836  54.954  1.00  1.00              
ATOM    842  HE2 PHE A  57      66.677  47.029  54.650  1.00  1.00              
ATOM    843  CD2 PHE A  57      64.938  47.560  55.781  1.00  1.00              
ATOM    844  HD2 PHE A  57      64.747  46.548  56.114  1.00  1.00              
ATOM    845  C   PHE A  57      60.754  47.003  56.990  1.00  1.00              
ATOM    846  O   PHE A  57      60.379  47.576  57.993  1.00  1.00              
ATOM    847  N   ASP A  58      60.536  45.704  56.735  1.00  1.00              
ATOM    848  H   ASP A  58      60.780  45.344  55.819  1.00  1.00              
ATOM    849  CA  ASP A  58      60.275  44.694  57.759  1.00  1.00              
ATOM    850  HA  ASP A  58      59.367  45.019  58.221  1.00  1.00              
ATOM    851  CB  ASP A  58      59.924  43.300  57.249  1.00  1.00              
ATOM    852  HB1 ASP A  58      60.826  42.742  56.999  1.00  1.00              
ATOM    853  HB2 ASP A  58      59.285  43.380  56.368  1.00  1.00              
ATOM    854  CG  ASP A  58      59.141  42.615  58.381  1.00  1.00              
ATOM    855  OD1 ASP A  58      57.967  43.000  58.585  1.00  1.00              
ATOM    856  OD2 ASP A  58      59.699  41.772  59.113  1.00  1.00              
ATOM    857  C   ASP A  58      61.373  44.642  58.830  1.00  1.00              
ATOM    858  O   ASP A  58      62.568  44.719  58.526  1.00  1.00              
ATOM    859  N   ILE A  59      60.982  44.452  60.094  1.00  1.00              
ATOM    860  H   ILE A  59      59.990  44.449  60.288  1.00  1.00              
ATOM    861  CA  ILE A  59      61.948  44.224  61.177  1.00  1.00              
ATOM    862  HA  ILE A  59      62.734  44.969  61.061  1.00  1.00              
ATOM    863  CB  ILE A  59      61.352  44.427  62.591  1.00  1.00              
ATOM    864  HB  ILE A  59      62.053  44.011  63.317  1.00  1.00              
ATOM    865  CG2 ILE A  59      61.252  45.933  62.872  1.00  1.00              
ATOM    866 1HG2 ILE A  59      60.825  46.117  63.859  1.00  1.00              
ATOM    867 2HG2 ILE A  59      62.244  46.385  62.835  1.00  1.00              
ATOM    868 3HG2 ILE A  59      60.626  46.385  62.106  1.00  1.00              
ATOM    869  CG1 ILE A  59      59.992  43.721  62.772  1.00  1.00              
ATOM    870 1HG1 ILE A  59      60.017  42.748  62.285  1.00  1.00              
ATOM    871 2HG1 ILE A  59      59.227  44.316  62.288  1.00  1.00              
ATOM    872  CD1 ILE A  59      59.588  43.509  64.235  1.00  1.00              
ATOM    873  HD1 ILE A  59      58.635  42.979  64.273  1.00  1.00              
ATOM    874  HD2 ILE A  59      60.343  42.908  64.743  1.00  1.00              
ATOM    875  HD3 ILE A  59      59.475  44.466  64.746  1.00  1.00              
ATOM    876  C   ILE A  59      62.672  42.871  61.124  1.00  1.00              
ATOM    877  O   ILE A  59      63.823  42.787  61.560  1.00  1.00              
ATOM    878  N   LYS A  60      62.041  41.806  60.615  1.00  1.00              
ATOM    879  H   LYS A  60      61.136  41.941  60.157  1.00  1.00              
ATOM    880  CA  LYS A  60      62.451  40.418  60.892  1.00  1.00              
ATOM    881  HA  LYS A  60      63.107  40.453  61.760  1.00  1.00              
ATOM    882  CB  LYS A  60      61.220  39.561  61.286  1.00  1.00              
ATOM    883  HB1 LYS A  60      61.418  38.509  61.082  1.00  1.00              
ATOM    884  HB2 LYS A  60      60.368  39.837  60.666  1.00  1.00              
ATOM    885  CG  LYS A  60      60.812  39.644  62.773  1.00  1.00              
ATOM    886  HG1 LYS A  60      59.970  38.966  62.919  1.00  1.00              
ATOM    887  HG2 LYS A  60      60.473  40.652  63.009  1.00  1.00              
ATOM    888  CD  LYS A  60      61.945  39.252  63.744  1.00  1.00              
ATOM    889  HD1 LYS A  60      62.567  40.126  63.947  1.00  1.00              
ATOM    890  HD2 LYS A  60      62.571  38.496  63.267  1.00  1.00              
ATOM    891  CE  LYS A  60      61.450  38.665  65.076  1.00  1.00              
ATOM    892  HE1 LYS A  60      62.318  38.372  65.672  1.00  1.00              
ATOM    893  HE2 LYS A  60      60.861  37.768  64.865  1.00  1.00              
ATOM    894  NZ  LYS A  60      60.629  39.610  65.858  1.00  1.00              
ATOM    895  HZ1 LYS A  60      60.221  39.168  66.684  1.00  1.00              
ATOM    896  HZ2 LYS A  60      61.145  40.420  66.218  1.00  1.00              
ATOM    897  HZ3 LYS A  60      59.800  39.913  65.359  1.00  1.00              
ATOM    898  C   LYS A  60      63.367  39.755  59.857  1.00  1.00              
ATOM    899  O   LYS A  60      63.477  38.532  59.809  1.00  1.00              
ATOM    900  N   MET A  61      64.061  40.560  59.063  1.00  1.00              
ATOM    901  H   MET A  61      63.909  41.550  59.164  1.00  1.00              
ATOM    902  CA  MET A  61      64.913  40.102  57.966  1.00  1.00              
ATOM    903  HA  MET A  61      64.251  39.639  57.236  1.00  1.00              
ATOM    904  CB  MET A  61      65.580  41.320  57.299  1.00  1.00              
ATOM    905  HB1 MET A  61      66.204  40.975  56.475  1.00  1.00              
ATOM    906  HB2 MET A  61      66.228  41.806  58.028  1.00  1.00              
ATOM    907  CG  MET A  61      64.605  42.378  56.763  1.00  1.00              
ATOM    908  HG1 MET A  61      65.188  43.165  56.284  1.00  1.00              
ATOM    909  HG2 MET A  61      64.086  42.831  57.607  1.00  1.00              
ATOM    910  SD  MET A  61      63.352  41.805  55.583  1.00  1.00              
ATOM    911  CE  MET A  61      64.387  41.204  54.220  1.00  1.00              
ATOM    912  HE1 MET A  61      63.754  40.952  53.369  1.00  1.00              
ATOM    913  HE2 MET A  61      65.095  41.976  53.925  1.00  1.00              
ATOM    914  HE3 MET A  61      64.926  40.309  54.526  1.00  1.00              
ATOM    915  C   MET A  61      66.011  39.101  58.361  1.00  1.00              
ATOM    916  O   MET A  61      66.677  39.266  59.392  1.00  1.00              
ATOM    917  N   PRO A  62      66.287  38.116  57.485  1.00  1.00              
ATOM    918  CD  PRO A  62      65.480  37.674  56.350  1.00  1.00              
ATOM    919  HD1 PRO A  62      65.241  38.496  55.675  1.00  1.00              
ATOM    920  HD2 PRO A  62      64.561  37.212  56.714  1.00  1.00              
ATOM    921  CG  PRO A  62      66.314  36.635  55.601  1.00  1.00              
ATOM    922  HG1 PRO A  62      66.869  37.122  54.798  1.00  1.00              
ATOM    923  HG2 PRO A  62      65.699  35.826  55.209  1.00  1.00              
ATOM    924  CB  PRO A  62      67.277  36.128  56.668  1.00  1.00              
ATOM    925  HB1 PRO A  62      68.190  35.725  56.228  1.00  1.00              
ATOM    926  HB2 PRO A  62      66.777  35.365  57.268  1.00  1.00              
ATOM    927  CA  PRO A  62      67.527  37.369  57.529  1.00  1.00              
ATOM    928  HA  PRO A  62      67.738  37.059  58.554  1.00  1.00              
ATOM    929  C   PRO A  62      68.713  38.196  57.003  1.00  1.00              
ATOM    930  O   PRO A  62      68.578  39.216  56.325  1.00  1.00              
ATOM    931  N   ARG A  63      69.914  37.694  57.308  1.00  1.00              
ATOM    932  H   ARG A  63      69.895  36.888  57.913  1.00  1.00              
ATOM    933  CA  ARG A  63      71.249  38.211  56.940  1.00  1.00              
ATOM    934  HA  ARG A  63      71.968  37.447  57.238  1.00  1.00              
ATOM    935  CB  ARG A  63      71.433  38.392  55.420  1.00  1.00              
ATOM    936  HB1 ARG A  63      72.487  38.609  55.239  1.00  1.00              
ATOM    937  HB2 ARG A  63      70.859  39.259  55.100  1.00  1.00              
ATOM    938  CG  ARG A  63      71.012  37.175  54.572  1.00  1.00              
ATOM    939  HG1 ARG A  63      69.991  37.324  54.218  1.00  1.00              
ATOM    940  HG2 ARG A  63      71.025  36.280  55.195  1.00  1.00              
ATOM    941  CD  ARG A  63      71.938  36.903  53.373  1.00  1.00              
ATOM    942  HD1 ARG A  63      71.551  36.033  52.839  1.00  1.00              
ATOM    943  HD2 ARG A  63      72.931  36.663  53.757  1.00  1.00              
ATOM    944  NE  ARG A  63      72.041  38.040  52.438  1.00  1.00              
ATOM    945  HE  ARG A  63      71.568  38.904  52.710  1.00  1.00              
ATOM    946  CZ  ARG A  63      72.766  38.095  51.332  1.00  1.00              
ATOM    947  NH1 ARG A  63      73.507  37.092  50.948  1.00  1.00              
ATOM    948 1HH1 ARG A  63      73.495  36.258  51.503  1.00  1.00              
ATOM    949 2HH1 ARG A  63      74.049  37.155  50.109  1.00  1.00              
ATOM    950  NH2 ARG A  63      72.772  39.158  50.582  1.00  1.00              
ATOM    951 1HH2 ARG A  63      72.127  39.926  50.801  1.00  1.00              
ATOM    952 2HH2 ARG A  63      73.326  39.215  49.753  1.00  1.00              
ATOM    953  C   ARG A  63      71.719  39.453  57.698  1.00  1.00              
ATOM    954  O   ARG A  63      72.900  39.538  58.009  1.00  1.00              
ATOM    955  N   MET A  64      70.811  40.352  58.046  1.00  1.00              
ATOM    956  H   MET A  64      69.870  40.216  57.692  1.00  1.00              
ATOM    957  CA  MET A  64      71.004  41.464  58.982  1.00  1.00              
ATOM    958  HA  MET A  64      71.618  41.156  59.828  1.00  1.00              
ATOM    959  CB  MET A  64      71.632  42.681  58.264  1.00  1.00              
ATOM    960  HB1 MET A  64      71.193  43.603  58.650  1.00  1.00              
ATOM    961  HB2 MET A  64      71.387  42.636  57.202  1.00  1.00              
ATOM    962  CG  MET A  64      73.155  42.794  58.419  1.00  1.00              
ATOM    963  HG1 MET A  64      73.562  43.100  57.455  1.00  1.00              
ATOM    964  HG2 MET A  64      73.579  41.820  58.656  1.00  1.00              
ATOM    965  SD  MET A  64      73.735  44.001  59.651  1.00  1.00              
ATOM    966  CE  MET A  64      73.102  43.265  61.187  1.00  1.00              
ATOM    967  HE1 MET A  64      73.486  43.816  62.045  1.00  1.00              
ATOM    968  HE2 MET A  64      72.013  43.311  61.205  1.00  1.00              
ATOM    969  HE3 MET A  64      73.423  42.226  61.263  1.00  1.00              
ATOM    970  C   MET A  64      69.626  41.879  59.485  1.00  1.00              
ATOM    971  O   MET A  64      68.704  42.001  58.676  1.00  1.00              
ATOM    972  N   ASP A  65      69.482  42.092  60.791  1.00  1.00              
ATOM    973  H   ASP A  65      70.273  42.094  61.424  1.00  1.00              
ATOM    974  CA  ASP A  65      68.189  42.471  61.347  1.00  1.00              
ATOM    975  HA  ASP A  65      67.452  41.772  60.947  1.00  1.00              
ATOM    976  CB  ASP A  65      68.172  42.290  62.864  1.00  1.00              
ATOM    977  HB1 ASP A  65      68.544  41.296  63.122  1.00  1.00              
ATOM    978  HB2 ASP A  65      67.144  42.369  63.222  1.00  1.00              
ATOM    979  CG  ASP A  65      69.024  43.354  63.528  1.00  1.00              
ATOM    980  OD1 ASP A  65      68.432  44.401  63.874  1.00  1.00              
ATOM    981  OD2 ASP A  65      70.255  43.143  63.576  1.00  1.00              
ATOM    982  C   ASP A  65      67.744  43.875  60.906  1.00  1.00              
ATOM    983  O   ASP A  65      68.550  44.747  60.553  1.00  1.00              
ATOM    984  N   GLY A  66      66.430  44.097  60.910  1.00  1.00              
ATOM    985  H   GLY A  66      65.788  43.359  61.181  1.00  1.00              
ATOM    986  CA  GLY A  66      65.876  45.363  60.456  1.00  1.00              
ATOM    987  HA1 GLY A  66      64.792  45.277  60.410  1.00  1.00              
ATOM    988  HA2 GLY A  66      66.240  45.577  59.452  1.00  1.00              
ATOM    989  C   GLY A  66      66.218  46.541  61.352  1.00  1.00              
ATOM    990  O   GLY A  66      66.301  47.655  60.857  1.00  1.00              
ATOM    991  N   MET A  67      66.486  46.329  62.640  1.00  1.00              
ATOM    992  H   MET A  67      66.577  45.377  62.980  1.00  1.00              
ATOM    993  CA  MET A  67      66.884  47.406  63.550  1.00  1.00              
ATOM    994  HA  MET A  67      66.258  48.274  63.353  1.00  1.00              
ATOM    995  CB  MET A  67      66.621  46.974  65.002  1.00  1.00              
ATOM    996  HB1 MET A  67      66.941  47.766  65.680  1.00  1.00              
ATOM    997  HB2 MET A  67      67.194  46.078  65.232  1.00  1.00              
ATOM    998  CG  MET A  67      65.122  46.704  65.224  1.00  1.00              
ATOM    999  HG1 MET A  67      64.726  46.097  64.410  1.00  1.00              
ATOM   1000  HG2 MET A  67      64.597  47.659  65.206  1.00  1.00              
ATOM   1001  SD  MET A  67      64.703  45.854  66.764  1.00  1.00              
ATOM   1002  CE  MET A  67      65.190  44.153  66.364  1.00  1.00              
ATOM   1003  HE1 MET A  67      64.969  43.505  67.214  1.00  1.00              
ATOM   1004  HE2 MET A  67      64.629  43.805  65.497  1.00  1.00              
ATOM   1005  HE3 MET A  67      66.258  44.111  66.147  1.00  1.00              
ATOM   1006  C   MET A  67      68.332  47.861  63.316  1.00  1.00              
ATOM   1007  O   MET A  67      68.624  49.062  63.331  1.00  1.00              
ATOM   1008  N   GLU A  68      69.235  46.940  62.998  1.00  1.00              
ATOM   1009  H   GLU A  68      68.991  45.952  63.122  1.00  1.00              
ATOM   1010  CA  GLU A  68      70.574  47.276  62.523  1.00  1.00              
ATOM   1011  HA  GLU A  68      71.001  48.012  63.204  1.00  1.00              
ATOM   1012  CB  GLU A  68      71.468  46.025  62.574  1.00  1.00              
ATOM   1013  HB1 GLU A  68      72.273  46.114  61.849  1.00  1.00              
ATOM   1014  HB2 GLU A  68      70.877  45.170  62.254  1.00  1.00              
ATOM   1015  CG  GLU A  68      72.079  45.760  63.971  1.00  1.00              
ATOM   1016  HG1 GLU A  68      72.329  44.701  64.045  1.00  1.00              
ATOM   1017  HG2 GLU A  68      71.349  45.991  64.749  1.00  1.00              
ATOM   1018  CD  GLU A  68      73.368  46.560  64.206  1.00  1.00              
ATOM   1019  OE1 GLU A  68      74.477  46.050  63.942  1.00  1.00              
ATOM   1020  OE2 GLU A  68      73.325  47.791  64.438  1.00  1.00              
ATOM   1021  C   GLU A  68      70.578  47.922  61.138  1.00  1.00              
ATOM   1022  O   GLU A  68      71.390  48.839  60.915  1.00  1.00              
ATOM   1023  N   LEU A  69      69.680  47.520  60.219  1.00  1.00              
ATOM   1024  H   LEU A  69      69.093  46.707  60.403  1.00  1.00              
ATOM   1025  CA  LEU A  69      69.551  48.269  58.968  1.00  1.00              
ATOM   1026  HA  LEU A  69      70.589  48.484  58.726  1.00  1.00              
ATOM   1027  CB  LEU A  69      69.020  47.480  57.765  1.00  1.00              
ATOM   1028  HB1 LEU A  69      68.033  47.858  57.494  1.00  1.00              
ATOM   1029  HB2 LEU A  69      68.941  46.417  57.998  1.00  1.00              
ATOM   1030  CG  LEU A  69      70.026  47.704  56.611  1.00  1.00              
ATOM   1031  HG  LEU A  69      70.447  48.710  56.661  1.00  1.00              
ATOM   1032  CD1 LEU A  69      71.181  46.702  56.678  1.00  1.00              
ATOM   1033 1HD1 LEU A  69      71.917  46.925  55.908  1.00  1.00              
ATOM   1034 2HD1 LEU A  69      71.650  46.732  57.659  1.00  1.00              
ATOM   1035 3HD1 LEU A  69      70.797  45.694  56.521  1.00  1.00              
ATOM   1036  CD2 LEU A  69      69.369  47.615  55.255  1.00  1.00              
ATOM   1037 1HD2 LEU A  69      70.114  47.727  54.470  1.00  1.00              
ATOM   1038 2HD2 LEU A  69      68.859  46.659  55.161  1.00  1.00              
ATOM   1039 3HD2 LEU A  69      68.662  48.433  55.168  1.00  1.00              
ATOM   1040  C   LEU A  69      68.966  49.681  59.126  1.00  1.00              
ATOM   1041  O   LEU A  69      69.441  50.606  58.463  1.00  1.00              
ATOM   1042  N   LEU A  70      68.050  49.873  60.075  1.00  1.00              
ATOM   1043  H   LEU A  70      67.672  49.047  60.537  1.00  1.00              
ATOM   1044  CA  LEU A  70      67.565  51.189  60.492  1.00  1.00              
ATOM   1045  HA  LEU A  70      67.166  51.690  59.610  1.00  1.00              
ATOM   1046  CB  LEU A  70      66.424  51.029  61.520  1.00  1.00              
ATOM   1047  HB1 LEU A  70      66.261  51.991  62.008  1.00  1.00              
ATOM   1048  HB2 LEU A  70      66.737  50.330  62.290  1.00  1.00              
ATOM   1049  CG  LEU A  70      65.072  50.552  60.942  1.00  1.00              
ATOM   1050  HG  LEU A  70      65.196  49.663  60.338  1.00  1.00              
ATOM   1051  CD1 LEU A  70      64.101  50.236  62.085  1.00  1.00              
ATOM   1052 1HD1 LEU A  70      63.085  50.135  61.702  1.00  1.00              
ATOM   1053 2HD1 LEU A  70      64.389  49.288  62.536  1.00  1.00              
ATOM   1054 3HD1 LEU A  70      64.146  51.012  62.845  1.00  1.00              
ATOM   1055  CD2 LEU A  70      64.461  51.597  60.019  1.00  1.00              
ATOM   1056 1HD2 LEU A  70      63.421  51.350  59.804  1.00  1.00              
ATOM   1057 2HD2 LEU A  70      64.536  52.581  60.478  1.00  1.00              
ATOM   1058 3HD2 LEU A  70      65.008  51.569  59.080  1.00  1.00              
ATOM   1059  C   LEU A  70      68.686  52.089  60.999  1.00  1.00              
ATOM   1060  O   LEU A  70      68.857  53.184  60.459  1.00  1.00              
ATOM   1061  N   ARG A  71      69.501  51.611  61.951  1.00  1.00              
ATOM   1062  H   ARG A  71      69.279  50.697  62.347  1.00  1.00              
ATOM   1063  CA  ARG A  71      70.720  52.314  62.407  1.00  1.00              
ATOM   1064  HA  ARG A  71      70.434  53.226  62.933  1.00  1.00              
ATOM   1065  CB  ARG A  71      71.449  51.375  63.373  1.00  1.00              
ATOM   1066  HB1 ARG A  71      71.717  50.468  62.832  1.00  1.00              
ATOM   1067  HB2 ARG A  71      70.765  51.087  64.173  1.00  1.00              
ATOM   1068  CG  ARG A  71      72.716  51.965  64.006  1.00  1.00              
ATOM   1069  HG1 ARG A  71      72.444  52.692  64.773  1.00  1.00              
ATOM   1070  HG2 ARG A  71      73.344  52.438  63.251  1.00  1.00              
ATOM   1071  CD  ARG A  71      73.478  50.794  64.624  1.00  1.00              
ATOM   1072  HD1 ARG A  71      73.745  50.109  63.816  1.00  1.00              
ATOM   1073  HD2 ARG A  71      72.819  50.267  65.319  1.00  1.00              
ATOM   1074  NE  ARG A  71      74.709  51.193  65.322  1.00  1.00              
ATOM   1075  HE  ARG A  71      74.940  52.171  65.360  1.00  1.00              
ATOM   1076  CZ  ARG A  71      75.529  50.333  65.901  1.00  1.00              
ATOM   1077  NH1 ARG A  71      75.345  49.043  65.859  1.00  1.00              
ATOM   1078 1HH1 ARG A  71      74.547  48.662  65.331  1.00  1.00              
ATOM   1079 2HH1 ARG A  71      75.966  48.391  66.291  1.00  1.00              
ATOM   1080  NH2 ARG A  71      76.576  50.761  66.548  1.00  1.00              
ATOM   1081 1HH2 ARG A  71      76.762  51.744  66.619  1.00  1.00              
ATOM   1082 2HH2 ARG A  71      77.186  50.098  66.986  1.00  1.00              
ATOM   1083  C   ARG A  71      71.605  52.736  61.219  1.00  1.00              
ATOM   1084  O   ARG A  71      72.003  53.898  61.094  1.00  1.00              
ATOM   1085  N   ARG A  72      71.905  51.785  60.324  1.00  1.00              
ATOM   1086  H   ARG A  72      71.511  50.865  60.494  1.00  1.00              
ATOM   1087  CA  ARG A  72      72.857  51.986  59.207  1.00  1.00              
ATOM   1088  HA  ARG A  72      73.801  52.360  59.609  1.00  1.00              
ATOM   1089  CB  ARG A  72      73.118  50.654  58.477  1.00  1.00              
ATOM   1090  HB1 ARG A  72      73.549  50.853  57.495  1.00  1.00              
ATOM   1091  HB2 ARG A  72      72.166  50.141  58.328  1.00  1.00              
ATOM   1092  CG  ARG A  72      74.095  49.749  59.227  1.00  1.00              
ATOM   1093  HG1 ARG A  72      73.940  49.911  60.288  1.00  1.00              
ATOM   1094  HG2 ARG A  72      75.120  50.037  58.987  1.00  1.00              
ATOM   1095  CD  ARG A  72      73.861  48.272  58.850  1.00  1.00              
ATOM   1096  HD1 ARG A  72      74.055  48.148  57.783  1.00  1.00              
ATOM   1097  HD2 ARG A  72      72.816  48.023  59.028  1.00  1.00              
ATOM   1098  NE  ARG A  72      74.699  47.316  59.605  1.00  1.00              
ATOM   1099  HE  ARG A  72      75.181  46.608  59.075  1.00  1.00              
ATOM   1100  CZ  ARG A  72      74.772  47.199  60.919  1.00  1.00              
ATOM   1101  NH1 ARG A  72      74.082  47.946  61.725  1.00  1.00              
ATOM   1102 1HH1 ARG A  72      73.284  48.446  61.365  1.00  1.00              
ATOM   1103 2HH1 ARG A  72      74.139  47.764  62.726  1.00  1.00              
ATOM   1104  NH2 ARG A  72      75.530  46.301  61.468  1.00  1.00              
ATOM   1105 1HH2 ARG A  72      75.963  45.590  60.917  1.00  1.00              
ATOM   1106 2HH2 ARG A  72      75.356  46.119  62.464  1.00  1.00              
ATOM   1107  C   ARG A  72      72.434  53.014  58.160  1.00  1.00              
ATOM   1108  O   ARG A  72      73.165  53.958  57.844  1.00  1.00              
ATOM   1109  N   LEU A  73      71.251  52.808  57.590  1.00  1.00              
ATOM   1110  H   LEU A  73      70.699  52.016  57.911  1.00  1.00              
ATOM   1111  CA  LEU A  73      70.642  53.736  56.642  1.00  1.00              
ATOM   1112  HA  LEU A  73      71.254  53.824  55.745  1.00  1.00              
ATOM   1113  CB  LEU A  73      69.261  53.149  56.280  1.00  1.00              
ATOM   1114  HB1 LEU A  73      68.733  52.872  57.195  1.00  1.00              
ATOM   1115  HB2 LEU A  73      69.445  52.227  55.725  1.00  1.00              
ATOM   1116  CG  LEU A  73      68.323  54.045  55.445  1.00  1.00              
ATOM   1117  HG  LEU A  73      68.909  54.533  54.670  1.00  1.00              
ATOM   1118  CD1 LEU A  73      67.250  53.178  54.789  1.00  1.00              
ATOM   1119 1HD1 LEU A  73      66.613  53.787  54.147  1.00  1.00              
ATOM   1120 2HD1 LEU A  73      67.709  52.396  54.187  1.00  1.00              
ATOM   1121 3HD1 LEU A  73      66.646  52.724  55.574  1.00  1.00              
ATOM   1122  CD2 LEU A  73      67.571  55.097  56.267  1.00  1.00              
ATOM   1123 1HD2 LEU A  73      66.736  55.502  55.697  1.00  1.00              
ATOM   1124 2HD2 LEU A  73      67.182  54.664  57.189  1.00  1.00              
ATOM   1125 3HD2 LEU A  73      68.227  55.930  56.503  1.00  1.00              
ATOM   1126  C   LEU A  73      70.533  55.102  57.286  1.00  1.00              
ATOM   1127  O   LEU A  73      70.896  56.069  56.640  1.00  1.00              
ATOM   1128  N   ARG A  74      70.149  55.170  58.567  1.00  1.00              
ATOM   1129  H   ARG A  74      69.854  54.318  59.034  1.00  1.00              
ATOM   1130  CA  ARG A  74      70.084  56.427  59.309  1.00  1.00              
ATOM   1131  HA  ARG A  74      69.518  57.114  58.687  1.00  1.00              
ATOM   1132  CB  ARG A  74      69.284  56.172  60.601  1.00  1.00              
ATOM   1133  HB1 ARG A  74      69.862  55.520  61.256  1.00  1.00              
ATOM   1134  HB2 ARG A  74      68.359  55.657  60.336  1.00  1.00              
ATOM   1135  CG  ARG A  74      68.885  57.415  61.400  1.00  1.00              
ATOM   1136  HG1 ARG A  74      69.788  57.893  61.782  1.00  1.00              
ATOM   1137  HG2 ARG A  74      68.290  57.103  62.260  1.00  1.00              
ATOM   1138  CD  ARG A  74      68.090  58.445  60.592  1.00  1.00              
ATOM   1139  HD1 ARG A  74      68.658  58.750  59.712  1.00  1.00              
ATOM   1140  HD2 ARG A  74      68.013  59.320  61.224  1.00  1.00              
ATOM   1141  NE  ARG A  74      66.725  57.998  60.226  1.00  1.00              
ATOM   1142  HE  ARG A  74      66.077  57.749  60.968  1.00  1.00              
ATOM   1143  CZ  ARG A  74      66.222  57.913  59.003  1.00  1.00              
ATOM   1144  NH1 ARG A  74      66.911  58.014  57.905  1.00  1.00              
ATOM   1145 1HH1 ARG A  74      67.910  58.178  57.897  1.00  1.00              
ATOM   1146 2HH1 ARG A  74      66.400  58.030  57.029  1.00  1.00              
ATOM   1147  NH2 ARG A  74      64.959  57.716  58.814  1.00  1.00              
ATOM   1148 1HH2 ARG A  74      64.262  57.868  59.551  1.00  1.00              
ATOM   1149 2HH2 ARG A  74      64.630  57.737  57.863  1.00  1.00              
ATOM   1150  C   ARG A  74      71.416  57.143  59.542  1.00  1.00              
ATOM   1151  O   ARG A  74      71.420  58.357  59.724  1.00  1.00              
ATOM   1152  N   GLN A  75      72.536  56.428  59.463  1.00  1.00              
ATOM   1153  H   GLN A  75      72.460  55.419  59.469  1.00  1.00              
ATOM   1154  CA  GLN A  75      73.877  57.020  59.346  1.00  1.00              
ATOM   1155  HA  GLN A  75      73.911  57.925  59.955  1.00  1.00              
ATOM   1156  CB  GLN A  75      74.860  55.991  59.951  1.00  1.00              
ATOM   1157  HB1 GLN A  75      74.941  55.132  59.286  1.00  1.00              
ATOM   1158  HB2 GLN A  75      74.445  55.642  60.899  1.00  1.00              
ATOM   1159  CG  GLN A  75      76.275  56.520  60.237  1.00  1.00              
ATOM   1160  HG1 GLN A  75      76.195  57.429  60.833  1.00  1.00              
ATOM   1161  HG2 GLN A  75      76.768  56.770  59.298  1.00  1.00              
ATOM   1162  CD  GLN A  75      77.156  55.518  60.996  1.00  1.00              
ATOM   1163  OE1 GLN A  75      76.837  54.358  61.209  1.00  1.00              
ATOM   1164  NE2 GLN A  75      78.315  55.934  61.459  1.00  1.00              
ATOM   1165 1HE2 GLN A  75      78.613  56.882  61.307  1.00  1.00              
ATOM   1166 2HE2 GLN A  75      78.874  55.252  61.938  1.00  1.00              
ATOM   1167  C   GLN A  75      74.268  57.428  57.913  1.00  1.00              
ATOM   1168  O   GLN A  75      75.140  58.279  57.755  1.00  1.00              
ATOM   1169  N   LYS A  76      73.649  56.850  56.868  1.00  1.00              
ATOM   1170  H   LYS A  76      72.972  56.122  57.069  1.00  1.00              
ATOM   1171  CA  LYS A  76      73.960  57.159  55.446  1.00  1.00              
ATOM   1172  HA  LYS A  76      74.955  57.606  55.415  1.00  1.00              
ATOM   1173  CB  LYS A  76      74.044  55.799  54.684  1.00  1.00              
ATOM   1174  HB1 LYS A  76      73.049  55.354  54.624  1.00  1.00              
ATOM   1175  HB2 LYS A  76      74.666  55.131  55.282  1.00  1.00              
ATOM   1176  CG  LYS A  76      74.657  55.859  53.263  1.00  1.00              
ATOM   1177  HG1 LYS A  76      75.407  56.651  53.269  1.00  1.00              
ATOM   1178  HG2 LYS A  76      73.885  56.151  52.550  1.00  1.00              
ATOM   1179  CD  LYS A  76      75.376  54.580  52.748  1.00  1.00              
ATOM   1180  HD1 LYS A  76      76.040  54.212  53.532  1.00  1.00              
ATOM   1181  HD2 LYS A  76      76.009  54.896  51.916  1.00  1.00              
ATOM   1182  CE  LYS A  76      74.498  53.414  52.238  1.00  1.00              
ATOM   1183  HE1 LYS A  76      73.780  53.814  51.517  1.00  1.00              
ATOM   1184  HE2 LYS A  76      73.933  53.002  53.078  1.00  1.00              
ATOM   1185  NZ  LYS A  76      75.305  52.335  51.580  1.00  1.00              
ATOM   1186  HZ1 LYS A  76      74.746  51.574  51.182  1.00  1.00              
ATOM   1187  HZ2 LYS A  76      75.845  52.673  50.791  1.00  1.00              
ATOM   1188  HZ3 LYS A  76      75.948  51.876  52.207  1.00  1.00              
ATOM   1189  C   LYS A  76      73.046  58.193  54.774  1.00  1.00              
ATOM   1190  O   LYS A  76      73.399  58.717  53.719  1.00  1.00              
ATOM   1191  N   SER A  77      71.896  58.493  55.372  1.00  1.00              
ATOM   1192  H   SER A  77      71.648  57.930  56.178  1.00  1.00              
ATOM   1193  CA  SER A  77      70.891  59.478  54.962  1.00  1.00              
ATOM   1194  HA  SER A  77      71.353  60.462  54.868  1.00  1.00              
ATOM   1195  CB  SER A  77      70.273  59.084  53.620  1.00  1.00              
ATOM   1196  HB1 SER A  77      69.313  59.582  53.481  1.00  1.00              
ATOM   1197  HB2 SER A  77      70.128  58.004  53.596  1.00  1.00              
ATOM   1198  OG  SER A  77      71.120  59.468  52.566  1.00  1.00              
ATOM   1199  HG  SER A  77      72.042  59.331  52.857  1.00  1.00              
ATOM   1200  C   SER A  77      69.773  59.566  55.987  1.00  1.00              
ATOM   1201  O   SER A  77      69.476  58.628  56.728  1.00  1.00              
ATOM   1202  N   ASP A  78      69.065  60.679  55.951  1.00  1.00              
ATOM   1203  H   ASP A  78      69.340  61.447  55.336  1.00  1.00              
ATOM   1204  CA  ASP A  78      67.855  60.942  56.708  1.00  1.00              
ATOM   1205  HA  ASP A  78      67.859  60.301  57.584  1.00  1.00              
ATOM   1206  CB  ASP A  78      67.905  62.371  57.261  1.00  1.00              
ATOM   1207  HB1 ASP A  78      68.793  62.473  57.888  1.00  1.00              
ATOM   1208  HB2 ASP A  78      67.037  62.525  57.903  1.00  1.00              
ATOM   1209  CG  ASP A  78      67.941  63.454  56.185  1.00  1.00              
ATOM   1210  OD1 ASP A  78      68.480  63.178  55.087  1.00  1.00              
ATOM   1211  OD2 ASP A  78      67.450  64.550  56.514  1.00  1.00              
ATOM   1212  C   ASP A  78      66.576  60.626  55.932  1.00  1.00              
ATOM   1213  O   ASP A  78      65.487  60.958  56.408  1.00  1.00              
ATOM   1214  N   LEU A  79      66.700  59.903  54.803  1.00  1.00              
ATOM   1215  H   LEU A  79      67.626  59.712  54.457  1.00  1.00              
ATOM   1216  CA  LEU A  79      65.528  59.443  54.063  1.00  1.00              
ATOM   1217  HA  LEU A  79      65.094  60.372  53.697  1.00  1.00              
ATOM   1218  CB  LEU A  79      65.813  58.620  52.792  1.00  1.00              
ATOM   1219  HB1 LEU A  79      66.603  59.093  52.208  1.00  1.00              
ATOM   1220  HB2 LEU A  79      64.906  58.665  52.187  1.00  1.00              
ATOM   1221  CG  LEU A  79      66.138  57.132  53.011  1.00  1.00              
ATOM   1222  HG  LEU A  79      65.529  56.708  53.807  1.00  1.00              
ATOM   1223  CD1 LEU A  79      65.857  56.325  51.746  1.00  1.00              
ATOM   1224 1HD1 LEU A  79      66.065  55.272  51.920  1.00  1.00              
ATOM   1225 2HD1 LEU A  79      64.809  56.431  51.468  1.00  1.00              
ATOM   1226 3HD1 LEU A  79      66.476  56.692  50.928  1.00  1.00              
ATOM   1227  CD2 LEU A  79      67.611  56.984  53.358  1.00  1.00              
ATOM   1228 1HD2 LEU A  79      67.843  55.932  53.442  1.00  1.00              
ATOM   1229 2HD2 LEU A  79      68.216  57.421  52.565  1.00  1.00              
ATOM   1230 3HD2 LEU A  79      67.824  57.470  54.310  1.00  1.00              
ATOM   1231  C   LEU A  79      64.516  58.804  54.980  1.00  1.00              
ATOM   1232  O   LEU A  79      64.906  58.042  55.893  1.00  1.00              
ATOM   1233  N   PRO A  80      63.220  59.098  54.802  1.00  1.00              
ATOM   1234  CD  PRO A  80      62.603  60.051  53.891  1.00  1.00              
ATOM   1235  HD1 PRO A  80      63.011  59.978  52.885  1.00  1.00              
ATOM   1236  HD2 PRO A  80      62.754  61.056  54.283  1.00  1.00              
ATOM   1237  CG  PRO A  80      61.107  59.716  53.894  1.00  1.00              
ATOM   1238  HG1 PRO A  80      60.879  58.980  53.127  1.00  1.00              
ATOM   1239  HG2 PRO A  80      60.490  60.603  53.766  1.00  1.00              
ATOM   1240  CB  PRO A  80      60.885  59.083  55.260  1.00  1.00              
ATOM   1241  HB1 PRO A  80      60.087  58.341  55.243  1.00  1.00              
ATOM   1242  HB2 PRO A  80      60.675  59.866  55.989  1.00  1.00              
ATOM   1243  CA  PRO A  80      62.234  58.449  55.607  1.00  1.00              
ATOM   1244  HA  PRO A  80      62.433  58.675  56.653  1.00  1.00              
ATOM   1245  C   PRO A  80      62.317  56.965  55.395  1.00  1.00              
ATOM   1246  O   PRO A  80      62.289  56.453  54.270  1.00  1.00              
ATOM   1247  N   VAL A  81      62.427  56.270  56.502  1.00  1.00              
ATOM   1248  H   VAL A  81      62.383  56.732  57.395  1.00  1.00              
ATOM   1249  CA  VAL A  81      61.969  54.895  56.477  1.00  1.00              
ATOM   1250  HA  VAL A  81      62.189  54.427  55.521  1.00  1.00              
ATOM   1251  CB  VAL A  81      62.668  54.001  57.500  1.00  1.00              
ATOM   1252  HB  VAL A  81      62.319  52.977  57.386  1.00  1.00              
ATOM   1253  CG1 VAL A  81      64.180  54.025  57.241  1.00  1.00              
ATOM   1254 1HG1 VAL A  81      64.696  53.351  57.913  1.00  1.00              
ATOM   1255 2HG1 VAL A  81      64.381  53.706  56.219  1.00  1.00              
ATOM   1256 3HG1 VAL A  81      64.587  55.023  57.391  1.00  1.00              
ATOM   1257  CG2 VAL A  81      62.376  54.441  58.929  1.00  1.00              
ATOM   1258 1HG2 VAL A  81      62.876  53.760  59.604  1.00  1.00              
ATOM   1259 2HG2 VAL A  81      62.737  55.455  59.093  1.00  1.00              
ATOM   1260 3HG2 VAL A  81      61.306  54.390  59.127  1.00  1.00              
ATOM   1261  C   VAL A  81      60.456  54.902  56.632  1.00  1.00              
ATOM   1262  O   VAL A  81      59.888  55.813  57.216  1.00  1.00              
ATOM   1263  N   ILE A  82      59.833  53.828  56.156  1.00  1.00              
ATOM   1264  H   ILE A  82      60.438  53.111  55.748  1.00  1.00              
ATOM   1265  CA  ILE A  82      58.648  53.334  56.824  1.00  1.00              
ATOM   1266  HA  ILE A  82      58.526  53.852  57.780  1.00  1.00              
ATOM   1267  CB  ILE A  82      57.340  53.424  56.013  1.00  1.00              
ATOM   1268  HB  ILE A  82      57.569  53.537  54.955  1.00  1.00              
ATOM   1269  CG2 ILE A  82      56.416  52.197  56.168  1.00  1.00              
ATOM   1270 1HG2 ILE A  82      55.551  52.279  55.512  1.00  1.00              
ATOM   1271 2HG2 ILE A  82      56.946  51.285  55.905  1.00  1.00              
ATOM   1272 3HG2 ILE A  82      56.072  52.118  57.201  1.00  1.00              
ATOM   1273  CG1 ILE A  82      56.599  54.690  56.516  1.00  1.00              
ATOM   1274 1HG1 ILE A  82      57.275  55.541  56.455  1.00  1.00              
ATOM   1275 2HG1 ILE A  82      56.348  54.552  57.568  1.00  1.00              
ATOM   1276  CD1 ILE A  82      55.320  55.050  55.766  1.00  1.00              
ATOM   1277  HD1 ILE A  82      54.955  55.999  56.151  1.00  1.00              
ATOM   1278  HD2 ILE A  82      55.523  55.153  54.703  1.00  1.00              
ATOM   1279  HD3 ILE A  82      54.550  54.295  55.922  1.00  1.00              
ATOM   1280  C   ILE A  82      59.136  51.950  57.205  1.00  1.00              
ATOM   1281  O   ILE A  82      59.968  51.371  56.513  1.00  1.00              
ATOM   1282  N   PHE A  83      58.703  51.434  58.327  1.00  1.00              
ATOM   1283  H   PHE A  83      58.057  51.957  58.915  1.00  1.00              
ATOM   1284  CA  PHE A  83      59.070  50.098  58.679  1.00  1.00              
ATOM   1285  HA  PHE A  83      59.590  49.655  57.844  1.00  1.00              
ATOM   1286  CB  PHE A  83      60.099  50.070  59.837  1.00  1.00              
ATOM   1287  HB1 PHE A  83      60.920  50.730  59.558  1.00  1.00              
ATOM   1288  HB2 PHE A  83      60.530  49.072  59.872  1.00  1.00              
ATOM   1289  CG  PHE A  83      59.707  50.418  61.267  1.00  1.00              
ATOM   1290  CD1 PHE A  83      59.367  51.732  61.624  1.00  1.00              
ATOM   1291  HD1 PHE A  83      59.285  52.484  60.857  1.00  1.00              
ATOM   1292  CE1 PHE A  83      59.181  52.080  62.977  1.00  1.00              
ATOM   1293  HE1 PHE A  83      58.912  53.093  63.240  1.00  1.00              
ATOM   1294  CZ  PHE A  83      59.354  51.114  63.985  1.00  1.00              
ATOM   1295  HZ  PHE A  83      59.195  51.373  65.021  1.00  1.00              
ATOM   1296  CE2 PHE A  83      59.680  49.794  63.635  1.00  1.00              
ATOM   1297  HE2 PHE A  83      59.790  49.044  64.405  1.00  1.00              
ATOM   1298  CD2 PHE A  83      59.859  49.454  62.282  1.00  1.00              
ATOM   1299  HD2 PHE A  83      60.131  48.449  62.015  1.00  1.00              
ATOM   1300  C   PHE A  83      57.801  49.276  58.828  1.00  1.00              
ATOM   1301  O   PHE A  83      56.998  49.545  59.730  1.00  1.00              
ATOM   1302  N   LEU A  84      57.609  48.349  57.863  1.00  1.00              
ATOM   1303  H   LEU A  84      58.381  48.220  57.225  1.00  1.00              
ATOM   1304  CA  LEU A  84      56.812  47.155  58.125  1.00  1.00              
ATOM   1305  HA  LEU A  84      55.785  47.470  58.295  1.00  1.00              
ATOM   1306  CB  LEU A  84      56.868  46.188  56.921  1.00  1.00              
ATOM   1307  HB1 LEU A  84      56.762  45.162  57.279  1.00  1.00              
ATOM   1308  HB2 LEU A  84      57.850  46.263  56.455  1.00  1.00              
ATOM   1309  CG  LEU A  84      55.786  46.427  55.859  1.00  1.00              
ATOM   1310  HG  LEU A  84      55.771  47.486  55.601  1.00  1.00              
ATOM   1311  CD1 LEU A  84      56.092  45.613  54.597  1.00  1.00              
ATOM   1312 1HD1 LEU A  84      55.325  45.787  53.844  1.00  1.00              
ATOM   1313 2HD1 LEU A  84      57.057  45.919  54.191  1.00  1.00              
ATOM   1314 3HD1 LEU A  84      56.144  44.548  54.825  1.00  1.00              
ATOM   1315  CD2 LEU A  84      54.389  46.017  56.334  1.00  1.00              
ATOM   1316 1HD2 LEU A  84      53.650  46.364  55.615  1.00  1.00              
ATOM   1317 2HD2 LEU A  84      54.332  44.937  56.435  1.00  1.00              
ATOM   1318 3HD2 LEU A  84      54.162  46.460  57.301  1.00  1.00              
ATOM   1319  C   LEU A  84      57.255  46.436  59.403  1.00  1.00              
ATOM   1320  O   LEU A  84      58.454  46.311  59.665  1.00  1.00              
ATOM   1321  N   THR A  85      56.280  45.892  60.143  1.00  1.00              
ATOM   1322  H   THR A  85      55.315  46.099  59.918  1.00  1.00              
ATOM   1323  CA  THR A  85      56.542  45.011  61.291  1.00  1.00              
ATOM   1324  HA  THR A  85      57.551  44.630  61.183  1.00  1.00              
ATOM   1325  CB  THR A  85      56.454  45.785  62.629  1.00  1.00              
ATOM   1326  HB  THR A  85      56.761  45.119  63.436  1.00  1.00              
ATOM   1327  CG2 THR A  85      57.352  47.020  62.687  1.00  1.00              
ATOM   1328 1HG2 THR A  85      57.394  47.392  63.708  1.00  1.00              
ATOM   1329 2HG2 THR A  85      58.357  46.755  62.371  1.00  1.00              
ATOM   1330 3HG2 THR A  85      56.966  47.803  62.033  1.00  1.00              
ATOM   1331  OG1 THR A  85      55.139  46.213  62.885  1.00  1.00              
ATOM   1332  HG1 THR A  85      55.159  46.834  63.661  1.00  1.00              
ATOM   1333  C   THR A  85      55.654  43.780  61.325  1.00  1.00              
ATOM   1334  O   THR A  85      54.781  43.596  60.494  1.00  1.00              
ATOM   1335  N   SER A  86      55.892  42.893  62.283  1.00  1.00              
ATOM   1336  H   SER A  86      56.583  43.146  62.973  1.00  1.00              
ATOM   1337  CA  SER A  86      55.165  41.635  62.501  1.00  1.00              
ATOM   1338  HA  SER A  86      54.987  41.121  61.556  1.00  1.00              
ATOM   1339  CB  SER A  86      56.146  40.818  63.357  1.00  1.00              
ATOM   1340  HB1 SER A  86      56.300  41.355  64.294  1.00  1.00              
ATOM   1341  HB2 SER A  86      57.107  40.763  62.842  1.00  1.00              
ATOM   1342  OG  SER A  86      55.743  39.505  63.662  1.00  1.00              
ATOM   1343  HG  SER A  86      56.294  39.256  64.434  1.00  1.00              
ATOM   1344  C   SER A  86      53.830  41.844  63.235  1.00  1.00              
ATOM   1345  O   SER A  86      53.382  42.975  63.447  1.00  1.00              
ATOM   1346  N   LYS A  87      53.226  40.746  63.696  1.00  1.00              
ATOM   1347  H   LYS A  87      53.724  39.877  63.526  1.00  1.00              
ATOM   1348  CA  LYS A  87      52.377  40.763  64.888  1.00  1.00              
ATOM   1349  HA  LYS A  87      51.833  41.695  64.936  1.00  1.00              
ATOM   1350  CB  LYS A  87      51.389  39.583  64.862  1.00  1.00              
ATOM   1351  HB1 LYS A  87      51.076  39.344  65.880  1.00  1.00              
ATOM   1352  HB2 LYS A  87      51.914  38.704  64.484  1.00  1.00              
ATOM   1353  CG  LYS A  87      50.131  39.809  64.008  1.00  1.00              
ATOM   1354  HG1 LYS A  87      49.771  38.819  63.723  1.00  1.00              
ATOM   1355  HG2 LYS A  87      50.388  40.325  63.087  1.00  1.00              
ATOM   1356  CD  LYS A  87      48.962  40.515  64.729  1.00  1.00              
ATOM   1357  HD1 LYS A  87      49.030  40.356  65.806  1.00  1.00              
ATOM   1358  HD2 LYS A  87      48.052  40.009  64.406  1.00  1.00              
ATOM   1359  CE  LYS A  87      48.749  42.008  64.434  1.00  1.00              
ATOM   1360  HE1 LYS A  87      47.729  42.250  64.744  1.00  1.00              
ATOM   1361  HE2 LYS A  87      48.830  42.187  63.358  1.00  1.00              
ATOM   1362  NZ  LYS A  87      49.676  42.896  65.165  1.00  1.00              
ATOM   1363  HZ1 LYS A  87      49.320  43.835  65.225  1.00  1.00              
ATOM   1364  HZ2 LYS A  87      49.842  42.560  66.121  1.00  1.00              
ATOM   1365  HZ3 LYS A  87      50.562  42.978  64.681  1.00  1.00              
ATOM   1366  C   LYS A  87      53.238  40.654  66.147  1.00  1.00              
ATOM   1367  O   LYS A  87      53.988  39.702  66.318  1.00  1.00              
ATOM   1368  N   ASP A  88      53.073  41.633  67.027  1.00  1.00              
ATOM   1369  H   ASP A  88      52.434  42.361  66.747  1.00  1.00              
ATOM   1370  CA  ASP A  88      53.121  41.475  68.486  1.00  1.00              
ATOM   1371  HA  ASP A  88      52.912  42.472  68.875  1.00  1.00              
ATOM   1372  CB  ASP A  88      51.911  40.625  68.941  1.00  1.00              
ATOM   1373  HB1 ASP A  88      51.814  40.708  70.024  1.00  1.00              
ATOM   1374  HB2 ASP A  88      52.115  39.580  68.702  1.00  1.00              
ATOM   1375  CG  ASP A  88      50.561  41.029  68.289  1.00  1.00              
ATOM   1376  OD1 ASP A  88      50.466  42.094  67.621  1.00  1.00              
ATOM   1377  OD2 ASP A  88      49.610  40.228  68.364  1.00  1.00              
ATOM   1378  C   ASP A  88      54.496  41.146  69.102  1.00  1.00              
ATOM   1379  O   ASP A  88      54.635  41.049  70.319  1.00  1.00              
ATOM   1380  N   ASP A  89      55.543  41.173  68.272  1.00  1.00              
ATOM   1381  H   ASP A  89      55.322  41.096  67.290  1.00  1.00              
ATOM   1382  CA  ASP A  89      56.911  41.597  68.607  1.00  1.00              
ATOM   1383  HA  ASP A  89      57.289  40.975  69.419  1.00  1.00              
ATOM   1384  CB  ASP A  89      57.800  41.395  67.366  1.00  1.00              
ATOM   1385  HB1 ASP A  89      58.808  41.718  67.618  1.00  1.00              
ATOM   1386  HB2 ASP A  89      57.434  42.037  66.562  1.00  1.00              
ATOM   1387  CG  ASP A  89      57.931  39.966  66.839  1.00  1.00              
ATOM   1388  OD1 ASP A  89      58.536  39.130  67.547  1.00  1.00              
ATOM   1389  OD2 ASP A  89      57.749  39.776  65.611  1.00  1.00              
ATOM   1390  C   ASP A  89      56.968  43.084  69.061  1.00  1.00              
ATOM   1391  O   ASP A  89      57.785  43.879  68.578  1.00  1.00              
ATOM   1392  N   GLU A  90      56.068  43.502  69.957  1.00  1.00              
ATOM   1393  H   GLU A  90      55.422  42.810  70.325  1.00  1.00              
ATOM   1394  CA  GLU A  90      55.931  44.900  70.395  1.00  1.00              
ATOM   1395  HA  GLU A  90      55.611  45.501  69.542  1.00  1.00              
ATOM   1396  CB  GLU A  90      54.834  45.021  71.470  1.00  1.00              
ATOM   1397  HB1 GLU A  90      54.871  44.124  72.091  1.00  1.00              
ATOM   1398  HB2 GLU A  90      53.861  45.027  70.976  1.00  1.00              
ATOM   1399  CG  GLU A  90      54.913  46.220  72.439  1.00  1.00              
ATOM   1400  HG1 GLU A  90      55.841  46.144  73.011  1.00  1.00              
ATOM   1401  HG2 GLU A  90      54.102  46.100  73.161  1.00  1.00              
ATOM   1402  CD  GLU A  90      54.808  47.639  71.845  1.00  1.00              
ATOM   1403  OE1 GLU A  90      54.894  48.597  72.643  1.00  1.00              
ATOM   1404  OE2 GLU A  90      54.605  47.840  70.628  1.00  1.00              
ATOM   1405  C   GLU A  90      57.274  45.505  70.837  1.00  1.00              
ATOM   1406  O   GLU A  90      57.636  46.616  70.444  1.00  1.00              
ATOM   1407  N   ILE A  91      58.071  44.731  71.581  1.00  1.00              
ATOM   1408  H   ILE A  91      57.747  43.805  71.807  1.00  1.00              
ATOM   1409  CA  ILE A  91      59.415  45.150  71.982  1.00  1.00              
ATOM   1410  HA  ILE A  91      59.296  46.071  72.553  1.00  1.00              
ATOM   1411  CB  ILE A  91      60.094  44.118  72.916  1.00  1.00              
ATOM   1412  HB  ILE A  91      61.112  44.468  73.098  1.00  1.00              
ATOM   1413  CG2 ILE A  91      59.364  44.118  74.273  1.00  1.00              
ATOM   1414 1HG2 ILE A  91      59.927  43.541  75.006  1.00  1.00              
ATOM   1415 2HG2 ILE A  91      59.269  45.138  74.647  1.00  1.00              
ATOM   1416 3HG2 ILE A  91      58.368  43.687  74.165  1.00  1.00              
ATOM   1417  CG1 ILE A  91      60.184  42.695  72.312  1.00  1.00              
ATOM   1418 1HG1 ILE A  91      60.721  42.739  71.366  1.00  1.00              
ATOM   1419 2HG1 ILE A  91      59.183  42.309  72.117  1.00  1.00              
ATOM   1420  CD1 ILE A  91      60.930  41.687  73.196  1.00  1.00              
ATOM   1421  HD1 ILE A  91      61.058  40.755  72.645  1.00  1.00              
ATOM   1422  HD2 ILE A  91      61.913  42.079  73.460  1.00  1.00              
ATOM   1423  HD3 ILE A  91      60.361  41.477  74.102  1.00  1.00              
ATOM   1424  C   ILE A  91      60.309  45.540  70.800  1.00  1.00              
ATOM   1425  O   ILE A  91      60.929  46.613  70.830  1.00  1.00              
ATOM   1426  N   ASP A  92      60.319  44.718  69.747  1.00  1.00              
ATOM   1427  H   ASP A  92      59.677  43.939  69.727  1.00  1.00              
ATOM   1428  CA  ASP A  92      61.072  45.010  68.532  1.00  1.00              
ATOM   1429  HA  ASP A  92      62.113  45.184  68.808  1.00  1.00              
ATOM   1430  CB  ASP A  92      61.055  43.870  67.505  1.00  1.00              
ATOM   1431  HB1 ASP A  92      61.417  44.269  66.556  1.00  1.00              
ATOM   1432  HB2 ASP A  92      60.034  43.533  67.348  1.00  1.00              
ATOM   1433  CG  ASP A  92      61.961  42.693  67.863  1.00  1.00              
ATOM   1434  OD1 ASP A  92      62.854  42.859  68.719  1.00  1.00              
ATOM   1435  OD2 ASP A  92      61.783  41.631  67.223  1.00  1.00              
ATOM   1436  C   ASP A  92      60.589  46.298  67.882  1.00  1.00              
ATOM   1437  O   ASP A  92      61.408  47.146  67.496  1.00  1.00              
ATOM   1438  N   GLU A  93      59.266  46.502  67.870  1.00  1.00              
ATOM   1439  H   GLU A  93      58.646  45.808  68.281  1.00  1.00              
ATOM   1440  CA  GLU A  93      58.718  47.761  67.377  1.00  1.00              
ATOM   1441  HA  GLU A  93      59.064  47.851  66.348  1.00  1.00              
ATOM   1442  CB  GLU A  93      57.190  47.732  67.324  1.00  1.00              
ATOM   1443  HB1 GLU A  93      56.763  47.867  68.317  1.00  1.00              
ATOM   1444  HB2 GLU A  93      56.879  46.762  66.932  1.00  1.00              
ATOM   1445  CG  GLU A  93      56.682  48.829  66.383  1.00  1.00              
ATOM   1446  HG1 GLU A  93      57.327  48.902  65.506  1.00  1.00              
ATOM   1447  HG2 GLU A  93      56.711  49.793  66.899  1.00  1.00              
ATOM   1448  CD  GLU A  93      55.262  48.504  65.933  1.00  1.00              
ATOM   1449  OE1 GLU A  93      54.334  48.876  66.686  1.00  1.00              
ATOM   1450  OE2 GLU A  93      55.109  47.879  64.855  1.00  1.00              
ATOM   1451  C   GLU A  93      59.309  48.964  68.118  1.00  1.00              
ATOM   1452  O   GLU A  93      59.856  49.891  67.500  1.00  1.00              
ATOM   1453  N   LEU A  94      59.359  48.874  69.447  1.00  1.00              
ATOM   1454  H   LEU A  94      58.956  48.044  69.884  1.00  1.00              
ATOM   1455  CA  LEU A  94      59.902  49.943  70.276  1.00  1.00              
ATOM   1456  HA  LEU A  94      59.418  50.864  69.953  1.00  1.00              
ATOM   1457  CB  LEU A  94      59.471  49.661  71.728  1.00  1.00              
ATOM   1458  HB1 LEU A  94      59.945  48.737  72.059  1.00  1.00              
ATOM   1459  HB2 LEU A  94      58.392  49.489  71.728  1.00  1.00              
ATOM   1460  CG  LEU A  94      59.776  50.766  72.754  1.00  1.00              
ATOM   1461  HG  LEU A  94      60.857  50.868  72.855  1.00  1.00              
ATOM   1462  CD1 LEU A  94      59.189  52.131  72.384  1.00  1.00              
ATOM   1463 1HD1 LEU A  94      59.371  52.846  73.187  1.00  1.00              
ATOM   1464 2HD1 LEU A  94      59.652  52.511  71.474  1.00  1.00              
ATOM   1465 3HD1 LEU A  94      58.113  52.041  72.226  1.00  1.00              
ATOM   1466  CD2 LEU A  94      59.207  50.358  74.113  1.00  1.00              
ATOM   1467 1HD2 LEU A  94      59.454  51.106  74.866  1.00  1.00              
ATOM   1468 2HD2 LEU A  94      58.120  50.266  74.048  1.00  1.00              
ATOM   1469 3HD2 LEU A  94      59.617  49.396  74.419  1.00  1.00              
ATOM   1470  C   LEU A  94      61.410  50.151  70.101  1.00  1.00              
ATOM   1471  O   LEU A  94      61.917  51.254  70.338  1.00  1.00              
ATOM   1472  N   PHE A  95      62.163  49.129  69.686  1.00  1.00              
ATOM   1473  H   PHE A  95      61.700  48.247  69.469  1.00  1.00              
ATOM   1474  CA  PHE A  95      63.560  49.313  69.280  1.00  1.00              
ATOM   1475  HA  PHE A  95      64.066  49.967  69.977  1.00  1.00              
ATOM   1476  CB  PHE A  95      64.310  47.977  69.330  1.00  1.00              
ATOM   1477  HB1 PHE A  95      65.124  48.004  68.605  1.00  1.00              
ATOM   1478  HB2 PHE A  95      63.639  47.163  69.053  1.00  1.00              
ATOM   1479  CG  PHE A  95      64.921  47.700  70.688  1.00  1.00              
ATOM   1480  CD1 PHE A  95      66.141  48.310  71.038  1.00  1.00              
ATOM   1481  HD1 PHE A  95      66.670  48.910  70.308  1.00  1.00              
ATOM   1482  CE1 PHE A  95      66.688  48.115  72.319  1.00  1.00              
ATOM   1483  HE1 PHE A  95      67.649  48.547  72.569  1.00  1.00              
ATOM   1484  CZ  PHE A  95      66.011  47.317  73.257  1.00  1.00              
ATOM   1485  HZ  PHE A  95      66.447  47.140  74.232  1.00  1.00              
ATOM   1486  CE2 PHE A  95      64.799  46.696  72.907  1.00  1.00              
ATOM   1487  HE2 PHE A  95      64.304  46.034  73.608  1.00  1.00              
ATOM   1488  CD2 PHE A  95      64.260  46.879  71.620  1.00  1.00              
ATOM   1489  HD2 PHE A  95      63.353  46.363  71.337  1.00  1.00              
ATOM   1490  C   PHE A  95      63.702  49.999  67.929  1.00  1.00              
ATOM   1491  O   PHE A  95      64.585  50.841  67.834  1.00  1.00              
ATOM   1492  N   GLY A  96      62.855  49.764  66.926  1.00  1.00              
ATOM   1493  H   GLY A  96      62.097  49.090  67.038  1.00  1.00              
ATOM   1494  CA  GLY A  96      63.025  50.503  65.663  1.00  1.00              
ATOM   1495  HA1 GLY A  96      62.390  50.045  64.904  1.00  1.00              
ATOM   1496  HA2 GLY A  96      64.061  50.437  65.328  1.00  1.00              
ATOM   1497  C   GLY A  96      62.625  51.973  65.785  1.00  1.00              
ATOM   1498  O   GLY A  96      63.364  52.888  65.384  1.00  1.00              
ATOM   1499  N   LEU A  97      61.503  52.196  66.477  1.00  1.00              
ATOM   1500  H   LEU A  97      60.944  51.397  66.769  1.00  1.00              
ATOM   1501  CA  LEU A  97      61.055  53.534  66.833  1.00  1.00              
ATOM   1502  HA  LEU A  97      60.868  54.067  65.897  1.00  1.00              
ATOM   1503  CB  LEU A  97      59.734  53.454  67.624  1.00  1.00              
ATOM   1504  HB1 LEU A  97      59.955  53.414  68.692  1.00  1.00              
ATOM   1505  HB2 LEU A  97      59.216  52.528  67.367  1.00  1.00              
ATOM   1506  CG  LEU A  97      58.746  54.604  67.339  1.00  1.00              
ATOM   1507  HG  LEU A  97      58.300  54.447  66.357  1.00  1.00              
ATOM   1508  CD1 LEU A  97      57.637  54.535  68.391  1.00  1.00              
ATOM   1509 1HD1 LEU A  97      56.886  55.297  68.184  1.00  1.00              
ATOM   1510 2HD1 LEU A  97      57.158  53.555  68.357  1.00  1.00              
ATOM   1511 3HD1 LEU A  97      58.047  54.704  69.388  1.00  1.00              
ATOM   1512  CD2 LEU A  97      59.376  55.998  67.355  1.00  1.00              
ATOM   1513 1HD2 LEU A  97      58.593  56.758  67.342  1.00  1.00              
ATOM   1514 2HD2 LEU A  97      60.003  56.124  68.231  1.00  1.00              
ATOM   1515 3HD2 LEU A  97      59.980  56.137  66.458  1.00  1.00              
ATOM   1516  C   LEU A  97      62.168  54.281  67.570  1.00  1.00              
ATOM   1517  O   LEU A  97      62.681  55.279  67.054  1.00  1.00              
ATOM   1518  N   LYS A  98      62.656  53.748  68.709  1.00  1.00              
ATOM   1519  H   LYS A  98      62.241  52.902  69.087  1.00  1.00              
ATOM   1520  CA  LYS A  98      63.756  54.416  69.427  1.00  1.00              
ATOM   1521  HA  LYS A  98      63.462  55.466  69.472  1.00  1.00              
ATOM   1522  CB  LYS A  98      63.854  53.995  70.903  1.00  1.00              
ATOM   1523  HB1 LYS A  98      62.838  53.915  71.294  1.00  1.00              
ATOM   1524  HB2 LYS A  98      64.352  54.797  71.452  1.00  1.00              
ATOM   1525  CG  LYS A  98      64.614  52.695  71.183  1.00  1.00              
ATOM   1526  HG1 LYS A  98      65.677  52.836  70.987  1.00  1.00              
ATOM   1527  HG2 LYS A  98      64.252  51.929  70.513  1.00  1.00              
ATOM   1528  CD  LYS A  98      64.416  52.270  72.652  1.00  1.00              
ATOM   1529  HD1 LYS A  98      63.377  52.421  72.955  1.00  1.00              
ATOM   1530  HD2 LYS A  98      65.043  52.910  73.275  1.00  1.00              
ATOM   1531  CE  LYS A  98      64.802  50.807  72.899  1.00  1.00              
ATOM   1532  HE1 LYS A  98      65.068  50.682  73.953  1.00  1.00              
ATOM   1533  HE2 LYS A  98      65.693  50.579  72.307  1.00  1.00              
ATOM   1534  NZ  LYS A  98      63.698  49.875  72.556  1.00  1.00              
ATOM   1535  HZ1 LYS A  98      63.319  50.097  71.640  1.00  1.00              
ATOM   1536  HZ2 LYS A  98      64.032  48.913  72.527  1.00  1.00              
ATOM   1537  HZ3 LYS A  98      62.944  49.930  73.226  1.00  1.00              
ATOM   1538  C   LYS A  98      65.091  54.468  68.669  1.00  1.00              
ATOM   1539  O   LYS A  98      65.909  55.323  69.000  1.00  1.00              
ATOM   1540  N   MET A  99      65.290  53.666  67.619  1.00  1.00              
ATOM   1541  H   MET A  99      64.595  52.960  67.412  1.00  1.00              
ATOM   1542  CA  MET A  99      66.448  53.772  66.726  1.00  1.00              
ATOM   1543  HA  MET A  99      67.347  53.868  67.337  1.00  1.00              
ATOM   1544  CB  MET A  99      66.631  52.534  65.823  1.00  1.00              
ATOM   1545  HB1 MET A  99      67.178  52.823  64.924  1.00  1.00              
ATOM   1546  HB2 MET A  99      65.667  52.156  65.501  1.00  1.00              
ATOM   1547  CG  MET A  99      67.411  51.384  66.468  1.00  1.00              
ATOM   1548  HG1 MET A  99      67.309  50.516  65.815  1.00  1.00              
ATOM   1549  HG2 MET A  99      66.970  51.133  67.431  1.00  1.00              
ATOM   1550  SD  MET A  99      69.179  51.699  66.712  1.00  1.00              
ATOM   1551  CE  MET A  99      69.766  49.984  66.816  1.00  1.00              
ATOM   1552  HE1 MET A  99      70.841  49.975  66.997  1.00  1.00              
ATOM   1553  HE2 MET A  99      69.260  49.466  67.630  1.00  1.00              
ATOM   1554  HE3 MET A  99      69.559  49.468  65.877  1.00  1.00              
ATOM   1555  C   MET A  99      66.392  55.028  65.872  1.00  1.00              
ATOM   1556  O   MET A  99      67.393  55.737  65.737  1.00  1.00              
ATOM   1557  N   GLY A 100      65.203  55.347  65.368  1.00  1.00              
ATOM   1558  H   GLY A 100      64.408  54.759  65.599  1.00  1.00              
ATOM   1559  CA  GLY A 100      65.005  56.489  64.474  1.00  1.00              
ATOM   1560  HA1 GLY A 100      65.950  56.969  64.226  1.00  1.00              
ATOM   1561  HA2 GLY A 100      64.353  57.207  64.970  1.00  1.00              
ATOM   1562  C   GLY A 100      64.327  56.093  63.185  1.00  1.00              
ATOM   1563  O   GLY A 100      64.676  56.619  62.122  1.00  1.00              
ATOM   1564  N   ALA A 101      63.394  55.148  63.312  1.00  1.00              
ATOM   1565  H   ALA A 101      63.226  54.730  64.218  1.00  1.00              
ATOM   1566  CA  ALA A 101      62.447  54.850  62.272  1.00  1.00              
ATOM   1567  HA  ALA A 101      62.931  55.058  61.325  1.00  1.00              
ATOM   1568  CB  ALA A 101      62.138  53.363  62.345  1.00  1.00              
ATOM   1569  HB1 ALA A 101      61.543  53.077  61.483  1.00  1.00              
ATOM   1570  HB2 ALA A 101      63.068  52.808  62.324  1.00  1.00              
ATOM   1571  HB3 ALA A 101      61.603  53.137  63.266  1.00  1.00              
ATOM   1572  C   ALA A 101      61.201  55.725  62.380  1.00  1.00              
ATOM   1573  O   ALA A 101      60.616  55.891  63.450  1.00  1.00              
ATOM   1574  N   ASP A 102      60.861  56.354  61.259  1.00  1.00              
ATOM   1575  H   ASP A 102      61.468  56.260  60.459  1.00  1.00              
ATOM   1576  CA  ASP A 102      59.909  57.455  61.224  1.00  1.00              
ATOM   1577  HA  ASP A 102      60.127  58.087  62.085  1.00  1.00              
ATOM   1578  CB  ASP A 102      60.187  58.338  59.998  1.00  1.00              
ATOM   1579  HB1 ASP A 102      59.404  59.091  59.914  1.00  1.00              
ATOM   1580  HB2 ASP A 102      60.163  57.728  59.094  1.00  1.00              
ATOM   1581  CG  ASP A 102      61.560  59.026  60.129  1.00  1.00              
ATOM   1582  OD1 ASP A 102      61.620  60.222  60.519  1.00  1.00              
ATOM   1583  OD2 ASP A 102      62.578  58.348  59.854  1.00  1.00              
ATOM   1584  C   ASP A 102      58.448  57.041  61.439  1.00  1.00              
ATOM   1585  O   ASP A 102      57.754  57.739  62.179  1.00  1.00              
ATOM   1586  N   ASP A 103      58.024  55.877  60.931  1.00  1.00              
ATOM   1587  H   ASP A 103      58.627  55.367  60.304  1.00  1.00              
ATOM   1588  CA  ASP A 103      56.782  55.221  61.351  1.00  1.00              
ATOM   1589  HA  ASP A 103      56.683  55.326  62.432  1.00  1.00              
ATOM   1590  CB  ASP A 103      55.580  55.918  60.701  1.00  1.00              
ATOM   1591  HB1 ASP A 103      55.704  55.910  59.617  1.00  1.00              
ATOM   1592  HB2 ASP A 103      55.570  56.946  61.041  1.00  1.00              
ATOM   1593  CG  ASP A 103      54.229  55.294  61.065  1.00  1.00              
ATOM   1594  OD1 ASP A 103      54.035  54.878  62.234  1.00  1.00              
ATOM   1595  OD2 ASP A 103      53.362  55.198  60.165  1.00  1.00              
ATOM   1596  C   ASP A 103      56.735  53.727  61.001  1.00  1.00              
ATOM   1597  O   ASP A 103      57.143  53.291  59.930  1.00  1.00              
ATOM   1598  N   PHE A 104      56.195  52.957  61.938  1.00  1.00              
ATOM   1599  H   PHE A 104      55.699  53.453  62.663  1.00  1.00              
ATOM   1600  CA  PHE A 104      55.886  51.556  61.896  1.00  1.00              
ATOM   1601  HA  PHE A 104      56.691  51.054  61.376  1.00  1.00              
ATOM   1602  CB  PHE A 104      55.828  50.992  63.333  1.00  1.00              
ATOM   1603  HB1 PHE A 104      56.838  50.925  63.715  1.00  1.00              
ATOM   1604  HB2 PHE A 104      55.472  49.964  63.286  1.00  1.00              
ATOM   1605  CG  PHE A 104      55.012  51.755  64.369  1.00  1.00              
ATOM   1606  CD1 PHE A 104      55.516  52.939  64.947  1.00  1.00              
ATOM   1607  HD1 PHE A 104      56.467  53.337  64.621  1.00  1.00              
ATOM   1608  CE1 PHE A 104      54.794  53.605  65.953  1.00  1.00              
ATOM   1609  HE1 PHE A 104      55.177  54.526  66.373  1.00  1.00              
ATOM   1610  CZ  PHE A 104      53.580  53.069  66.418  1.00  1.00              
ATOM   1611  HZ  PHE A 104      53.020  53.577  67.189  1.00  1.00              
ATOM   1612  CE2 PHE A 104      53.095  51.867  65.877  1.00  1.00              
ATOM   1613  HE2 PHE A 104      52.192  51.419  66.268  1.00  1.00              
ATOM   1614  CD2 PHE A 104      53.796  51.225  64.841  1.00  1.00              
ATOM   1615  HD2 PHE A 104      53.433  50.280  64.459  1.00  1.00              
ATOM   1616  C   PHE A 104      54.577  51.296  61.157  1.00  1.00              
ATOM   1617  O   PHE A 104      53.765  52.185  60.918  1.00  1.00              
ATOM   1618  N   ILE A 105      54.313  50.029  60.873  1.00  1.00              
ATOM   1619  H   ILE A 105      55.069  49.361  60.973  1.00  1.00              
ATOM   1620  CA  ILE A 105      53.029  49.571  60.369  1.00  1.00              
ATOM   1621  HA  ILE A 105      52.253  50.033  60.978  1.00  1.00              
ATOM   1622  CB  ILE A 105      52.791  50.034  58.900  1.00  1.00              
ATOM   1623  HB  ILE A 105      52.671  51.117  58.926  1.00  1.00              
ATOM   1624  CG2 ILE A 105      53.962  49.767  57.938  1.00  1.00              
ATOM   1625 1HG2 ILE A 105      53.802  50.301  57.007  1.00  1.00              
ATOM   1626 2HG2 ILE A 105      54.897  50.133  58.358  1.00  1.00              
ATOM   1627 3HG2 ILE A 105      54.050  48.704  57.736  1.00  1.00              
ATOM   1628  CG1 ILE A 105      51.496  49.470  58.280  1.00  1.00              
ATOM   1629 1HG1 ILE A 105      51.562  48.384  58.203  1.00  1.00              
ATOM   1630 2HG1 ILE A 105      51.391  49.869  57.270  1.00  1.00              
ATOM   1631  CD1 ILE A 105      50.232  49.841  59.065  1.00  1.00              
ATOM   1632  HD1 ILE A 105      50.227  49.349  60.037  1.00  1.00              
ATOM   1633  HD2 ILE A 105      50.181  50.921  59.201  1.00  1.00              
ATOM   1634  HD3 ILE A 105      49.356  49.514  58.508  1.00  1.00              
ATOM   1635  C   ILE A 105      52.937  48.052  60.562  1.00  1.00              
ATOM   1636  O   ILE A 105      53.574  47.262  59.858  1.00  1.00              
ATOM   1637  N   THR A 106      52.149  47.659  61.565  1.00  1.00              
ATOM   1638  H   THR A 106      51.742  48.362  62.158  1.00  1.00              
ATOM   1639  CA  THR A 106      51.980  46.257  61.939  1.00  1.00              
ATOM   1640  HA  THR A 106      52.978  45.844  62.026  1.00  1.00              
ATOM   1641  CB  THR A 106      51.357  46.091  63.337  1.00  1.00              
ATOM   1642  HB  THR A 106      51.992  46.630  64.041  1.00  1.00              
ATOM   1643  CG2 THR A 106      49.933  46.626  63.468  1.00  1.00              
ATOM   1644 1HG2 THR A 106      49.619  46.562  64.510  1.00  1.00              
ATOM   1645 2HG2 THR A 106      49.890  47.669  63.158  1.00  1.00              
ATOM   1646 3HG2 THR A 106      49.249  46.042  62.852  1.00  1.00              
ATOM   1647  OG1 THR A 106      51.318  44.736  63.733  1.00  1.00              
ATOM   1648  HG1 THR A 106      52.193  44.332  63.572  1.00  1.00              
ATOM   1649  C   THR A 106      51.297  45.426  60.864  1.00  1.00              
ATOM   1650  O   THR A 106      50.201  45.728  60.412  1.00  1.00              
ATOM   1651  N   LYS A 107      51.965  44.346  60.457  1.00  1.00              
ATOM   1652  H   LYS A 107      52.910  44.202  60.766  1.00  1.00              
ATOM   1653  CA  LYS A 107      51.382  43.294  59.680  1.00  1.00              
ATOM   1654  HA  LYS A 107      50.889  43.713  58.802  1.00  1.00              
ATOM   1655  CB  LYS A 107      52.370  42.198  59.249  1.00  1.00              
ATOM   1656  HB1 LYS A 107      51.825  41.312  58.958  1.00  1.00              
ATOM   1657  HB2 LYS A 107      52.955  41.921  60.127  1.00  1.00              
ATOM   1658  CG  LYS A 107      53.251  42.612  58.071  1.00  1.00              
ATOM   1659  HG1 LYS A 107      53.654  43.617  58.209  1.00  1.00              
ATOM   1660  HG2 LYS A 107      52.679  42.601  57.140  1.00  1.00              
ATOM   1661  CD  LYS A 107      54.461  41.649  57.895  1.00  1.00              
ATOM   1662  HD1 LYS A 107      54.084  40.633  57.775  1.00  1.00              
ATOM   1663  HD2 LYS A 107      55.057  41.704  58.808  1.00  1.00              
ATOM   1664  CE  LYS A 107      55.313  42.035  56.691  1.00  1.00              
ATOM   1665  HE1 LYS A 107      55.416  43.120  56.652  1.00  1.00              
ATOM   1666  HE2 LYS A 107      54.827  41.714  55.769  1.00  1.00              
ATOM   1667  NZ  LYS A 107      56.664  41.455  56.759  1.00  1.00              
ATOM   1668  HZ1 LYS A 107      57.177  41.572  55.878  1.00  1.00              
ATOM   1669  HZ2 LYS A 107      57.230  41.918  57.469  1.00  1.00              
ATOM   1670  HZ3 LYS A 107      56.703  40.471  56.945  1.00  1.00              
ATOM   1671  C   LYS A 107      50.144  42.579  60.472  1.00  1.00              
ATOM   1672  O   LYS A 107      50.408  42.354  61.627  1.00  1.00              
ATOM   1673  N   PRO A 108      48.940  42.112  59.952  1.00  1.00              
ATOM   1674  CD  PRO A 108      48.253  41.086  60.757  1.00  1.00              
ATOM   1675  HD1 PRO A 108      47.807  41.570  61.633  1.00  1.00              
ATOM   1676  HD2 PRO A 108      48.953  40.304  61.064  1.00  1.00              
ATOM   1677  CG  PRO A 108      47.149  40.478  59.899  1.00  1.00              
ATOM   1678  HG1 PRO A 108      46.367  40.026  60.514  1.00  1.00              
ATOM   1679  HG2 PRO A 108      47.583  39.752  59.206  1.00  1.00              
ATOM   1680  CB  PRO A 108      46.655  41.695  59.129  1.00  1.00              
ATOM   1681  HB1 PRO A 108      45.973  42.260  59.766  1.00  1.00              
ATOM   1682  HB2 PRO A 108      46.127  41.398  58.223  1.00  1.00              
ATOM   1683  CA  PRO A 108      47.921  42.441  58.838  1.00  1.00              
ATOM   1684  HA  PRO A 108      48.379  42.112  57.952  1.00  1.00              
ATOM   1685  C   PRO A 108      47.728  43.962  58.757  1.00  1.00              
ATOM   1686  O   PRO A 108      47.206  44.586  59.676  1.00  1.00              
ATOM   1687  N   PHE A 109      48.106  44.527  57.614  1.00  1.00              
ATOM   1688  H   PHE A 109      48.478  43.939  56.883  1.00  1.00              
ATOM   1689  CA  PHE A 109      47.846  45.918  57.279  1.00  1.00              
ATOM   1690  HA  PHE A 109      47.310  46.403  58.096  1.00  1.00              
ATOM   1691  CB  PHE A 109      49.178  46.665  57.069  1.00  1.00              
ATOM   1692  HB1 PHE A 109      49.807  46.524  57.947  1.00  1.00              
ATOM   1693  HB2 PHE A 109      48.959  47.731  57.003  1.00  1.00              
ATOM   1694  CG  PHE A 109      49.956  46.266  55.825  1.00  1.00              
ATOM   1695  CD1 PHE A 109      49.738  46.945  54.612  1.00  1.00              
ATOM   1696  HD1 PHE A 109      49.034  47.759  54.579  1.00  1.00              
ATOM   1697  CE1 PHE A 109      50.434  46.580  53.448  1.00  1.00              
ATOM   1698  HE1 PHE A 109      50.278  47.127  52.531  1.00  1.00              
ATOM   1699  CZ  PHE A 109      51.355  45.520  53.490  1.00  1.00              
ATOM   1700  HZ  PHE A 109      51.910  45.239  52.606  1.00  1.00              
ATOM   1701  CE2 PHE A 109      51.582  44.839  54.699  1.00  1.00              
ATOM   1702  HE2 PHE A 109      52.311  44.041  54.741  1.00  1.00              
ATOM   1703  CD2 PHE A 109      50.893  45.217  55.868  1.00  1.00              
ATOM   1704  HD2 PHE A 109      51.096  44.724  56.777  1.00  1.00              
ATOM   1705  C   PHE A 109      46.978  45.972  56.022  1.00  1.00              
ATOM   1706  O   PHE A 109      47.067  45.104  55.152  1.00  1.00              
ATOM   1707  N   SER A 110      46.154  47.014  55.912  1.00  1.00              
ATOM   1708  H   SER A 110      46.142  47.700  56.652  1.00  1.00              
ATOM   1709  CA  SER A 110      45.441  47.312  54.675  1.00  1.00              
ATOM   1710  HA  SER A 110      45.188  46.389  54.150  1.00  1.00              
ATOM   1711  CB  SER A 110      44.142  48.063  54.998  1.00  1.00              
ATOM   1712  HB1 SER A 110      44.359  48.907  55.656  1.00  1.00              
ATOM   1713  HB2 SER A 110      43.458  47.384  55.512  1.00  1.00              
ATOM   1714  OG  SER A 110      43.521  48.554  53.821  1.00  1.00              
ATOM   1715  HG  SER A 110      42.567  48.563  53.966  1.00  1.00              
ATOM   1716  C   SER A 110      46.311  48.178  53.779  1.00  1.00              
ATOM   1717  O   SER A 110      46.981  49.110  54.229  1.00  1.00              
ATOM   1718  N   GLN A 111      46.304  47.878  52.489  1.00  1.00              
ATOM   1719  H   GLN A 111      45.785  47.055  52.188  1.00  1.00              
ATOM   1720  CA  GLN A 111      47.177  48.532  51.524  1.00  1.00              
ATOM   1721  HA  GLN A 111      48.193  48.534  51.922  1.00  1.00              
ATOM   1722  CB  GLN A 111      47.198  47.741  50.198  1.00  1.00              
ATOM   1723  HB1 GLN A 111      47.750  48.322  49.458  1.00  1.00              
ATOM   1724  HB2 GLN A 111      46.176  47.622  49.833  1.00  1.00              
ATOM   1725  CG  GLN A 111      47.870  46.353  50.308  1.00  1.00              
ATOM   1726  HG1 GLN A 111      48.916  46.487  50.584  1.00  1.00              
ATOM   1727  HG2 GLN A 111      47.844  45.865  49.334  1.00  1.00              
ATOM   1728  CD  GLN A 111      47.189  45.440  51.324  1.00  1.00              
ATOM   1729  OE1 GLN A 111      45.975  45.299  51.341  1.00  1.00              
ATOM   1730  NE2 GLN A 111      47.896  44.922  52.302  1.00  1.00              
ATOM   1731 1HE2 GLN A 111      48.888  45.062  52.369  1.00  1.00              
ATOM   1732 2HE2 GLN A 111      47.388  44.495  53.066  1.00  1.00              
ATOM   1733  C   GLN A 111      46.793  49.996  51.312  1.00  1.00              
ATOM   1734  O   GLN A 111      47.668  50.784  50.971  1.00  1.00              
ATOM   1735  N   ARG A 112      45.542  50.388  51.614  1.00  1.00              
ATOM   1736  H   ARG A 112      44.870  49.684  51.891  1.00  1.00              
ATOM   1737  CA  ARG A 112      45.188  51.809  51.727  1.00  1.00              
ATOM   1738  HA  ARG A 112      45.585  52.315  50.844  1.00  1.00              
ATOM   1739  CB  ARG A 112      43.664  52.023  51.767  1.00  1.00              
ATOM   1740  HB1 ARG A 112      43.310  51.935  52.796  1.00  1.00              
ATOM   1741  HB2 ARG A 112      43.164  51.264  51.163  1.00  1.00              
ATOM   1742  CG  ARG A 112      43.312  53.409  51.192  1.00  1.00              
ATOM   1743  HG1 ARG A 112      43.348  53.348  50.104  1.00  1.00              
ATOM   1744  HG2 ARG A 112      44.051  54.149  51.507  1.00  1.00              
ATOM   1745  CD  ARG A 112      41.923  53.906  51.615  1.00  1.00              
ATOM   1746  HD1 ARG A 112      41.198  53.093  51.536  1.00  1.00              
ATOM   1747  HD2 ARG A 112      41.633  54.709  50.936  1.00  1.00              
ATOM   1748  NE  ARG A 112      41.965  54.426  52.992  1.00  1.00              
ATOM   1749  HE  ARG A 112      42.820  54.243  53.522  1.00  1.00              
ATOM   1750  CZ  ARG A 112      41.183  55.311  53.572  1.00  1.00              
ATOM   1751  NH1 ARG A 112      40.094  55.735  52.996  1.00  1.00              
ATOM   1752 1HH1 ARG A 112      39.857  55.366  52.096  1.00  1.00              
ATOM   1753 2HH1 ARG A 112      39.505  56.390  53.474  1.00  1.00              
ATOM   1754  NH2 ARG A 112      41.498  55.791  54.737  1.00  1.00              
ATOM   1755 1HH2 ARG A 112      42.472  55.651  55.054  1.00  1.00              
ATOM   1756 2HH2 ARG A 112      41.062  56.604  55.118  1.00  1.00              
ATOM   1757  C   ARG A 112      45.856  52.459  52.926  1.00  1.00              
ATOM   1758  O   ARG A 112      46.465  53.490  52.739  1.00  1.00              
ATOM   1759  N   LEU A 113      45.859  51.832  54.105  1.00  1.00              
ATOM   1760  H   LEU A 113      45.408  50.934  54.172  1.00  1.00              
ATOM   1761  CA  LEU A 113      46.567  52.374  55.274  1.00  1.00              
ATOM   1762  HA  LEU A 113      46.154  53.363  55.480  1.00  1.00              
ATOM   1763  CB  LEU A 113      46.299  51.472  56.497  1.00  1.00              
ATOM   1764  HB1 LEU A 113      46.650  50.466  56.277  1.00  1.00              
ATOM   1765  HB2 LEU A 113      45.222  51.425  56.661  1.00  1.00              
ATOM   1766  CG  LEU A 113      46.978  51.925  57.802  1.00  1.00              
ATOM   1767  HG  LEU A 113      48.058  51.946  57.658  1.00  1.00              
ATOM   1768  CD1 LEU A 113      46.501  53.302  58.264  1.00  1.00              
ATOM   1769 1HD1 LEU A 113      46.892  53.536  59.251  1.00  1.00              
ATOM   1770 2HD1 LEU A 113      46.845  54.064  57.565  1.00  1.00              
ATOM   1771 3HD1 LEU A 113      45.412  53.330  58.300  1.00  1.00              
ATOM   1772  CD2 LEU A 113      46.678  50.925  58.919  1.00  1.00              
ATOM   1773 1HD2 LEU A 113      47.230  51.190  59.820  1.00  1.00              
ATOM   1774 2HD2 LEU A 113      45.609  50.923  59.139  1.00  1.00              
ATOM   1775 3HD2 LEU A 113      46.976  49.922  58.614  1.00  1.00              
ATOM   1776  C   LEU A 113      48.062  52.567  54.992  1.00  1.00              
ATOM   1777  O   LEU A 113      48.640  53.603  55.333  1.00  1.00              
ATOM   1778  N   LEU A 114      48.681  51.587  54.319  1.00  1.00              
ATOM   1779  H   LEU A 114      48.157  50.753  54.078  1.00  1.00              
ATOM   1780  CA  LEU A 114      50.075  51.711  53.910  1.00  1.00              
ATOM   1781  HA  LEU A 114      50.626  51.975  54.812  1.00  1.00              
ATOM   1782  CB  LEU A 114      50.632  50.381  53.392  1.00  1.00              
ATOM   1783  HB1 LEU A 114      50.080  50.078  52.503  1.00  1.00              
ATOM   1784  HB2 LEU A 114      50.486  49.630  54.168  1.00  1.00              
ATOM   1785  CG  LEU A 114      52.137  50.457  53.052  1.00  1.00              
ATOM   1786  HG  LEU A 114      52.290  51.090  52.178  1.00  1.00              
ATOM   1787  CD1 LEU A 114      52.991  50.978  54.210  1.00  1.00              
ATOM   1788 1HD1 LEU A 114      54.050  50.900  53.964  1.00  1.00              
ATOM   1789 2HD1 LEU A 114      52.774  52.024  54.417  1.00  1.00              
ATOM   1790 3HD1 LEU A 114      52.787  50.380  55.093  1.00  1.00              
ATOM   1791  CD2 LEU A 114      52.644  49.056  52.739  1.00  1.00              
ATOM   1792 1HD2 LEU A 114      53.704  49.110  52.493  1.00  1.00              
ATOM   1793 2HD2 LEU A 114      52.528  48.412  53.612  1.00  1.00              
ATOM   1794 3HD2 LEU A 114      52.085  48.642  51.903  1.00  1.00              
ATOM   1795  C   LEU A 114      50.300  52.861  52.928  1.00  1.00              
ATOM   1796  O   LEU A 114      51.159  53.695  53.183  1.00  1.00              
ATOM   1797  N   VAL A 115      49.515  52.946  51.857  1.00  1.00              
ATOM   1798  H   VAL A 115      48.813  52.228  51.704  1.00  1.00              
ATOM   1799  CA  VAL A 115      49.551  54.064  50.907  1.00  1.00              
ATOM   1800  HA  VAL A 115      50.523  54.087  50.414  1.00  1.00              
ATOM   1801  CB  VAL A 115      48.463  53.839  49.832  1.00  1.00              
ATOM   1802  HB  VAL A 115      47.579  53.415  50.305  1.00  1.00              
ATOM   1803  CG1 VAL A 115      48.009  55.109  49.107  1.00  1.00              
ATOM   1804 1HG1 VAL A 115      47.340  54.850  48.287  1.00  1.00              
ATOM   1805 2HG1 VAL A 115      47.461  55.761  49.786  1.00  1.00              
ATOM   1806 3HG1 VAL A 115      48.879  55.637  48.717  1.00  1.00              
ATOM   1807  CG2 VAL A 115      48.974  52.837  48.789  1.00  1.00              
ATOM   1808 1HG2 VAL A 115      48.157  52.545  48.128  1.00  1.00              
ATOM   1809 2HG2 VAL A 115      49.761  53.298  48.194  1.00  1.00              
ATOM   1810 3HG2 VAL A 115      49.367  51.944  49.271  1.00  1.00              
ATOM   1811  C   VAL A 115      49.357  55.418  51.581  1.00  1.00              
ATOM   1812  O   VAL A 115      50.039  56.367  51.235  1.00  1.00              
ATOM   1813  N   GLU A 116      48.467  55.530  52.555  1.00  1.00              
ATOM   1814  H   GLU A 116      47.897  54.717  52.774  1.00  1.00              
ATOM   1815  CA  GLU A 116      48.216  56.745  53.313  1.00  1.00              
ATOM   1816  HA  GLU A 116      47.972  57.566  52.639  1.00  1.00              
ATOM   1817  CB  GLU A 116      47.033  56.528  54.283  1.00  1.00              
ATOM   1818  HB1 GLU A 116      47.009  57.349  55.001  1.00  1.00              
ATOM   1819  HB2 GLU A 116      47.198  55.611  54.845  1.00  1.00              
ATOM   1820  CG  GLU A 116      45.656  56.454  53.611  1.00  1.00              
ATOM   1821  HG1 GLU A 116      45.712  55.869  52.694  1.00  1.00              
ATOM   1822  HG2 GLU A 116      45.354  57.463  53.321  1.00  1.00              
ATOM   1823  CD  GLU A 116      44.603  55.845  54.554  1.00  1.00              
ATOM   1824  OE1 GLU A 116      44.025  56.577  55.380  1.00  1.00              
ATOM   1825  OE2 GLU A 116      44.244  54.651  54.426  1.00  1.00              
ATOM   1826  C   GLU A 116      49.443  57.159  54.123  1.00  1.00              
ATOM   1827  O   GLU A 116      49.785  58.337  54.155  1.00  1.00              
ATOM   1828  N   ARG A 117      50.131  56.200  54.754  1.00  1.00              
ATOM   1829  H   ARG A 117      49.774  55.251  54.695  1.00  1.00              
ATOM   1830  CA  ARG A 117      51.304  56.484  55.602  1.00  1.00              
ATOM   1831  HA  ARG A 117      51.075  57.375  56.187  1.00  1.00              
ATOM   1832  CB  ARG A 117      51.523  55.315  56.583  1.00  1.00              
ATOM   1833  HB1 ARG A 117      52.453  55.462  57.136  1.00  1.00              
ATOM   1834  HB2 ARG A 117      51.598  54.385  56.016  1.00  1.00              
ATOM   1835  CG  ARG A 117      50.360  55.227  57.593  1.00  1.00              
ATOM   1836  HG1 ARG A 117      49.413  55.360  57.072  1.00  1.00              
ATOM   1837  HG2 ARG A 117      50.445  56.036  58.320  1.00  1.00              
ATOM   1838  CD  ARG A 117      50.283  53.877  58.317  1.00  1.00              
ATOM   1839  HD1 ARG A 117      50.629  53.083  57.652  1.00  1.00              
ATOM   1840  HD2 ARG A 117      49.236  53.691  58.540  1.00  1.00              
ATOM   1841  NE  ARG A 117      51.066  53.865  59.563  1.00  1.00              
ATOM   1842  HE  ARG A 117      52.029  54.214  59.531  1.00  1.00              
ATOM   1843  CZ  ARG A 117      50.676  53.597  60.791  1.00  1.00              
ATOM   1844  NH1 ARG A 117      49.450  53.248  61.077  1.00  1.00              
ATOM   1845 1HH1 ARG A 117      48.793  53.187  60.328  1.00  1.00              
ATOM   1846 2HH1 ARG A 117      49.200  53.135  62.039  1.00  1.00              
ATOM   1847  NH2 ARG A 117      51.524  53.705  61.761  1.00  1.00              
ATOM   1848 1HH2 ARG A 117      52.486  54.005  61.525  1.00  1.00              
ATOM   1849 2HH2 ARG A 117      51.346  53.505  62.719  1.00  1.00              
ATOM   1850  C   ARG A 117      52.558  56.834  54.819  1.00  1.00              
ATOM   1851  O   ARG A 117      53.281  57.760  55.190  1.00  1.00              
ATOM   1852  N   VAL A 118      52.736  56.158  53.688  1.00  1.00              
ATOM   1853  H   VAL A 118      52.078  55.401  53.526  1.00  1.00              
ATOM   1854  CA  VAL A 118      53.683  56.457  52.612  1.00  1.00              
ATOM   1855  HA  VAL A 118      54.702  56.401  52.989  1.00  1.00              
ATOM   1856  CB  VAL A 118      53.497  55.384  51.516  1.00  1.00              
ATOM   1857  HB  VAL A 118      52.437  55.301  51.288  1.00  1.00              
ATOM   1858  CG1 VAL A 118      54.220  55.699  50.206  1.00  1.00              
ATOM   1859 1HG1 VAL A 118      54.209  54.827  49.553  1.00  1.00              
ATOM   1860 2HG1 VAL A 118      53.709  56.507  49.684  1.00  1.00              
ATOM   1861 3HG1 VAL A 118      55.248  55.991  50.399  1.00  1.00              
ATOM   1862  CG2 VAL A 118      53.974  54.008  52.003  1.00  1.00              
ATOM   1863 1HG2 VAL A 118      53.555  53.234  51.361  1.00  1.00              
ATOM   1864 2HG2 VAL A 118      55.051  53.945  51.957  1.00  1.00              
ATOM   1865 3HG2 VAL A 118      53.665  53.816  53.028  1.00  1.00              
ATOM   1866  C   VAL A 118      53.461  57.858  52.081  1.00  1.00              
ATOM   1867  O   VAL A 118      54.359  58.676  52.134  1.00  1.00              
ATOM   1868  N   LYS A 119      52.249  58.187  51.650  1.00  1.00              
ATOM   1869  H   LYS A 119      51.534  57.463  51.644  1.00  1.00              
ATOM   1870  CA  LYS A 119      51.885  59.483  51.085  1.00  1.00              
ATOM   1871  HA  LYS A 119      52.568  59.705  50.264  1.00  1.00              
ATOM   1872  CB  LYS A 119      50.470  59.356  50.504  1.00  1.00              
ATOM   1873  HB1 LYS A 119      49.762  59.150  51.309  1.00  1.00              
ATOM   1874  HB2 LYS A 119      50.480  58.502  49.828  1.00  1.00              
ATOM   1875  CG  LYS A 119      49.998  60.599  49.729  1.00  1.00              
ATOM   1876  HG1 LYS A 119      50.757  60.887  49.001  1.00  1.00              
ATOM   1877  HG2 LYS A 119      49.856  61.423  50.429  1.00  1.00              
ATOM   1878  CD  LYS A 119      48.669  60.343  49.000  1.00  1.00              
ATOM   1879  HD1 LYS A 119      48.310  61.282  48.578  1.00  1.00              
ATOM   1880  HD2 LYS A 119      47.932  59.976  49.718  1.00  1.00              
ATOM   1881  CE  LYS A 119      48.855  59.319  47.874  1.00  1.00              
ATOM   1882  HE1 LYS A 119      49.309  58.407  48.275  1.00  1.00              
ATOM   1883  HE2 LYS A 119      49.549  59.702  47.120  1.00  1.00              
ATOM   1884  NZ  LYS A 119      47.583  58.923  47.233  1.00  1.00              
ATOM   1885  HZ1 LYS A 119      46.910  58.569  47.891  1.00  1.00              
ATOM   1886  HZ2 LYS A 119      47.195  59.623  46.628  1.00  1.00              
ATOM   1887  HZ3 LYS A 119      47.784  58.099  46.644  1.00  1.00              
ATOM   1888  C   LYS A 119      51.983  60.621  52.077  1.00  1.00              
ATOM   1889  O   LYS A 119      52.367  61.708  51.670  1.00  1.00              
ATOM   1890  N   ALA A 120      51.714  60.373  53.352  1.00  1.00              
ATOM   1891  H   ALA A 120      51.259  59.495  53.580  1.00  1.00              
ATOM   1892  CA  ALA A 120      52.018  61.277  54.443  1.00  1.00              
ATOM   1893  HA  ALA A 120      51.532  62.230  54.259  1.00  1.00              
ATOM   1894  CB  ALA A 120      51.442  60.704  55.741  1.00  1.00              
ATOM   1895  HB1 ALA A 120      51.647  61.381  56.568  1.00  1.00              
ATOM   1896  HB2 ALA A 120      50.363  60.576  55.654  1.00  1.00              
ATOM   1897  HB3 ALA A 120      51.894  59.741  55.964  1.00  1.00              
ATOM   1898  C   ALA A 120      53.513  61.539  54.532  1.00  1.00              
ATOM   1899  O   ALA A 120      53.924  62.682  54.411  1.00  1.00              
ATOM   1900  N   VAL A 121      54.358  60.515  54.636  1.00  1.00              
ATOM   1901  H   VAL A 121      53.984  59.571  54.688  1.00  1.00              
ATOM   1902  CA  VAL A 121      55.800  60.738  54.828  1.00  1.00              
ATOM   1903  HA  VAL A 121      55.884  61.559  55.539  1.00  1.00              
ATOM   1904  CB  VAL A 121      56.423  59.522  55.539  1.00  1.00              
ATOM   1905  HB  VAL A 121      55.712  59.169  56.288  1.00  1.00              
ATOM   1906  CG1 VAL A 121      56.703  58.359  54.595  1.00  1.00              
ATOM   1907 1HG1 VAL A 121      57.101  57.527  55.171  1.00  1.00              
ATOM   1908 2HG1 VAL A 121      55.775  58.036  54.134  1.00  1.00              
ATOM   1909 3HG1 VAL A 121      57.413  58.655  53.826  1.00  1.00              
ATOM   1910  CG2 VAL A 121      57.692  59.901  56.304  1.00  1.00              
ATOM   1911 1HG2 VAL A 121      57.441  60.622  57.077  1.00  1.00              
ATOM   1912 2HG2 VAL A 121      58.107  59.016  56.789  1.00  1.00              
ATOM   1913 3HG2 VAL A 121      58.427  60.334  55.630  1.00  1.00              
ATOM   1914  C   VAL A 121      56.563  61.209  53.587  1.00  1.00              
ATOM   1915  O   VAL A 121      57.629  61.798  53.713  1.00  1.00              
ATOM   1916  N   LEU A 122      55.975  61.050  52.403  1.00  1.00              
ATOM   1917  H   LEU A 122      55.154  60.452  52.399  1.00  1.00              
ATOM   1918  CA  LEU A 122      56.391  61.633  51.130  1.00  1.00              
ATOM   1919  HA  LEU A 122      57.473  61.567  51.031  1.00  1.00              
ATOM   1920  CB  LEU A 122      55.741  60.829  49.984  1.00  1.00              
ATOM   1921  HB1 LEU A 122      55.862  61.389  49.060  1.00  1.00              
ATOM   1922  HB2 LEU A 122      54.669  60.773  50.177  1.00  1.00              
ATOM   1923  CG  LEU A 122      56.261  59.393  49.745  1.00  1.00              
ATOM   1924  HG  LEU A 122      56.202  58.808  50.655  1.00  1.00              
ATOM   1925  CD1 LEU A 122      55.378  58.755  48.676  1.00  1.00              
ATOM   1926 1HD1 LEU A 122      55.663  57.718  48.527  1.00  1.00              
ATOM   1927 2HD1 LEU A 122      54.335  58.773  48.987  1.00  1.00              
ATOM   1928 3HD1 LEU A 122      55.481  59.294  47.736  1.00  1.00              
ATOM   1929  CD2 LEU A 122      57.704  59.307  49.264  1.00  1.00              
ATOM   1930 1HD2 LEU A 122      57.972  58.261  49.120  1.00  1.00              
ATOM   1931 2HD2 LEU A 122      57.815  59.833  48.321  1.00  1.00              
ATOM   1932 3HD2 LEU A 122      58.366  59.731  50.017  1.00  1.00              
ATOM   1933  C   LEU A 122      55.981  63.086  51.062  1.00  1.00              
ATOM   1934  O   LEU A 122      56.859  63.935  51.042  1.00  1.00              
ATOM   1935  N   ARG A 123      54.679  63.397  51.090  1.00  1.00              
ATOM   1936  H   ARG A 123      54.000  62.651  51.214  1.00  1.00              
ATOM   1937  CA  ARG A 123      54.192  64.776  51.010  1.00  1.00              
ATOM   1938  HA  ARG A 123      54.550  65.193  50.067  1.00  1.00              
ATOM   1939  CB  ARG A 123      52.644  64.862  50.992  1.00  1.00              
ATOM   1940  HB1 ARG A 123      52.269  64.099  50.309  1.00  1.00              
ATOM   1941  HB2 ARG A 123      52.365  65.833  50.579  1.00  1.00              
ATOM   1942  CG  ARG A 123      51.937  64.719  52.357  1.00  1.00              
ATOM   1943  HG1 ARG A 123      52.109  65.614  52.954  1.00  1.00              
ATOM   1944  HG2 ARG A 123      52.368  63.878  52.886  1.00  1.00              
ATOM   1945  CD  ARG A 123      50.420  64.491  52.221  1.00  1.00              
ATOM   1946  HD1 ARG A 123      50.249  63.773  51.417  1.00  1.00              
ATOM   1947  HD2 ARG A 123      49.938  65.436  51.965  1.00  1.00              
ATOM   1948  NE  ARG A 123      49.841  63.951  53.468  1.00  1.00              
ATOM   1949  HE  ARG A 123      50.323  64.180  54.330  1.00  1.00              
ATOM   1950  CZ  ARG A 123      48.745  63.216  53.582  1.00  1.00              
ATOM   1951  NH1 ARG A 123      47.824  63.213  52.666  1.00  1.00              
ATOM   1952 1HH1 ARG A 123      47.818  63.971  52.021  1.00  1.00              
ATOM   1953 2HH1 ARG A 123      46.897  62.901  52.987  1.00  1.00              
ATOM   1954  NH2 ARG A 123      48.509  62.484  54.627  1.00  1.00              
ATOM   1955 1HH2 ARG A 123      49.088  62.464  55.454  1.00  1.00              
ATOM   1956 2HH2 ARG A 123      47.600  62.010  54.682  1.00  1.00              
ATOM   1957  C   ARG A 123      54.815  65.605  52.096  1.00  1.00              
ATOM   1958  O   ARG A 123      55.305  66.629  51.712  1.00  1.00              
ATOM   1959  N   ARG A 124      54.972  65.166  53.349  1.00  1.00              
ATOM   1960  H   ARG A 124      54.559  64.270  53.595  1.00  1.00              
ATOM   1961  CA  ARG A 124      55.637  65.939  54.410  1.00  1.00              
ATOM   1962  HA  ARG A 124      55.649  66.967  54.075  1.00  1.00              
ATOM   1963  CB  ARG A 124      54.812  66.008  55.723  1.00  1.00              
ATOM   1964  HB1 ARG A 124      53.797  66.281  55.448  1.00  1.00              
ATOM   1965  HB2 ARG A 124      55.199  66.856  56.292  1.00  1.00              
ATOM   1966  CG  ARG A 124      54.713  64.833  56.726  1.00  1.00              
ATOM   1967  HG1 ARG A 124      54.047  64.073  56.336  1.00  1.00              
ATOM   1968  HG2 ARG A 124      54.224  65.227  57.619  1.00  1.00              
ATOM   1969  CD  ARG A 124      56.036  64.179  57.166  1.00  1.00              
ATOM   1970  HD1 ARG A 124      56.729  64.968  57.457  1.00  1.00              
ATOM   1971  HD2 ARG A 124      56.457  63.617  56.332  1.00  1.00              
ATOM   1972  NE  ARG A 124      55.860  63.290  58.331  1.00  1.00              
ATOM   1973  HE  ARG A 124      54.936  63.286  58.740  1.00  1.00              
ATOM   1974  CZ  ARG A 124      56.818  62.726  59.045  1.00  1.00              
ATOM   1975  NH1 ARG A 124      58.051  62.725  58.636  1.00  1.00              
ATOM   1976 1HH1 ARG A 124      58.274  63.135  57.748  1.00  1.00              
ATOM   1977 2HH1 ARG A 124      58.744  62.289  59.234  1.00  1.00              
ATOM   1978  NH2 ARG A 124      56.592  62.184  60.208  1.00  1.00              
ATOM   1979 1HH2 ARG A 124      55.661  62.226  60.589  1.00  1.00              
ATOM   1980 2HH2 ARG A 124      57.371  61.794  60.725  1.00  1.00              
ATOM   1981  C   ARG A 124      57.127  65.618  54.655  1.00  1.00              
ATOM   1982  O   ARG A 124      57.667  66.163  55.607  1.00  1.00              
ATOM   1983  N   VAL A 125      57.801  64.779  53.854  1.00  1.00              
ATOM   1984  H   VAL A 125      57.300  64.220  53.182  1.00  1.00              
ATOM   1985  CA  VAL A 125      59.248  65.023  53.609  1.00  1.00              
ATOM   1986  HA  VAL A 125      59.673  65.503  54.490  1.00  1.00              
ATOM   1987  CB  VAL A 125      60.114  63.751  53.377  1.00  1.00              
ATOM   1988  HB  VAL A 125      59.855  63.034  54.153  1.00  1.00              
ATOM   1989  CG1 VAL A 125      59.935  63.080  52.015  1.00  1.00              
ATOM   1990 1HG1 VAL A 125      60.283  63.724  51.208  1.00  1.00              
ATOM   1991 2HG1 VAL A 125      60.498  62.151  52.008  1.00  1.00              
ATOM   1992 3HG1 VAL A 125      58.892  62.854  51.863  1.00  1.00              
ATOM   1993  CG2 VAL A 125      61.630  64.010  53.476  1.00  1.00              
ATOM   1994 1HG2 VAL A 125      62.162  63.071  53.614  1.00  1.00              
ATOM   1995 2HG2 VAL A 125      62.008  64.494  52.575  1.00  1.00              
ATOM   1996 3HG2 VAL A 125      61.861  64.671  54.308  1.00  1.00              
ATOM   1997  C   VAL A 125      59.466  66.016  52.465  1.00  1.00              
ATOM   1998  O   VAL A 125      60.547  66.536  52.217  1.00  1.00              
ATOM   1999  N   ALA A 126      58.381  66.299  51.766  1.00  1.00              
ATOM   2000  H   ALA A 126      57.571  65.715  51.881  1.00  1.00              
ATOM   2001  CA  ALA A 126      58.115  67.562  51.175  1.00  1.00              
ATOM   2002  HA  ALA A 126      59.001  68.061  50.977  1.00  1.00              
ATOM   2003  CB  ALA A 126      57.491  67.226  49.793  1.00  1.00              
ATOM   2004  HB1 ALA A 126      58.290  66.972  49.096  1.00  1.00              
ATOM   2005  HB2 ALA A 126      56.839  66.363  49.857  1.00  1.00              
ATOM   2006  HB3 ALA A 126      56.903  68.043  49.388  1.00  1.00              
ATOM   2007  C   ALA A 126      57.212  68.379  52.156  1.00  1.00              
ATOM   2008  O   ALA A 126      57.364  68.253  53.356  1.00  1.00              
ATOM   2009  N   ALA A 127      56.263  69.169  51.649  1.00  1.00              
ATOM   2010  H   ALA A 127      56.227  69.151  50.646  1.00  1.00              
ATOM   2011  CA  ALA A 127      55.131  69.864  52.278  1.00  1.00              
ATOM   2012  HA  ALA A 127      54.899  70.618  51.527  1.00  1.00              
ATOM   2013  CB  ALA A 127      53.855  69.008  52.322  1.00  1.00              
ATOM   2014  HB1 ALA A 127      52.992  69.640  52.534  1.00  1.00              
ATOM   2015  HB2 ALA A 127      53.686  68.539  51.353  1.00  1.00              
ATOM   2016  HB3 ALA A 127      53.932  68.251  53.100  1.00  1.00              
ATOM   2017  C   ALA A 127      55.213  70.751  53.537  1.00  1.00              
ATOM   2018  O   ALA A 127      54.406  71.678  53.662  1.00  1.00              
ATOM   2019  N   ARG A 128      56.120  70.539  54.476  1.00  1.00              
ATOM   2020  H   ARG A 128      56.600  69.643  54.449  1.00  1.00              
ATOM   2021  CA  ARG A 128      56.867  71.663  55.060  1.00  1.00              
ATOM   2022  HA  ARG A 128      56.301  72.577  54.918  1.00  1.00              
ATOM   2023  CB  ARG A 128      57.013  71.471  56.582  1.00  1.00              
ATOM   2024  HB1 ARG A 128      57.214  72.449  57.017  1.00  1.00              
ATOM   2025  HB2 ARG A 128      57.899  70.858  56.762  1.00  1.00              
ATOM   2026  CG  ARG A 128      55.832  70.831  57.352  1.00  1.00              
ATOM   2027  HG1 ARG A 128      56.076  70.942  58.406  1.00  1.00              
ATOM   2028  HG2 ARG A 128      55.816  69.766  57.132  1.00  1.00              
ATOM   2029  CD  ARG A 128      54.396  71.374  57.177  1.00  1.00              
ATOM   2030  HD1 ARG A 128      54.446  72.394  56.795  1.00  1.00              
ATOM   2031  HD2 ARG A 128      53.922  71.414  58.159  1.00  1.00              
ATOM   2032  NE  ARG A 128      53.565  70.540  56.276  1.00  1.00              
ATOM   2033  HE  ARG A 128      53.577  70.823  55.305  1.00  1.00              
ATOM   2034  CZ  ARG A 128      52.921  69.411  56.563  1.00  1.00              
ATOM   2035  NH1 ARG A 128      52.719  68.963  57.769  1.00  1.00              
ATOM   2036 1HH1 ARG A 128      52.944  69.479  58.604  1.00  1.00              
ATOM   2037 2HH1 ARG A 128      52.210  68.074  57.870  1.00  1.00              
ATOM   2038  NH2 ARG A 128      52.439  68.665  55.608  1.00  1.00              
ATOM   2039 1HH2 ARG A 128      52.478  68.940  54.653  1.00  1.00              
ATOM   2040 2HH2 ARG A 128      51.953  67.786  55.859  1.00  1.00              
ATOM   2041  C   ARG A 128      58.196  71.901  54.351  1.00  1.00              
ATOM   2042  O   ARG A 128      58.847  72.895  54.602  1.00  1.00              
ATOM   2043  N   ASP A 129      58.423  71.038  53.354  1.00  1.00              
ATOM   2044  H   ASP A 129      57.913  70.199  53.484  1.00  1.00              
ATOM   2045  CA  ASP A 129      59.349  70.969  52.244  1.00  1.00              
ATOM   2046  HA  ASP A 129      60.000  71.850  52.312  1.00  1.00              
ATOM   2047  CB  ASP A 129      60.243  69.757  52.514  1.00  1.00              
ATOM   2048  HB1 ASP A 129      60.863  69.558  51.638  1.00  1.00              
ATOM   2049  HB2 ASP A 129      59.602  68.918  52.759  1.00  1.00              
ATOM   2050  CG  ASP A 129      61.078  70.004  53.724  1.00  1.00              
ATOM   2051  OD1 ASP A 129      62.058  70.746  53.533  1.00  1.00              
ATOM   2052  OD2 ASP A 129      60.718  69.496  54.809  1.00  1.00              
ATOM   2053  C   ASP A 129      58.536  70.993  50.923  1.00  1.00              
ATOM   2054  O   ASP A 129      57.536  71.712  50.825  1.00  1.00              
ATOM   2055  N   GLY A 130      58.913  70.246  49.912  1.00  1.00              
ATOM   2056  H   GLY A 130      59.749  69.704  50.080  1.00  1.00              
ATOM   2057  CA  GLY A 130      58.432  70.082  48.526  1.00  1.00              
ATOM   2058  HA1 GLY A 130      58.458  69.029  48.231  1.00  1.00              
ATOM   2059  HA2 GLY A 130      59.208  70.520  47.883  1.00  1.00              
ATOM   2060  C   GLY A 130      57.140  70.637  47.885  1.00  1.00              
ATOM   2061  O   GLY A 130      57.126  70.753  46.662  1.00  1.00              
ATOM   2062  N   THR A 131      56.096  71.024  48.601  1.00  1.00              
ATOM   2063  H   THR A 131      56.215  70.971  49.598  1.00  1.00              
ATOM   2064  CA  THR A 131      55.115  71.993  48.113  1.00  1.00              
ATOM   2065  HA  THR A 131      54.669  71.575  47.211  1.00  1.00              
ATOM   2066  CB  THR A 131      53.967  72.162  49.133  1.00  1.00              
ATOM   2067  HB  THR A 131      54.356  72.600  50.049  1.00  1.00              
ATOM   2068  CG2 THR A 131      52.788  72.996  48.638  1.00  1.00              
ATOM   2069 1HG2 THR A 131      51.967  72.930  49.352  1.00  1.00              
ATOM   2070 2HG2 THR A 131      53.082  74.041  48.555  1.00  1.00              
ATOM   2071 3HG2 THR A 131      52.454  72.640  47.664  1.00  1.00              
ATOM   2072  OG1 THR A 131      53.436  70.890  49.451  1.00  1.00              
ATOM   2073  HG1 THR A 131      53.126  70.479  48.641  1.00  1.00              
ATOM   2074  C   THR A 131      55.705  73.322  47.678  1.00  1.00              
ATOM   2075  O   THR A 131      55.067  74.005  46.886  1.00  1.00              
ATOM   2076  N   ALA A 132      56.916  73.683  48.127  1.00  1.00              
ATOM   2077  H   ALA A 132      57.355  73.106  48.816  1.00  1.00              
ATOM   2078  CA  ALA A 132      57.466  74.992  47.723  1.00  1.00              
ATOM   2079  HA  ALA A 132      57.204  75.092  46.665  1.00  1.00              
ATOM   2080  CB  ALA A 132      56.731  76.150  48.409  1.00  1.00              
ATOM   2081  HB1 ALA A 132      57.050  76.182  49.442  1.00  1.00              
ATOM   2082  HB2 ALA A 132      56.995  77.082  47.910  1.00  1.00              
ATOM   2083  HB3 ALA A 132      55.652  76.017  48.343  1.00  1.00              
ATOM   2084  C   ALA A 132      58.976  75.182  47.720  1.00  1.00              
ATOM   2085  O   ALA A 132      59.654  74.730  46.794  1.00  1.00              
ATOM   2086  N   LYS A 133      59.501  75.945  48.683  1.00  1.00              
ATOM   2087  H   LYS A 133      58.873  76.242  49.421  1.00  1.00              
ATOM   2088  CA  LYS A 133      60.897  76.352  48.734  1.00  1.00              
ATOM   2089  HA  LYS A 133      61.017  76.917  47.819  1.00  1.00              
ATOM   2090  CB  LYS A 133      61.171  77.343  49.877  1.00  1.00              
ATOM   2091  HB1 LYS A 133      62.257  77.436  50.038  1.00  1.00              
ATOM   2092  HB2 LYS A 133      60.769  76.945  50.799  1.00  1.00              
ATOM   2093  CG  LYS A 133      60.547  78.689  49.533  1.00  1.00              
ATOM   2094  HG1 LYS A 133      60.610  79.359  50.381  1.00  1.00              
ATOM   2095  HG2 LYS A 133      59.486  78.593  49.304  1.00  1.00              
ATOM   2096  CD  LYS A 133      61.155  79.469  48.331  1.00  1.00              
ATOM   2097  HD1 LYS A 133      60.722  80.472  48.343  1.00  1.00              
ATOM   2098  HD2 LYS A 133      60.875  79.007  47.385  1.00  1.00              
ATOM   2099  CE  LYS A 133      62.694  79.610  48.402  1.00  1.00              
ATOM   2100  HE1 LYS A 133      62.961  79.669  49.461  1.00  1.00              
ATOM   2101  HE2 LYS A 133      62.962  80.565  47.942  1.00  1.00              
ATOM   2102  NZ  LYS A 133      63.430  78.504  47.763  1.00  1.00              
ATOM   2103  HZ1 LYS A 133      63.063  77.584  47.982  1.00  1.00              
ATOM   2104  HZ2 LYS A 133      63.537  78.595  46.768  1.00  1.00              
ATOM   2105  HZ3 LYS A 133      64.348  78.478  48.219  1.00  1.00              
ATOM   2106  C   LYS A 133      61.926  75.184  48.551  1.00  1.00              
ATOM   2107  O   LYS A 133      62.970  75.667  48.076  1.00  1.00              
ATOM   2108  N   PRO A 134      61.816  73.774  48.703  1.00  1.00              
ATOM   2109  CD  PRO A 134      62.981  72.988  48.359  1.00  1.00              
ATOM   2110  HD1 PRO A 134      63.931  73.523  48.266  1.00  1.00              
ATOM   2111  HD2 PRO A 134      62.823  72.441  47.440  1.00  1.00              
ATOM   2112  CG  PRO A 134      63.169  71.996  49.497  1.00  1.00              
ATOM   2113  HG1 PRO A 134      63.590  72.519  50.362  1.00  1.00              
ATOM   2114  HG2 PRO A 134      63.770  71.134  49.203  1.00  1.00              
ATOM   2115  CB  PRO A 134      61.732  71.602  49.798  1.00  1.00              
ATOM   2116  HB1 PRO A 134      61.666  71.374  50.856  1.00  1.00              
ATOM   2117  HB2 PRO A 134      61.480  70.712  49.207  1.00  1.00              
ATOM   2118  CA  PRO A 134      60.862  72.802  49.387  1.00  1.00              
ATOM   2119  HA  PRO A 134      60.043  72.498  48.691  1.00  1.00              
ATOM   2120  C   PRO A 134      60.281  73.613  50.575  1.00  1.00              
ATOM   2121  O   PRO A 134      61.049  74.039  51.426  1.00  1.00              
ATOM   2122  N   ALA A 135      58.959  73.925  50.591  1.00  1.00              
ATOM   2123  H   ALA A 135      58.433  73.497  49.860  1.00  1.00              
ATOM   2124  CA  ALA A 135      58.184  74.424  51.744  1.00  1.00              
ATOM   2125  HA  ALA A 135      58.473  73.807  52.561  1.00  1.00              
ATOM   2126  CB  ALA A 135      58.588  75.832  52.109  1.00  1.00              
ATOM   2127  HB1 ALA A 135      58.045  76.183  52.980  1.00  1.00              
ATOM   2128  HB2 ALA A 135      59.639  75.861  52.403  1.00  1.00              
ATOM   2129  HB3 ALA A 135      58.435  76.516  51.285  1.00  1.00              
ATOM   2130  C   ALA A 135      56.663  74.286  51.665  1.00  1.00              
ATOM   2131  O   ALA A 135      56.079  74.227  50.578  1.00  1.00              
ATOM   2132  N   GLY A 136      55.948  74.482  52.757  1.00  1.00              
ATOM   2133  H   GLY A 136      56.455  74.525  53.626  1.00  1.00              
ATOM   2134  CA  GLY A 136      54.658  75.171  52.666  1.00  1.00              
ATOM   2135  HA1 GLY A 136      54.082  75.010  53.577  1.00  1.00              
ATOM   2136  HA2 GLY A 136      54.066  74.815  51.822  1.00  1.00              
ATOM   2137  C   GLY A 136      54.941  76.668  52.508  1.00  1.00              
ATOM   2138  O   GLY A 136      54.802  77.452  53.444  1.00  1.00              
ATOM   2139  N   GLN A 137      55.468  76.998  51.330  1.00  1.00              
ATOM   2140  H   GLN A 137      55.538  76.225  50.678  1.00  1.00              
ATOM   2141  CA  GLN A 137      55.947  78.293  50.842  1.00  1.00              
ATOM   2142  HA  GLN A 137      56.319  78.162  49.833  1.00  1.00              
ATOM   2143  CB  GLN A 137      54.746  79.252  50.684  1.00  1.00              
ATOM   2144  HB1 GLN A 137      55.113  80.202  50.290  1.00  1.00              
ATOM   2145  HB2 GLN A 137      54.308  79.446  51.664  1.00  1.00              
ATOM   2146  CG  GLN A 137      53.647  78.737  49.734  1.00  1.00              
ATOM   2147  HG1 GLN A 137      53.222  77.813  50.127  1.00  1.00              
ATOM   2148  HG2 GLN A 137      54.088  78.525  48.760  1.00  1.00              
ATOM   2149  CD  GLN A 137      52.502  79.733  49.540  1.00  1.00              
ATOM   2150  OE1 GLN A 137      52.450  80.808  50.107  1.00  1.00              
ATOM   2151  NE2 GLN A 137      51.526  79.418  48.716  1.00  1.00              
ATOM   2152 1HE2 GLN A 137      51.529  78.547  48.218  1.00  1.00              
ATOM   2153 2HE2 GLN A 137      50.800  80.109  48.618  1.00  1.00              
ATOM   2154  C   GLN A 137      57.083  79.031  51.555  1.00  1.00              
ATOM   2155  O   GLN A 137      57.802  79.780  50.895  1.00  1.00              
ATOM   2156  N   GLN A 138      57.276  78.864  52.853  1.00  1.00              
ATOM   2157  H   GLN A 138      56.643  78.258  53.357  1.00  1.00              
ATOM   2158  CA  GLN A 138      58.273  79.625  53.605  1.00  1.00              
ATOM   2159  HA  GLN A 138      58.048  80.688  53.524  1.00  1.00              
ATOM   2160  CB  GLN A 138      58.187  79.201  55.078  1.00  1.00              
ATOM   2161  HB1 GLN A 138      58.998  79.661  55.643  1.00  1.00              
ATOM   2162  HB2 GLN A 138      58.328  78.120  55.119  1.00  1.00              
ATOM   2163  CG  GLN A 138      56.853  79.563  55.750  1.00  1.00              
ATOM   2164  HG1 GLN A 138      56.065  79.702  55.010  1.00  1.00              
ATOM   2165  HG2 GLN A 138      56.962  80.498  56.299  1.00  1.00              
ATOM   2166  CD  GLN A 138      56.429  78.462  56.711  1.00  1.00              
ATOM   2167  OE1 GLN A 138      56.989  78.282  57.783  1.00  1.00              
ATOM   2168  NE2 GLN A 138      55.456  77.653  56.346  1.00  1.00              
ATOM   2169 1HE2 GLN A 138      55.006  77.760  55.442  1.00  1.00              
ATOM   2170 2HE2 GLN A 138      55.208  76.924  56.987  1.00  1.00              
ATOM   2171  C   GLN A 138      59.707  79.381  53.116  1.00  1.00              
ATOM   2172  O   GLN A 138      60.142  78.248  52.986  1.00  1.00              
ATOM   2173  N   ALA A 139      60.478  80.449  52.903  1.00  1.00              
ATOM   2174  H   ALA A 139      60.051  81.363  52.896  1.00  1.00              
ATOM   2175  CA  ALA A 139      61.899  80.332  52.539  1.00  1.00              
ATOM   2176  HA  ALA A 139      62.105  79.358  52.092  1.00  1.00              
ATOM   2177  CB  ALA A 139      62.185  81.428  51.491  1.00  1.00              
ATOM   2178  HB1 ALA A 139      62.124  82.412  51.959  1.00  1.00              
ATOM   2179  HB2 ALA A 139      63.192  81.294  51.092  1.00  1.00              
ATOM   2180  HB3 ALA A 139      61.462  81.375  50.678  1.00  1.00              
ATOM   2181  C   ALA A 139      62.872  80.497  53.706  1.00  1.00              
ATOM   2182  O   ALA A 139      64.088  80.544  53.506  1.00  1.00              
ATOM   2183  N   LYS A 140      62.332  80.725  54.904  1.00  1.00              
ATOM   2184  H   LYS A 140      61.349  80.548  55.026  1.00  1.00              
ATOM   2185  CA  LYS A 140      63.067  81.407  55.959  1.00  1.00              
ATOM   2186  HA  LYS A 140      63.893  81.942  55.484  1.00  1.00              
ATOM   2187  CB  LYS A 140      62.167  82.463  56.654  1.00  1.00              
ATOM   2188  HB1 LYS A 140      61.653  82.006  57.500  1.00  1.00              
ATOM   2189  HB2 LYS A 140      61.404  82.807  55.955  1.00  1.00              
ATOM   2190  CG  LYS A 140      62.970  83.704  57.107  1.00  1.00              
ATOM   2191  HG1 LYS A 140      63.255  84.255  56.209  1.00  1.00              
ATOM   2192  HG2 LYS A 140      63.892  83.404  57.596  1.00  1.00              
ATOM   2193  CD  LYS A 140      62.223  84.678  58.040  1.00  1.00              
ATOM   2194  HD1 LYS A 140      61.229  84.864  57.631  1.00  1.00              
ATOM   2195  HD2 LYS A 140      62.760  85.628  58.045  1.00  1.00              
ATOM   2196  CE  LYS A 140      62.078  84.201  59.497  1.00  1.00              
ATOM   2197  HE1 LYS A 140      61.542  83.248  59.505  1.00  1.00              
ATOM   2198  HE2 LYS A 140      61.475  84.927  60.049  1.00  1.00              
ATOM   2199  NZ  LYS A 140      63.386  84.029  60.179  1.00  1.00              
ATOM   2200  HZ1 LYS A 140      63.292  83.673  61.136  1.00  1.00              
ATOM   2201  HZ2 LYS A 140      63.961  83.325  59.726  1.00  1.00              
ATOM   2202  HZ3 LYS A 140      63.940  84.867  60.275  1.00  1.00              
ATOM   2203  C   LYS A 140      63.700  80.448  56.943  1.00  1.00              
ATOM   2204  O   LYS A 140      63.211  79.342  57.183  1.00  1.00              
ATOM   2205  N   SER A 141      64.717  80.971  57.616  1.00  1.00              
ATOM   2206  H   SER A 141      65.077  81.869  57.342  1.00  1.00              
ATOM   2207  CA  SER A 141      65.024  80.553  58.965  1.00  1.00              
ATOM   2208  HA  SER A 141      65.363  79.533  58.862  1.00  1.00              
ATOM   2209  CB  SER A 141      66.154  81.410  59.541  1.00  1.00              
ATOM   2210  HB1 SER A 141      67.081  81.194  59.010  1.00  1.00              
ATOM   2211  HB2 SER A 141      66.292  81.180  60.598  1.00  1.00              
ATOM   2212  OG  SER A 141      65.832  82.780  59.381  1.00  1.00              
ATOM   2213  HG  SER A 141      66.036  83.232  60.245  1.00  1.00              
ATOM   2214  C   SER A 141      63.786  80.558  59.870  1.00  1.00              
ATOM   2215  O   SER A 141      62.807  81.273  59.637  1.00  1.00              
ATOM   2216  N   LEU A 142      63.863  79.811  60.957  1.00  1.00              
ATOM   2217  H   LEU A 142      64.707  79.260  61.081  1.00  1.00              
ATOM   2218  CA  LEU A 142      63.008  80.014  62.124  1.00  1.00              
ATOM   2219  HA  LEU A 142      62.499  80.977  62.058  1.00  1.00              
ATOM   2220  CB  LEU A 142      61.979  78.858  62.214  1.00  1.00              
ATOM   2221  HB1 LEU A 142      62.383  78.079  62.859  1.00  1.00              
ATOM   2222  HB2 LEU A 142      61.855  78.406  61.228  1.00  1.00              
ATOM   2223  CG  LEU A 142      60.575  79.222  62.735  1.00  1.00              
ATOM   2224  HG  LEU A 142      60.058  78.292  62.975  1.00  1.00              
ATOM   2225  CD1 LEU A 142      60.599  80.097  63.987  1.00  1.00              
ATOM   2226 1HD1 LEU A 142      59.582  80.238  64.350  1.00  1.00              
ATOM   2227 2HD1 LEU A 142      61.183  79.627  64.776  1.00  1.00              
ATOM   2228 3HD1 LEU A 142      61.006  81.083  63.771  1.00  1.00              
ATOM   2229  CD2 LEU A 142      59.764  79.937  61.654  1.00  1.00              
ATOM   2230 1HD2 LEU A 142      58.752  80.118  62.017  1.00  1.00              
ATOM   2231 2HD2 LEU A 142      60.227  80.890  61.399  1.00  1.00              
ATOM   2232 3HD2 LEU A 142      59.706  79.314  60.763  1.00  1.00              
ATOM   2233  C   LEU A 142      63.955  80.028  63.313  1.00  1.00              
ATOM   2234  O   LEU A 142      64.868  79.208  63.359  1.00  1.00              
ATOM   2235  N   GLU A 143      63.751  80.901  64.278  1.00  1.00              
ATOM   2236  H   GLU A 143      63.034  81.604  64.139  1.00  1.00              
ATOM   2237  CA  GLU A 143      64.708  81.182  65.334  1.00  1.00              
ATOM   2238  HA  GLU A 143      65.509  80.445  65.354  1.00  1.00              
ATOM   2239  CB  GLU A 143      65.335  82.582  65.149  1.00  1.00              
ATOM   2240  HB1 GLU A 143      66.034  82.727  65.973  1.00  1.00              
ATOM   2241  HB2 GLU A 143      64.569  83.354  65.233  1.00  1.00              
ATOM   2242  CG  GLU A 143      66.116  82.795  63.842  1.00  1.00              
ATOM   2243  HG1 GLU A 143      66.617  81.865  63.579  1.00  1.00              
ATOM   2244  HG2 GLU A 143      66.893  83.537  64.037  1.00  1.00              
ATOM   2245  CD  GLU A 143      65.271  83.287  62.654  1.00  1.00              
ATOM   2246  OE1 GLU A 143      64.045  83.042  62.578  1.00  1.00              
ATOM   2247  OE2 GLU A 143      65.839  83.849  61.689  1.00  1.00              
ATOM   2248  C   GLU A 143      63.953  81.145  66.650  1.00  1.00              
ATOM   2249  O   GLU A 143      63.011  81.910  66.846  1.00  1.00              
ATOM   2250  N   ARG A 144      64.333  80.199  67.508  1.00  1.00              
ATOM   2251  H   ARG A 144      65.148  79.639  67.285  1.00  1.00              
ATOM   2252  CA  ARG A 144      63.655  79.958  68.776  1.00  1.00              
ATOM   2253  HA  ARG A 144      63.318  80.941  69.128  1.00  1.00              
ATOM   2254  CB  ARG A 144      62.342  79.191  68.589  1.00  1.00              
ATOM   2255  HB1 ARG A 144      61.595  79.912  68.250  1.00  1.00              
ATOM   2256  HB2 ARG A 144      61.991  78.859  69.554  1.00  1.00              
ATOM   2257  CG  ARG A 144      62.312  78.043  67.584  1.00  1.00              
ATOM   2258  HG1 ARG A 144      62.311  78.483  66.587  1.00  1.00              
ATOM   2259  HG2 ARG A 144      61.371  77.520  67.731  1.00  1.00              
ATOM   2260  CD  ARG A 144      63.445  77.019  67.655  1.00  1.00              
ATOM   2261  HD1 ARG A 144      63.440  76.539  68.624  1.00  1.00              
ATOM   2262  HD2 ARG A 144      64.401  77.524  67.547  1.00  1.00              
ATOM   2263  NE  ARG A 144      63.268  75.997  66.605  1.00  1.00              
ATOM   2264  HE  ARG A 144      62.654  75.232  66.828  1.00  1.00              
ATOM   2265  CZ  ARG A 144      63.581  76.153  65.334  1.00  1.00              
ATOM   2266  NH1 ARG A 144      64.374  77.111  64.965  1.00  1.00              
ATOM   2267 1HH1 ARG A 144      64.870  77.625  65.685  1.00  1.00              
ATOM   2268 2HH1 ARG A 144      64.353  77.520  64.046  1.00  1.00              
ATOM   2269  NH2 ARG A 144      63.046  75.381  64.431  1.00  1.00              
ATOM   2270 1HH2 ARG A 144      62.319  74.730  64.696  1.00  1.00              
ATOM   2271 2HH2 ARG A 144      63.242  75.536  63.458  1.00  1.00              
ATOM   2272  C   ARG A 144      64.586  79.463  69.875  1.00  1.00              
ATOM   2273  O   ARG A 144      65.327  78.492  69.707  1.00  1.00              
ATOM   2274  N   GLY A 145      64.594  80.188  70.989  1.00  1.00              
ATOM   2275  H   GLY A 145      63.931  80.966  71.047  1.00  1.00              
ATOM   2276  CA  GLY A 145      65.602  80.086  72.037  1.00  1.00              
ATOM   2277  HA1 GLY A 145      65.552  79.094  72.487  1.00  1.00              
ATOM   2278  HA2 GLY A 145      65.375  80.821  72.808  1.00  1.00              
ATOM   2279  C   GLY A 145      67.017  80.354  71.539  1.00  1.00              
ATOM   2280  O   GLY A 145      67.389  81.492  71.284  1.00  1.00              
ATOM   2281  N   GLN A 146      67.811  79.296  71.401  1.00  1.00              
ATOM   2282  H   GLN A 146      67.430  78.391  71.632  1.00  1.00              
ATOM   2283  CA  GLN A 146      69.180  79.360  70.869  1.00  1.00              
ATOM   2284  HA  GLN A 146      69.450  80.397  70.665  1.00  1.00              
ATOM   2285  CB  GLN A 146      70.170  78.805  71.907  1.00  1.00              
ATOM   2286  HB1 GLN A 146      71.172  78.839  71.477  1.00  1.00              
ATOM   2287  HB2 GLN A 146      69.924  77.763  72.108  1.00  1.00              
ATOM   2288  CG  GLN A 146      70.210  79.570  73.240  1.00  1.00              
ATOM   2289  HG1 GLN A 146      69.245  79.496  73.743  1.00  1.00              
ATOM   2290  HG2 GLN A 146      70.417  80.623  73.042  1.00  1.00              
ATOM   2291  CD  GLN A 146      71.289  79.020  74.172  1.00  1.00              
ATOM   2292  OE1 GLN A 146      71.861  77.963  73.956  1.00  1.00              
ATOM   2293  NE2 GLN A 146      71.632  79.715  75.235  1.00  1.00              
ATOM   2294 1HE2 GLN A 146      71.180  80.587  75.448  1.00  1.00              
ATOM   2295 2HE2 GLN A 146      72.324  79.310  75.841  1.00  1.00              
ATOM   2296  C   GLN A 146      69.327  78.600  69.544  1.00  1.00              
ATOM   2297  O   GLN A 146      70.433  78.420  69.031  1.00  1.00              
ATOM   2298  N   LEU A 147      68.205  78.120  69.006  1.00  1.00              
ATOM   2299  H   LEU A 147      67.320  78.367  69.436  1.00  1.00              
ATOM   2300  CA  LEU A 147      68.132  77.218  67.871  1.00  1.00              
ATOM   2301  HA  LEU A 147      69.129  76.836  67.650  1.00  1.00              
ATOM   2302  CB  LEU A 147      67.265  76.018  68.267  1.00  1.00              
ATOM   2303  HB1 LEU A 147      66.479  76.360  68.939  1.00  1.00              
ATOM   2304  HB2 LEU A 147      67.877  75.321  68.828  1.00  1.00              
ATOM   2305  CG  LEU A 147      66.567  75.295  67.112  1.00  1.00              
ATOM   2306  HG  LEU A 147      65.837  75.986  66.733  1.00  1.00              
ATOM   2307  CD1 LEU A 147      67.400  74.869  65.895  1.00  1.00              
ATOM   2308 1HD1 LEU A 147      67.020  75.359  65.001  1.00  1.00              
ATOM   2309 2HD1 LEU A 147      68.450  75.130  66.028  1.00  1.00              
ATOM   2310 3HD1 LEU A 147      67.323  73.796  65.746  1.00  1.00              
ATOM   2311  CD2 LEU A 147      65.787  74.124  67.681  1.00  1.00              
ATOM   2312 1HD2 LEU A 147      65.165  73.732  66.889  1.00  1.00              
ATOM   2313 2HD2 LEU A 147      66.472  73.354  68.028  1.00  1.00              
ATOM   2314 3HD2 LEU A 147      65.163  74.454  68.512  1.00  1.00              
ATOM   2315  C   LEU A 147      67.642  77.949  66.619  1.00  1.00              
ATOM   2316  O   LEU A 147      66.501  78.419  66.549  1.00  1.00              
ATOM   2317  N   VAL A 148      68.477  77.928  65.582  1.00  1.00              
ATOM   2318  H   VAL A 148      69.394  77.504  65.703  1.00  1.00              
ATOM   2319  CA  VAL A 148      68.145  78.464  64.267  1.00  1.00              
ATOM   2320  HA  VAL A 148      67.156  78.913  64.327  1.00  1.00              
ATOM   2321  CB  VAL A 148      69.054  79.652  63.878  1.00  1.00              
ATOM   2322  HB  VAL A 148      68.832  80.462  64.574  1.00  1.00              
ATOM   2323  CG1 VAL A 148      70.559  79.385  63.965  1.00  1.00              
ATOM   2324 1HG1 VAL A 148      71.105  80.303  63.747  1.00  1.00              
ATOM   2325 2HG1 VAL A 148      70.833  79.053  64.966  1.00  1.00              
ATOM   2326 3HG1 VAL A 148      70.839  78.630  63.235  1.00  1.00              
ATOM   2327  CG2 VAL A 148      68.731  80.158  62.467  1.00  1.00              
ATOM   2328 1HG2 VAL A 148      69.225  81.116  62.297  1.00  1.00              
ATOM   2329 2HG2 VAL A 148      69.076  79.447  61.715  1.00  1.00              
ATOM   2330 3HG2 VAL A 148      67.657  80.294  62.352  1.00  1.00              
ATOM   2331  C   VAL A 148      68.050  77.377  63.206  1.00  1.00              
ATOM   2332  O   VAL A 148      69.026  76.781  62.775  1.00  1.00              
ATOM   2333  N   MET A 149      66.811  77.099  62.820  1.00  1.00              
ATOM   2334  H   MET A 149      66.103  77.729  63.173  1.00  1.00              
ATOM   2335  CA  MET A 149      66.434  76.294  61.665  1.00  1.00              
ATOM   2336  HA  MET A 149      67.076  75.413  61.609  1.00  1.00              
ATOM   2337  CB  MET A 149      64.989  75.835  61.872  1.00  1.00              
ATOM   2338  HB1 MET A 149      64.387  76.697  62.159  1.00  1.00              
ATOM   2339  HB2 MET A 149      65.005  75.123  62.696  1.00  1.00              
ATOM   2340  CG  MET A 149      64.285  75.173  60.686  1.00  1.00              
ATOM   2341  HG1 MET A 149      64.888  74.350  60.300  1.00  1.00              
ATOM   2342  HG2 MET A 149      64.157  75.910  59.893  1.00  1.00              
ATOM   2343  SD  MET A 149      62.647  74.553  61.148  1.00  1.00              
ATOM   2344  CE  MET A 149      63.127  72.928  61.794  1.00  1.00              
ATOM   2345  HE1 MET A 149      62.241  72.368  62.080  1.00  1.00              
ATOM   2346  HE2 MET A 149      63.653  72.374  61.019  1.00  1.00              
ATOM   2347  HE3 MET A 149      63.780  73.040  62.658  1.00  1.00              
ATOM   2348  C   MET A 149      66.598  77.074  60.375  1.00  1.00              
ATOM   2349  O   MET A 149      66.390  78.282  60.359  1.00  1.00              
ATOM   2350  N   ASP A 150      66.836  76.323  59.312  1.00  1.00              
ATOM   2351  H   ASP A 150      67.153  75.373  59.489  1.00  1.00              
ATOM   2352  CA  ASP A 150      66.802  76.688  57.905  1.00  1.00              
ATOM   2353  HA  ASP A 150      66.284  77.639  57.773  1.00  1.00              
ATOM   2354  CB  ASP A 150      68.249  76.847  57.400  1.00  1.00              
ATOM   2355  HB1 ASP A 150      68.777  75.896  57.495  1.00  1.00              
ATOM   2356  HB2 ASP A 150      68.759  77.577  58.032  1.00  1.00              
ATOM   2357  CG  ASP A 150      68.336  77.331  55.952  1.00  1.00              
ATOM   2358  OD1 ASP A 150      67.327  77.877  55.442  1.00  1.00              
ATOM   2359  OD2 ASP A 150      69.438  77.239  55.356  1.00  1.00              
ATOM   2360  C   ASP A 150      66.033  75.593  57.173  1.00  1.00              
ATOM   2361  O   ASP A 150      66.562  74.498  56.962  1.00  1.00              
ATOM   2362  N   GLN A 151      64.744  75.869  56.934  1.00  1.00              
ATOM   2363  H   GLN A 151      64.421  76.807  57.114  1.00  1.00              
ATOM   2364  CA  GLN A 151      63.771  74.889  56.445  1.00  1.00              
ATOM   2365  HA  GLN A 151      63.727  74.052  57.138  1.00  1.00              
ATOM   2366  CB  GLN A 151      62.371  75.538  56.326  1.00  1.00              
ATOM   2367  HB1 GLN A 151      61.684  74.785  55.934  1.00  1.00              
ATOM   2368  HB2 GLN A 151      62.415  76.356  55.605  1.00  1.00              
ATOM   2369  CG  GLN A 151      61.788  76.090  57.641  1.00  1.00              
ATOM   2370  HG1 GLN A 151      62.458  76.847  58.044  1.00  1.00              
ATOM   2371  HG2 GLN A 151      61.714  75.279  58.365  1.00  1.00              
ATOM   2372  CD  GLN A 151      60.395  76.711  57.476  1.00  1.00              
ATOM   2373  OE1 GLN A 151      59.602  76.355  56.613  1.00  1.00              
ATOM   2374  NE2 GLN A 151      60.002  77.638  58.326  1.00  1.00              
ATOM   2375 1HE2 GLN A 151      60.647  78.019  58.993  1.00  1.00              
ATOM   2376 2HE2 GLN A 151      59.042  77.950  58.219  1.00  1.00              
ATOM   2377  C   GLN A 151      64.197  74.359  55.072  1.00  1.00              
ATOM   2378  O   GLN A 151      64.279  73.159  54.867  1.00  1.00              
ATOM   2379  N   GLU A 152      64.530  75.258  54.142  1.00  1.00              
ATOM   2380  H   GLU A 152      64.510  76.234  54.390  1.00  1.00              
ATOM   2381  CA  GLU A 152      64.840  74.899  52.755  1.00  1.00              
ATOM   2382  HA  GLU A 152      63.978  74.395  52.312  1.00  1.00              
ATOM   2383  CB  GLU A 152      65.112  76.219  51.981  1.00  1.00              
ATOM   2384  HB1 GLU A 152      65.861  76.790  52.531  1.00  1.00              
ATOM   2385  HB2 GLU A 152      64.193  76.808  51.981  1.00  1.00              
ATOM   2386  CG  GLU A 152      65.601  76.083  50.521  1.00  1.00              
ATOM   2387  HG1 GLU A 152      64.813  75.615  49.930  1.00  1.00              
ATOM   2388  HG2 GLU A 152      66.475  75.436  50.483  1.00  1.00              
ATOM   2389  CD  GLU A 152      65.992  77.433  49.894  1.00  1.00              
ATOM   2390  OE1 GLU A 152      67.174  77.645  49.537  1.00  1.00              
ATOM   2391  OE2 GLU A 152      65.127  78.328  49.765  1.00  1.00              
ATOM   2392  C   GLU A 152      66.036  73.952  52.609  1.00  1.00              
ATOM   2393  O   GLU A 152      66.111  73.183  51.651  1.00  1.00              
ATOM   2394  N   ARG A 153      66.982  74.049  53.545  1.00  1.00              
ATOM   2395  H   ARG A 153      66.787  74.668  54.322  1.00  1.00              
ATOM   2396  CA  ARG A 153      68.314  73.427  53.487  1.00  1.00              
ATOM   2397  HA  ARG A 153      68.330  72.735  52.643  1.00  1.00              
ATOM   2398  CB  ARG A 153      69.400  74.509  53.266  1.00  1.00              
ATOM   2399  HB1 ARG A 153      70.324  74.027  52.945  1.00  1.00              
ATOM   2400  HB2 ARG A 153      69.591  75.009  54.213  1.00  1.00              
ATOM   2401  CG  ARG A 153      68.982  75.562  52.221  1.00  1.00              
ATOM   2402  HG1 ARG A 153      68.063  76.029  52.566  1.00  1.00              
ATOM   2403  HG2 ARG A 153      68.780  75.070  51.269  1.00  1.00              
ATOM   2404  CD  ARG A 153      69.970  76.711  51.990  1.00  1.00              
ATOM   2405  HD1 ARG A 153      70.755  76.382  51.307  1.00  1.00              
ATOM   2406  HD2 ARG A 153      70.432  76.990  52.939  1.00  1.00              
ATOM   2407  NE  ARG A 153      69.235  77.859  51.412  1.00  1.00              
ATOM   2408  HE  ARG A 153      68.868  77.741  50.469  1.00  1.00              
ATOM   2409  CZ  ARG A 153      68.571  78.760  52.117  1.00  1.00              
ATOM   2410  NH1 ARG A 153      68.763  78.948  53.383  1.00  1.00              
ATOM   2411 1HH1 ARG A 153      69.385  78.299  53.867  1.00  1.00              
ATOM   2412 2HH1 ARG A 153      67.961  79.110  53.979  1.00  1.00              
ATOM   2413  NH2 ARG A 153      67.611  79.442  51.571  1.00  1.00              
ATOM   2414 1HH2 ARG A 153      67.299  79.121  50.652  1.00  1.00              
ATOM   2415 2HH2 ARG A 153      67.010  79.995  52.149  1.00  1.00              
ATOM   2416  C   ARG A 153      68.559  72.555  54.726  1.00  1.00              
ATOM   2417  O   ARG A 153      69.696  72.362  55.167  1.00  1.00              
ATOM   2418  N   HIS A 154      67.443  72.091  55.290  1.00  1.00              
ATOM   2419  H   HIS A 154      66.595  72.325  54.786  1.00  1.00              
ATOM   2420  CA  HIS A 154      67.236  71.147  56.389  1.00  1.00              
ATOM   2421  HA  HIS A 154      66.176  71.231  56.627  1.00  1.00              
ATOM   2422  CB  HIS A 154      67.423  69.705  55.881  1.00  1.00              
ATOM   2423  HB1 HIS A 154      67.196  68.994  56.676  1.00  1.00              
ATOM   2424  HB2 HIS A 154      68.449  69.551  55.548  1.00  1.00              
ATOM   2425  CG  HIS A 154      66.478  69.469  54.738  1.00  1.00              
ATOM   2426  ND1 HIS A 154      66.769  69.784  53.408  1.00  1.00              
ATOM   2427  CE1 HIS A 154      65.584  69.986  52.816  1.00  1.00              
ATOM   2428  HE1 HIS A 154      65.456  70.354  51.808  1.00  1.00              
ATOM   2429  NE2 HIS A 154      64.586  69.794  53.690  1.00  1.00              
ATOM   2430  HE2 HIS A 154      63.622  70.118  53.566  1.00  1.00              
ATOM   2431  CD2 HIS A 154      65.125  69.458  54.906  1.00  1.00              
ATOM   2432  HD2 HIS A 154      64.593  69.429  55.848  1.00  1.00              
ATOM   2433  C   HIS A 154      67.902  71.414  57.734  1.00  1.00              
ATOM   2434  O   HIS A 154      67.681  70.698  58.713  1.00  1.00              
ATOM   2435  N   THR A 155      68.716  72.452  57.831  1.00  1.00              
ATOM   2436  H   THR A 155      68.722  73.126  57.080  1.00  1.00              
ATOM   2437  CA  THR A 155      69.812  72.422  58.807  1.00  1.00              
ATOM   2438  HA  THR A 155      70.042  71.390  59.072  1.00  1.00              
ATOM   2439  CB  THR A 155      71.073  73.029  58.175  1.00  1.00              
ATOM   2440  HB  THR A 155      70.838  73.996  57.730  1.00  1.00              
ATOM   2441  CG2 THR A 155      72.238  73.200  59.152  1.00  1.00              
ATOM   2442 1HG2 THR A 155      73.117  73.542  58.604  1.00  1.00              
ATOM   2443 2HG2 THR A 155      71.989  73.950  59.902  1.00  1.00              
ATOM   2444 3HG2 THR A 155      72.463  72.250  59.636  1.00  1.00              
ATOM   2445  OG1 THR A 155      71.528  72.146  57.175  1.00  1.00              
ATOM   2446  HG1 THR A 155      70.888  72.160  56.436  1.00  1.00              
ATOM   2447  C   THR A 155      69.386  73.154  60.064  1.00  1.00              
ATOM   2448  O   THR A 155      68.728  74.187  60.005  1.00  1.00              
ATOM   2449  N   CYS A 156      69.743  72.626  61.228  1.00  1.00              
ATOM   2450  H   CYS A 156      70.274  71.768  61.234  1.00  1.00              
ATOM   2451  CA  CYS A 156      69.271  73.146  62.506  1.00  1.00              
ATOM   2452  HA  CYS A 156      68.787  74.113  62.370  1.00  1.00              
ATOM   2453  CB  CYS A 156      68.219  72.173  63.059  1.00  1.00              
ATOM   2454  HB1 CYS A 156      67.953  72.468  64.071  1.00  1.00              
ATOM   2455  HB2 CYS A 156      68.625  71.158  63.079  1.00  1.00              
ATOM   2456  SG  CYS A 156      66.718  72.227  62.038  1.00  1.00              
ATOM   2457  HG  CYS A 156      67.281  71.817  60.886  1.00  1.00              
ATOM   2458  C   CYS A 156      70.441  73.373  63.451  1.00  1.00              
ATOM   2459  O   CYS A 156      71.030  72.436  63.976  1.00  1.00              
ATOM   2460  N   THR A 157      70.794  74.632  63.648  1.00  1.00              
ATOM   2461  H   THR A 157      70.256  75.357  63.181  1.00  1.00              
ATOM   2462  CA  THR A 157      72.087  75.039  64.181  1.00  1.00              
ATOM   2463  HA  THR A 157      72.749  74.174  64.219  1.00  1.00              
ATOM   2464  CB  THR A 157      72.733  76.066  63.240  1.00  1.00              
ATOM   2465  HB  THR A 157      72.169  76.994  63.276  1.00  1.00              
ATOM   2466  CG2 THR A 157      74.187  76.349  63.588  1.00  1.00              
ATOM   2467 1HG2 THR A 157      74.608  77.055  62.872  1.00  1.00              
ATOM   2468 2HG2 THR A 157      74.254  76.782  64.585  1.00  1.00              
ATOM   2469 3HG2 THR A 157      74.755  75.418  63.549  1.00  1.00              
ATOM   2470  OG1 THR A 157      72.724  75.578  61.921  1.00  1.00              
ATOM   2471  HG1 THR A 157      72.974  76.299  61.337  1.00  1.00              
ATOM   2472  C   THR A 157      71.940  75.599  65.585  1.00  1.00              
ATOM   2473  O   THR A 157      71.040  76.398  65.867  1.00  1.00              
ATOM   2474  N   TRP A 158      72.853  75.195  66.466  1.00  1.00              
ATOM   2475  H   TRP A 158      73.544  74.512  66.161  1.00  1.00              
ATOM   2476  CA  TRP A 158      72.892  75.607  67.865  1.00  1.00              
ATOM   2477  HA  TRP A 158      72.087  76.317  68.061  1.00  1.00              
ATOM   2478  CB  TRP A 158      72.684  74.395  68.774  1.00  1.00              
ATOM   2479  HB1 TRP A 158      73.464  73.661  68.565  1.00  1.00              
ATOM   2480  HB2 TRP A 158      71.740  73.926  68.532  1.00  1.00              
ATOM   2481  CG  TRP A 158      72.702  74.710  70.237  1.00  1.00              
ATOM   2482  CD1 TRP A 158      72.041  75.722  70.848  1.00  1.00              
ATOM   2483  HD1 TRP A 158      71.385  76.428  70.352  1.00  1.00              
ATOM   2484  NE1 TRP A 158      72.358  75.741  72.192  1.00  1.00              
ATOM   2485  HE1 TRP A 158      72.017  76.440  72.856  1.00  1.00              
ATOM   2486  CE2 TRP A 158      73.256  74.747  72.509  1.00  1.00              
ATOM   2487  CZ2 TRP A 158      73.923  74.407  73.692  1.00  1.00              
ATOM   2488  HZ2 TRP A 158      73.713  74.949  74.603  1.00  1.00              
ATOM   2489  CH2 TRP A 158      74.841  73.341  73.681  1.00  1.00              
ATOM   2490  HH2 TRP A 158      75.346  73.048  74.594  1.00  1.00              
ATOM   2491  CZ3 TRP A 158      75.071  72.628  72.492  1.00  1.00              
ATOM   2492  HZ3 TRP A 158      75.751  71.785  72.492  1.00  1.00              
ATOM   2493  CE3 TRP A 158      74.396  72.980  71.306  1.00  1.00              
ATOM   2494  HE3 TRP A 158      74.568  72.410  70.402  1.00  1.00              
ATOM   2495  CD2 TRP A 158      73.480  74.055  71.282  1.00  1.00              
ATOM   2496  C   TRP A 158      74.219  76.289  68.175  1.00  1.00              
ATOM   2497  O   TRP A 158      75.248  75.625  68.235  1.00  1.00              
ATOM   2498  N   LYS A 159      74.198  77.615  68.362  1.00  1.00              
ATOM   2499  H   LYS A 159      73.285  78.053  68.344  1.00  1.00              
ATOM   2500  CA  LYS A 159      75.365  78.527  68.317  1.00  1.00              
ATOM   2501  HA  LYS A 159      74.988  79.539  68.468  1.00  1.00              
ATOM   2502  CB  LYS A 159      76.386  78.265  69.439  1.00  1.00              
ATOM   2503  HB1 LYS A 159      77.176  79.015  69.371  1.00  1.00              
ATOM   2504  HB2 LYS A 159      76.859  77.307  69.267  1.00  1.00              
ATOM   2505  CG  LYS A 159      75.814  78.303  70.865  1.00  1.00              
ATOM   2506  HG1 LYS A 159      74.820  77.855  70.904  1.00  1.00              
ATOM   2507  HG2 LYS A 159      75.725  79.346  71.170  1.00  1.00              
ATOM   2508  CD  LYS A 159      76.737  77.562  71.848  1.00  1.00              
ATOM   2509  HD1 LYS A 159      76.668  78.061  72.816  1.00  1.00              
ATOM   2510  HD2 LYS A 159      77.778  77.617  71.519  1.00  1.00              
ATOM   2511  CE  LYS A 159      76.321  76.098  72.055  1.00  1.00              
ATOM   2512  HE1 LYS A 159      75.288  76.091  72.406  1.00  1.00              
ATOM   2513  HE2 LYS A 159      76.940  75.662  72.843  1.00  1.00              
ATOM   2514  NZ  LYS A 159      76.430  75.257  70.841  1.00  1.00              
ATOM   2515  HZ1 LYS A 159      76.038  74.337  70.992  1.00  1.00              
ATOM   2516  HZ2 LYS A 159      76.000  75.647  70.009  1.00  1.00              
ATOM   2517  HZ3 LYS A 159      77.400  75.082  70.553  1.00  1.00              
ATOM   2518  C   LYS A 159      76.030  78.571  66.938  1.00  1.00              
ATOM   2519  O   LYS A 159      75.889  79.555  66.219  1.00  1.00              
ATOM   2520  N   GLY A 160      76.670  77.480  66.547  1.00  1.00              
ATOM   2521  H   GLY A 160      76.800  76.751  67.244  1.00  1.00              
ATOM   2522  CA  GLY A 160      77.134  77.219  65.183  1.00  1.00              
ATOM   2523  HA1 GLY A 160      78.130  77.645  65.063  1.00  1.00              
ATOM   2524  HA2 GLY A 160      76.468  77.689  64.461  1.00  1.00              
ATOM   2525  C   GLY A 160      77.221  75.725  64.874  1.00  1.00              
ATOM   2526  O   GLY A 160      77.478  75.358  63.732  1.00  1.00              
ATOM   2527  N   GLU A 161      76.984  74.859  65.862  1.00  1.00              
ATOM   2528  H   GLU A 161      76.860  75.197  66.812  1.00  1.00              
ATOM   2529  CA  GLU A 161      77.051  73.416  65.691  1.00  1.00              
ATOM   2530  HA  GLU A 161      77.928  73.196  65.086  1.00  1.00              
ATOM   2531  CB  GLU A 161      77.266  72.718  67.046  1.00  1.00              
ATOM   2532  HB1 GLU A 161      77.286  71.643  66.859  1.00  1.00              
ATOM   2533  HB2 GLU A 161      76.429  72.921  67.717  1.00  1.00              
ATOM   2534  CG  GLU A 161      78.592  73.103  67.727  1.00  1.00              
ATOM   2535  HG1 GLU A 161      79.323  73.416  66.978  1.00  1.00              
ATOM   2536  HG2 GLU A 161      78.992  72.210  68.215  1.00  1.00              
ATOM   2537  CD  GLU A 161      78.407  74.201  68.780  1.00  1.00              
ATOM   2538  OE1 GLU A 161      78.564  73.912  69.988  1.00  1.00              
ATOM   2539  OE2 GLU A 161      78.005  75.337  68.441  1.00  1.00              
ATOM   2540  C   GLU A 161      75.796  72.870  64.999  1.00  1.00              
ATOM   2541  O   GLU A 161      74.688  73.040  65.526  1.00  1.00              
ATOM   2542  N   PRO A 162      75.926  72.228  63.824  1.00  1.00              
ATOM   2543  CD  PRO A 162      77.145  72.049  63.040  1.00  1.00              
ATOM   2544  HD1 PRO A 162      77.895  71.488  63.599  1.00  1.00              
ATOM   2545  HD2 PRO A 162      77.540  73.023  62.752  1.00  1.00              
ATOM   2546  CG  PRO A 162      76.745  71.278  61.782  1.00  1.00              
ATOM   2547  HG1 PRO A 162      76.886  70.208  61.945  1.00  1.00              
ATOM   2548  HG2 PRO A 162      77.312  71.608  60.911  1.00  1.00              
ATOM   2549  CB  PRO A 162      75.257  71.594  61.640  1.00  1.00              
ATOM   2550  HB1 PRO A 162      74.724  70.816  61.091  1.00  1.00              
ATOM   2551  HB2 PRO A 162      75.138  72.556  61.140  1.00  1.00              
ATOM   2552  CA  PRO A 162      74.781  71.718  63.092  1.00  1.00              
ATOM   2553  HA  PRO A 162      73.963  72.439  63.122  1.00  1.00              
ATOM   2554  C   PRO A 162      74.282  70.380  63.653  1.00  1.00              
ATOM   2555  O   PRO A 162      74.871  69.317  63.445  1.00  1.00              
ATOM   2556  N   VAL A 163      73.152  70.432  64.352  1.00  1.00              
ATOM   2557  H   VAL A 163      72.691  71.331  64.447  1.00  1.00              
ATOM   2558  CA  VAL A 163      72.445  69.264  64.871  1.00  1.00              
ATOM   2559  HA  VAL A 163      73.180  68.593  65.314  1.00  1.00              
ATOM   2560  CB  VAL A 163      71.454  69.647  65.981  1.00  1.00              
ATOM   2561  HB  VAL A 163      70.706  70.305  65.556  1.00  1.00              
ATOM   2562  CG1 VAL A 163      70.742  68.411  66.542  1.00  1.00              
ATOM   2563 1HG1 VAL A 163      70.062  68.722  67.334  1.00  1.00              
ATOM   2564 2HG1 VAL A 163      70.153  67.921  65.768  1.00  1.00              
ATOM   2565 3HG1 VAL A 163      71.468  67.710  66.954  1.00  1.00              
ATOM   2566  CG2 VAL A 163      72.152  70.363  67.146  1.00  1.00              
ATOM   2567 1HG2 VAL A 163      71.429  70.579  67.933  1.00  1.00              
ATOM   2568 2HG2 VAL A 163      72.941  69.732  67.556  1.00  1.00              
ATOM   2569 3HG2 VAL A 163      72.580  71.307  66.808  1.00  1.00              
ATOM   2570  C   VAL A 163      71.725  68.528  63.745  1.00  1.00              
ATOM   2571  O   VAL A 163      70.731  68.989  63.182  1.00  1.00              
ATOM   2572  N   THR A 164      72.222  67.331  63.457  1.00  1.00              
ATOM   2573  H   THR A 164      73.083  67.075  63.915  1.00  1.00              
ATOM   2574  CA  THR A 164      71.537  66.307  62.664  1.00  1.00              
ATOM   2575  HA  THR A 164      71.294  66.733  61.690  1.00  1.00              
ATOM   2576  CB  THR A 164      72.474  65.103  62.410  1.00  1.00              
ATOM   2577  HB  THR A 164      73.191  65.397  61.642  1.00  1.00              
ATOM   2578  CG2 THR A 164      73.288  64.625  63.620  1.00  1.00              
ATOM   2579 1HG2 THR A 164      73.826  63.715  63.355  1.00  1.00              
ATOM   2580 2HG2 THR A 164      74.020  65.380  63.905  1.00  1.00              
ATOM   2581 3HG2 THR A 164      72.633  64.413  64.464  1.00  1.00              
ATOM   2582  OG1 THR A 164      71.763  63.986  61.927  1.00  1.00              
ATOM   2583  HG1 THR A 164      71.680  64.080  60.971  1.00  1.00              
ATOM   2584  C   THR A 164      70.220  65.880  63.314  1.00  1.00              
ATOM   2585  O   THR A 164      70.174  65.048  64.223  1.00  1.00              
ATOM   2586  N   LEU A 165      69.108  66.430  62.839  1.00  1.00              
ATOM   2587  H   LEU A 165      69.197  67.162  62.146  1.00  1.00              
ATOM   2588  CA  LEU A 165      67.788  65.821  63.002  1.00  1.00              
ATOM   2589  HA  LEU A 165      67.714  65.352  63.982  1.00  1.00              
ATOM   2590  CB  LEU A 165      66.718  66.923  62.930  1.00  1.00              
ATOM   2591  HB1 LEU A 165      65.735  66.464  63.029  1.00  1.00              
ATOM   2592  HB2 LEU A 165      66.766  67.399  61.949  1.00  1.00              
ATOM   2593  CG  LEU A 165      66.862  68.005  64.021  1.00  1.00              
ATOM   2594  HG  LEU A 165      67.779  68.572  63.856  1.00  1.00              
ATOM   2595  CD1 LEU A 165      65.690  68.975  63.939  1.00  1.00              
ATOM   2596 1HD1 LEU A 165      65.891  69.833  64.577  1.00  1.00              
ATOM   2597 2HD1 LEU A 165      65.593  69.340  62.916  1.00  1.00              
ATOM   2598 3HD1 LEU A 165      64.769  68.482  64.252  1.00  1.00              
ATOM   2599  CD2 LEU A 165      66.889  67.413  65.434  1.00  1.00              
ATOM   2600 1HD2 LEU A 165      66.789  68.205  66.173  1.00  1.00              
ATOM   2601 2HD2 LEU A 165      66.071  66.706  65.557  1.00  1.00              
ATOM   2602 3HD2 LEU A 165      67.839  66.909  65.601  1.00  1.00              
ATOM   2603  C   LEU A 165      67.561  64.703  61.965  1.00  1.00              
ATOM   2604  O   LEU A 165      68.388  64.502  61.080  1.00  1.00              
ATOM   2605  N   THR A 166      66.469  63.947  62.077  1.00  1.00              
ATOM   2606  H   THR A 166      65.906  64.045  62.913  1.00  1.00              
ATOM   2607  CA  THR A 166      65.835  63.319  60.901  1.00  1.00              
ATOM   2608  HA  THR A 166      66.589  63.151  60.132  1.00  1.00              
ATOM   2609  CB  THR A 166      65.150  61.965  61.196  1.00  1.00              
ATOM   2610  HB  THR A 166      64.927  61.494  60.237  1.00  1.00              
ATOM   2611  CG2 THR A 166      66.076  61.029  61.956  1.00  1.00              
ATOM   2612 1HG2 THR A 166      65.669  60.018  61.939  1.00  1.00              
ATOM   2613 2HG2 THR A 166      67.050  61.069  61.478  1.00  1.00              
ATOM   2614 3HG2 THR A 166      66.183  61.355  62.985  1.00  1.00              
ATOM   2615  OG1 THR A 166      63.928  62.081  61.904  1.00  1.00              
ATOM   2616  HG1 THR A 166      63.408  61.283  61.717  1.00  1.00              
ATOM   2617  C   THR A 166      64.776  64.222  60.299  1.00  1.00              
ATOM   2618  O   THR A 166      64.386  65.186  60.943  1.00  1.00              
ATOM   2619  N   VAL A 167      64.218  63.858  59.143  1.00  1.00              
ATOM   2620  H   VAL A 167      64.673  63.156  58.571  1.00  1.00              
ATOM   2621  CA  VAL A 167      62.988  64.485  58.638  1.00  1.00              
ATOM   2622  HA  VAL A 167      63.247  65.506  58.351  1.00  1.00              
ATOM   2623  CB  VAL A 167      62.470  63.792  57.353  1.00  1.00              
ATOM   2624  HB  VAL A 167      63.197  63.976  56.561  1.00  1.00              
ATOM   2625  CG1 VAL A 167      62.305  62.267  57.475  1.00  1.00              
ATOM   2626 1HG1 VAL A 167      62.000  61.860  56.512  1.00  1.00              
ATOM   2627 2HG1 VAL A 167      63.255  61.805  57.739  1.00  1.00              
ATOM   2628 3HG1 VAL A 167      61.557  62.005  58.222  1.00  1.00              
ATOM   2629  CG2 VAL A 167      61.113  64.356  56.899  1.00  1.00              
ATOM   2630 1HG2 VAL A 167      60.754  63.806  56.039  1.00  1.00              
ATOM   2631 2HG2 VAL A 167      60.351  64.259  57.668  1.00  1.00              
ATOM   2632 3HG2 VAL A 167      61.222  65.410  56.634  1.00  1.00              
ATOM   2633  C   VAL A 167      61.856  64.607  59.658  1.00  1.00              
ATOM   2634  O   VAL A 167      61.325  65.698  59.801  1.00  1.00              
ATOM   2635  N   THR A 168      61.438  63.564  60.382  1.00  1.00              
ATOM   2636  H   THR A 168      61.846  62.647  60.243  1.00  1.00              
ATOM   2637  CA  THR A 168      60.298  63.727  61.306  1.00  1.00              
ATOM   2638  HA  THR A 168      59.456  64.180  60.783  1.00  1.00              
ATOM   2639  CB  THR A 168      59.845  62.375  61.878  1.00  1.00              
ATOM   2640  HB  THR A 168      60.682  61.897  62.389  1.00  1.00              
ATOM   2641  CG2 THR A 168      58.662  62.436  62.847  1.00  1.00              
ATOM   2642 1HG2 THR A 168      58.251  61.436  62.992  1.00  1.00              
ATOM   2643 2HG2 THR A 168      59.008  62.800  63.814  1.00  1.00              
ATOM   2644 3HG2 THR A 168      57.893  63.108  62.469  1.00  1.00              
ATOM   2645  OG1 THR A 168      59.456  61.563  60.804  1.00  1.00              
ATOM   2646  HG1 THR A 168      60.243  60.974  60.668  1.00  1.00              
ATOM   2647  C   THR A 168      60.628  64.608  62.497  1.00  1.00              
ATOM   2648  O   THR A 168      59.805  65.407  62.933  1.00  1.00              
ATOM   2649  N   GLU A 169      61.843  64.470  63.012  1.00  1.00              
ATOM   2650  H   GLU A 169      62.482  63.810  62.578  1.00  1.00              
ATOM   2651  CA  GLU A 169      62.350  65.267  64.123  1.00  1.00              
ATOM   2652  HA  GLU A 169      61.686  65.169  64.984  1.00  1.00              
ATOM   2653  CB  GLU A 169      63.726  64.686  64.482  1.00  1.00              
ATOM   2654  HB1 GLU A 169      64.241  65.344  65.174  1.00  1.00              
ATOM   2655  HB2 GLU A 169      64.314  64.649  63.568  1.00  1.00              
ATOM   2656  CG  GLU A 169      63.668  63.269  65.098  1.00  1.00              
ATOM   2657  HG1 GLU A 169      62.967  62.650  64.537  1.00  1.00              
ATOM   2658  HG2 GLU A 169      63.302  63.346  66.125  1.00  1.00              
ATOM   2659  CD  GLU A 169      65.039  62.577  65.089  1.00  1.00              
ATOM   2660  OE1 GLU A 169      66.060  63.250  64.825  1.00  1.00              
ATOM   2661  OE2 GLU A 169      65.142  61.351  65.329  1.00  1.00              
ATOM   2662  C   GLU A 169      62.418  66.761  63.759  1.00  1.00              
ATOM   2663  O   GLU A 169      61.970  67.618  64.524  1.00  1.00              
ATOM   2664  N   PHE A 170      62.887  67.056  62.545  1.00  1.00              
ATOM   2665  H   PHE A 170      63.258  66.287  61.991  1.00  1.00              
ATOM   2666  CA  PHE A 170      62.868  68.353  61.876  1.00  1.00              
ATOM   2667  HA  PHE A 170      63.396  69.079  62.488  1.00  1.00              
ATOM   2668  CB  PHE A 170      63.613  68.234  60.532  1.00  1.00              
ATOM   2669  HB1 PHE A 170      63.300  67.319  60.035  1.00  1.00              
ATOM   2670  HB2 PHE A 170      64.681  68.137  60.729  1.00  1.00              
ATOM   2671  CG  PHE A 170      63.393  69.360  59.537  1.00  1.00              
ATOM   2672  CD1 PHE A 170      64.324  70.409  59.406  1.00  1.00              
ATOM   2673  HD1 PHE A 170      65.211  70.433  60.020  1.00  1.00              
ATOM   2674  CE1 PHE A 170      64.120  71.417  58.442  1.00  1.00              
ATOM   2675  HE1 PHE A 170      64.840  72.213  58.324  1.00  1.00              
ATOM   2676  CZ  PHE A 170      62.996  71.364  57.599  1.00  1.00              
ATOM   2677  HZ  PHE A 170      62.852  72.090  56.811  1.00  1.00              
ATOM   2678  CE2 PHE A 170      62.067  70.322  57.734  1.00  1.00              
ATOM   2679  HE2 PHE A 170      61.223  70.267  57.061  1.00  1.00              
ATOM   2680  CD2 PHE A 170      62.271  69.317  58.690  1.00  1.00              
ATOM   2681  HD2 PHE A 170      61.577  68.491  58.739  1.00  1.00              
ATOM   2682  C   PHE A 170      61.463  68.902  61.704  1.00  1.00              
ATOM   2683  O   PHE A 170      61.251  70.064  62.012  1.00  1.00              
ATOM   2684  N   LEU A 171      60.494  68.086  61.294  1.00  1.00              
ATOM   2685  H   LEU A 171      60.763  67.146  61.018  1.00  1.00              
ATOM   2686  CA  LEU A 171      59.101  68.478  61.084  1.00  1.00              
ATOM   2687  HA  LEU A 171      59.081  69.333  60.408  1.00  1.00              
ATOM   2688  CB  LEU A 171      58.376  67.267  60.443  1.00  1.00              
ATOM   2689  HB1 LEU A 171      57.869  66.693  61.219  1.00  1.00              
ATOM   2690  HB2 LEU A 171      59.102  66.593  59.999  1.00  1.00              
ATOM   2691  CG  LEU A 171      57.370  67.578  59.331  1.00  1.00              
ATOM   2692  HG  LEU A 171      56.903  66.635  59.047  1.00  1.00              
ATOM   2693  CD1 LEU A 171      56.264  68.504  59.825  1.00  1.00              
ATOM   2694 1HD1 LEU A 171      55.465  68.544  59.089  1.00  1.00              
ATOM   2695 2HD1 LEU A 171      55.856  68.117  60.755  1.00  1.00              
ATOM   2696 3HD1 LEU A 171      56.659  69.501  60.012  1.00  1.00              
ATOM   2697  CD2 LEU A 171      58.070  68.141  58.096  1.00  1.00              
ATOM   2698 1HD2 LEU A 171      57.372  68.184  57.263  1.00  1.00              
ATOM   2699 2HD2 LEU A 171      58.471  69.135  58.289  1.00  1.00              
ATOM   2700 3HD2 LEU A 171      58.893  67.488  57.799  1.00  1.00              
ATOM   2701  C   LEU A 171      58.423  68.883  62.395  1.00  1.00              
ATOM   2702  O   LEU A 171      57.713  69.889  62.476  1.00  1.00              
ATOM   2703  N   ILE A 172      58.680  68.103  63.441  1.00  1.00              
ATOM   2704  H   ILE A 172      59.241  67.272  63.276  1.00  1.00              
ATOM   2705  CA  ILE A 172      58.196  68.360  64.793  1.00  1.00              
ATOM   2706  HA  ILE A 172      57.118  68.515  64.727  1.00  1.00              
ATOM   2707  CB  ILE A 172      58.413  67.128  65.691  1.00  1.00              
ATOM   2708  HB  ILE A 172      59.455  66.813  65.619  1.00  1.00              
ATOM   2709  CG2 ILE A 172      58.089  67.459  67.152  1.00  1.00              
ATOM   2710 1HG2 ILE A 172      58.290  66.584  67.766  1.00  1.00              
ATOM   2711 2HG2 ILE A 172      58.719  68.268  67.515  1.00  1.00              
ATOM   2712 3HG2 ILE A 172      57.043  67.748  67.261  1.00  1.00              
ATOM   2713  CG1 ILE A 172      57.485  65.977  65.224  1.00  1.00              
ATOM   2714 1HG1 ILE A 172      57.600  65.823  64.152  1.00  1.00              
ATOM   2715 2HG1 ILE A 172      56.443  66.252  65.398  1.00  1.00              
ATOM   2716  CD1 ILE A 172      57.760  64.632  65.907  1.00  1.00              
ATOM   2717  HD1 ILE A 172      57.167  63.855  65.425  1.00  1.00              
ATOM   2718  HD2 ILE A 172      58.817  64.387  65.806  1.00  1.00              
ATOM   2719  HD3 ILE A 172      57.488  64.668  66.962  1.00  1.00              
ATOM   2720  C   ILE A 172      58.764  69.689  65.322  1.00  1.00              
ATOM   2721  O   ILE A 172      58.022  70.563  65.794  1.00  1.00              
ATOM   2722  N   LEU A 173      60.071  69.898  65.151  1.00  1.00              
ATOM   2723  H   LEU A 173      60.642  69.143  64.775  1.00  1.00              
ATOM   2724  CA  LEU A 173      60.712  71.150  65.550  1.00  1.00              
ATOM   2725  HA  LEU A 173      60.387  71.351  66.571  1.00  1.00              
ATOM   2726  CB  LEU A 173      62.251  70.967  65.544  1.00  1.00              
ATOM   2727  HB1 LEU A 173      62.686  71.580  64.754  1.00  1.00              
ATOM   2728  HB2 LEU A 173      62.499  69.937  65.300  1.00  1.00              
ATOM   2729  CG  LEU A 173      62.938  71.306  66.881  1.00  1.00              
ATOM   2730  HG  LEU A 173      62.569  70.648  67.662  1.00  1.00              
ATOM   2731  CD1 LEU A 173      64.452  71.113  66.771  1.00  1.00              
ATOM   2732 1HD1 LEU A 173      64.929  71.349  67.722  1.00  1.00              
ATOM   2733 2HD1 LEU A 173      64.687  70.081  66.530  1.00  1.00              
ATOM   2734 3HD1 LEU A 173      64.860  71.741  65.980  1.00  1.00              
ATOM   2735  CD2 LEU A 173      62.660  72.745  67.308  1.00  1.00              
ATOM   2736 1HD2 LEU A 173      63.258  72.987  68.184  1.00  1.00              
ATOM   2737 2HD2 LEU A 173      62.912  73.399  66.481  1.00  1.00              
ATOM   2738 3HD2 LEU A 173      61.609  72.869  67.570  1.00  1.00              
ATOM   2739  C   LEU A 173      60.309  72.373  64.712  1.00  1.00              
ATOM   2740  O   LEU A 173      60.298  73.477  65.249  1.00  1.00              
ATOM   2741  N   HIS A 174      59.971  72.206  63.433  1.00  1.00              
ATOM   2742  H   HIS A 174      60.116  71.285  63.028  1.00  1.00              
ATOM   2743  CA  HIS A 174      59.374  73.222  62.564  1.00  1.00              
ATOM   2744  HA  HIS A 174      60.015  74.101  62.518  1.00  1.00              
ATOM   2745  CB  HIS A 174      59.196  72.670  61.139  1.00  1.00              
ATOM   2746  HB1 HIS A 174      58.583  71.775  61.157  1.00  1.00              
ATOM   2747  HB2 HIS A 174      60.176  72.384  60.757  1.00  1.00              
ATOM   2748  CG  HIS A 174      58.568  73.624  60.149  1.00  1.00              
ATOM   2749  ND1 HIS A 174      57.567  74.578  60.400  1.00  1.00              
ATOM   2750  CE1 HIS A 174      57.409  75.237  59.242  1.00  1.00              
ATOM   2751  HE1 HIS A 174      56.784  76.109  59.109  1.00  1.00              
ATOM   2752  NE2 HIS A 174      58.201  74.718  58.290  1.00  1.00              
ATOM   2753  HE2 HIS A 174      58.409  75.161  57.393  1.00  1.00              
ATOM   2754  CD2 HIS A 174      58.944  73.707  58.844  1.00  1.00              
ATOM   2755  HD2 HIS A 174      59.726  73.131  58.362  1.00  1.00              
ATOM   2756  C   HIS A 174      58.045  73.660  63.163  1.00  1.00              
ATOM   2757  O   HIS A 174      57.898  74.816  63.549  1.00  1.00              
ATOM   2758  N   SER A 175      57.110  72.718  63.326  1.00  1.00              
ATOM   2759  H   SER A 175      57.327  71.778  63.008  1.00  1.00              
ATOM   2760  CA  SER A 175      55.764  73.010  63.817  1.00  1.00              
ATOM   2761  HA  SER A 175      55.264  73.652  63.092  1.00  1.00              
ATOM   2762  CB  SER A 175      54.957  71.710  63.930  1.00  1.00              
ATOM   2763  HB1 SER A 175      55.479  71.016  64.592  1.00  1.00              
ATOM   2764  HB2 SER A 175      54.877  71.252  62.943  1.00  1.00              
ATOM   2765  OG  SER A 175      53.655  71.949  64.445  1.00  1.00              
ATOM   2766  HG  SER A 175      53.227  71.095  64.542  1.00  1.00              
ATOM   2767  C   SER A 175      55.771  73.758  65.152  1.00  1.00              
ATOM   2768  O   SER A 175      55.202  74.857  65.290  1.00  1.00              
ATOM   2769  N   LEU A 176      56.480  73.179  66.130  1.00  1.00              
ATOM   2770  H   LEU A 176      56.952  72.297  65.950  1.00  1.00              
ATOM   2771  CA  LEU A 176      56.590  73.798  67.444  1.00  1.00              
ATOM   2772  HA  LEU A 176      55.574  73.982  67.793  1.00  1.00              
ATOM   2773  CB  LEU A 176      57.296  72.837  68.420  1.00  1.00              
ATOM   2774  HB1 LEU A 176      58.261  73.260  68.701  1.00  1.00              
ATOM   2775  HB2 LEU A 176      57.485  71.877  67.939  1.00  1.00              
ATOM   2776  CG  LEU A 176      56.462  72.579  69.686  1.00  1.00              
ATOM   2777  HG  LEU A 176      56.215  73.534  70.143  1.00  1.00              
ATOM   2778  CD1 LEU A 176      55.154  71.820  69.429  1.00  1.00              
ATOM   2779 1HD1 LEU A 176      54.614  71.691  70.367  1.00  1.00              
ATOM   2780 2HD1 LEU A 176      54.515  72.370  68.740  1.00  1.00              
ATOM   2781 3HD1 LEU A 176      55.377  70.844  69.001  1.00  1.00              
ATOM   2782  CD2 LEU A 176      57.292  71.753  70.663  1.00  1.00              
ATOM   2783 1HD2 LEU A 176      56.717  71.571  71.567  1.00  1.00              
ATOM   2784 2HD2 LEU A 176      57.566  70.800  70.208  1.00  1.00              
ATOM   2785 3HD2 LEU A 176      58.192  72.306  70.931  1.00  1.00              
ATOM   2786  C   LEU A 176      57.232  75.198  67.357  1.00  1.00              
ATOM   2787  O   LEU A 176      56.700  76.159  67.921  1.00  1.00              
ATOM   2788  N   ALA A 177      58.305  75.342  66.568  1.00  1.00              
ATOM   2789  H   ALA A 177      58.664  74.544  66.055  1.00  1.00              
ATOM   2790  CA  ALA A 177      58.954  76.633  66.357  1.00  1.00              
ATOM   2791  HA  ALA A 177      59.277  77.004  67.329  1.00  1.00              
ATOM   2792  CB  ALA A 177      60.179  76.437  65.476  1.00  1.00              
ATOM   2793  HB1 ALA A 177      60.688  77.388  65.340  1.00  1.00              
ATOM   2794  HB2 ALA A 177      60.831  75.736  65.977  1.00  1.00              
ATOM   2795  HB3 ALA A 177      59.892  76.052  64.498  1.00  1.00              
ATOM   2796  C   ALA A 177      58.084  77.732  65.750  1.00  1.00              
ATOM   2797  O   ALA A 177      58.246  78.909  66.049  1.00  1.00              
ATOM   2798  N   GLN A 178      57.163  77.340  64.888  1.00  1.00              
ATOM   2799  H   GLN A 178      57.161  76.357  64.627  1.00  1.00              
ATOM   2800  CA  GLN A 178      56.250  78.220  64.183  1.00  1.00              
ATOM   2801  HA  GLN A 178      56.701  79.206  64.071  1.00  1.00              
ATOM   2802  CB  GLN A 178      56.080  77.575  62.792  1.00  1.00              
ATOM   2803  HB1 GLN A 178      55.579  76.613  62.915  1.00  1.00              
ATOM   2804  HB2 GLN A 178      57.077  77.361  62.398  1.00  1.00              
ATOM   2805  CG  GLN A 178      55.358  78.412  61.722  1.00  1.00              
ATOM   2806  HG1 GLN A 178      56.003  78.482  60.845  1.00  1.00              
ATOM   2807  HG2 GLN A 178      55.187  79.426  62.086  1.00  1.00              
ATOM   2808  CD  GLN A 178      54.032  77.796  61.280  1.00  1.00              
ATOM   2809  OE1 GLN A 178      52.964  78.374  61.430  1.00  1.00              
ATOM   2810  NE2 GLN A 178      54.030  76.604  60.719  1.00  1.00              
ATOM   2811 1HE2 GLN A 178      54.890  76.082  60.664  1.00  1.00              
ATOM   2812 2HE2 GLN A 178      53.139  76.237  60.445  1.00  1.00              
ATOM   2813  C   GLN A 178      54.925  78.380  64.938  1.00  1.00              
ATOM   2814  O   GLN A 178      53.998  79.021  64.433  1.00  1.00              
ATOM   2815  N   ARG A 179      54.833  77.850  66.169  1.00  1.00              
ATOM   2816  H   ARG A 179      55.564  77.219  66.485  1.00  1.00              
ATOM   2817  CA  ARG A 179      53.815  78.269  67.146  1.00  1.00              
ATOM   2818  HA  ARG A 179      53.349  79.195  66.816  1.00  1.00              
ATOM   2819  CB  ARG A 179      52.748  77.150  67.205  1.00  1.00              
ATOM   2820  HB1 ARG A 179      52.052  77.356  68.010  1.00  1.00              
ATOM   2821  HB2 ARG A 179      53.245  76.207  67.440  1.00  1.00              
ATOM   2822  CG  ARG A 179      51.924  76.957  65.918  1.00  1.00              
ATOM   2823  HG1 ARG A 179      51.301  76.071  66.047  1.00  1.00              
ATOM   2824  HG2 ARG A 179      52.591  76.756  65.080  1.00  1.00              
ATOM   2825  CD  ARG A 179      50.999  78.150  65.604  1.00  1.00              
ATOM   2826  HD1 ARG A 179      51.182  78.954  66.320  1.00  1.00              
ATOM   2827  HD2 ARG A 179      49.967  77.820  65.725  1.00  1.00              
ATOM   2828  NE  ARG A 179      51.211  78.675  64.240  1.00  1.00              
ATOM   2829  HE  ARG A 179      52.176  78.660  63.909  1.00  1.00              
ATOM   2830  CZ  ARG A 179      50.344  79.295  63.461  1.00  1.00              
ATOM   2831  NH1 ARG A 179      49.112  79.531  63.832  1.00  1.00              
ATOM   2832 1HH1 ARG A 179      48.828  79.272  64.757  1.00  1.00              
ATOM   2833 2HH1 ARG A 179      48.488  80.028  63.226  1.00  1.00              
ATOM   2834  NH2 ARG A 179      50.698  79.688  62.273  1.00  1.00              
ATOM   2835 1HH2 ARG A 179      51.614  79.396  61.926  1.00  1.00              
ATOM   2836 2HH2 ARG A 179      50.063  80.136  61.648  1.00  1.00              
ATOM   2837  C   ARG A 179      54.440  78.580  68.529  1.00  1.00              
ATOM   2838  O   ARG A 179      54.014  78.007  69.529  1.00  1.00              
ATOM   2839  N   PRO A 180      55.433  79.484  68.638  1.00  1.00              
ATOM   2840  CD  PRO A 180      55.766  80.503  67.650  1.00  1.00              
ATOM   2841  HD1 PRO A 180      54.909  81.139  67.428  1.00  1.00              
ATOM   2842  HD2 PRO A 180      56.129  80.039  66.735  1.00  1.00              
ATOM   2843  CG  PRO A 180      56.896  81.328  68.260  1.00  1.00              
ATOM   2844  HG1 PRO A 180      56.482  82.110  68.898  1.00  1.00              
ATOM   2845  HG2 PRO A 180      57.545  81.756  67.494  1.00  1.00              
ATOM   2846  CB  PRO A 180      57.632  80.302  69.115  1.00  1.00              
ATOM   2847  HB1 PRO A 180      58.204  80.788  69.907  1.00  1.00              
ATOM   2848  HB2 PRO A 180      58.308  79.720  68.491  1.00  1.00              
ATOM   2849  CA  PRO A 180      56.510  79.391  69.640  1.00  1.00              
ATOM   2850  HA  PRO A 180      56.884  78.368  69.611  1.00  1.00              
ATOM   2851  C   PRO A 180      56.225  79.684  71.117  1.00  1.00              
ATOM   2852  O   PRO A 180      57.134  79.663  71.947  1.00  1.00              
ATOM   2853  N   GLY A 181      54.968  79.939  71.459  1.00  1.00              
ATOM   2854  H   GLY A 181      54.286  79.919  70.719  1.00  1.00              
ATOM   2855  CA  GLY A 181      54.517  80.025  72.843  1.00  1.00              
ATOM   2856  HA1 GLY A 181      54.104  81.019  73.013  1.00  1.00              
ATOM   2857  HA2 GLY A 181      55.357  79.882  73.516  1.00  1.00              
ATOM   2858  C   GLY A 181      53.449  79.003  73.190  1.00  1.00              
ATOM   2859  O   GLY A 181      53.250  78.741  74.376  1.00  1.00              
ATOM   2860  N   VAL A 182      52.759  78.446  72.188  1.00  1.00              
ATOM   2861  H   VAL A 182      53.134  78.465  71.244  1.00  1.00              
ATOM   2862  CA  VAL A 182      51.386  77.966  72.346  1.00  1.00              
ATOM   2863  HA  VAL A 182      51.084  78.227  73.361  1.00  1.00              
ATOM   2864  CB  VAL A 182      50.353  78.686  71.460  1.00  1.00              
ATOM   2865  HB  VAL A 182      49.377  78.247  71.667  1.00  1.00              
ATOM   2866  CG1 VAL A 182      50.271  80.171  71.836  1.00  1.00              
ATOM   2867 1HG1 VAL A 182      49.457  80.642  71.285  1.00  1.00              
ATOM   2868 2HG1 VAL A 182      50.069  80.278  72.903  1.00  1.00              
ATOM   2869 3HG1 VAL A 182      51.203  80.680  71.593  1.00  1.00              
ATOM   2870  CG2 VAL A 182      50.604  78.573  69.957  1.00  1.00              
ATOM   2871 1HG2 VAL A 182      51.567  79.012  69.701  1.00  1.00              
ATOM   2872 2HG2 VAL A 182      50.587  77.520  69.675  1.00  1.00              
ATOM   2873 3HG2 VAL A 182      49.815  79.090  69.412  1.00  1.00              
ATOM   2874  C   VAL A 182      51.271  76.456  72.282  1.00  1.00              
ATOM   2875  O   VAL A 182      51.720  75.812  71.339  1.00  1.00              
ATOM   2876  N   VAL A 183      50.716  75.899  73.357  1.00  1.00              
ATOM   2877  H   VAL A 183      50.318  76.492  74.067  1.00  1.00              
ATOM   2878  CA  VAL A 183      50.742  74.464  73.598  1.00  1.00              
ATOM   2879  HA  VAL A 183      51.782  74.148  73.507  1.00  1.00              
ATOM   2880  CB  VAL A 183      50.251  74.070  75.008  1.00  1.00              
ATOM   2881  HB  VAL A 183      49.164  73.989  75.013  1.00  1.00              
ATOM   2882  CG1 VAL A 183      50.849  72.707  75.397  1.00  1.00              
ATOM   2883 1HG1 VAL A 183      50.466  72.404  76.371  1.00  1.00              
ATOM   2884 2HG1 VAL A 183      50.563  71.952  74.664  1.00  1.00              
ATOM   2885 3HG1 VAL A 183      51.937  72.772  75.446  1.00  1.00              
ATOM   2886  CG2 VAL A 183      50.641  75.095  76.083  1.00  1.00              
ATOM   2887 1HG2 VAL A 183      50.396  74.704  77.070  1.00  1.00              
ATOM   2888 2HG2 VAL A 183      51.707  75.312  76.027  1.00  1.00              
ATOM   2889 3HG2 VAL A 183      50.073  76.015  75.944  1.00  1.00              
ATOM   2890  C   VAL A 183      49.936  73.731  72.535  1.00  1.00              
ATOM   2891  O   VAL A 183      48.731  73.953  72.406  1.00  1.00              
ATOM   2892  N   LYS A 184      50.599  72.835  71.795  1.00  1.00              
ATOM   2893  H   LYS A 184      51.587  72.692  71.990  1.00  1.00              
ATOM   2894  CA  LYS A 184      49.945  71.955  70.828  1.00  1.00              
ATOM   2895  HA  LYS A 184      48.958  72.377  70.636  1.00  1.00              
ATOM   2896  CB  LYS A 184      50.667  71.970  69.456  1.00  1.00              
ATOM   2897  HB1 LYS A 184      51.616  71.435  69.533  1.00  1.00              
ATOM   2898  HB2 LYS A 184      50.888  73.012  69.214  1.00  1.00              
ATOM   2899  CG  LYS A 184      49.826  71.379  68.292  1.00  1.00              
ATOM   2900  HG1 LYS A 184      48.782  71.657  68.433  1.00  1.00              
ATOM   2901  HG2 LYS A 184      49.908  70.292  68.335  1.00  1.00              
ATOM   2902  CD  LYS A 184      50.257  71.873  66.887  1.00  1.00              
ATOM   2903  HD1 LYS A 184      51.347  71.931  66.888  1.00  1.00              
ATOM   2904  HD2 LYS A 184      49.879  72.883  66.721  1.00  1.00              
ATOM   2905  CE  LYS A 184      49.869  70.959  65.697  1.00  1.00              
ATOM   2906  HE1 LYS A 184      50.045  69.929  66.010  1.00  1.00              
ATOM   2907  HE2 LYS A 184      50.562  71.158  64.877  1.00  1.00              
ATOM   2908  NZ  LYS A 184      48.474  71.073  65.163  1.00  1.00              
ATOM   2909  HZ1 LYS A 184      48.140  70.163  64.802  1.00  1.00              
ATOM   2910  HZ2 LYS A 184      47.808  71.351  65.865  1.00  1.00              
ATOM   2911  HZ3 LYS A 184      48.402  71.685  64.366  1.00  1.00              
ATOM   2912  C   LYS A 184      49.707  70.589  71.456  1.00  1.00              
ATOM   2913  O   LYS A 184      50.632  69.940  71.959  1.00  1.00              
ATOM   2914  N   SER A 185      48.432  70.213  71.490  1.00  1.00              
ATOM   2915  H   SER A 185      47.735  70.786  71.039  1.00  1.00              
ATOM   2916  CA  SER A 185      47.961  68.932  71.999  1.00  1.00              
ATOM   2917  HA  SER A 185      48.285  68.829  73.028  1.00  1.00              
ATOM   2918  CB  SER A 185      46.426  68.903  71.973  1.00  1.00              
ATOM   2919  HB1 SER A 185      46.041  69.615  72.704  1.00  1.00              
ATOM   2920  HB2 SER A 185      46.069  67.912  72.241  1.00  1.00              
ATOM   2921  OG  SER A 185      45.968  69.275  70.688  1.00  1.00              
ATOM   2922  HG  SER A 185      45.253  68.646  70.405  1.00  1.00              
ATOM   2923  C   SER A 185      48.545  67.771  71.211  1.00  1.00              
ATOM   2924  O   SER A 185      49.054  67.949  70.103  1.00  1.00              
ATOM   2925  N   ARG A 186      48.496  66.569  71.787  1.00  1.00              
ATOM   2926  H   ARG A 186      48.003  66.481  72.664  1.00  1.00              
ATOM   2927  CA  ARG A 186      49.081  65.376  71.158  1.00  1.00              
ATOM   2928  HA  ARG A 186      50.126  65.573  70.914  1.00  1.00              
ATOM   2929  CB  ARG A 186      49.023  64.153  72.088  1.00  1.00              
ATOM   2930  HB1 ARG A 186      49.826  63.493  71.775  1.00  1.00              
ATOM   2931  HB2 ARG A 186      48.089  63.618  71.911  1.00  1.00              
ATOM   2932  CG  ARG A 186      49.102  64.394  73.607  1.00  1.00              
ATOM   2933  HG1 ARG A 186      48.974  63.433  74.094  1.00  1.00              
ATOM   2934  HG2 ARG A 186      48.229  64.982  73.892  1.00  1.00              
ATOM   2935  CD  ARG A 186      50.348  65.128  74.155  1.00  1.00              
ATOM   2936  HD1 ARG A 186      50.067  65.602  75.098  1.00  1.00              
ATOM   2937  HD2 ARG A 186      50.613  65.920  73.455  1.00  1.00              
ATOM   2938  NE  ARG A 186      51.551  64.297  74.403  1.00  1.00              
ATOM   2939  HE  ARG A 186      52.353  64.463  73.824  1.00  1.00              
ATOM   2940  CZ  ARG A 186      51.675  63.234  75.185  1.00  1.00              
ATOM   2941  NH1 ARG A 186      50.668  62.691  75.794  1.00  1.00              
ATOM   2942 1HH1 ARG A 186      49.788  63.116  75.598  1.00  1.00              
ATOM   2943 2HH1 ARG A 186      50.618  61.684  75.592  1.00  1.00              
ATOM   2944  NH2 ARG A 186      52.814  62.646  75.393  1.00  1.00              
ATOM   2945 1HH2 ARG A 186      53.706  62.936  75.002  1.00  1.00              
ATOM   2946 2HH2 ARG A 186      52.811  61.817  75.948  1.00  1.00              
ATOM   2947  C   ARG A 186      48.381  65.052  69.841  1.00  1.00              
ATOM   2948  O   ARG A 186      49.054  64.876  68.836  1.00  1.00              
ATOM   2949  N   ASP A 187      47.049  65.086  69.849  1.00  1.00              
ATOM   2950  H   ASP A 187      46.582  65.288  70.728  1.00  1.00              
ATOM   2951  CA  ASP A 187      46.178  64.971  68.677  1.00  1.00              
ATOM   2952  HA  ASP A 187      46.292  63.975  68.247  1.00  1.00              
ATOM   2953  CB  ASP A 187      44.708  65.145  69.118  1.00  1.00              
ATOM   2954  HB1 ASP A 187      44.382  64.227  69.610  1.00  1.00              
ATOM   2955  HB2 ASP A 187      44.074  65.301  68.244  1.00  1.00              
ATOM   2956  CG  ASP A 187      44.556  66.313  70.097  1.00  1.00              
ATOM   2957  OD1 ASP A 187      44.381  67.473  69.663  1.00  1.00              
ATOM   2958  OD2 ASP A 187      44.842  66.077  71.289  1.00  1.00              
ATOM   2959  C   ASP A 187      46.513  65.978  67.572  1.00  1.00              
ATOM   2960  O   ASP A 187      46.623  65.614  66.402  1.00  1.00              
ATOM   2961  N   ALA A 188      46.722  67.239  67.936  1.00  1.00              
ATOM   2962  H   ALA A 188      46.476  67.512  68.879  1.00  1.00              
ATOM   2963  CA  ALA A 188      47.070  68.280  66.989  1.00  1.00              
ATOM   2964  HA  ALA A 188      46.357  68.239  66.163  1.00  1.00              
ATOM   2965  CB  ALA A 188      46.873  69.607  67.724  1.00  1.00              
ATOM   2966  HB1 ALA A 188      46.979  70.449  67.058  1.00  1.00              
ATOM   2967  HB2 ALA A 188      45.853  69.644  68.112  1.00  1.00              
ATOM   2968  HB3 ALA A 188      47.569  69.678  68.558  1.00  1.00              
ATOM   2969  C   ALA A 188      48.484  68.048  66.389  1.00  1.00              
ATOM   2970  O   ALA A 188      48.751  68.220  65.197  1.00  1.00              
ATOM   2971  N   LEU A 189      49.460  67.658  67.203  1.00  1.00              
ATOM   2972  H   LEU A 189      49.247  67.510  68.186  1.00  1.00              
ATOM   2973  CA  LEU A 189      50.813  67.387  66.718  1.00  1.00              
ATOM   2974  HA  LEU A 189      51.168  68.252  66.161  1.00  1.00              
ATOM   2975  CB  LEU A 189      51.737  67.144  67.933  1.00  1.00              
ATOM   2976  HB1 LEU A 189      52.144  66.133  67.891  1.00  1.00              
ATOM   2977  HB2 LEU A 189      51.159  67.209  68.855  1.00  1.00              
ATOM   2978  CG  LEU A 189      52.900  68.143  68.023  1.00  1.00              
ATOM   2979  HG  LEU A 189      52.514  69.157  67.911  1.00  1.00              
ATOM   2980  CD1 LEU A 189      53.573  68.031  69.391  1.00  1.00              
ATOM   2981 1HD1 LEU A 189      54.425  68.708  69.439  1.00  1.00              
ATOM   2982 2HD1 LEU A 189      52.860  68.310  70.169  1.00  1.00              
ATOM   2983 3HD1 LEU A 189      53.918  67.012  69.560  1.00  1.00              
ATOM   2984  CD2 LEU A 189      53.948  67.885  66.938  1.00  1.00              
ATOM   2985 1HD2 LEU A 189      54.742  68.627  67.016  1.00  1.00              
ATOM   2986 2HD2 LEU A 189      54.374  66.887  67.050  1.00  1.00              
ATOM   2987 3HD2 LEU A 189      53.494  67.959  65.950  1.00  1.00              
ATOM   2988  C   LEU A 189      50.856  66.191  65.755  1.00  1.00              
ATOM   2989  O   LEU A 189      51.544  66.250  64.731  1.00  1.00              
ATOM   2990  N   MET A 190      50.079  65.153  66.082  1.00  1.00              
ATOM   2991  H   MET A 190      49.572  65.195  66.962  1.00  1.00              
ATOM   2992  CA  MET A 190      49.799  64.028  65.203  1.00  1.00              
ATOM   2993  HA  MET A 190      50.732  63.504  64.992  1.00  1.00              
ATOM   2994  CB  MET A 190      48.814  63.028  65.843  1.00  1.00              
ATOM   2995  HB1 MET A 190      48.513  62.302  65.086  1.00  1.00              
ATOM   2996  HB2 MET A 190      47.920  63.556  66.160  1.00  1.00              
ATOM   2997  CG  MET A 190      49.361  62.248  67.042  1.00  1.00              
ATOM   2998  HG1 MET A 190      49.913  62.930  67.678  1.00  1.00              
ATOM   2999  HG2 MET A 190      50.050  61.483  66.684  1.00  1.00              
ATOM   3000  SD  MET A 190      48.092  61.472  68.083  1.00  1.00              
ATOM   3001  CE  MET A 190      47.401  60.273  66.916  1.00  1.00              
ATOM   3002  HE1 MET A 190      46.685  59.631  67.426  1.00  1.00              
ATOM   3003  HE2 MET A 190      46.897  60.791  66.101  1.00  1.00              
ATOM   3004  HE3 MET A 190      48.204  59.660  66.510  1.00  1.00              
ATOM   3005  C   MET A 190      49.232  64.492  63.859  1.00  1.00              
ATOM   3006  O   MET A 190      49.812  64.157  62.828  1.00  1.00              
ATOM   3007  N   ASP A 191      48.165  65.304  63.863  1.00  1.00              
ATOM   3008  H   ASP A 191      47.730  65.525  64.754  1.00  1.00              
ATOM   3009  CA  ASP A 191      47.550  65.862  62.650  1.00  1.00              
ATOM   3010  HA  ASP A 191      47.077  65.042  62.108  1.00  1.00              
ATOM   3011  CB  ASP A 191      46.427  66.901  63.035  1.00  1.00              
ATOM   3012  HB1 ASP A 191      46.113  66.729  64.064  1.00  1.00              
ATOM   3013  HB2 ASP A 191      45.559  66.660  62.419  1.00  1.00              
ATOM   3014  CG  ASP A 191      46.690  68.434  62.842  1.00  1.00              
ATOM   3015  OD1 ASP A 191      46.825  68.870  61.683  1.00  1.00              
ATOM   3016  OD2 ASP A 191      46.745  69.217  63.826  1.00  1.00              
ATOM   3017  C   ASP A 191      48.569  66.496  61.714  1.00  1.00              
ATOM   3018  O   ASP A 191      48.602  66.137  60.532  1.00  1.00              
ATOM   3019  N   ALA A 192      49.398  67.371  62.310  1.00  1.00              
ATOM   3020  H   ALA A 192      49.242  67.515  63.302  1.00  1.00              
ATOM   3021  CA  ALA A 192      50.140  68.414  61.604  1.00  1.00              
ATOM   3022  HA  ALA A 192      49.660  68.577  60.637  1.00  1.00              
ATOM   3023  CB  ALA A 192      50.047  69.712  62.411  1.00  1.00              
ATOM   3024  HB1 ALA A 192      50.560  70.513  61.878  1.00  1.00              
ATOM   3025  HB2 ALA A 192      49.002  69.993  62.532  1.00  1.00              
ATOM   3026  HB3 ALA A 192      50.511  69.557  63.382  1.00  1.00              
ATOM   3027  C   ALA A 192      51.617  68.091  61.322  1.00  1.00              
ATOM   3028  O   ALA A 192      52.326  68.883  60.685  1.00  1.00              
ATOM   3029  N   ALA A 193      52.089  66.944  61.815  1.00  1.00              
ATOM   3030  H   ALA A 193      51.480  66.410  62.425  1.00  1.00              
ATOM   3031  CA  ALA A 193      53.438  66.456  61.543  1.00  1.00              
ATOM   3032  HA  ALA A 193      53.833  66.980  60.673  1.00  1.00              
ATOM   3033  CB  ALA A 193      54.329  66.787  62.751  1.00  1.00              
ATOM   3034  HB1 ALA A 193      55.356  66.487  62.543  1.00  1.00              
ATOM   3035  HB2 ALA A 193      54.302  67.859  62.947  1.00  1.00              
ATOM   3036  HB3 ALA A 193      53.977  66.250  63.633  1.00  1.00              
ATOM   3037  C   ALA A 193      53.512  64.962  61.198  1.00  1.00              
ATOM   3038  O   ALA A 193      54.505  64.529  60.604  1.00  1.00              
ATOM   3039  N   TYR A 194      52.476  64.172  61.498  1.00  1.00              
ATOM   3040  H   TYR A 194      51.682  64.524  62.019  1.00  1.00              
ATOM   3041  CA  TYR A 194      52.285  62.961  60.717  1.00  1.00              
ATOM   3042  HA  TYR A 194      53.269  62.538  60.528  1.00  1.00              
ATOM   3043  CB  TYR A 194      51.486  61.873  61.449  1.00  1.00              
ATOM   3044  HB1 TYR A 194      50.412  62.013  61.318  1.00  1.00              
ATOM   3045  HB2 TYR A 194      51.719  61.894  62.515  1.00  1.00              
ATOM   3046  CG  TYR A 194      51.930  60.552  60.869  1.00  1.00              
ATOM   3047  CD1 TYR A 194      53.191  60.063  61.253  1.00  1.00              
ATOM   3048  HD1 TYR A 194      53.703  60.497  62.100  1.00  1.00              
ATOM   3049  CE1 TYR A 194      53.850  59.124  60.448  1.00  1.00              
ATOM   3050  HE1 TYR A 194      54.863  58.840  60.670  1.00  1.00              
ATOM   3051  CZ  TYR A 194      53.225  58.616  59.291  1.00  1.00              
ATOM   3052  OH  TYR A 194      53.923  57.810  58.450  1.00  1.00              
ATOM   3053  HH  TYR A 194      53.425  57.591  57.663  1.00  1.00              
ATOM   3054  CE2 TYR A 194      51.912  59.031  58.967  1.00  1.00              
ATOM   3055  HE2 TYR A 194      51.428  58.652  58.083  1.00  1.00              
ATOM   3056  CD2 TYR A 194      51.269  60.010  59.749  1.00  1.00              
ATOM   3057  HD2 TYR A 194      50.317  60.419  59.432  1.00  1.00              
ATOM   3058  C   TYR A 194      51.713  63.298  59.345  1.00  1.00              
ATOM   3059  O   TYR A 194      52.374  63.034  58.342  1.00  1.00              
ATOM   3060  N   ASP A 195      50.537  63.925  59.367  1.00  1.00              
ATOM   3061  H   ASP A 195      50.154  64.120  60.285  1.00  1.00              
ATOM   3062  CA  ASP A 195      49.642  64.312  58.277  1.00  1.00              
ATOM   3063  HA  ASP A 195      49.236  65.292  58.514  1.00  1.00              
ATOM   3064  CB  ASP A 195      50.263  64.507  56.876  1.00  1.00              
ATOM   3065  HB1 ASP A 195      49.422  64.554  56.184  1.00  1.00              
ATOM   3066  HB2 ASP A 195      50.850  63.646  56.568  1.00  1.00              
ATOM   3067  CG  ASP A 195      51.044  65.805  56.629  1.00  1.00              
ATOM   3068  OD1 ASP A 195      51.272  66.091  55.432  1.00  1.00              
ATOM   3069  OD2 ASP A 195      51.441  66.559  57.547  1.00  1.00              
ATOM   3070  C   ASP A 195      48.469  63.354  58.204  1.00  1.00              
ATOM   3071  O   ASP A 195      48.576  62.297  57.576  1.00  1.00              
ATOM   3072  N   GLU A 196      47.372  63.770  58.840  1.00  1.00              
ATOM   3073  H   GLU A 196      47.480  64.608  59.401  1.00  1.00              
ATOM   3074  CA  GLU A 196      46.036  63.133  58.798  1.00  1.00              
ATOM   3075  HA  GLU A 196      45.325  63.938  58.983  1.00  1.00              
ATOM   3076  CB  GLU A 196      45.633  62.559  57.407  1.00  1.00              
ATOM   3077  HB1 GLU A 196      44.618  62.167  57.467  1.00  1.00              
ATOM   3078  HB2 GLU A 196      46.275  61.718  57.157  1.00  1.00              
ATOM   3079  CG  GLU A 196      45.625  63.611  56.273  1.00  1.00              
ATOM   3080  HG1 GLU A 196      46.540  64.203  56.322  1.00  1.00              
ATOM   3081  HG2 GLU A 196      44.785  64.289  56.439  1.00  1.00              
ATOM   3082  CD  GLU A 196      45.535  63.014  54.854  1.00  1.00              
ATOM   3083  OE1 GLU A 196      45.843  61.816  54.662  1.00  1.00              
ATOM   3084  OE2 GLU A 196      45.386  63.776  53.871  1.00  1.00              
ATOM   3085  C   GLU A 196      45.818  62.168  59.970  1.00  1.00              
ATOM   3086  O   GLU A 196      46.527  62.203  60.974  1.00  1.00              
ATOM   3087  N   GLN A 197      44.759  61.359  59.922  1.00  1.00              
ATOM   3088  H   GLN A 197      44.244  61.292  59.057  1.00  1.00              
ATOM   3089  CA  GLN A 197      44.247  60.668  61.101  1.00  1.00              
ATOM   3090  HA  GLN A 197      44.486  61.289  61.967  1.00  1.00              
ATOM   3091  CB  GLN A 197      42.716  60.598  61.023  1.00  1.00              
ATOM   3092  HB1 GLN A 197      42.401  59.812  60.334  1.00  1.00              
ATOM   3093  HB2 GLN A 197      42.342  61.554  60.650  1.00  1.00              
ATOM   3094  CG  GLN A 197      42.113  60.364  62.413  1.00  1.00              
ATOM   3095  HG1 GLN A 197      42.569  61.051  63.127  1.00  1.00              
ATOM   3096  HG2 GLN A 197      42.321  59.350  62.746  1.00  1.00              
ATOM   3097  CD  GLN A 197      40.612  60.597  62.396  1.00  1.00              
ATOM   3098  OE1 GLN A 197      39.838  59.878  61.783  1.00  1.00              
ATOM   3099  NE2 GLN A 197      40.140  61.641  63.045  1.00  1.00              
ATOM   3100 1HE2 GLN A 197      40.753  62.223  63.590  1.00  1.00              
ATOM   3101 2HE2 GLN A 197      39.143  61.771  63.017  1.00  1.00              
ATOM   3102  C   GLN A 197      44.933  59.326  61.343  1.00  1.00              
ATOM   3103  O   GLN A 197      44.333  58.253  61.290  1.00  1.00              
ATOM   3104  N   VAL A 198      46.230  59.398  61.612  1.00  1.00              
ATOM   3105  H   VAL A 198      46.657  60.321  61.585  1.00  1.00              
ATOM   3106  CA  VAL A 198      46.989  58.279  62.153  1.00  1.00              
ATOM   3107  HA  VAL A 198      46.877  57.455  61.449  1.00  1.00              
ATOM   3108  CB  VAL A 198      48.496  58.638  62.157  1.00  1.00              
ATOM   3109  HB  VAL A 198      48.729  58.976  61.147  1.00  1.00              
ATOM   3110  CG1 VAL A 198      48.924  59.777  63.096  1.00  1.00              
ATOM   3111 1HG1 VAL A 198      49.981  59.994  62.950  1.00  1.00              
ATOM   3112 2HG1 VAL A 198      48.346  60.676  62.885  1.00  1.00              
ATOM   3113 3HG1 VAL A 198      48.782  59.488  64.135  1.00  1.00              
ATOM   3114  CG2 VAL A 198      49.375  57.411  62.389  1.00  1.00              
ATOM   3115 1HG2 VAL A 198      50.418  57.675  62.205  1.00  1.00              
ATOM   3116 2HG2 VAL A 198      49.277  57.094  63.420  1.00  1.00              
ATOM   3117 3HG2 VAL A 198      49.091  56.610  61.708  1.00  1.00              
ATOM   3118  C   VAL A 198      46.391  57.831  63.490  1.00  1.00              
ATOM   3119  O   VAL A 198      46.528  58.471  64.525  1.00  1.00              
ATOM   3120  N   TYR A 199      45.637  56.731  63.435  1.00  1.00              
ATOM   3121  H   TYR A 199      45.338  56.423  62.523  1.00  1.00              
ATOM   3122  CA  TYR A 199      45.179  55.973  64.606  1.00  1.00              
ATOM   3123  HA  TYR A 199      44.814  56.673  65.359  1.00  1.00              
ATOM   3124  CB  TYR A 199      44.018  55.053  64.188  1.00  1.00              
ATOM   3125  HB1 TYR A 199      43.874  54.287  64.952  1.00  1.00              
ATOM   3126  HB2 TYR A 199      44.271  54.537  63.261  1.00  1.00              
ATOM   3127  CG  TYR A 199      42.701  55.786  64.029  1.00  1.00              
ATOM   3128  CD1 TYR A 199      41.900  56.011  65.165  1.00  1.00              
ATOM   3129  HD1 TYR A 199      42.220  55.646  66.132  1.00  1.00              
ATOM   3130  CE1 TYR A 199      40.696  56.730  65.048  1.00  1.00              
ATOM   3131  HE1 TYR A 199      40.083  56.924  65.915  1.00  1.00              
ATOM   3132  CZ  TYR A 199      40.294  57.234  63.794  1.00  1.00              
ATOM   3133  OH  TYR A 199      39.169  57.991  63.704  1.00  1.00              
ATOM   3134  HH  TYR A 199      39.127  58.442  62.848  1.00  1.00              
ATOM   3135  CE2 TYR A 199      41.086  56.989  62.652  1.00  1.00              
ATOM   3136  HE2 TYR A 199      40.786  57.381  61.690  1.00  1.00              
ATOM   3137  CD2 TYR A 199      42.288  56.267  62.770  1.00  1.00              
ATOM   3138  HD2 TYR A 199      42.903  56.113  61.894  1.00  1.00              
ATOM   3139  C   TYR A 199      46.306  55.172  65.271  1.00  1.00              
ATOM   3140  O   TYR A 199      46.084  54.514  66.283  1.00  1.00              
ATOM   3141  N   VAL A 200      47.523  55.232  64.712  1.00  1.00              
ATOM   3142  H   VAL A 200      47.606  55.851  63.924  1.00  1.00              
ATOM   3143  CA  VAL A 200      48.733  55.054  65.517  1.00  1.00              
ATOM   3144  HA  VAL A 200      48.541  54.255  66.235  1.00  1.00              
ATOM   3145  CB  VAL A 200      49.954  54.636  64.666  1.00  1.00              
ATOM   3146  HB  VAL A 200      49.782  54.893  63.623  1.00  1.00              
ATOM   3147  CG1 VAL A 200      51.292  55.264  65.085  1.00  1.00              
ATOM   3148 1HG1 VAL A 200      52.106  54.850  64.489  1.00  1.00              
ATOM   3149 2HG1 VAL A 200      51.265  56.340  64.911  1.00  1.00              
ATOM   3150 3HG1 VAL A 200      51.486  55.077  66.142  1.00  1.00              
ATOM   3151  CG2 VAL A 200      50.077  53.108  64.751  1.00  1.00              
ATOM   3152 1HG2 VAL A 200      50.944  52.749  64.202  1.00  1.00              
ATOM   3153 2HG2 VAL A 200      50.209  52.811  65.793  1.00  1.00              
ATOM   3154 3HG2 VAL A 200      49.175  52.633  64.364  1.00  1.00              
ATOM   3155  C   VAL A 200      48.957  56.306  66.342  1.00  1.00              
ATOM   3156  O   VAL A 200      48.903  57.422  65.841  1.00  1.00              
ATOM   3157  N   ASP A 201      49.105  56.066  67.625  1.00  1.00              
ATOM   3158  H   ASP A 201      49.298  55.120  67.944  1.00  1.00              
ATOM   3159  CA  ASP A 201      48.635  56.963  68.661  1.00  1.00              
ATOM   3160  HA  ASP A 201      47.760  57.490  68.279  1.00  1.00              
ATOM   3161  CB  ASP A 201      48.183  56.071  69.826  1.00  1.00              
ATOM   3162  HB1 ASP A 201      47.396  55.405  69.476  1.00  1.00              
ATOM   3163  HB2 ASP A 201      47.765  56.680  70.628  1.00  1.00              
ATOM   3164  CG  ASP A 201      49.352  55.244  70.356  1.00  1.00              
ATOM   3165  OD1 ASP A 201      49.787  54.302  69.651  1.00  1.00              
ATOM   3166  OD2 ASP A 201      49.854  55.627  71.431  1.00  1.00              
ATOM   3167  C   ASP A 201      49.655  58.018  69.061  1.00  1.00              
ATOM   3168  O   ASP A 201      50.801  58.027  68.605  1.00  1.00              
ATOM   3169  N   ASP A 202      49.239  58.872  69.992  1.00  1.00              
ATOM   3170  H   ASP A 202      48.283  58.813  70.288  1.00  1.00              
ATOM   3171  CA  ASP A 202      50.094  59.796  70.723  1.00  1.00              
ATOM   3172  HA  ASP A 202      50.248  60.697  70.129  1.00  1.00              
ATOM   3173  CB  ASP A 202      49.336  60.178  72.016  1.00  1.00              
ATOM   3174  HB1 ASP A 202      48.901  59.271  72.442  1.00  1.00              
ATOM   3175  HB2 ASP A 202      48.510  60.841  71.751  1.00  1.00              
ATOM   3176  CG  ASP A 202      50.172  60.850  73.122  1.00  1.00              
ATOM   3177  OD1 ASP A 202      51.005  61.729  72.814  1.00  1.00              
ATOM   3178  OD2 ASP A 202      49.926  60.568  74.319  1.00  1.00              
ATOM   3179  C   ASP A 202      51.481  59.237  71.085  1.00  1.00              
ATOM   3180  O   ASP A 202      52.458  59.985  71.016  1.00  1.00              
ATOM   3181  N   ARG A 203      51.625  57.932  71.384  1.00  1.00              
ATOM   3182  H   ARG A 203      50.810  57.317  71.406  1.00  1.00              
ATOM   3183  CA  ARG A 203      52.940  57.354  71.679  1.00  1.00              
ATOM   3184  HA  ARG A 203      53.281  57.803  72.614  1.00  1.00              
ATOM   3185  CB  ARG A 203      52.904  55.804  71.879  1.00  1.00              
ATOM   3186  HB1 ARG A 203      52.024  55.534  72.460  1.00  1.00              
ATOM   3187  HB2 ARG A 203      53.757  55.551  72.510  1.00  1.00              
ATOM   3188  CG  ARG A 203      53.016  54.900  70.608  1.00  1.00              
ATOM   3189  HG1 ARG A 203      54.011  55.026  70.180  1.00  1.00              
ATOM   3190  HG2 ARG A 203      52.280  55.212  69.868  1.00  1.00              
ATOM   3191  CD  ARG A 203      52.822  53.395  70.905  1.00  1.00              
ATOM   3192  HD1 ARG A 203      51.749  53.198  70.970  1.00  1.00              
ATOM   3193  HD2 ARG A 203      53.251  53.208  71.891  1.00  1.00              
ATOM   3194  NE  ARG A 203      53.444  52.449  69.917  1.00  1.00              
ATOM   3195  HE  ARG A 203      53.480  52.700  68.946  1.00  1.00              
ATOM   3196  CZ  ARG A 203      53.847  51.206  70.191  1.00  1.00              
ATOM   3197  NH1 ARG A 203      53.803  50.746  71.402  1.00  1.00              
ATOM   3198 1HH1 ARG A 203      53.434  51.297  72.145  1.00  1.00              
ATOM   3199 2HH1 ARG A 203      54.186  49.809  71.605  1.00  1.00              
ATOM   3200  NH2 ARG A 203      54.310  50.354  69.318  1.00  1.00              
ATOM   3201 1HH2 ARG A 203      54.256  50.453  68.310  1.00  1.00              
ATOM   3202 2HH2 ARG A 203      54.486  49.400  69.660  1.00  1.00              
ATOM   3203  C   ARG A 203      54.010  57.659  70.647  1.00  1.00              
ATOM   3204  O   ARG A 203      55.166  57.835  71.016  1.00  1.00              
ATOM   3205  N   THR A 204      53.655  57.695  69.360  1.00  1.00              
ATOM   3206  H   THR A 204      52.668  57.592  69.130  1.00  1.00              
ATOM   3207  CA  THR A 204      54.633  57.951  68.302  1.00  1.00              
ATOM   3208  HA  THR A 204      55.481  57.290  68.485  1.00  1.00              
ATOM   3209  CB  THR A 204      54.099  57.581  66.910  1.00  1.00              
ATOM   3210  HB  THR A 204      53.534  56.651  66.987  1.00  1.00              
ATOM   3211  CG2 THR A 204      53.224  58.633  66.228  1.00  1.00              
ATOM   3212 1HG2 THR A 204      52.819  58.224  65.303  1.00  1.00              
ATOM   3213 2HG2 THR A 204      52.393  58.905  66.876  1.00  1.00              
ATOM   3214 3HG2 THR A 204      53.806  59.526  65.996  1.00  1.00              
ATOM   3215  OG1 THR A 204      55.203  57.358  66.068  1.00  1.00              
ATOM   3216  HG1 THR A 204      54.878  57.159  65.182  1.00  1.00              
ATOM   3217  C   THR A 204      55.196  59.368  68.369  1.00  1.00              
ATOM   3218  O   THR A 204      56.406  59.593  68.219  1.00  1.00              
ATOM   3219  N   ILE A 205      54.318  60.313  68.721  1.00  1.00              
ATOM   3220  H   ILE A 205      53.390  60.020  69.006  1.00  1.00              
ATOM   3221  CA  ILE A 205      54.710  61.674  69.041  1.00  1.00              
ATOM   3222  HA  ILE A 205      55.363  62.029  68.247  1.00  1.00              
ATOM   3223  CB  ILE A 205      53.491  62.626  69.110  1.00  1.00              
ATOM   3224  HB  ILE A 205      52.772  62.222  69.823  1.00  1.00              
ATOM   3225  CG2 ILE A 205      53.876  64.031  69.610  1.00  1.00              
ATOM   3226 1HG2 ILE A 205      53.006  64.684  69.582  1.00  1.00              
ATOM   3227 2HG2 ILE A 205      54.211  63.977  70.646  1.00  1.00              
ATOM   3228 3HG2 ILE A 205      54.678  64.453  69.004  1.00  1.00              
ATOM   3229  CG1 ILE A 205      52.773  62.751  67.747  1.00  1.00              
ATOM   3230 1HG1 ILE A 205      51.957  63.462  67.864  1.00  1.00              
ATOM   3231 2HG1 ILE A 205      52.337  61.785  67.491  1.00  1.00              
ATOM   3232  CD1 ILE A 205      53.627  63.222  66.558  1.00  1.00              
ATOM   3233  HD1 ILE A 205      54.403  62.491  66.331  1.00  1.00              
ATOM   3234  HD2 ILE A 205      52.991  63.326  65.679  1.00  1.00              
ATOM   3235  HD3 ILE A 205      54.082  64.189  66.771  1.00  1.00              
ATOM   3236  C   ILE A 205      55.555  61.720  70.300  1.00  1.00              
ATOM   3237  O   ILE A 205      56.598  62.356  70.233  1.00  1.00              
ATOM   3238  N   ASP A 206      55.204  61.057  71.405  1.00  1.00              
ATOM   3239  H   ASP A 206      54.308  60.576  71.453  1.00  1.00              
ATOM   3240  CA  ASP A 206      56.063  61.144  72.588  1.00  1.00              
ATOM   3241  HA  ASP A 206      56.229  62.211  72.745  1.00  1.00              
ATOM   3242  CB  ASP A 206      55.388  60.632  73.863  1.00  1.00              
ATOM   3243  HB1 ASP A 206      55.584  59.567  73.995  1.00  1.00              
ATOM   3244  HB2 ASP A 206      54.309  60.781  73.791  1.00  1.00              
ATOM   3245  CG  ASP A 206      55.918  61.444  75.052  1.00  1.00              
ATOM   3246  OD1 ASP A 206      55.550  62.645  75.136  1.00  1.00              
ATOM   3247  OD2 ASP A 206      56.700  60.912  75.861  1.00  1.00              
ATOM   3248  C   ASP A 206      57.460  60.550  72.384  1.00  1.00              
ATOM   3249  O   ASP A 206      58.464  61.144  72.778  1.00  1.00              
ATOM   3250  N   SER A 207      57.549  59.442  71.650  1.00  1.00              
ATOM   3251  H   SER A 207      56.681  59.013  71.335  1.00  1.00              
ATOM   3252  CA  SER A 207      58.823  58.827  71.287  1.00  1.00              
ATOM   3253  HA  SER A 207      59.361  58.638  72.217  1.00  1.00              
ATOM   3254  CB  SER A 207      58.607  57.478  70.603  1.00  1.00              
ATOM   3255  HB1 SER A 207      58.297  57.629  69.568  1.00  1.00              
ATOM   3256  HB2 SER A 207      57.831  56.918  71.128  1.00  1.00              
ATOM   3257  OG  SER A 207      59.818  56.742  70.662  1.00  1.00              
ATOM   3258  HG  SER A 207      60.525  57.322  70.359  1.00  1.00              
ATOM   3259  C   SER A 207      59.694  59.760  70.442  1.00  1.00              
ATOM   3260  O   SER A 207      60.884  59.947  70.746  1.00  1.00              
ATOM   3261  N   HIS A 208      59.112  60.391  69.417  1.00  1.00              
ATOM   3262  H   HIS A 208      58.136  60.212  69.191  1.00  1.00              
ATOM   3263  CA  HIS A 208      59.871  61.342  68.600  1.00  1.00              
ATOM   3264  HA  HIS A 208      60.832  60.886  68.361  1.00  1.00              
ATOM   3265  CB  HIS A 208      59.162  61.569  67.256  1.00  1.00              
ATOM   3266  HB1 HIS A 208      59.597  62.451  66.787  1.00  1.00              
ATOM   3267  HB2 HIS A 208      58.101  61.761  67.422  1.00  1.00              
ATOM   3268  CG  HIS A 208      59.341  60.425  66.281  1.00  1.00              
ATOM   3269  ND1 HIS A 208      60.565  60.025  65.734  1.00  1.00              
ATOM   3270  CE1 HIS A 208      60.283  58.998  64.914  1.00  1.00              
ATOM   3271  HE1 HIS A 208      61.012  58.445  64.336  1.00  1.00              
ATOM   3272  NE2 HIS A 208      58.963  58.750  64.903  1.00  1.00              
ATOM   3273  HE2 HIS A 208      58.506  58.031  64.347  1.00  1.00              
ATOM   3274  CD2 HIS A 208      58.352  59.637  65.764  1.00  1.00              
ATOM   3275  HD2 HIS A 208      57.295  59.698  65.978  1.00  1.00              
ATOM   3276  C   HIS A 208      60.221  62.659  69.287  1.00  1.00              
ATOM   3277  O   HIS A 208      61.290  63.195  69.012  1.00  1.00              
ATOM   3278  N   ILE A 209      59.400  63.152  70.212  1.00  1.00              
ATOM   3279  H   ILE A 209      58.495  62.705  70.350  1.00  1.00              
ATOM   3280  CA  ILE A 209      59.760  64.292  71.051  1.00  1.00              
ATOM   3281  HA  ILE A 209      60.126  65.082  70.397  1.00  1.00              
ATOM   3282  CB  ILE A 209      58.543  64.851  71.812  1.00  1.00              
ATOM   3283  HB  ILE A 209      58.117  64.049  72.419  1.00  1.00              
ATOM   3284  CG2 ILE A 209      59.058  65.952  72.751  1.00  1.00              
ATOM   3285 1HG2 ILE A 209      58.257  66.638  72.961  1.00  1.00              
ATOM   3286 2HG2 ILE A 209      59.413  65.514  73.684  1.00  1.00              
ATOM   3287 3HG2 ILE A 209      59.853  66.526  72.277  1.00  1.00              
ATOM   3288  CG1 ILE A 209      57.418  65.389  70.889  1.00  1.00              
ATOM   3289 1HG1 ILE A 209      56.472  65.307  71.426  1.00  1.00              
ATOM   3290 2HG1 ILE A 209      57.335  64.756  70.008  1.00  1.00              
ATOM   3291  CD1 ILE A 209      57.546  66.840  70.401  1.00  1.00              
ATOM   3292  HD1 ILE A 209      56.800  67.020  69.629  1.00  1.00              
ATOM   3293  HD2 ILE A 209      57.353  67.544  71.209  1.00  1.00              
ATOM   3294  HD3 ILE A 209      58.544  67.013  70.001  1.00  1.00              
ATOM   3295  C   ILE A 209      60.900  63.923  72.003  1.00  1.00              
ATOM   3296  O   ILE A 209      61.788  64.751  72.192  1.00  1.00              
ATOM   3297  N   LYS A 210      60.952  62.723  72.602  1.00  1.00              
ATOM   3298  H   LYS A 210      60.189  62.058  72.464  1.00  1.00              
ATOM   3299  CA  LYS A 210      62.101  62.378  73.458  1.00  1.00              
ATOM   3300  HA  LYS A 210      62.269  63.249  74.089  1.00  1.00              
ATOM   3301  CB  LYS A 210      61.844  61.194  74.416  1.00  1.00              
ATOM   3302  HB1 LYS A 210      62.536  60.381  74.189  1.00  1.00              
ATOM   3303  HB2 LYS A 210      60.834  60.813  74.253  1.00  1.00              
ATOM   3304  CG  LYS A 210      61.978  61.559  75.921  1.00  1.00              
ATOM   3305  HG1 LYS A 210      61.747  60.660  76.494  1.00  1.00              
ATOM   3306  HG2 LYS A 210      61.216  62.301  76.160  1.00  1.00              
ATOM   3307  CD  LYS A 210      63.350  62.095  76.404  1.00  1.00              
ATOM   3308  HD1 LYS A 210      63.544  63.065  75.945  1.00  1.00              
ATOM   3309  HD2 LYS A 210      64.135  61.407  76.089  1.00  1.00              
ATOM   3310  CE  LYS A 210      63.394  62.241  77.946  1.00  1.00              
ATOM   3311  HE1 LYS A 210      63.360  61.242  78.389  1.00  1.00              
ATOM   3312  HE2 LYS A 210      62.504  62.777  78.281  1.00  1.00              
ATOM   3313  NZ  LYS A 210      64.611  62.952  78.429  1.00  1.00              
ATOM   3314  HZ1 LYS A 210      64.762  62.952  79.445  1.00  1.00              
ATOM   3315  HZ2 LYS A 210      65.464  62.573  78.026  1.00  1.00              
ATOM   3316  HZ3 LYS A 210      64.671  63.921  78.114  1.00  1.00              
ATOM   3317  C   LYS A 210      63.401  62.238  72.665  1.00  1.00              
ATOM   3318  O   LYS A 210      64.444  62.715  73.126  1.00  1.00              
ATOM   3319  N   ARG A 211      63.323  61.701  71.440  1.00  1.00              
ATOM   3320  H   ARG A 211      62.428  61.321  71.142  1.00  1.00              
ATOM   3321  CA  ARG A 211      64.449  61.774  70.491  1.00  1.00              
ATOM   3322  HA  ARG A 211      65.313  61.269  70.926  1.00  1.00              
ATOM   3323  CB  ARG A 211      64.090  61.068  69.177  1.00  1.00              
ATOM   3324  HB1 ARG A 211      64.875  61.293  68.454  1.00  1.00              
ATOM   3325  HB2 ARG A 211      63.152  61.462  68.788  1.00  1.00              
ATOM   3326  CG  ARG A 211      63.974  59.541  69.336  1.00  1.00              
ATOM   3327  HG1 ARG A 211      63.224  59.295  70.085  1.00  1.00              
ATOM   3328  HG2 ARG A 211      64.932  59.141  69.671  1.00  1.00              
ATOM   3329  CD  ARG A 211      63.584  58.880  68.009  1.00  1.00              
ATOM   3330  HD1 ARG A 211      62.603  59.251  67.700  1.00  1.00              
ATOM   3331  HD2 ARG A 211      63.506  57.800  68.141  1.00  1.00              
ATOM   3332  NE  ARG A 211      64.569  59.194  66.964  1.00  1.00              
ATOM   3333  HE  ARG A 211      64.386  60.004  66.370  1.00  1.00              
ATOM   3334  CZ  ARG A 211      65.745  58.645  66.766  1.00  1.00              
ATOM   3335  NH1 ARG A 211      66.207  57.638  67.432  1.00  1.00              
ATOM   3336 1HH1 ARG A 211      65.658  57.174  68.137  1.00  1.00              
ATOM   3337 2HH1 ARG A 211      67.023  57.157  67.081  1.00  1.00              
ATOM   3338  NH2 ARG A 211      66.528  59.118  65.853  1.00  1.00              
ATOM   3339 1HH2 ARG A 211      66.187  59.965  65.385  1.00  1.00              
ATOM   3340 2HH2 ARG A 211      67.407  58.681  65.667  1.00  1.00              
ATOM   3341  C   ARG A 211      64.910  63.214  70.233  1.00  1.00              
ATOM   3342  O   ARG A 211      66.072  63.554  70.459  1.00  1.00              
ATOM   3343  N   LEU A 212      63.973  64.072  69.842  1.00  1.00              
ATOM   3344  H   LEU A 212      63.045  63.693  69.670  1.00  1.00              
ATOM   3345  CA  LEU A 212      64.188  65.474  69.502  1.00  1.00              
ATOM   3346  HA  LEU A 212      64.859  65.518  68.643  1.00  1.00              
ATOM   3347  CB  LEU A 212      62.818  66.047  69.117  1.00  1.00              
ATOM   3348  HB1 LEU A 212      62.168  66.031  69.990  1.00  1.00              
ATOM   3349  HB2 LEU A 212      62.377  65.400  68.358  1.00  1.00              
ATOM   3350  CG  LEU A 212      62.838  67.473  68.561  1.00  1.00              
ATOM   3351  HG  LEU A 212      63.206  68.177  69.308  1.00  1.00              
ATOM   3352  CD1 LEU A 212      63.718  67.524  67.318  1.00  1.00              
ATOM   3353 1HD1 LEU A 212      64.767  67.609  67.602  1.00  1.00              
ATOM   3354 2HD1 LEU A 212      63.564  66.628  66.729  1.00  1.00              
ATOM   3355 3HD1 LEU A 212      63.435  68.366  66.700  1.00  1.00              
ATOM   3356  CD2 LEU A 212      61.400  67.834  68.197  1.00  1.00              
ATOM   3357 1HD2 LEU A 212      61.346  68.850  67.820  1.00  1.00              
ATOM   3358 2HD2 LEU A 212      61.038  67.157  67.422  1.00  1.00              
ATOM   3359 3HD2 LEU A 212      60.761  67.750  69.076  1.00  1.00              
ATOM   3360  C   LEU A 212      64.823  66.269  70.636  1.00  1.00              
ATOM   3361  O   LEU A 212      65.760  67.024  70.415  1.00  1.00              
ATOM   3362  N   ARG A 213      64.368  66.045  71.870  1.00  1.00              
ATOM   3363  H   ARG A 213      63.558  65.436  71.959  1.00  1.00              
ATOM   3364  CA  ARG A 213      65.011  66.544  73.080  1.00  1.00              
ATOM   3365  HA  ARG A 213      65.011  67.634  73.086  1.00  1.00              
ATOM   3366  CB  ARG A 213      64.338  65.984  74.335  1.00  1.00              
ATOM   3367  HB1 ARG A 213      65.051  66.166  75.128  1.00  1.00              
ATOM   3368  HB2 ARG A 213      64.210  64.907  74.264  1.00  1.00              
ATOM   3369  CG  ARG A 213      63.012  66.605  74.749  1.00  1.00              
ATOM   3370  HG1 ARG A 213      62.180  66.090  74.274  1.00  1.00              
ATOM   3371  HG2 ARG A 213      62.985  67.648  74.450  1.00  1.00              
ATOM   3372  CD  ARG A 213      62.899  66.478  76.275  1.00  1.00              
ATOM   3373  HD1 ARG A 213      63.835  66.777  76.753  1.00  1.00              
ATOM   3374  HD2 ARG A 213      62.711  65.438  76.546  1.00  1.00              
ATOM   3375  NE  ARG A 213      61.847  67.362  76.769  1.00  1.00              
ATOM   3376  HE  ARG A 213      62.079  68.322  76.960  1.00  1.00              
ATOM   3377  CZ  ARG A 213      60.590  67.064  76.944  1.00  1.00              
ATOM   3378  NH1 ARG A 213      60.097  65.862  76.828  1.00  1.00              
ATOM   3379 1HH1 ARG A 213      60.705  65.090  76.649  1.00  1.00              
ATOM   3380 2HH1 ARG A 213      59.110  65.701  76.991  1.00  1.00              
ATOM   3381  NH2 ARG A 213      59.804  68.043  77.209  1.00  1.00              
ATOM   3382 1HH2 ARG A 213      60.128  68.993  77.131  1.00  1.00              
ATOM   3383 2HH2 ARG A 213      58.845  67.806  77.449  1.00  1.00              
ATOM   3384  C   ARG A 213      66.466  66.099  73.150  1.00  1.00              
ATOM   3385  O   ARG A 213      67.359  66.930  73.254  1.00  1.00              
ATOM   3386  N   LYS A 214      66.694  64.783  73.078  1.00  1.00              
ATOM   3387  H   LYS A 214      65.891  64.174  72.953  1.00  1.00              
ATOM   3388  CA  LYS A 214      68.012  64.142  73.188  1.00  1.00              
ATOM   3389  HA  LYS A 214      68.554  64.648  73.986  1.00  1.00              
ATOM   3390  CB  LYS A 214      67.774  62.680  73.636  1.00  1.00              
ATOM   3391  HB1 LYS A 214      67.172  62.191  72.868  1.00  1.00              
ATOM   3392  HB2 LYS A 214      67.158  62.712  74.534  1.00  1.00              
ATOM   3393  CG  LYS A 214      68.963  61.738  73.939  1.00  1.00              
ATOM   3394  HG1 LYS A 214      69.349  61.383  72.983  1.00  1.00              
ATOM   3395  HG2 LYS A 214      68.559  60.860  74.445  1.00  1.00              
ATOM   3396  CD  LYS A 214      70.177  62.235  74.755  1.00  1.00              
ATOM   3397  HD1 LYS A 214      70.697  62.992  74.168  1.00  1.00              
ATOM   3398  HD2 LYS A 214      70.869  61.398  74.857  1.00  1.00              
ATOM   3399  CE  LYS A 214      69.946  62.832  76.152  1.00  1.00              
ATOM   3400  HE1 LYS A 214      69.395  63.762  76.024  1.00  1.00              
ATOM   3401  HE2 LYS A 214      70.923  63.083  76.574  1.00  1.00              
ATOM   3402  NZ  LYS A 214      69.206  61.953  77.094  1.00  1.00              
ATOM   3403  HZ1 LYS A 214      69.274  62.288  78.052  1.00  1.00              
ATOM   3404  HZ2 LYS A 214      68.207  62.043  76.898  1.00  1.00              
ATOM   3405  HZ3 LYS A 214      69.491  60.989  77.044  1.00  1.00              
ATOM   3406  C   LYS A 214      68.917  64.309  71.950  1.00  1.00              
ATOM   3407  O   LYS A 214      69.972  63.688  71.853  1.00  1.00              
ATOM   3408  N   LYS A 215      68.547  65.223  71.053  1.00  1.00              
ATOM   3409  H   LYS A 215      67.605  65.570  71.135  1.00  1.00              
ATOM   3410  CA  LYS A 215      69.437  65.838  70.056  1.00  1.00              
ATOM   3411  HA  LYS A 215      70.456  65.454  70.149  1.00  1.00              
ATOM   3412  CB  LYS A 215      68.903  65.510  68.658  1.00  1.00              
ATOM   3413  HB1 LYS A 215      69.414  66.152  67.938  1.00  1.00              
ATOM   3414  HB2 LYS A 215      67.836  65.743  68.617  1.00  1.00              
ATOM   3415  CG  LYS A 215      69.127  64.055  68.232  1.00  1.00              
ATOM   3416  HG1 LYS A 215      68.648  63.367  68.929  1.00  1.00              
ATOM   3417  HG2 LYS A 215      70.199  63.856  68.197  1.00  1.00              
ATOM   3418  CD  LYS A 215      68.519  63.889  66.838  1.00  1.00              
ATOM   3419  HD1 LYS A 215      68.778  64.763  66.243  1.00  1.00              
ATOM   3420  HD2 LYS A 215      67.432  63.854  66.927  1.00  1.00              
ATOM   3421  CE  LYS A 215      69.027  62.639  66.117  1.00  1.00              
ATOM   3422  HE1 LYS A 215      68.556  61.759  66.560  1.00  1.00              
ATOM   3423  HE2 LYS A 215      70.111  62.576  66.249  1.00  1.00              
ATOM   3424  NZ  LYS A 215      68.704  62.741  64.677  1.00  1.00              
ATOM   3425  HZ1 LYS A 215      68.966  61.925  64.151  1.00  1.00              
ATOM   3426  HZ2 LYS A 215      67.699  62.911  64.577  1.00  1.00              
ATOM   3427  HZ3 LYS A 215      69.187  63.550  64.287  1.00  1.00              
ATOM   3428  C   LYS A 215      69.542  67.357  70.164  1.00  1.00              
ATOM   3429  O   LYS A 215      70.555  67.926  69.771  1.00  1.00              
ATOM   3430  N   PHE A 216      68.497  68.005  70.675  1.00  1.00              
ATOM   3431  H   PHE A 216      67.709  67.462  70.989  1.00  1.00              
ATOM   3432  CA  PHE A 216      68.306  69.449  70.635  1.00  1.00              
ATOM   3433  HA  PHE A 216      69.284  69.865  70.388  1.00  1.00              
ATOM   3434  CB  PHE A 216      67.363  69.888  69.501  1.00  1.00              
ATOM   3435  HB1 PHE A 216      66.382  70.164  69.889  1.00  1.00              
ATOM   3436  HB2 PHE A 216      67.219  69.057  68.809  1.00  1.00              
ATOM   3437  CG  PHE A 216      67.972  71.053  68.743  1.00  1.00              
ATOM   3438  CD1 PHE A 216      68.215  70.937  67.363  1.00  1.00              
ATOM   3439  HD1 PHE A 216      67.875  70.069  66.821  1.00  1.00              
ATOM   3440  CE1 PHE A 216      68.970  71.916  66.701  1.00  1.00              
ATOM   3441  HE1 PHE A 216      69.190  71.805  65.654  1.00  1.00              
ATOM   3442  CZ  PHE A 216      69.503  73.002  67.407  1.00  1.00              
ATOM   3443  HZ  PHE A 216      70.119  73.725  66.893  1.00  1.00              
ATOM   3444  CE2 PHE A 216      69.236  73.140  68.776  1.00  1.00              
ATOM   3445  HE2 PHE A 216      69.648  73.969  69.331  1.00  1.00              
ATOM   3446  CD2 PHE A 216      68.457  72.181  69.438  1.00  1.00              
ATOM   3447  HD2 PHE A 216      68.283  72.299  70.495  1.00  1.00              
ATOM   3448  C   PHE A 216      68.006  70.060  71.999  1.00  1.00              
ATOM   3449  O   PHE A 216      67.142  70.923  72.175  1.00  1.00              
ATOM   3450  N   LYS A 217      68.773  69.582  72.971  1.00  1.00              
ATOM   3451  H   LYS A 217      69.379  68.805  72.736  1.00  1.00              
ATOM   3452  CA  LYS A 217      68.978  70.160  74.290  1.00  1.00              
ATOM   3453  HA  LYS A 217      68.776  71.235  74.289  1.00  1.00              
ATOM   3454  CB  LYS A 217      68.099  69.448  75.319  1.00  1.00              
ATOM   3455  HB1 LYS A 217      68.357  69.793  76.321  1.00  1.00              
ATOM   3456  HB2 LYS A 217      68.258  68.370  75.268  1.00  1.00              
ATOM   3457  CG  LYS A 217      66.644  69.783  75.038  1.00  1.00              
ATOM   3458  HG1 LYS A 217      66.357  69.422  74.052  1.00  1.00              
ATOM   3459  HG2 LYS A 217      66.536  70.867  75.074  1.00  1.00              
ATOM   3460  CD  LYS A 217      65.724  69.115  76.043  1.00  1.00              
ATOM   3461  HD1 LYS A 217      66.017  69.376  77.058  1.00  1.00              
ATOM   3462  HD2 LYS A 217      65.803  68.037  75.936  1.00  1.00              
ATOM   3463  CE  LYS A 217      64.303  69.560  75.714  1.00  1.00              
ATOM   3464  HE1 LYS A 217      63.609  68.998  76.333  1.00  1.00              
ATOM   3465  HE2 LYS A 217      64.100  69.333  74.664  1.00  1.00              
ATOM   3466  NZ  LYS A 217      64.122  71.001  75.948  1.00  1.00              
ATOM   3467  HZ1 LYS A 217      63.156  71.314  75.825  1.00  1.00              
ATOM   3468  HZ2 LYS A 217      64.319  71.252  76.905  1.00  1.00              
ATOM   3469  HZ3 LYS A 217      64.745  71.557  75.378  1.00  1.00              
ATOM   3470  C   LYS A 217      70.428  69.932  74.664  1.00  1.00              
ATOM   3471  O   LYS A 217      70.966  68.857  74.397  1.00  1.00              
ATOM   3472  N   ALA A 218      71.039  70.906  75.316  1.00  1.00              
ATOM   3473  H   ALA A 218      70.481  71.714  75.592  1.00  1.00              
ATOM   3474  CA  ALA A 218      72.322  70.671  75.964  1.00  1.00              
ATOM   3475  HA  ALA A 218      73.020  70.219  75.258  1.00  1.00              
ATOM   3476  CB  ALA A 218      72.862  72.030  76.419  1.00  1.00              
ATOM   3477  HB1 ALA A 218      73.855  71.905  76.852  1.00  1.00              
ATOM   3478  HB2 ALA A 218      72.921  72.704  75.566  1.00  1.00              
ATOM   3479  HB3 ALA A 218      72.198  72.471  77.165  1.00  1.00              
ATOM   3480  C   ALA A 218      72.168  69.735  77.171  1.00  1.00              
ATOM   3481  O   ALA A 218      73.039  68.921  77.473  1.00  1.00              
ATOM   3482  N   VAL A 219      71.020  69.850  77.838  1.00  1.00              
ATOM   3483  H   VAL A 219      70.369  70.569  77.532  1.00  1.00              
ATOM   3484  CA  VAL A 219      70.669  69.116  79.047  1.00  1.00              
ATOM   3485  HA  VAL A 219      71.329  68.255  79.148  1.00  1.00              
ATOM   3486  CB  VAL A 219      70.870  69.984  80.311  1.00  1.00              
ATOM   3487  HB  VAL A 219      70.382  69.478  81.144  1.00  1.00              
ATOM   3488  CG1 VAL A 219      72.361  70.088  80.662  1.00  1.00              
ATOM   3489 1HG1 VAL A 219      72.483  70.637  81.596  1.00  1.00              
ATOM   3490 2HG1 VAL A 219      72.781  69.090  80.785  1.00  1.00              
ATOM   3491 3HG1 VAL A 219      72.901  70.604  79.869  1.00  1.00              
ATOM   3492  CG2 VAL A 219      70.323  71.419  80.196  1.00  1.00              
ATOM   3493 1HG2 VAL A 219      70.411  71.922  81.159  1.00  1.00              
ATOM   3494 2HG2 VAL A 219      70.882  71.987  79.453  1.00  1.00              
ATOM   3495 3HG2 VAL A 219      69.272  71.412  79.909  1.00  1.00              
ATOM   3496  C   VAL A 219      69.252  68.575  78.905  1.00  1.00              
ATOM   3497  O   VAL A 219      68.258  69.235  79.200  1.00  1.00              
ATOM   3498  N   ASP A 220      69.165  67.360  78.358  1.00  1.00              
ATOM   3499  H   ASP A 220      70.019  66.909  78.070  1.00  1.00              
ATOM   3500  CA  ASP A 220      67.876  66.720  78.063  1.00  1.00              
ATOM   3501  HA  ASP A 220      67.385  67.316  77.299  1.00  1.00              
ATOM   3502  CB  ASP A 220      68.097  65.327  77.463  1.00  1.00              
ATOM   3503  HB1 ASP A 220      68.731  64.751  78.139  1.00  1.00              
ATOM   3504  HB2 ASP A 220      68.629  65.462  76.521  1.00  1.00              
ATOM   3505  CG  ASP A 220      66.815  64.523  77.183  1.00  1.00              
ATOM   3506  OD1 ASP A 220      66.919  63.283  77.028  1.00  1.00              
ATOM   3507  OD2 ASP A 220      65.702  65.084  77.110  1.00  1.00              
ATOM   3508  C   ASP A 220      66.920  66.714  79.259  1.00  1.00              
ATOM   3509  O   ASP A 220      65.778  67.186  79.194  1.00  1.00              
ATOM   3510  N   ASP A 221      67.478  66.298  80.386  1.00  1.00              
ATOM   3511  H   ASP A 221      68.431  65.975  80.338  1.00  1.00              
ATOM   3512  CA  ASP A 221      66.802  66.148  81.663  1.00  1.00              
ATOM   3513  HA  ASP A 221      65.741  66.022  81.443  1.00  1.00              
ATOM   3514  CB  ASP A 221      67.225  64.787  82.244  1.00  1.00              
ATOM   3515  HB1 ASP A 221      66.654  64.584  83.150  1.00  1.00              
ATOM   3516  HB2 ASP A 221      68.288  64.805  82.490  1.00  1.00              
ATOM   3517  CG  ASP A 221      66.937  63.681  81.186  1.00  1.00              
ATOM   3518  OD1 ASP A 221      65.742  63.400  80.910  1.00  1.00              
ATOM   3519  OD2 ASP A 221      67.891  63.189  80.531  1.00  1.00              
ATOM   3520  C   ASP A 221      66.847  67.471  82.460  1.00  1.00              
ATOM   3521  O   ASP A 221      67.064  67.516  83.666  1.00  1.00              
ATOM   3522  N   SER A 222      66.647  68.575  81.719  1.00  1.00              
ATOM   3523  H   SER A 222      66.590  68.406  80.721  1.00  1.00              
ATOM   3524  CA  SER A 222      66.482  69.983  82.138  1.00  1.00              
ATOM   3525  HA  SER A 222      65.762  70.015  82.955  1.00  1.00              
ATOM   3526  CB  SER A 222      67.808  70.548  82.670  1.00  1.00              
ATOM   3527  HB1 SER A 222      67.727  71.628  82.800  1.00  1.00              
ATOM   3528  HB2 SER A 222      68.595  70.338  81.954  1.00  1.00              
ATOM   3529  OG  SER A 222      68.135  69.979  83.923  1.00  1.00              
ATOM   3530  HG  SER A 222      67.841  69.047  83.923  1.00  1.00              
ATOM   3531  C   SER A 222      65.924  70.866  81.013  1.00  1.00              
ATOM   3532  O   SER A 222      66.433  71.933  80.680  1.00  1.00              
ATOM   3533  N   PHE A 223      64.880  70.359  80.366  1.00  1.00              
ATOM   3534  H   PHE A 223      64.516  69.491  80.726  1.00  1.00              
ATOM   3535  CA  PHE A 223      64.313  70.848  79.114  1.00  1.00              
ATOM   3536  HA  PHE A 223      65.074  70.621  78.381  1.00  1.00              
ATOM   3537  CB  PHE A 223      63.081  69.978  78.794  1.00  1.00              
ATOM   3538  HB1 PHE A 223      63.449  69.043  78.374  1.00  1.00              
ATOM   3539  HB2 PHE A 223      62.488  70.482  78.038  1.00  1.00              
ATOM   3540  CG  PHE A 223      62.158  69.614  79.945  1.00  1.00              
ATOM   3541  CD1 PHE A 223      61.142  70.499  80.350  1.00  1.00              
ATOM   3542  HD1 PHE A 223      61.029  71.457  79.865  1.00  1.00              
ATOM   3543  CE1 PHE A 223      60.300  70.164  81.424  1.00  1.00              
ATOM   3544  HE1 PHE A 223      59.547  70.865  81.759  1.00  1.00              
ATOM   3545  CZ  PHE A 223      60.460  68.938  82.093  1.00  1.00              
ATOM   3546  HZ  PHE A 223      59.836  68.705  82.945  1.00  1.00              
ATOM   3547  CE2 PHE A 223      61.457  68.039  81.675  1.00  1.00              
ATOM   3548  HE2 PHE A 223      61.591  67.101  82.199  1.00  1.00              
ATOM   3549  CD2 PHE A 223      62.307  68.377  80.606  1.00  1.00              
ATOM   3550  HD2 PHE A 223      63.090  67.691  80.311  1.00  1.00              
ATOM   3551  C   PHE A 223      64.057  72.367  78.984  1.00  1.00              
ATOM   3552  O   PHE A 223      62.999  72.882  79.311  1.00  1.00              
ATOM   3553  N   GLU A 224      64.998  73.002  78.287  1.00  1.00              
ATOM   3554  H   GLU A 224      65.926  72.591  78.354  1.00  1.00              
ATOM   3555  CA  GLU A 224      64.888  74.219  77.454  1.00  1.00              
ATOM   3556  HA  GLU A 224      64.690  75.091  78.079  1.00  1.00              
ATOM   3557  CB  GLU A 224      66.269  74.352  76.755  1.00  1.00              
ATOM   3558  HB1 GLU A 224      66.331  75.330  76.274  1.00  1.00              
ATOM   3559  HB2 GLU A 224      66.258  73.590  75.973  1.00  1.00              
ATOM   3560  CG  GLU A 224      67.594  74.129  77.508  1.00  1.00              
ATOM   3561  HG1 GLU A 224      67.460  73.455  78.354  1.00  1.00              
ATOM   3562  HG2 GLU A 224      67.956  75.085  77.892  1.00  1.00              
ATOM   3563  CD  GLU A 224      68.612  73.510  76.530  1.00  1.00              
ATOM   3564  OE1 GLU A 224      68.984  74.197  75.554  1.00  1.00              
ATOM   3565  OE2 GLU A 224      68.927  72.307  76.692  1.00  1.00              
ATOM   3566  C   GLU A 224      63.806  74.099  76.345  1.00  1.00              
ATOM   3567  O   GLU A 224      62.894  73.282  76.433  1.00  1.00              
ATOM   3568  N   MET A 225      64.043  74.755  75.198  1.00  1.00              
ATOM   3569  H   MET A 225      64.746  75.480  75.229  1.00  1.00              
ATOM   3570  CA  MET A 225      63.672  74.313  73.844  1.00  1.00              
ATOM   3571  HA  MET A 225      63.585  75.218  73.248  1.00  1.00              
ATOM   3572  CB  MET A 225      64.810  73.466  73.217  1.00  1.00              
ATOM   3573  HB1 MET A 225      64.523  73.174  72.205  1.00  1.00              
ATOM   3574  HB2 MET A 225      64.921  72.554  73.799  1.00  1.00              
ATOM   3575  CG  MET A 225      66.206  74.111  73.147  1.00  1.00              
ATOM   3576  HG1 MET A 225      66.933  73.301  73.090  1.00  1.00              
ATOM   3577  HG2 MET A 225      66.418  74.658  74.061  1.00  1.00              
ATOM   3578  SD  MET A 225      66.539  75.213  71.754  1.00  1.00              
ATOM   3579  CE  MET A 225      68.344  75.300  71.933  1.00  1.00              
ATOM   3580  HE1 MET A 225      68.771  74.299  71.854  1.00  1.00              
ATOM   3581  HE2 MET A 225      68.762  75.931  71.149  1.00  1.00              
ATOM   3582  HE3 MET A 225      68.600  75.705  72.914  1.00  1.00              
ATOM   3583  C   MET A 225      62.296  73.627  73.758  1.00  1.00              
ATOM   3584  O   MET A 225      61.280  74.304  73.732  1.00  1.00              
ATOM   3585  N   ILE A 226      62.238  72.290  73.757  1.00  1.00              
ATOM   3586  H   ILE A 226      63.091  71.772  73.660  1.00  1.00              
ATOM   3587  CA  ILE A 226      60.974  71.549  73.827  1.00  1.00              
ATOM   3588  HA  ILE A 226      60.186  72.156  73.377  1.00  1.00              
ATOM   3589  CB  ILE A 226      61.079  70.240  72.998  1.00  1.00              
ATOM   3590  HB  ILE A 226      61.692  69.530  73.556  1.00  1.00              
ATOM   3591  CG2 ILE A 226      59.683  69.619  72.838  1.00  1.00              
ATOM   3592 1HG2 ILE A 226      59.708  68.812  72.108  1.00  1.00              
ATOM   3593 2HG2 ILE A 226      59.346  69.208  73.788  1.00  1.00              
ATOM   3594 3HG2 ILE A 226      58.967  70.371  72.504  1.00  1.00              
ATOM   3595  CG1 ILE A 226      61.756  70.385  71.613  1.00  1.00              
ATOM   3596 1HG1 ILE A 226      61.831  69.398  71.154  1.00  1.00              
ATOM   3597 2HG1 ILE A 226      62.776  70.746  71.741  1.00  1.00              
ATOM   3598  CD1 ILE A 226      61.032  71.313  70.635  1.00  1.00              
ATOM   3599  HD1 ILE A 226      60.089  70.867  70.322  1.00  1.00              
ATOM   3600  HD2 ILE A 226      60.846  72.276  71.105  1.00  1.00              
ATOM   3601  HD3 ILE A 226      61.654  71.461  69.754  1.00  1.00              
ATOM   3602  C   ILE A 226      60.543  71.218  75.260  1.00  1.00              
ATOM   3603  O   ILE A 226      61.216  70.444  75.956  1.00  1.00              
ATOM   3604  N   GLU A 227      59.371  71.707  75.657  1.00  1.00              
ATOM   3605  H   GLU A 227      58.858  72.313  75.016  1.00  1.00              
ATOM   3606  CA  GLU A 227      58.754  71.508  76.969  1.00  1.00              
ATOM   3607  HA  GLU A 227      59.481  71.104  77.673  1.00  1.00              
ATOM   3608  CB  GLU A 227      58.265  72.847  77.523  1.00  1.00              
ATOM   3609  HB1 GLU A 227      57.573  72.664  78.348  1.00  1.00              
ATOM   3610  HB2 GLU A 227      57.741  73.377  76.731  1.00  1.00              
ATOM   3611  CG  GLU A 227      59.418  73.703  78.046  1.00  1.00              
ATOM   3612  HG1 GLU A 227      60.149  73.847  77.249  1.00  1.00              
ATOM   3613  HG2 GLU A 227      59.905  73.170  78.865  1.00  1.00              
ATOM   3614  CD  GLU A 227      58.941  75.069  78.544  1.00  1.00              
ATOM   3615  OE1 GLU A 227      59.763  75.764  79.179  1.00  1.00              
ATOM   3616  OE2 GLU A 227      57.805  75.489  78.230  1.00  1.00              
ATOM   3617  C   GLU A 227      57.555  70.565  76.912  1.00  1.00              
ATOM   3618  O   GLU A 227      56.660  70.743  76.084  1.00  1.00              
ATOM   3619  N   THR A 228      57.511  69.587  77.825  1.00  1.00              
ATOM   3620  H   THR A 228      58.187  69.591  78.576  1.00  1.00              
ATOM   3621  CA  THR A 228      56.308  68.777  78.023  1.00  1.00              
ATOM   3622  HA  THR A 228      55.754  68.696  77.085  1.00  1.00              
ATOM   3623  CB  THR A 228      56.539  67.354  78.579  1.00  1.00              
ATOM   3624  HB  THR A 228      56.825  67.421  79.625  1.00  1.00              
ATOM   3625  CG2 THR A 228      55.268  66.515  78.438  1.00  1.00              
ATOM   3626 1HG2 THR A 228      55.469  65.478  78.708  1.00  1.00              
ATOM   3627 2HG2 THR A 228      54.497  66.893  79.108  1.00  1.00              
ATOM   3628 3HG2 THR A 228      54.896  66.548  77.412  1.00  1.00              
ATOM   3629  OG1 THR A 228      57.530  66.612  77.913  1.00  1.00              
ATOM   3630  HG1 THR A 228      57.049  65.917  77.429  1.00  1.00              
ATOM   3631  C   THR A 228      55.457  69.509  79.045  1.00  1.00              
ATOM   3632  O   THR A 228      55.910  69.772  80.159  1.00  1.00              
ATOM   3633  N   LEU A 229      54.215  69.781  78.674  1.00  1.00              
ATOM   3634  H   LEU A 229      53.934  69.550  77.725  1.00  1.00              
ATOM   3635  CA  LEU A 229      53.179  70.260  79.566  1.00  1.00              
ATOM   3636  HA  LEU A 229      53.594  70.403  80.564  1.00  1.00              
ATOM   3637  CB  LEU A 229      52.634  71.621  79.103  1.00  1.00              
ATOM   3638  HB1 LEU A 229      51.775  71.867  79.730  1.00  1.00              
ATOM   3639  HB2 LEU A 229      52.284  71.531  78.074  1.00  1.00              
ATOM   3640  CG  LEU A 229      53.650  72.782  79.195  1.00  1.00              
ATOM   3641  HG  LEU A 229      54.461  72.618  78.484  1.00  1.00              
ATOM   3642  CD1 LEU A 229      52.929  74.076  78.825  1.00  1.00              
ATOM   3643 1HD1 LEU A 229      53.609  74.920  78.932  1.00  1.00              
ATOM   3644 2HD1 LEU A 229      52.596  74.010  77.793  1.00  1.00              
ATOM   3645 3HD1 LEU A 229      52.069  74.233  79.478  1.00  1.00              
ATOM   3646  CD2 LEU A 229      54.248  72.984  80.592  1.00  1.00              
ATOM   3647 1HD2 LEU A 229      54.844  73.898  80.617  1.00  1.00              
ATOM   3648 2HD2 LEU A 229      53.456  73.053  81.337  1.00  1.00              
ATOM   3649 3HD2 LEU A 229      54.912  72.157  80.838  1.00  1.00              
ATOM   3650  C   LEU A 229      52.128  69.163  79.711  1.00  1.00              
ATOM   3651  O   LEU A 229      51.153  69.094  78.969  1.00  1.00              
ATOM   3652  N   TYR A 230      52.444  68.221  80.599  1.00  1.00              
ATOM   3653  H   TYR A 230      53.308  68.353  81.102  1.00  1.00              
ATOM   3654  CA  TYR A 230      51.709  66.988  80.882  1.00  1.00              
ATOM   3655  HA  TYR A 230      51.837  66.323  80.028  1.00  1.00              
ATOM   3656  CB  TYR A 230      52.343  66.312  82.115  1.00  1.00              
ATOM   3657  HB1 TYR A 230      51.941  65.303  82.208  1.00  1.00              
ATOM   3658  HB2 TYR A 230      52.042  66.864  83.007  1.00  1.00              
ATOM   3659  CG  TYR A 230      53.867  66.244  82.092  1.00  1.00              
ATOM   3660  CD1 TYR A 230      54.533  65.111  81.580  1.00  1.00              
ATOM   3661  HD1 TYR A 230      53.967  64.255  81.239  1.00  1.00              
ATOM   3662  CE1 TYR A 230      55.942  65.093  81.500  1.00  1.00              
ATOM   3663  HE1 TYR A 230      56.460  64.234  81.101  1.00  1.00              
ATOM   3664  CZ  TYR A 230      56.693  66.215  81.912  1.00  1.00              
ATOM   3665  OH  TYR A 230      58.043  66.237  81.744  1.00  1.00              
ATOM   3666  HH  TYR A 230      58.420  67.080  82.001  1.00  1.00              
ATOM   3667  CE2 TYR A 230      56.025  67.343  82.436  1.00  1.00              
ATOM   3668  HE2 TYR A 230      56.586  68.213  82.739  1.00  1.00              
ATOM   3669  CD2 TYR A 230      54.622  67.345  82.546  1.00  1.00              
ATOM   3670  HD2 TYR A 230      54.121  68.211  82.960  1.00  1.00              
ATOM   3671  C   TYR A 230      50.208  67.235  81.076  1.00  1.00              
ATOM   3672  O   TYR A 230      49.808  68.268  81.604  1.00  1.00              
ATOM   3673  N   GLY A 231      49.368  66.306  80.619  1.00  1.00              
ATOM   3674  H   GLY A 231      49.740  65.457  80.223  1.00  1.00              
ATOM   3675  CA  GLY A 231      47.917  66.522  80.565  1.00  1.00              
ATOM   3676  HA1 GLY A 231      47.586  66.982  81.498  1.00  1.00              
ATOM   3677  HA2 GLY A 231      47.413  65.560  80.469  1.00  1.00              
ATOM   3678  C   GLY A 231      47.445  67.418  79.414  1.00  1.00              
ATOM   3679  O   GLY A 231      46.253  67.427  79.128  1.00  1.00              
ATOM   3680  N   VAL A 232      48.360  68.103  78.711  1.00  1.00              
ATOM   3681  H   VAL A 232      49.312  68.123  79.051  1.00  1.00              
ATOM   3682  CA  VAL A 232      48.037  68.996  77.589  1.00  1.00              
ATOM   3683  HA  VAL A 232      46.976  68.884  77.362  1.00  1.00              
ATOM   3684  CB  VAL A 232      48.248  70.488  77.945  1.00  1.00              
ATOM   3685  HB  VAL A 232      49.314  70.706  77.993  1.00  1.00              
ATOM   3686  CG1 VAL A 232      47.623  71.388  76.869  1.00  1.00              
ATOM   3687 1HG1 VAL A 232      47.781  72.436  77.124  1.00  1.00              
ATOM   3688 2HG1 VAL A 232      48.080  71.198  75.898  1.00  1.00              
ATOM   3689 3HG1 VAL A 232      46.550  71.199  76.800  1.00  1.00              
ATOM   3690  CG2 VAL A 232      47.627  70.877  79.294  1.00  1.00              
ATOM   3691 1HG2 VAL A 232      47.742  71.948  79.464  1.00  1.00              
ATOM   3692 2HG2 VAL A 232      46.567  70.619  79.304  1.00  1.00              
ATOM   3693 3HG2 VAL A 232      48.132  70.352  80.105  1.00  1.00              
ATOM   3694  C   VAL A 232      48.767  68.623  76.304  1.00  1.00              
ATOM   3695  O   VAL A 232      48.121  68.275  75.317  1.00  1.00              
ATOM   3696  N   GLY A 233      50.095  68.695  76.274  1.00  1.00              
ATOM   3697  H   GLY A 233      50.604  68.937  77.121  1.00  1.00              
ATOM   3698  CA  GLY A 233      50.808  68.736  75.002  1.00  1.00              
ATOM   3699  HA1 GLY A 233      50.345  69.502  74.381  1.00  1.00              
ATOM   3700  HA2 GLY A 233      50.714  67.785  74.488  1.00  1.00              
ATOM   3701  C   GLY A 233      52.274  69.063  75.143  1.00  1.00              
ATOM   3702  O   GLY A 233      52.886  68.913  76.200  1.00  1.00              
ATOM   3703  N   TYR A 234      52.821  69.561  74.049  1.00  1.00              
ATOM   3704  H   TYR A 234      52.229  69.711  73.234  1.00  1.00              
ATOM   3705  CA  TYR A 234      54.185  70.076  73.995  1.00  1.00              
ATOM   3706  HA  TYR A 234      54.671  70.001  74.965  1.00  1.00              
ATOM   3707  CB  TYR A 234      54.954  69.252  72.962  1.00  1.00              
ATOM   3708  HB1 TYR A 234      55.799  69.832  72.593  1.00  1.00              
ATOM   3709  HB2 TYR A 234      54.319  69.010  72.109  1.00  1.00              
ATOM   3710  CG  TYR A 234      55.496  68.004  73.595  1.00  1.00              
ATOM   3711  CD1 TYR A 234      56.652  68.135  74.368  1.00  1.00              
ATOM   3712  HD1 TYR A 234      57.158  69.087  74.412  1.00  1.00              
ATOM   3713  CE1 TYR A 234      57.156  67.033  75.061  1.00  1.00              
ATOM   3714  HE1 TYR A 234      58.084  67.122  75.581  1.00  1.00              
ATOM   3715  CZ  TYR A 234      56.511  65.784  74.982  1.00  1.00              
ATOM   3716  OH  TYR A 234      57.045  64.739  75.673  1.00  1.00              
ATOM   3717  HH  TYR A 234      56.543  63.904  75.503  1.00  1.00              
ATOM   3718  CE2 TYR A 234      55.353  65.647  74.181  1.00  1.00              
ATOM   3719  HE2 TYR A 234      54.879  64.686  74.085  1.00  1.00              
ATOM   3720  CD2 TYR A 234      54.840  66.763  73.490  1.00  1.00              
ATOM   3721  HD2 TYR A 234      53.948  66.672  72.886  1.00  1.00              
ATOM   3722  C   TYR A 234      54.113  71.536  73.596  1.00  1.00              
ATOM   3723  O   TYR A 234      53.234  71.933  72.824  1.00  1.00              
ATOM   3724  N   ARG A 235      55.071  72.322  74.071  1.00  1.00              
ATOM   3725  H   ARG A 235      55.758  71.922  74.710  1.00  1.00              
ATOM   3726  CA  ARG A 235      55.313  73.662  73.535  1.00  1.00              
ATOM   3727  HA  ARG A 235      54.772  73.770  72.592  1.00  1.00              
ATOM   3728  CB  ARG A 235      54.786  74.758  74.481  1.00  1.00              
ATOM   3729  HB1 ARG A 235      53.737  74.556  74.701  1.00  1.00              
ATOM   3730  HB2 ARG A 235      54.836  75.714  73.959  1.00  1.00              
ATOM   3731  CG  ARG A 235      55.557  74.876  75.807  1.00  1.00              
ATOM   3732  HG1 ARG A 235      56.608  75.088  75.613  1.00  1.00              
ATOM   3733  HG2 ARG A 235      55.481  73.931  76.345  1.00  1.00              
ATOM   3734  CD  ARG A 235      54.990  75.984  76.701  1.00  1.00              
ATOM   3735  HD1 ARG A 235      55.445  75.906  77.689  1.00  1.00              
ATOM   3736  HD2 ARG A 235      53.920  75.820  76.820  1.00  1.00              
ATOM   3737  NE  ARG A 235      55.203  77.333  76.146  1.00  1.00              
ATOM   3738  HE  ARG A 235      54.523  77.661  75.474  1.00  1.00              
ATOM   3739  CZ  ARG A 235      56.174  78.177  76.451  1.00  1.00              
ATOM   3740  NH1 ARG A 235      57.140  77.919  77.283  1.00  1.00              
ATOM   3741 1HH1 ARG A 235      57.235  76.967  77.657  1.00  1.00              
ATOM   3742 2HH1 ARG A 235      57.853  78.580  77.494  1.00  1.00              
ATOM   3743  NH2 ARG A 235      56.181  79.362  75.916  1.00  1.00              
ATOM   3744 1HH2 ARG A 235      55.469  79.577  75.245  1.00  1.00              
ATOM   3745 2HH2 ARG A 235      56.920  80.003  76.121  1.00  1.00              
ATOM   3746  C   ARG A 235      56.777  73.837  73.195  1.00  1.00              
ATOM   3747  O   ARG A 235      57.640  73.162  73.757  1.00  1.00              
ATOM   3748  N   PHE A 236      57.047  74.767  72.288  1.00  1.00              
ATOM   3749  H   PHE A 236      56.280  75.293  71.900  1.00  1.00              
ATOM   3750  CA  PHE A 236      58.357  75.389  72.278  1.00  1.00              
ATOM   3751  HA  PHE A 236      59.108  74.634  72.513  1.00  1.00              
ATOM   3752  CB  PHE A 236      58.694  75.977  70.899  1.00  1.00              
ATOM   3753  HB1 PHE A 236      58.202  76.941  70.772  1.00  1.00              
ATOM   3754  HB2 PHE A 236      58.342  75.305  70.118  1.00  1.00              
ATOM   3755  CG  PHE A 236      60.194  76.131  70.772  1.00  1.00              
ATOM   3756  CD1 PHE A 236      60.834  77.271  71.289  1.00  1.00              
ATOM   3757  HD1 PHE A 236      60.251  78.119  71.626  1.00  1.00              
ATOM   3758  CE1 PHE A 236      62.230  77.284  71.445  1.00  1.00              
ATOM   3759  HE1 PHE A 236      62.712  78.148  71.885  1.00  1.00              
ATOM   3760  CZ  PHE A 236      62.993  76.193  71.006  1.00  1.00              
ATOM   3761  HZ  PHE A 236      64.069  76.231  71.087  1.00  1.00              
ATOM   3762  CE2 PHE A 236      62.362  75.071  70.444  1.00  1.00              
ATOM   3763  HE2 PHE A 236      62.953  74.229  70.120  1.00  1.00              
ATOM   3764  CD2 PHE A 236      60.963  75.041  70.328  1.00  1.00              
ATOM   3765  HD2 PHE A 236      60.469  74.164  69.937  1.00  1.00              
ATOM   3766  C   PHE A 236      58.378  76.459  73.375  1.00  1.00              
ATOM   3767  O   PHE A 236      57.360  77.060  73.734  1.00  1.00              
ATOM   3768  N   ARG A 237      59.576  76.696  73.886  1.00  1.00              
ATOM   3769  H   ARG A 237      60.349  76.147  73.519  1.00  1.00              
ATOM   3770  CA  ARG A 237      59.878  77.625  74.953  1.00  1.00              
ATOM   3771  HA  ARG A 237      58.959  77.958  75.428  1.00  1.00              
ATOM   3772  CB  ARG A 237      60.740  76.884  75.994  1.00  1.00              
ATOM   3773  HB1 ARG A 237      61.646  76.527  75.502  1.00  1.00              
ATOM   3774  HB2 ARG A 237      60.194  76.009  76.343  1.00  1.00              
ATOM   3775  CG  ARG A 237      61.134  77.748  77.205  1.00  1.00              
ATOM   3776  HG1 ARG A 237      60.271  77.884  77.855  1.00  1.00              
ATOM   3777  HG2 ARG A 237      61.461  78.733  76.877  1.00  1.00              
ATOM   3778  CD  ARG A 237      62.291  77.096  77.976  1.00  1.00              
ATOM   3779  HD1 ARG A 237      63.110  76.925  77.277  1.00  1.00              
ATOM   3780  HD2 ARG A 237      61.988  76.122  78.364  1.00  1.00              
ATOM   3781  NE  ARG A 237      62.784  77.965  79.063  1.00  1.00              
ATOM   3782  HE  ARG A 237      63.544  78.576  78.825  1.00  1.00              
ATOM   3783  CZ  ARG A 237      62.302  78.053  80.292  1.00  1.00              
ATOM   3784  NH1 ARG A 237      61.288  77.353  80.708  1.00  1.00              
ATOM   3785 1HH1 ARG A 237      60.799  76.730  80.047  1.00  1.00              
ATOM   3786 2HH1 ARG A 237      60.940  77.394  81.641  1.00  1.00              
ATOM   3787  NH2 ARG A 237      62.842  78.871  81.151  1.00  1.00              
ATOM   3788 1HH2 ARG A 237      63.624  79.438  80.880  1.00  1.00              
ATOM   3789 2HH2 ARG A 237      62.437  78.962  82.066  1.00  1.00              
ATOM   3790  C   ARG A 237      60.594  78.840  74.401  1.00  1.00              
ATOM   3791  O   ARG A 237      61.819  78.809  74.280  1.00  1.00              
ATOM   3792  N   GLU A 238      59.847  79.891  74.058  1.00  1.00              
ATOM   3793  H   GLU A 238      58.845  79.815  73.978  1.00  1.00              
ATOM   3794  CA  GLU A 238      60.536  81.113  73.658  1.00  1.00              
ATOM   3795  HA  GLU A 238      61.238  80.735  72.920  1.00  1.00              
ATOM   3796  CB  GLU A 238      59.662  82.143  72.926  1.00  1.00              
ATOM   3797  HB1 GLU A 238      59.055  82.699  73.642  1.00  1.00              
ATOM   3798  HB2 GLU A 238      58.999  81.619  72.239  1.00  1.00              
ATOM   3799  CG  GLU A 238      60.542  83.115  72.105  1.00  1.00              
ATOM   3800  HG1 GLU A 238      61.054  83.792  72.793  1.00  1.00              
ATOM   3801  HG2 GLU A 238      59.898  83.718  71.462  1.00  1.00              
ATOM   3802  CD  GLU A 238      61.580  82.355  71.256  1.00  1.00              
ATOM   3803  OE1 GLU A 238      61.167  81.715  70.271  1.00  1.00              
ATOM   3804  OE2 GLU A 238      62.737  82.209  71.727  1.00  1.00              
ATOM   3805  C   GLU A 238      61.394  81.686  74.791  1.00  1.00              
ATOM   3806  O   GLU A 238      60.942  81.831  75.930  1.00  1.00              
ATOM   3807  N   ALA A 239      62.675  81.881  74.478  1.00  1.00              
ATOM   3808  H   ALA A 239      62.914  81.831  73.487  1.00  1.00              
ATOM   3809  CA  ALA A 239      63.768  81.879  75.433  1.00  1.00              
ATOM   3810  HA  ALA A 239      63.427  82.354  76.353  1.00  1.00              
ATOM   3811  CB  ALA A 239      64.162  80.427  75.751  1.00  1.00              
ATOM   3812  HB1 ALA A 239      65.001  80.410  76.446  1.00  1.00              
ATOM   3813  HB2 ALA A 239      63.319  79.915  76.211  1.00  1.00              
ATOM   3814  HB3 ALA A 239      64.441  79.903  74.837  1.00  1.00              
ATOM   3815  C   ALA A 239      64.967  82.689  74.927  1.00  1.00              
ATOM   3816  O   ALA A 239      64.999  83.271  73.842  1.00  1.00              
TER
END
