# Supplementary material for: Prediction of Structure and Molecular Interaction with DNA of BvrR, a Virulence-Associated Regulatory Protein of Brucella
Source: Molecules. 2019 Aug 29;24(17):3137. doi: 10.3390/molecules24173137 (PMC6749498; doi:10.3390/molecules24173137)
Supplement: Supplementary file 1 [file molecules-24-03137-s001.zip › molecules-545148-revised-1-SM - final/Supplemental Information S9/results gibbs recursive sampling_10_1_2.txt]

./Gibbs.mac secuencias.fa 10 1 -E 2 -n 

Gibbs 3.10.001  Aug 13 2009
Data file: secuencias.fa
Current directory: /Users/amtenorio/gibb
The following options are set:
Concentrated Region          False    Sequence type        False
Collapsed Alphabet           False    Pseudocount weight   False
Use Expectation/Maximization False    Don't Xnu sequence   False
Help flag                    False    Near optimal cutoff  False
Number of iterations         False    Don't fragment       False
Don't use map maximization   False    Repeat regions       False
Output file                  False    Informed priors file False
Plateau periods              False    palindromic sequence False
Don't Reverse complement     False    Number of seeds      False
Seed Value                   False    Pseudosite weight    False
Suboptimal sampler output    False    Overlap              False
Allow width to vary          False    Wilcoxon signed rank False
Sample along length          False    Output Scan File     False
Output prior file            False    Modular Sampler      True 
Ignore Spacing Model         False    Sample Background    False
Bkgnd Comp Model             False    Init from prior      False
Homologous Seq pairs         False    Parallel Tempering   False
Group Sampler                False    No progress info     False
Fragment from middle         False    Verify Mode          False
Alternate sample on k        False    No freq. soln.       False
Calc. def. pseudo wt.        False    Motif/Recur smpl     False
Phylogenetic Sampling        False    Supress Near Opt.    False
Nearopt display cutoff       False    Sample model         False
Hierarchical Model           False    Centroid model       False
Print Bayesian Counts        False    Align Centroid       False
Calculate Credibility Limits False    Frequency Bkgnd.     False

site_samp            =            0
nMotifLen            =           10
nAlphaLen            =            4
nNumMotifs           =            1
dPseudoCntWt         =          0.1
dPseudoSiteWt        =          0.8
nMaxIterations       =          500
lSeedVal             =   1510173685
nPlateauPeriods      =           20
nSeeds               =           10
nNumMotifTypes       =            1
dCutoff              =         0.01
dNearOptDispCutoff   =          0.5
RevComplement        =            1
glOverlapParam       =            0
Max Sites/seq        =            2
Min Sites/Seq        =            0
Rcutoff factor       =            0
Post Plateau Samples =            0
Frag/Shft Per.       =            5
Frag width           =           15


Sequences to be Searched:
_________________________
#1   Omp25a BAB1_0722
#2   Omp25d BAB1_0115
#3   three lipoprotein genes BAB1_0358
#4   BAB1_0589 
#5   BAB1_2147
#6   htpX, heat shock protein, BAB1_1821
#7   clpA  stress response proteins, BAB1_1573 
#8   clpB, BAB1_1868
#9   BAB2_1107
#10  BAB1_0505
#11  BAB1_1022
#12  glycosyl transferase, BAB1_1620
#13  fabG, ketoacyl-acyl-carrier-protein reductase, BAB1_2043
#14  fabF, oxoacyl-acyl-carrier-protein synthase, BAB1_0872
#15  fadD, fatty-acyl-CoA synthase, BAB1_0320
#16  cfa, cyclopropane-fatty-acyl-phospholipid synthase, BAB1_0476
#17  BAB1_1357
#18  nitrite reductase gene nirK, BAB2_0943
#19  nitric oxide reductases genes norC, BAB2_0955 
#20  nitrous oxide reductases nosZ, BAB2_0928
#21  glutaminase, BAB2_0863
#22  guanine deaminase, BAB1_0383 
#23  hpr-K BAB1_2094, a member of the Brucella phosphotransferase system
#24  phosphoenolpyruvate carboxykinase gene pckA, BAB_RS25895
#25  BAB2_0118 vjbR transcriptional regulator able to activate directly the secretion system virB
#26  BAB1_0891 exoR
#27  BAB2_0762 ompR
#28  motB BAB2_1103
#29  malK BAB1_0241
#30  oppA ABC transporter substrate-binding protein BAB_RS23550 
#31  aspB BAB1_1397 
#32  norC BAB2_0955
#33  mosA BAB1_0666
Processed Sequence Length: 5643 Total sequence length: 5643

Seed = 1510173685


motif A: 1 (+/- 3.53) out of 5336   a = 4; b = 21340; p = 0.000187056

** 1 **

1nIncludeAlign set to TRUE at iter 1

2
3
4
5
6Max set -12.806719 at 6 motifs: 21 14:41:25

7
8
9
10Max set -10.072968 at 10 motifs: 25 14:41:25

11
12
13
14
15
16
17
18
19
20
21
22
23
24
25
26
27
28
29
30
MAX :: -10.072968 (Seed = 1510173685, Iteration = 10   Motif A = 25 )
motif A: 1 (+/- 3.53) out of 5336   a = 4; b = 21340; p = 0.000187056

** 2 **

1nIncludeAlign set to TRUE at iter 1

2
3
4
5
6Max set -71.218674 at 6 motifs: 42 14:41:25

7Max set -64.080884 at 7 motifs: 48 14:41:25

8Max set -54.376041 at 8 motifs: 32 14:41:25

9Max set -42.807847 at 9 motifs: 40 14:41:26

10
11
12
13
14
15
16
17
18
19
20
21Max set -38.001253 at 21 motifs: 36 14:41:26

22Max set -30.429392 at 22 motifs: 38 14:41:26

23
24
25
26
27
28
29
30
31
32
33
34
35
36
37
38
39
40
41
42motif A: 1 (+/- 3.53) out of 5336   a = 4; b = 21340; p = 0.000187056

** 3 **

1nIncludeAlign set to TRUE at iter 1

2
3
4
5
6Max set -72.321211 at 6 motifs: 40 14:41:26

7Max set -60.415188 at 7 motifs: 41 14:41:26

8Max set -45.269045 at 8 motifs: 35 14:41:26

9Max set -34.595447 at 9 motifs: 32 14:41:26

10
11
12
13
14
15
16
17
18Max set -24.327053 at 18 motifs: 30 14:41:26

19
20Max set -15.662882 at 20 motifs: 21 14:41:26

21
22
23
24
25
26
27
28
29
30
31
32
33
34
35
36
37
38
39
40motif A: 1 (+/- 3.53) out of 5336   a = 4; b = 21340; p = 0.000187056

** 4 **

1nIncludeAlign set to TRUE at iter 1

2
3
4
5
6Max set -101.701233 at 6 motifs: 39 14:41:26

7Max set -100.581737 at 7 motifs: 45 14:41:26

8Max set -83.678019 at 8 motifs: 34 14:41:26

9Max set -67.397047 at 9 motifs: 31 14:41:26

10Max set -61.204459 at 10 motifs: 31 14:41:26

11Max set -58.113370 at 11 motifs: 28 14:41:26

12Max set -35.558673 at 12 motifs: 29 14:41:26

13
14Max set -30.131141 at 14 motifs: 23 14:41:26

15Max set -23.580087 at 15 motifs: 27 14:41:26

16
17
18
19Max set -21.109321 at 19 motifs: 24 14:41:26

20
21
22
23
24
25
26
27
28
29
30
31
32
33
34
35
36
37
38
39motif A: 1 (+/- 3.53) out of 5336   a = 4; b = 21340; p = 0.000187056

** 5 **

1nIncludeAlign set to TRUE at iter 1

2
3
4
5
6Max set -60.483929 at 6 motifs: 25 14:41:26

7Max set -44.042722 at 7 motifs: 25 14:41:26

8
9Max set -43.392541 at 9 motifs: 16 14:41:26

10Max set -41.856557 at 10 motifs: 13 14:41:26
[-] cycle 10 MAP -36.2668 (13 sites) Prev: -41.8566 Diff: 5.58977 Motifs: 13

11Max set -34.309101 at 11 motifs: 19 14:41:26

12
13
14
15
16Max set -30.653186 at 16 motifs: 14 14:41:26

17
18
19Max set -27.165120 at 19 motifs: 22 14:41:26

20Max set -15.936868 at 20 motifs: 18 14:41:26

21Max set -13.621202 at 21 motifs: 16 14:41:26

22
23
24
25
26
27Max set -13.587443 at 27 motifs: 10 14:41:26

28
29
30Max set -11.025950 at 30 motifs: 14 14:41:26

31
32
33
34Max set -7.929644 at 34 motifs: 11 14:41:26

35
36
37
38
39
40
41
42
43Max set -6.771990 at 43 motifs: 5 14:41:26

44
45
46
47
48
49
50
51
52Max set -6.744840 at 52 motifs: 6 14:41:26

53Max set -3.197715 at 53 motifs: 5 14:41:26

54
55
56
57
58
59
60
61
62
63
64
65
66
67
68
69
70
71
72Max set -1.714225 at 72 motifs: 4 14:41:26

73
74
75
76
77
78
79
80
81
82
83
84
85
86
87
88Max set 0.000000 at 88 motifs: 0 14:41:27

89
90
91
92
93
94
95
96
97
98
99
100
101
102
103
104
105
106
107
108
MAX :: 0.000000 (Seed = 1510173685, Iteration = 88   Motif A = 0 )
motif A: 1 (+/- 3.53) out of 5336   a = 4; b = 21340; p = 0.000187056

** 6 **

1nIncludeAlign set to TRUE at iter 1

2
3
4
5
6Max set -77.665425 at 6 motifs: 34 14:41:27

7
8
9
10
11
12
13Max set -68.754650 at 13 motifs: 36 14:41:27

14Max set -61.086820 at 14 motifs: 35 14:41:27

15Max set -47.858587 at 15 motifs: 33 14:41:27

16
17
18
19Max set -39.887658 at 19 motifs: 30 14:41:27

20
21
22
23
24
25
26
27
28
29
30
31
32Max set -31.755195 at 32 motifs: 21 14:41:27

33Max set -26.995891 at 33 motifs: 20 14:41:27

34Max set -25.399910 at 34 motifs: 17 14:41:27

35
36Max set -19.323594 at 36 motifs: 17 14:41:27

37
38
39
40
41
42
43
44
45
46
47
48
49
50
51
52
53
54
55
56motif A: 1 (+/- 3.53) out of 5336   a = 4; b = 21340; p = 0.000187056

** 7 **

1nIncludeAlign set to TRUE at iter 1

2
3
4
5
6Max set -65.852063 at 6 motifs: 42 14:41:27

7Max set -54.334611 at 7 motifs: 45 14:41:27

8Max set -50.117355 at 8 motifs: 35 14:41:27

9
10Max set -32.757310 at 10 motifs: 25 14:41:27

11Max set -21.232762 at 11 motifs: 21 14:41:27

12Max set -1.684483 at 12 motifs: 16 14:41:27

13Max set 3.950411 at 13 motifs: 16 14:41:27

14
15
16
17
18
19
20
21
22
23
24
25
26
27
28
29
30
31
32
33
MAX :: 3.950411 (Seed = 1510173685, Iteration = 13   Motif A = 16 )
motif A: 1 (+/- 3.53) out of 5336   a = 4; b = 21340; p = 0.000187056

** 8 **

1nIncludeAlign set to TRUE at iter 1

2
3
4
5
6Max set -61.622478 at 6 motifs: 34 14:41:27

7
8Max set -39.695413 at 8 motifs: 16 14:41:27

9Max set -33.603716 at 9 motifs: 20 14:41:27

10
11Max set -32.302709 at 11 motifs: 22 14:41:27

12Max set -19.055183 at 12 motifs: 14 14:41:27

13Max set -6.181845 at 13 motifs: 17 14:41:27

14
15Max set -5.869771 at 15 motifs: 13 14:41:27

16Max set -5.261449 at 16 motifs: 13 14:41:27

17
18
19Max set -3.802875 at 19 motifs: 12 14:41:27

20
21
22
23
24
25
26
27
28
29
30
31
32
33
34
35
36
37
38
39motif A: 1 (+/- 3.53) out of 5336   a = 4; b = 21340; p = 0.000187056

** 9 **

1nIncludeAlign set to TRUE at iter 1

2
3
4
5
6Max set -82.616808 at 6 motifs: 33 14:41:27

7Max set -65.683926 at 7 motifs: 24 14:41:27

8
9
10
11
12
13
14
15Max set -50.647904 at 15 motifs: 33 14:41:27

16
17
18Max set -45.642944 at 18 motifs: 32 14:41:27

19
20
21
22
23
24
25
26
27
28
29
30
31
32
33
34
35
36
37
38motif A: 1 (+/- 3.53) out of 5336   a = 4; b = 21340; p = 0.000187056

** 10 **

1nIncludeAlign set to TRUE at iter 1

2
3
4
5
6Max set -53.417109 at 6 motifs: 26 14:41:28

7Max set -44.259109 at 7 motifs: 25 14:41:28

8Max set -40.491127 at 8 motifs: 32 14:41:28

9Max set -34.187046 at 9 motifs: 30 14:41:28

10
11
12
13
14
15
16
17
18
19Max set -32.733393 at 19 motifs: 27 14:41:28

20Max set -30.347779 at 20 motifs: 19 14:41:28

21Max set -25.470723 at 21 motifs: 18 14:41:28

22
23
24
25
26
27
28
29
30
31Max set -23.219371 at 31 motifs: 13 14:41:28

32Max set -16.072767 at 32 motifs: 10 14:41:28

33Max set -14.322032 at 33 motifs: 11 14:41:28

34
35
36
37Max set -8.019017 at 37 motifs: 8 14:41:28

38
39
40
41
42
43
44
45
46
47
48
49
50
51
52Max set -4.708541 at 52 motifs: 2 14:41:28

53Max set 1.125249 at 53 motifs: 4 14:41:28

54
55
56
57
58
59
60
61
62
63
64
65
66
67
68
69
70
71
72
73Max subopt MAP found on seed 7


======================================================================
======================== NEAR OPTIMAL RESULTS ========================
======================================================================

MAP = 16 maybe = 32 discard = 5611
Sampling

5Max set 5.737678 at 5 motifs: 17 14:41:28

10
15
20Max set 5.815492 at 21 motifs: 14 14:41:28

25
30
35
40
45
50
55
60
65
70
75
80
85
90
95
100
105
110
115
120
125
130
135
140
145
150
155
160
165
170
175
180
185
190
195
200
205
210
215
220
225
230
235
240
245
250
255
260
265
270
275
280
285
290
295
300
305
310
315
320
325
330
335
340
345
350
355
360
365
370
375
380
385
390
395
400
405
410
415
420
425
430
435
440
445
450
455
460
465
470
475
480
485
490
495
500-------------------------------------------------------------------------
                          MOTIF a


Motif model (residue frequency x 100)
____________________________________________
Pos. #     a   t   c   g  Info
_____________________________
   1 |    50  .   .   50  0.9
   2 |    50  .   .   50  0.9
   3 |    78  .   .   21  1.2
   4 |   100  .   .   .   1.9
   5 |   100  .   .   .   1.9
   6 |    42  35  21  .   0.5
   7 |    .  100  .   .   2.0
   8 |    .   .   .  100  1.9
   9 |    .   .  100  .   2.0
  10 |    .   .   50  50  0.9

nonsite   25  23  24  26
site      42  13  17  27

Motif probability model
____________________________________________
Pos. #    a     t     c     g   
____________________________________________
   1 |  0.498 0.002 0.002 0.498 
   2 |  0.498 0.002 0.002 0.498 
   3 |  0.782 0.002 0.002 0.215 
   4 |  0.995 0.002 0.002 0.002 
   5 |  0.995 0.002 0.002 0.002 
   6 |  0.427 0.356 0.215 0.002 
   7 |  0.002 0.995 0.002 0.002 
   8 |  0.002 0.002 0.002 0.995 
   9 |  0.002 0.002 0.995 0.002 
  10 |  0.002 0.002 0.498 0.498 


Background probability model
        0.250 0.238 0.250 0.262 


10 columns
Num Motifs: 14
   5,  1      75 cgaag AGAAATTGCC ggacg      84   0.96 F BAB1_2147
   6,  1     162 atgac GAAAACTGCC           171   0.93 F htpX, heat shock protein, BAB1_1821
   9,  1      67 taagc AAAAAATGCC cggga      58   0.97 R BAB2_1107
  14,  1      17 cagac GGAAATTGCG ccaag       8   0.96 R fabF, oxoacyl-acyl-carrier-protein synthase, BAB1_
  16,  1      19 cctgg AAGAAATGCC aaagc      10   0.90 R cfa, cyclopropane-fatty-acyl-phospholipid synthase
  16,  2      40 tgacg GAAAACTGCC tggaa      49   0.93 F cfa, cyclopropane-fatty-acyl-phospholipid synthase
  19,  1      75 gcgag GGGAATTGCC cggcc      84   0.86 F nitric oxide reductases genes norC, BAB2_0955 
  19,  2      98 cccgc AGAAAATGCG gccgg      89   0.97 R nitric oxide reductases genes norC, BAB2_0955 
  24,  1     122 taact AAAAAATGCG tcccc     113   0.97 R phosphoenolpyruvate carboxykinase gene pckA, BAB_R
  26,  1     169    tg AAAAACTGCG actac     160   0.94 R BAB1_0891 exoR
  27,  1      54 tcgat GGAAAATGCG ccaaa      63   0.96 F BAB2_0762 ompR
  31,  1      48 ccgct GAAAATTGCG ctaaa      57   0.96 F aspB BAB1_1397 
  32,  1      75 gcgag GGGAATTGCC cggcc      84   0.86 F norC BAB2_0955
  32,  2      98 cccgc AGAAAATGCG gccgg      89   0.97 R norC BAB2_0955
                       **********


Column 1 :  Sequence Number, Site Number
Column 2 :  Left End Location
Column 4 :  Motif Element
Column 6 :  Right End Location
Column 7 :  Probability of Element
Column 8 :  Forward Motif (F) or Reverse Complement (R) 
Column 9 :  Sequence Description from Fast A input

Log Motif portion of MAP for motif a = -86.79003
Log Fragmentation portion of MAP for motif a = -0.00000


=============================================================
====== ELEMENTS OCCURRING GREATER THAN  50% OF THE TIME =====
======                    Motif a                       =====
=============================================================


Listing of those elements occurring greater than 50% of the time
in near optimal sampling using 500 iterations


Motif model (residue frequency x 100)
____________________________________________
Pos. #     a   t   c   g  Info
_____________________________
   1 |    52  .   .   47  0.9
   2 |    41  .   17  41  0.5
   3 |    64  .   .   35  1.0
   4 |   100  .   .   .   1.9
   5 |   100  .   .   .   1.9
   6 |    47  35  17  .   0.5
   7 |    .  100  .   .   2.0
   8 |    .   .   .  100  1.9
   9 |    .   .  100  .   2.0
  10 |    .   .   47  52  0.9

nonsite   25  23  24  26
site      40  13  18  27

Motif probability model
____________________________________________
Pos. #    a     t     c     g   
____________________________________________
   1 |  0.528 0.001 0.001 0.469 
   2 |  0.411 0.001 0.177 0.411 
   3 |  0.645 0.001 0.001 0.352 
   4 |  0.996 0.001 0.001 0.002 
   5 |  0.996 0.001 0.001 0.002 
   6 |  0.469 0.352 0.177 0.002 
   7 |  0.001 0.996 0.001 0.002 
   8 |  0.001 0.001 0.001 0.996 
   9 |  0.001 0.001 0.996 0.002 
  10 |  0.001 0.001 0.469 0.528 


Background probability model
        0.250 0.238 0.250 0.262 


10 columns
Num Motifs: 17
   1,  1      36 gcggc ACGAAATGCC ccatt      27   0.52 R Omp25a BAB1_0722
   4,  1      97 ggtta ACGAAATGCG accag      88   0.52 R BAB1_0589 
   5,  1      75 cgaag AGAAATTGCC ggacg      84   0.96 F BAB1_2147
   6,  1     162 atgac GAAAACTGCC           171   0.79 F htpX, heat shock protein, BAB1_1821
   9,  1      67 taagc AAAAAATGCC cggga      58   0.96 R BAB2_1107
  14,  1      17 cagac GGAAATTGCG ccaag       8   0.97 R fabF, oxoacyl-acyl-carrier-protein synthase, BAB1_
  16,  1      19 cctgg AAGAAATGCC aaagc      10   0.87 R cfa, cyclopropane-fatty-acyl-phospholipid synthase
  16,  2      40 tgacg GAAAACTGCC tggaa      49   0.81 F cfa, cyclopropane-fatty-acyl-phospholipid synthase
  19,  1      75 gcgag GGGAATTGCC cggcc      84   0.87 F nitric oxide reductases genes norC, BAB2_0955 
  19,  2      98 cccgc AGAAAATGCG gccgg      89   0.99 R nitric oxide reductases genes norC, BAB2_0955 
  21,  1      16 ggctt GCGAATTGCG taggt       7   0.53 R glutaminase, BAB2_0863
  24,  1     122 taact AAAAAATGCG tcccc     113   0.97 R phosphoenolpyruvate carboxykinase gene pckA, BAB_R
  26,  1     169    tg AAAAACTGCG actac     160   0.82 R BAB1_0891 exoR
  27,  1      54 tcgat GGAAAATGCG ccaaa      63   0.96 F BAB2_0762 ompR
  31,  1      48 ccgct GAAAATTGCG ctaaa      57   0.95 F aspB BAB1_1397 
  32,  1      75 gcgag GGGAATTGCC cggcc      84   0.87 F norC BAB2_0955
  32,  2      98 cccgc AGAAAATGCG gccgg      89   0.99 R norC BAB2_0955
                       **********


Log Background portion of Map = -7645.52580
Log Alignment portion of Map = -78.48834
Log Site/seq portion of Map = -30.55080
Log Null Map = -7847.17047
Log Map = 5.81549


log MAP = sum of motif and fragmentation parts of MAP + background + alignment + sites/seq - Null


======================================================================
======================== MAP MAXIMIZATION RESULTS ====================
======================================================================

-------------------------------------------------------------------------
                          MOTIF a


Motif model (residue frequency x 100)
____________________________________________
Pos. #     a   t   c   g  Info
_____________________________
   1 |    50  .   .   50  0.9
   2 |    50  .   .   50  0.9
   3 |    78  .   .   21  1.2
   4 |   100  .   .   .   1.9
   5 |   100  .   .   .   1.9
   6 |    42  35  21  .   0.5
   7 |    .  100  .   .   2.0
   8 |    .   .   .  100  1.9
   9 |    .   .  100  .   2.0
  10 |    .   .   50  50  0.9

nonsite   25  23  24  26
site      42  13  17  27

Motif probability model
____________________________________________
Pos. #    a     t     c     g   
____________________________________________
   1 |  0.498 0.002 0.002 0.498 
   2 |  0.498 0.002 0.002 0.498 
   3 |  0.782 0.002 0.002 0.215 
   4 |  0.995 0.002 0.002 0.002 
   5 |  0.995 0.002 0.002 0.002 
   6 |  0.427 0.356 0.215 0.002 
   7 |  0.002 0.995 0.002 0.002 
   8 |  0.002 0.002 0.002 0.995 
   9 |  0.002 0.002 0.995 0.002 
  10 |  0.002 0.002 0.498 0.498 


Background probability model
        0.250 0.238 0.250 0.262 


10 columns
Num Motifs: 14
   5,  1      75 cgaag AGAAATTGCC ggacg      84   0.96 F BAB1_2147
   6,  1     162 atgac GAAAACTGCC           171   0.79 F htpX, heat shock protein, BAB1_1821
   9,  1      67 taagc AAAAAATGCC cggga      58   0.96 R BAB2_1107
  14,  1      17 cagac GGAAATTGCG ccaag       8   0.97 R fabF, oxoacyl-acyl-carrier-protein synthase, BAB1_
  16,  1      19 cctgg AAGAAATGCC aaagc      10   0.87 R cfa, cyclopropane-fatty-acyl-phospholipid synthase
  16,  2      40 tgacg GAAAACTGCC tggaa      49   0.81 F cfa, cyclopropane-fatty-acyl-phospholipid synthase
  19,  1      75 gcgag GGGAATTGCC cggcc      84   0.87 F nitric oxide reductases genes norC, BAB2_0955 
  19,  2      98 cccgc AGAAAATGCG gccgg      89   0.99 R nitric oxide reductases genes norC, BAB2_0955 
  24,  1     122 taact AAAAAATGCG tcccc     113   0.97 R phosphoenolpyruvate carboxykinase gene pckA, BAB_R
  26,  1     169    tg AAAAACTGCG actac     160   0.82 R BAB1_0891 exoR
  27,  1      54 tcgat GGAAAATGCG ccaaa      63   0.96 F BAB2_0762 ompR
  31,  1      48 ccgct GAAAATTGCG ctaaa      57   0.95 F aspB BAB1_1397 
  32,  1      75 gcgag GGGAATTGCC cggcc      84   0.87 F norC BAB2_0955
  32,  2      98 cccgc AGAAAATGCG gccgg      89   0.99 R norC BAB2_0955
                       **********


Column 1 :  Sequence Number, Site Number
Column 2 :  Left End Location
Column 4 :  Motif Element
Column 6 :  Right End Location
Column 7 :  Probability of Element
Column 8 :  Forward Motif (F) or Reverse Complement (R) 
Column 9 :  Sequence Description from Fast A input

Log Motif portion of MAP for motif a = -86.79003
Log Fragmentation portion of MAP for motif a = -0.00000


Log Background portion of Map = -7645.52580
Log Alignment portion of Map = -78.48834
Log Site/seq portion of Map = -30.55080
Log Null Map = -7847.17047
Log Map = 5.81549


log MAP = sum of motif and fragmentation parts of MAP + background + alignment + sites/seq - Null

Frequency Map = 5.737678
Nearopt Map   = 5.815492
Maximal Map   = 5.815492
Total Time 3 sec (0.050000 min)
Elapsed time: 3.030000 secs
DOF[0] = 30
