# Supplementary material for: Prediction of Structure and Molecular Interaction with DNA of BvrR, a Virulence-Associated Regulatory Protein of Brucella
Source: Molecules. 2019 Aug 29;24(17):3137. doi: 10.3390/molecules24173137 (PMC6749498; doi:10.3390/molecules24173137)
Supplement: Supplementary file 1 [file molecules-24-03137-s001.zip › molecules-545148-revised-1-SM - final/Supplemental Information S9/results gibbs recursive sampling_10_3_3.txt]

./Gibbs.mac secuencias.fa 10 3 -E 3 -n 

Gibbs 3.10.001  Aug 13 2009
Data file: secuencias.fa
Current directory: /Users/amtenorio/gibb
The following options are set:
Concentrated Region          False    Sequence type        False
Collapsed Alphabet           False    Pseudocount weight   False
Use Expectation/Maximization False    Don't Xnu sequence   False
Help flag                    False    Near optimal cutoff  False
Number of iterations         False    Don't fragment       False
Don't use map maximization   False    Repeat regions       False
Output file                  False    Informed priors file False
Plateau periods              False    palindromic sequence False
Don't Reverse complement     False    Number of seeds      False
Seed Value                   False    Pseudosite weight    False
Suboptimal sampler output    False    Overlap              False
Allow width to vary          False    Wilcoxon signed rank False
Sample along length          False    Output Scan File     False
Output prior file            False    Modular Sampler      True 
Ignore Spacing Model         False    Sample Background    False
Bkgnd Comp Model             False    Init from prior      False
Homologous Seq pairs         False    Parallel Tempering   False
Group Sampler                False    No progress info     False
Fragment from middle         False    Verify Mode          False
Alternate sample on k        False    No freq. soln.       False
Calc. def. pseudo wt.        False    Motif/Recur smpl     False
Phylogenetic Sampling        False    Supress Near Opt.    False
Nearopt display cutoff       False    Sample model         False
Hierarchical Model           False    Centroid model       False
Print Bayesian Counts        False    Align Centroid       False
Calculate Credibility Limits False    Frequency Bkgnd.     False

site_samp            =            0
nMotifLen            =           10
nAlphaLen            =            4
nNumMotifs           =            3
dPseudoCntWt         =          0.1
dPseudoSiteWt        =          0.8
nMaxIterations       =          500
lSeedVal             =   1510173710
nPlateauPeriods      =           20
nSeeds               =           10
nNumMotifTypes       =            1
dCutoff              =         0.01
dNearOptDispCutoff   =          0.5
RevComplement        =            1
glOverlapParam       =            0
Max Sites/seq        =            3
Min Sites/Seq        =            0
Rcutoff factor       =            0
Post Plateau Samples =            0
Frag/Shft Per.       =            5
Frag width           =           15


Sequences to be Searched:
_________________________
#1   Omp25a BAB1_0722
#2   Omp25d BAB1_0115
#3   three lipoprotein genes BAB1_0358
#4   BAB1_0589 
#5   BAB1_2147
#6   htpX, heat shock protein, BAB1_1821
#7   clpA  stress response proteins, BAB1_1573 
#8   clpB, BAB1_1868
#9   BAB2_1107
#10  BAB1_0505
#11  BAB1_1022
#12  glycosyl transferase, BAB1_1620
#13  fabG, ketoacyl-acyl-carrier-protein reductase, BAB1_2043
#14  fabF, oxoacyl-acyl-carrier-protein synthase, BAB1_0872
#15  fadD, fatty-acyl-CoA synthase, BAB1_0320
#16  cfa, cyclopropane-fatty-acyl-phospholipid synthase, BAB1_0476
#17  BAB1_1357
#18  nitrite reductase gene nirK, BAB2_0943
#19  nitric oxide reductases genes norC, BAB2_0955 
#20  nitrous oxide reductases nosZ, BAB2_0928
#21  glutaminase, BAB2_0863
#22  guanine deaminase, BAB1_0383 
#23  hpr-K BAB1_2094, a member of the Brucella phosphotransferase system
#24  phosphoenolpyruvate carboxykinase gene pckA, BAB_RS25895
#25  BAB2_0118 vjbR transcriptional regulator able to activate directly the secretion system virB
#26  BAB1_0891 exoR
#27  BAB2_0762 ompR
#28  motB BAB2_1103
#29  malK BAB1_0241
#30  oppA ABC transporter substrate-binding protein BAB_RS23550 
#31  aspB BAB1_1397 
#32  norC BAB2_0955
#33  mosA BAB1_0666
Processed Sequence Length: 5643 Total sequence length: 5643

Seed = 1510173710


motif A: 3 (+/- 6.09) out of 5316   a = 12; b = 21252; p = 0.000561167

** 1 **

1nIncludeAlign set to TRUE at iter 1

2
3
4
5
6Max set -78.899686 at 6 motifs: 54 14:41:50

7Max set -75.150858 at 7 motifs: 45 14:41:50

8Max set -70.633276 at 8 motifs: 49 14:41:50

9Max set -60.837054 at 9 motifs: 52 14:41:50

10
11
12Max set -56.835722 at 12 motifs: 39 14:41:50

13Max set -51.425335 at 13 motifs: 42 14:41:50

14
15Max set -28.809579 at 15 motifs: 23 14:41:50

16Max set -16.147504 at 16 motifs: 19 14:41:50

17
18
19
20
21
22
23
24
25
26
27
28
29
30
31
32
33
34
35
36
MAX :: -16.147504 (Seed = 1510173710, Iteration = 16   Motif A = 19 )
motif A: 3 (+/- 6.09) out of 5316   a = 12; b = 21252; p = 0.000561167

** 2 **

1nIncludeAlign set to TRUE at iter 1

2
3
4
5
6Max set -165.282345 at 6 motifs: 85 14:41:51

7Max set -148.094810 at 7 motifs: 79 14:41:51

8
9Max set -133.108997 at 9 motifs: 73 14:41:51

10Max set -123.510420 at 10 motifs: 66 14:41:51

11Max set -116.426968 at 11 motifs: 89 14:41:51

12
13
14
15
16Max set -111.525834 at 16 motifs: 74 14:41:51

17Max set -102.256375 at 17 motifs: 70 14:41:51

18
19
20Max set -93.191844 at 20 motifs: 82 14:41:51

21
22
23
24
25Max set -86.224601 at 25 motifs: 77 14:41:51

26Max set -71.620554 at 26 motifs: 69 14:41:51

27
28Max set -64.382928 at 28 motifs: 73 14:41:51

29
30
31
32
33
34
35
36
37
38
39
40
41
42
43
44
45
46
47
48motif A: 3 (+/- 6.09) out of 5316   a = 12; b = 21252; p = 0.000561167

** 3 **

1nIncludeAlign set to TRUE at iter 1

2
3
4
5
6Max set -115.035763 at 6 motifs: 62 14:41:51

7Max set -99.945420 at 7 motifs: 65 14:41:51

8
9
10Max set -84.528825 at 10 motifs: 53 14:41:51

11
12
13
14
15
16
17
18
19
20
21
22
23
24
25
26
27Max set -73.325153 at 27 motifs: 70 14:41:51

28Max set -56.667016 at 28 motifs: 56 14:41:51

29
30Max set -55.455503 at 30 motifs: 67 14:41:51

31
32
33
34
35
36
37
38
39
40
41
42
43
44
45
46
47
48
49
50motif A: 3 (+/- 6.09) out of 5316   a = 12; b = 21252; p = 0.000561167

** 4 **

1nIncludeAlign set to TRUE at iter 1

2
3
4
5
6Max set -118.489104 at 6 motifs: 62 14:41:52

7Max set -97.920357 at 7 motifs: 49 14:41:52

8Max set -88.743879 at 8 motifs: 43 14:41:52

9Max set -82.415372 at 9 motifs: 46 14:41:52

10Max set -66.577412 at 10 motifs: 53 14:41:52

11
12
13
14
15
16Max set -60.249178 at 16 motifs: 47 14:41:52

17
18
19
20
21
22
23
24
25
26
27
28Max set -40.953749 at 28 motifs: 48 14:41:52

29
30
31
32
33
34
35
36
37
38
39
40
41
42
43
44Max set -37.203787 at 44 motifs: 44 14:41:52

45
46
47
48
49
50
51
52
53
54
55
56
57
58
59
60
61
62
63
64motif A: 3 (+/- 6.09) out of 5316   a = 12; b = 21252; p = 0.000561167

** 5 **

1nIncludeAlign set to TRUE at iter 1

2
3
4
5
6Max set -157.390807 at 6 motifs: 84 14:41:52

7Max set -154.340815 at 7 motifs: 68 14:41:52

8Max set -150.416073 at 8 motifs: 73 14:41:52

9Max set -89.405773 at 9 motifs: 75 14:41:52

10
11Max set -87.930295 at 11 motifs: 81 14:41:52

12
13
14
15
16
17
18
19
20
21
22
23
24
25
26
27
28
29Max set -87.179358 at 29 motifs: 55 14:41:52

30
31Max set -84.248250 at 31 motifs: 67 14:41:52

32Max set -80.833112 at 32 motifs: 74 14:41:52

33Max set -72.439866 at 33 motifs: 69 14:41:52

34
35
36
37
38Max set -67.408812 at 38 motifs: 73 14:41:52

39
40
41
42
43
44
45
46
47
48
49
50
51
52Max set -59.905981 at 52 motifs: 73 14:41:53

53
54
55
56
57
58
59
60
61
62
63
64
65
66
67
68
69
70
71
72motif A: 3 (+/- 6.09) out of 5316   a = 12; b = 21252; p = 0.000561167

** 6 **

1nIncludeAlign set to TRUE at iter 1

2
3
4
5
6Max set -119.547141 at 6 motifs: 47 14:41:53

7Max set -88.511927 at 7 motifs: 44 14:41:53

8Max set -83.117285 at 8 motifs: 38 14:41:53

9
10
11
12Max set -62.728065 at 12 motifs: 52 14:41:53

13Max set -53.646916 at 13 motifs: 46 14:41:53

14Max set -43.779100 at 14 motifs: 46 14:41:53

15
16
17
18
19
20
21
22
23
24
25
26
27Max set -33.159715 at 27 motifs: 38 14:41:53

28
29Max set -25.273626 at 29 motifs: 35 14:41:53

30
31
32Max set -19.475489 at 32 motifs: 45 14:41:53

33
34
35
36
37
38
39
40
41
42
43
44
45
46
47
48
49
50
51
52motif A: 3 (+/- 6.09) out of 5316   a = 12; b = 21252; p = 0.000561167

** 7 **

1nIncludeAlign set to TRUE at iter 1

2
3
4
5
6Max set -94.897813 at 6 motifs: 46 14:41:53

7Max set -66.257993 at 7 motifs: 55 14:41:53

8Max set -45.564952 at 8 motifs: 61 14:41:53

9
10
11
12
13
14
15
16
17
18
19
20
21
22
23
24
25
26
27
28motif A: 3 (+/- 6.09) out of 5316   a = 12; b = 21252; p = 0.000561167

** 8 **

1nIncludeAlign set to TRUE at iter 1

2
3
4
5
6Max set -51.485998 at 6 motifs: 35 14:41:54

7Max set -40.395410 at 7 motifs: 32 14:41:54

8Max set -31.797046 at 8 motifs: 35 14:41:54

9Max set -30.141566 at 9 motifs: 34 14:41:54

10Max set -27.693710 at 10 motifs: 32 14:41:54

11
12Max set -26.082041 at 12 motifs: 35 14:41:54

13
14
15
16
17
18
19
20
21
22
23
24
25
26
27
28
29
30
31
32motif A: 3 (+/- 6.09) out of 5316   a = 12; b = 21252; p = 0.000561167

** 9 **

1nIncludeAlign set to TRUE at iter 1

2
3
4
5
6Max set -109.938550 at 6 motifs: 56 14:41:54

7Max set -103.971445 at 7 motifs: 63 14:41:54

8Max set -91.051487 at 8 motifs: 63 14:41:54

9
10
11
12
13
14
15Max set -88.925091 at 15 motifs: 51 14:41:54

16
17
18Max set -72.673284 at 18 motifs: 64 14:41:54

19Max set -49.473026 at 19 motifs: 65 14:41:54

20Max set -49.172523 at 20 motifs: 64 14:41:54
[-] cycle 20 MAP -48.2571 (64 sites) Prev: -49.1725 Diff: 0.915411 Motifs: 64

21
22
23
24
25
26
27
28
29
30
31
32
33
34
35
36
37
38
39
40motif A: 3 (+/- 6.09) out of 5316   a = 12; b = 21252; p = 0.000561167

** 10 **

1nIncludeAlign set to TRUE at iter 1

2
3
4
5
6Max set -66.274039 at 6 motifs: 53 14:41:54

7Max set -34.590090 at 7 motifs: 52 14:41:54

8
9Max set -28.562434 at 9 motifs: 51 14:41:54

10
11
12
13
14
15
16
17
18
19
20
21
22
23
24
25
26
27
28
29Max subopt MAP found on seed 1


======================================================================
======================== NEAR OPTIMAL RESULTS ========================
======================================================================

MAP = 19 maybe = 82 discard = 5561
Sampling
Max set -13.645908 at 1 motifs: 25 14:41:55
Max set -8.163374 at 4 motifs: 20 14:41:55

5Max set -3.835798 at 6 motifs: 13 14:41:55

10Max set -3.660442 at 14 motifs: 11 14:41:55

15Max set -3.041799 at 18 motifs: 8 14:41:55

20
25
30
35
40
45
50
55Max set -2.507594 at 59 motifs: 10 14:41:55

60
65
70
75
80Max set -2.253603 at 84 motifs: 11 14:41:55

85
90
95
100
105
110
115
120
125
130
135
140
145
150
155
160
165
170
175
180
185
190
195
200
205
210
215
220
225
230
235
240
245
250
255
260
265
270
275
280
285
290
295
300
305
310
315
320
325
330
335
340
345
350
355
360
365
370
375
380
385
390
395
400
405
410
415
420
425
430
435
440
445
450
455
460
465
470
475
480
485
490
495
500-------------------------------------------------------------------------
                          MOTIF a


Motif model (residue frequency x 100)
____________________________________________
Pos. #     a   t   c   g  Info
_____________________________
   1 |    .   .   45  54  0.9
   2 |    .   .   36  63  0.9
   3 |    .   .   45  54  0.9
   4 |    .   .  100  .   1.8
   5 |    45  .   .   54  0.9
   6 |    .   .   .  100  1.8
   7 |   100  .   .   .   1.8
   8 |    90   9  .   .   1.4
   9 |    36  .   54   9  0.6
  10 |    54  .   45  .   0.9

nonsite   25  23  24  26
site      32  .   32  33

Motif probability model
____________________________________________
Pos. #    a     t     c     g   
____________________________________________
   1 |  0.007 0.006 0.449 0.538 
   2 |  0.007 0.006 0.361 0.626 
   3 |  0.007 0.006 0.449 0.538 
   4 |  0.007 0.006 0.980 0.007 
   5 |  0.449 0.006 0.007 0.538 
   6 |  0.007 0.006 0.007 0.980 
   7 |  0.980 0.006 0.007 0.007 
   8 |  0.892 0.095 0.007 0.007 
   9 |  0.361 0.006 0.538 0.095 
  10 |  0.538 0.006 0.449 0.007 


Background probability model
        0.254 0.239 0.248 0.259 


10 columns
Num Motifs: 11
  19,  1      37 cggtc GCGCAGAACC cttct      28   0.90 R nitric oxide reductases genes norC, BAB2_0955 
  19,  2     102 atccc CCGCAGAAAA tgcgg      93   0.87 R nitric oxide reductases genes norC, BAB2_0955 
  19,  3     133 tcatt GGCCGGAACC atcgc     124   0.94 R nitric oxide reductases genes norC, BAB2_0955 
  23,  1       9 tcagc CGGCAGATCA tcgag      18   0.59 F hpr-K BAB1_2094, a member of the Brucella phosphot
  23,  2      43 gctga CGGCGGAAAA tatta      52   0.91 F hpr-K BAB1_2094, a member of the Brucella phosphot
  23,  3     116 gcgct GGCCGGAAGA tcaac     107   0.78 R hpr-K BAB1_2094, a member of the Brucella phosphot
  29,  1      74 gccag CGCCGGAACA atcat      65   0.94 R malK BAB1_0241
  29,  2     117 agtca GGCCGGAAAC gaggt     108   0.91 R malK BAB1_0241
  32,  1      37 cggtc GCGCAGAACC cttct      28   0.90 R norC BAB2_0955
  32,  2     102 atccc CCGCAGAAAA tgcgg      93   0.87 R norC BAB2_0955
  32,  3     133 tcatt GGCCGGAACC atcgc     124   0.94 R norC BAB2_0955
                       **********


Column 1 :  Sequence Number, Site Number
Column 2 :  Left End Location
Column 4 :  Motif Element
Column 6 :  Right End Location
Column 7 :  Probability of Element
Column 8 :  Forward Motif (F) or Reverse Complement (R) 
Column 9 :  Sequence Description from Fast A input

Log Motif portion of MAP for motif a = -85.89842
Log Fragmentation portion of MAP for motif a = -0.00000


=============================================================
====== ELEMENTS OCCURRING GREATER THAN  50% OF THE TIME =====
======                    Motif a                       =====
=============================================================


Listing of those elements occurring greater than 50% of the time
in near optimal sampling using 500 iterations


Motif model (residue frequency x 100)
____________________________________________
Pos. #     a   t   c   g  Info
_____________________________
   1 |    .   .   38  61  0.9
   2 |    .   .   38  61  0.9
   3 |    .   .   46  53  0.9
   4 |    .   .  100  .   1.9
   5 |    53  .   .   46  0.9
   6 |    .   .   .  100  1.8
   7 |   100  .   .   .   1.8
   8 |    92   7  .   .   1.5
   9 |    30  .   46  23  0.4
  10 |    46  .   53  .   0.9

nonsite   25  23  24  26
site      32  .   32  34

Motif probability model
____________________________________________
Pos. #    a     t     c     g   
____________________________________________
   1 |  0.006 0.005 0.382 0.607 
   2 |  0.006 0.005 0.382 0.607 
   3 |  0.006 0.005 0.457 0.532 
   4 |  0.006 0.005 0.983 0.006 
   5 |  0.532 0.005 0.006 0.457 
   6 |  0.006 0.005 0.006 0.983 
   7 |  0.983 0.005 0.006 0.006 
   8 |  0.908 0.081 0.006 0.006 
   9 |  0.306 0.005 0.457 0.231 
  10 |  0.457 0.005 0.532 0.006 


Background probability model
        0.254 0.239 0.248 0.259 


10 columns
Num Motifs: 13
  19,  1      37 cggtc GCGCAGAACC cttct      28   0.96 R nitric oxide reductases genes norC, BAB2_0955 
  19,  2     102 atccc CCGCAGAAAA tgcgg      93   0.94 R nitric oxide reductases genes norC, BAB2_0955 
  19,  3     133 tcatt GGCCGGAACC atcgc     124   0.99 R nitric oxide reductases genes norC, BAB2_0955 
  22,  1     100 cagga GGCCAGAAGC tggcg      91   0.68 R guanine deaminase, BAB1_0383 
  23,  1       9 tcagc CGGCAGATCA tcgag      18   0.52 F hpr-K BAB1_2094, a member of the Brucella phosphot
  23,  2      43 gctga CGGCGGAAAA tatta      52   0.93 F hpr-K BAB1_2094, a member of the Brucella phosphot
  23,  3     116 gcgct GGCCGGAAGA tcaac     107   0.92 R hpr-K BAB1_2094, a member of the Brucella phosphot
  29,  1      74 gccag CGCCGGAACA atcat      65   0.96 R malK BAB1_0241
  29,  2     117 agtca GGCCGGAAAC gaggt     108   0.96 R malK BAB1_0241
  30,  1     118 ttcgc GCGCAGAAGC tcaag     127   0.72 F oppA ABC transporter substrate-binding protein BAB
  32,  1      37 cggtc GCGCAGAACC cttct      28   0.94 R norC BAB2_0955
  32,  2     102 atccc CCGCAGAAAA tgcgg      93   0.94 R norC BAB2_0955
  32,  3     133 tcatt GGCCGGAACC atcgc     124   1.00 R norC BAB2_0955
                       **********


Log Background portion of Map = -7684.90444
Log Alignment portion of Map = -56.27597
Log Site/seq portion of Map = -20.42923
Log Null Map = -7845.25445
Log Map = -2.25360


log MAP = sum of motif and fragmentation parts of MAP + background + alignment + sites/seq - Null


======================================================================
======================== MAP MAXIMIZATION RESULTS ====================
======================================================================

-------------------------------------------------------------------------
                          MOTIF a


Motif model (residue frequency x 100)
____________________________________________
Pos. #     a   t   c   g  Info
_____________________________
   1 |    .   .   45  54  0.9
   2 |    .   .   36  63  0.9
   3 |    .   .   45  54  0.9
   4 |    .   .  100  .   1.8
   5 |    45  .   .   54  0.9
   6 |    .   .   .  100  1.8
   7 |   100  .   .   .   1.8
   8 |    90   9  .   .   1.4
   9 |    36  .   54   9  0.6
  10 |    54  .   45  .   0.9

nonsite   25  23  24  26
site      32  .   32  33

Motif probability model
____________________________________________
Pos. #    a     t     c     g   
____________________________________________
   1 |  0.007 0.006 0.449 0.538 
   2 |  0.007 0.006 0.361 0.626 
   3 |  0.007 0.006 0.449 0.538 
   4 |  0.007 0.006 0.980 0.007 
   5 |  0.449 0.006 0.007 0.538 
   6 |  0.007 0.006 0.007 0.980 
   7 |  0.980 0.006 0.007 0.007 
   8 |  0.892 0.095 0.007 0.007 
   9 |  0.361 0.006 0.538 0.095 
  10 |  0.538 0.006 0.449 0.007 


Background probability model
        0.254 0.239 0.248 0.259 


10 columns
Num Motifs: 11
  19,  1      37 cggtc GCGCAGAACC cttct      28   0.96 R nitric oxide reductases genes norC, BAB2_0955 
  19,  2     102 atccc CCGCAGAAAA tgcgg      93   0.94 R nitric oxide reductases genes norC, BAB2_0955 
  19,  3     133 tcatt GGCCGGAACC atcgc     124   0.99 R nitric oxide reductases genes norC, BAB2_0955 
  23,  1       9 tcagc CGGCAGATCA tcgag      18   0.52 F hpr-K BAB1_2094, a member of the Brucella phosphot
  23,  2      43 gctga CGGCGGAAAA tatta      52   0.93 F hpr-K BAB1_2094, a member of the Brucella phosphot
  23,  3     116 gcgct GGCCGGAAGA tcaac     107   0.92 R hpr-K BAB1_2094, a member of the Brucella phosphot
  29,  1      74 gccag CGCCGGAACA atcat      65   0.96 R malK BAB1_0241
  29,  2     117 agtca GGCCGGAAAC gaggt     108   0.96 R malK BAB1_0241
  32,  1      37 cggtc GCGCAGAACC cttct      28   0.94 R norC BAB2_0955
  32,  2     102 atccc CCGCAGAAAA tgcgg      93   0.94 R norC BAB2_0955
  32,  3     133 tcatt GGCCGGAACC atcgc     124   1.00 R norC BAB2_0955
                       **********


Column 1 :  Sequence Number, Site Number
Column 2 :  Left End Location
Column 4 :  Motif Element
Column 6 :  Right End Location
Column 7 :  Probability of Element
Column 8 :  Forward Motif (F) or Reverse Complement (R) 
Column 9 :  Sequence Description from Fast A input

Log Motif portion of MAP for motif a = -85.89842
Log Fragmentation portion of MAP for motif a = -0.00000


Log Background portion of Map = -7684.90444
Log Alignment portion of Map = -56.27597
Log Site/seq portion of Map = -20.42923
Log Null Map = -7845.25445
Log Map = -2.25360


log MAP = sum of motif and fragmentation parts of MAP + background + alignment + sites/seq - Null

Frequency Map = -4.190554
Nearopt Map   = -2.253603
Maximal Map   = -2.253603
Total Time 5 sec (0.083333 min)
Elapsed time: 4.750000 secs
DOF[0] = 30
